# Supplementary material for: Impaired vitamin D signaling reveals neutrophils as key drivers of prostate cancer dissemination
Source: EMBO Mol Med. 2026 Apr 10;18(5):1967–89. doi: 10.1038/s44321-026-00417-5 (PMC13179334; doi:10.1038/s44321-026-00417-5)
Supplement: Supplementary file 1 — Table EV1 [file 44321_2026_417_MOESM1_ESM.zip › Table_EV1.xlsx]

## Sheet: Supplementary table 7
	common_genes_bulk_scRNA
1	Eif3j2
2	Nupr1
3	Chn2
4	Lpgat1
5	Ifit3
6	Agr2
7	Cxcl5
8	Spink5
9	Cd59a
10	Mgst1
11	Dbi
12	Defb1
13	Retnla
14	Proser2
15	Tmem45a
16	Ubd
17	Znfx1
18	Tdrd7
19	Padi2
20	Vcl
21	Smgc
22	Pik3c3
23	Fgl1
24	Ptpn14
25	Mfhas1
26	Trim31
27	Oas3
28	Cep170
29	Ndufa3
30	Csta1
31	Jchain
32	Ly6k
33	Wfdc2
34	Epg5
35	Rnase1
36	Kctd1
37	Acsf2
38	Map7d1
39	Snx24
40	Upk1b
41	Dnajc12
42	Furin
43	Krt23
44	Kifc3
45	Uqcr11
46	Snx11
47	Wwc1
48	H2-T23
49	Zdhhc13
50	Dusp10
51	Fbp1
52	Krt78
53	Azin1
54	Ctsc
55	Apol9a
56	Slc35e4
57	Metap1d
58	Msln
59	Fn1
60	Mknk1
61	Scd1
62	Arl4a
63	Kras
64	Cpe
65	Tnks1bp1
66	Golm1
67	Prr9
68	Ms4a5
69	Gpt2
70	Cdh17
71	Inafm2
72	Pim3
73	Rbm33
74	Crem
75	Ccser2
76	Tmem64
77	Katnbl1
78	Slc15a2
79	C1rb
80	Enpp4
81	Sh3kbp1
82	Cep350
83	Chodl
84	Lrrk1
85	Wnt4
86	Ext1
87	Slc25a35
88	Sptbn2
89	Arc
90	Flna
91	Aak1
92	Pex7
93	Lypla1
94	Mocs3
95	Crim1
96	Pex3
97	Myh14
98	Palmd
99	Asrgl1
100	Atxn2
101	Ostm1
102	Fut8
103	Zxdb
104	Tmem131
105	Rcn1
106	Gjb2
107	Nr4a3
108	Syncrip
109	Kdelr3
110	Tuba1c
111	Cited4
112	Ermp1
113	Engase
114	Kmt2d
115	Extl3
116	Tmem71
117	Clec2e
118	Got1
119	Scarb2
120	Crym
