# Supplementary material for: Impaired vitamin D signaling reveals neutrophils as key drivers of prostate cancer dissemination
Source: EMBO Mol Med. 2026 Apr 10;18(5):1967–89. doi: 10.1038/s44321-026-00417-5 (PMC13179334; doi:10.1038/s44321-026-00417-5)
Supplement: Supplementary file 2 — Table EV2 [file 44321_2026_417_MOESM2_ESM.zip › Table_EV2.xlsx]

## Sheet: Supplementary table 8
	ID	Description	setSize	enrichmentScore	NES	pvalue	p.adjust	qvalue	rank	leading_edge	core_enrichment	Path	orig
mmu05418	mmu05418	Fluid shear stress and atherosclerosis - Mus musculus (house mouse)	11	0.59	2.39	0.000237	0.0259	0.0232	399	tags=91%, list=32%, signal=62%	Gsta2/Mgst2/Gstm4/Gsto1/Acvr1/Mef2c/Akt1/Pik3ca/Cav2/Mgst3	KEGG	res.V3.P3
mmu00830	mmu00830	Retinol metabolism - Mus musculus (house mouse)	13	0.52	2.28	0.000758	0.031	0.0279	122	tags=62%, list=10%, signal=56%	Ugt1a9/Ugt1a6b/Hsd17b6/Ugt1a8/Cyp2b19/Ugt2b34/Rdh12/Cyp2s1	KEGG	res.V3.P3
mmu01100	mmu01100	Metabolic pathways - Mus musculus (house mouse)	155	0.16	2.22	0.000854	0.031	0.0279	676	tags=69%, list=55%, signal=36%	Ugt1a9/Mgam/Ugt1a6b/Hsd17b6/Ugt1a8/Lalba/Pla2g10/Cyp2b19/Fmo5/Lct/Ugt2b34/Rdh12/Sec1/Galnt6/Elovl4/Galnt16/Cyp2s1/Gsta2/Sirt1/Amy1/Chsy1/Mgst2/Fut9/Ugdh/Cox7a1/Acer2/Acsm3/Lipf/Bbox1/Gpt/B3galt5/Cyp3a57/Atp12a/Cers3/Gcnt1/Alpl/Gstm4/Adssl1/C1galt1/Gsto1/Entpd8/Acsl3/Fbp1/Lacc1/Pik3ca/Ethe1/Lipc/Hpse2/Fads1/Gk/ND1/ND2/Pgap4/Cbs/Crls1/Sgpl1/Mgst3/Pde4b/Sptlc3/Akr1b3/ND6/Atp6v1c2/Man1a/Prodh/Got1/Gc…	KEGG	res.V3.P3
mmu04371	mmu04371	Apelin signaling pathway - Mus musculus (house mouse)	16	0.44	2.1	0.00197	0.0536	0.0482	548	tags=88%, list=44%, signal=49%	Agtr1b/Apln/Spp1/Smad4/Gng2/Mef2c/Akt1/Acta2/Mylk/Pik3cg/Plcb4/Gnaq/Ppargc1a/Pik3c3	KEGG	res.V3.P3
mmu01524	mmu01524	Platinum drug resistance - Mus musculus (house mouse)	10	0.55	2.12	0.00311	0.0589	0.0529	566	tags=100%, list=46%, signal=55%	Gsta2/Mgst2/Gstm4/Gsto1/Akt1/Pik3ca/Mgst3/Fas/Pmaip1/Mgst1	KEGG	res.V3.P3
mmu00983	mmu00983	Drug metabolism - other enzymes - Mus musculus (house mouse)	11	0.5	2.02	0.00339	0.0589	0.0529	399	tags=82%, list=32%, signal=56%	Ugt1a9/Ugt1a6b/Ugt1a8/Ugt2b34/Gsta2/Mgst2/Gstm4/Gsto1/Mgst3	KEGG	res.V3.P3
mmu05204	mmu05204	Chemical carcinogenesis - DNA adducts - Mus musculus (house mouse)	13	0.46	2	0.00378	0.0589	0.0529	295	tags=69%, list=24%, signal=53%	Ugt1a9/Ugt1a6b/Ugt1a8/Ugt2b34/Gsta2/Mgst2/Cyp3a57/Gstm4/Gsto1	KEGG	res.V3.P3
mmu05207	mmu05207	Chemical carcinogenesis - receptor activation - Mus musculus (house mouse)	24	0.35	2.03	0.006	0.0817	0.0734	399	tags=67%, list=32%, signal=46%	Ugt1a9/Ugt1a6b/Ugt1a8/Cyp2b19/Ugt2b34/Gsta2/Mgst2/Sos2/Cyp3a57/Rxra/Gstm4/Gsto1/Akt1/Pik3ca/Rb1/Mgst3	KEGG	res.V3.P3
