# Supplementary material for: Impaired vitamin D signaling reveals neutrophils as key drivers of prostate cancer dissemination
Source: EMBO Mol Med. 2026 Apr 10;18(5):1967–89. doi: 10.1038/s44321-026-00417-5 (PMC13179334; doi:10.1038/s44321-026-00417-5)
Supplement: Supplementary file 5 — Dataset EV1 [file 44321_2026_417_MOESM5_ESM.zip › Dataset_EV1.xlsx]

## Sheet: Supplementary table 1
baseMean	log2FoldChange	lfcSE	stat	pvalue	padj	NCBI	Gene_name
6375.71	-0.03	0.22	-0.15	0.88	0.96	Gnai3	ENSMUSG00000000001
305423	1.58	0.46	3.46	0	0.03	Pbsn	ENSMUSG00000000003
123.13	-0.13	0.32	-0.4	0.69	0.88	Cdc45	ENSMUSG00000000028
36.89	-0.74	0.58	-1.27	0.2	0.55	Scml2	ENSMUSG00000000037
14.67	-0.39	0.81	-0.48	0.63	0.86	Apoh	ENSMUSG00000000049
2237.24	0.11	0.23	0.46	0.64	0.87	Narf	ENSMUSG00000000056
5133.26	0.68	0.29	2.37	0.02	0.19	Cav2	ENSMUSG00000000058
28072.3	-0.28	0.22	-1.28	0.2	0.55	Klf6	ENSMUSG00000000078
1877.49	0.08	0.23	0.36	0.72	0.9	Scmh1	ENSMUSG00000000085
1249.1	0.27	0.23	1.17	0.24	0.59	Cox5a	ENSMUSG00000000088
1154.12	1.7	0.36	4.72	0	0	Tbx2	ENSMUSG00000000093
21.1	-1.11	0.84	-1.32	0.19	0.53	Tbx4	ENSMUSG00000000094
10.63	-1.26	0.91	-1.39	0.17	0.51	Ngfr	ENSMUSG00000000120
1.24	-0.3	3.05	-0.1	0.92	NA	Wnt3	ENSMUSG00000000125
377.34	-1.38	0.64	-2.17	0.03	0.24	Wnt9a	ENSMUSG00000000126
955.97	-0.1	0.24	-0.42	0.67	0.88	Fer	ENSMUSG00000000127
2320.68	-0.18	0.21	-0.89	0.37	0.71	Xpo6	ENSMUSG00000000131
1237.34	-0.44	0.25	-1.79	0.07	0.36	Tfe3	ENSMUSG00000000134
92.14	-0.78	0.35	-2.23	0.03	0.22	Axin2	ENSMUSG00000000142
753.96	0.22	0.29	0.75	0.45	0.76	Brat1	ENSMUSG00000000148
591.95	1.54	0.38	4.08	0	0.01	Gna12	ENSMUSG00000000149
556.39	0.42	0.35	1.21	0.22	0.58	Slc22a18	ENSMUSG00000000154
16.36	-0.4	0.65	-0.62	0.54	0.81	Itgb2l	ENSMUSG00000000157
896.05	0.36	0.25	1.44	0.15	0.49	Igsf5	ENSMUSG00000000159
64.45	0.43	0.42	1.01	0.31	0.66	Pih1d2	ENSMUSG00000000167
1502.99	0.02	0.18	0.1	0.92	0.97	Dlat	ENSMUSG00000000168
4894.89	0.65	0.24	2.76	0.01	0.11	Sdhd	ENSMUSG00000000171
0.46	-2.3	4	-0.58	0.56	NA	Fgf23	ENSMUSG00000000182
1413.49	-0.32	0.4	-0.81	0.42	0.74	Ccnd2	ENSMUSG00000000184
1801.21	-0.04	0.19	-0.24	0.81	0.94	Gpr107	ENSMUSG00000000194
140.19	-0.94	0.76	-1.23	0.22	0.57	Nalcn	ENSMUSG00000000197
3.91	0.02	1.83	0.01	0.99	NA	Btbd17	ENSMUSG00000000202
4.86	-0.04	1.4	-0.03	0.98	NA	Slfn4	ENSMUSG00000000204
19.17	-2.44	1.66	-1.47	0.14	0.48	Th	ENSMUSG00000000214
188.35	0.13	0.55	0.23	0.81	0.94	Scnn1g	ENSMUSG00000000216
73.02	-1.61	0.51	-3.18	0	0.05	Drp2	ENSMUSG00000000223
5.91	1.12	1.37	0.82	0.41	0.73	Tspan32	ENSMUSG00000000244
0.52	2.54	3.99	0.64	0.52	NA	Lhx2	ENSMUSG00000000247
9.42	1.26	1.73	0.73	0.47	0.77	Clec2g	ENSMUSG00000000248
1252.8	0.72	0.49	1.49	0.14	0.47	Gmpr	ENSMUSG00000000253
0	NA	NA	NA	NA	NA	Glra1	ENSMUSG00000000263
473.22	0.36	0.32	1.15	0.25	0.6	Mid2	ENSMUSG00000000266
1157.26	-0.34	0.35	-0.99	0.32	0.67	Trim25	ENSMUSG00000000275
248.92	0.14	0.26	0.56	0.58	0.83	Dgke	ENSMUSG00000000276
1333.44	-0.79	0.46	-1.71	0.09	0.39	Scpep1	ENSMUSG00000000278
114.2	-0.71	0.4	-1.75	0.08	0.37	Mnt	ENSMUSG00000000282
21.28	-0.42	0.94	-0.44	0.66	0.87	Itgb2	ENSMUSG00000000290
641.31	0.5	0.25	2	0.05	0.29	Hddc2	ENSMUSG00000000295
2768.84	0.69	0.35	1.99	0.05	0.29	Tpd52l1	ENSMUSG00000000296
109.78	-0.17	0.35	-0.49	0.63	0.86	Pemt	ENSMUSG00000000301
22900.8	-0.22	0.22	-1.02	0.31	0.66	Cdh1	ENSMUSG00000000303
11.66	0.08	1.1	0.08	0.94	0.98	Cdh4	ENSMUSG00000000305
789.84	0.27	0.35	0.77	0.44	0.75	Ckmt1	ENSMUSG00000000308
35.88	-0.8	0.65	-1.23	0.22	0.57	Bcl6b	ENSMUSG00000000317
10.04	0.3	1.42	0.21	0.83	0.94	Clec10a	ENSMUSG00000000318
1387.52	0.59	0.34	1.71	0.09	0.39	Alox12	ENSMUSG00000000320
6596.81	0.49	0.26	1.94	0.05	0.31	Comt	ENSMUSG00000000326
1016.33	0.28	0.23	1.21	0.23	0.58	Rtca	ENSMUSG00000000339
1028	-0.01	0.38	-0.03	0.98	0.99	Dbt	ENSMUSG00000000340
12267	0.48	0.2	2.41	0.02	0.18	Dazap2	ENSMUSG00000000346
770.62	0.27	0.27	1	0.32	0.66	Mcts1	ENSMUSG00000000355
213.35	-1.1	0.62	-1.79	0.07	0.36	Rem1	ENSMUSG00000000359
12.27	-0.98	1.03	-0.95	0.34	0.68	Rnf17	ENSMUSG00000000365
444.14	0.5	0.3	1.67	0.1	0.4	Trappc10	ENSMUSG00000000374
2538.62	0.29	0.23	1.28	0.2	0.55	Ccm2	ENSMUSG00000000378
0.33	-1.79	4.04	-0.44	0.66	NA	Wap	ENSMUSG00000000381
186.07	-0.28	0.29	-0.99	0.32	0.67	Tbrg4	ENSMUSG00000000384
11945	0.48	0.29	1.65	0.1	0.41	Tmprss2	ENSMUSG00000000385
345.21	0.77	0.43	1.8	0.07	0.36	Mx1	ENSMUSG00000000386
109.43	-1.48	0.55	-2.68	0.01	0.12	Fap	ENSMUSG00000000392
2.34	2.63	2.27	1.16	0.24	NA	Gcg	ENSMUSG00000000394
2885.94	0.48	0.23	2.03	0.04	0.28	Ndufa9	ENSMUSG00000000399
28.91	-0.07	1.3	-0.05	0.96	0.99	Egfl6	ENSMUSG00000000402
60.99	0.42	0.4	1.05	0.29	0.64	Lck	ENSMUSG00000000409
2.66	0.51	1.54	0.33	0.74	NA	Tssk3	ENSMUSG00000000411
455.84	-1.56	0.38	-4.1	0	0	Cttnbp2	ENSMUSG00000000416
2108.72	0.51	0.32	1.6	0.11	0.43	Galnt1	ENSMUSG00000000420
0.77	1.8	3.98	0.45	0.65	NA	Myf5	ENSMUSG00000000435
763.63	0.29	0.2	1.41	0.16	0.5	Mkrn2	ENSMUSG00000000439
377.32	0.95	0.43	2.19	0.03	0.24	Pparg	ENSMUSG00000000440
1595.55	-0.07	0.18	-0.38	0.7	0.89	Raf1	ENSMUSG00000000441
19.58	-0.87	0.79	-1.1	0.27	0.63	Septin1	ENSMUSG00000000486
35.62	0	0.85	0	1	1	Pdgfb	ENSMUSG00000000489
583.91	-0.73	0.52	-1.41	0.16	0.5	Acvrl1	ENSMUSG00000000530
192.77	-0.77	0.42	-1.82	0.07	0.35	Tamalin	ENSMUSG00000000531
84.26	-0.08	0.35	-0.23	0.82	0.94	Acvr1b	ENSMUSG00000000532
2454.77	-0.12	0.19	-0.61	0.54	0.81	Tom1l2	ENSMUSG00000000538
137.96	0.54	0.76	0.71	0.48	0.77	Gpa33	ENSMUSG00000000544
76.91	-1.07	0.57	-1.87	0.06	0.33	Zfp385a	ENSMUSG00000000552
996.78	-1.29	0.64	-2.03	0.04	0.28	Itga5	ENSMUSG00000000555
9.79	-1.26	1.06	-1.19	0.23	0.59	Gabra2	ENSMUSG00000000560
653.89	-0.12	0.21	-0.58	0.56	0.82	Wdr77	ENSMUSG00000000561
0.92	0.66	3.93	0.17	0.87	NA	Adora3	ENSMUSG00000000562
4177	0.45	0.27	1.67	0.09	0.4	Atp5pb	ENSMUSG00000000563
6982.91	-0.08	0.22	-0.37	0.71	0.89	Sox9	ENSMUSG00000000567
720.89	1.41	0.37	3.86	0	0.01	Hnrnpd	ENSMUSG00000000568
5.52	-2	1.46	-1.37	0.17	NA	Dynlt1c	ENSMUSG00000000579
1384.77	0.48	0.26	1.87	0.06	0.33	C1d	ENSMUSG00000000581
3387.1	-0.25	0.22	-1.13	0.26	0.61	Gm2a	ENSMUSG00000000594
1017.98	-0.3	0.26	-1.13	0.26	0.61	Krit1	ENSMUSG00000000600
4240.19	-0.05	0.18	-0.28	0.78	0.92	Clcn4	ENSMUSG00000000605
6.66	-0.94	1.72	-0.55	0.58	0.84	Sema4f	ENSMUSG00000000627
1238.57	-0.77	0.36	-2.13	0.03	0.25	Hk2	ENSMUSG00000000628
1574.3	0.04	0.28	0.13	0.89	0.96	Myo18a	ENSMUSG00000000631
4.31	-0.56	1.9	-0.29	0.77	NA	Sez6	ENSMUSG00000000632
4.65	0.15	1.27	0.12	0.9	NA	Haao	ENSMUSG00000000673
19875.2	0.42	0.4	1.04	0.3	0.65	Cd52	ENSMUSG00000000682
20.02	-0.61	0.71	-0.86	0.39	0.72	Abhd15	ENSMUSG00000000686
443.73	0.58	0.43	1.36	0.17	0.52	Hoxb6	ENSMUSG00000000690
597.88	-1.45	0.57	-2.52	0.01	0.15	Loxl3	ENSMUSG00000000693
0	NA	NA	NA	NA	NA	Tcl1b5	ENSMUSG00000000701
0.89	2.08	3.97	0.53	0.6	NA	Btn1a1	ENSMUSG00000000706
997.93	0.01	0.29	0.04	0.97	0.99	Kat2b	ENSMUSG00000000708
577.46	0.21	0.24	0.9	0.37	0.7	Rab5b	ENSMUSG00000000711
0.92	2.08	3.97	0.53	0.6	NA	Cryba1	ENSMUSG00000000724
40.31	0.83	0.82	1.02	0.31	0.66	Dnmt3l	ENSMUSG00000000730
12.91	-1.09	0.98	-1.11	0.27	0.62	Aire	ENSMUSG00000000731
469.92	0.02	0.27	0.07	0.95	0.98	Icosl	ENSMUSG00000000732
1707.01	-0.07	0.25	-0.28	0.78	0.92	Spg7	ENSMUSG00000000738
159.64	-0.79	0.33	-2.38	0.02	0.19	Sult5a1	ENSMUSG00000000739
394.46	0.36	0.28	1.29	0.2	0.55	Rpl13	ENSMUSG00000000740
4489.68	0.29	0.27	1.07	0.29	0.64	Chmp1a	ENSMUSG00000000743
3090.93	0.49	0.35	1.42	0.16	0.5	Rpa1	ENSMUSG00000000751
7040.93	-1.15	0.64	-1.79	0.07	0.36	Serpinf1	ENSMUSG00000000753
1149.79	-0.21	0.19	-1.1	0.27	0.63	Tubgcp3	ENSMUSG00000000759
5.72	0.59	2	0.3	0.77	0.92	Oprm1	ENSMUSG00000000766
586.71	-0.22	0.23	-0.97	0.33	0.67	Polr3d	ENSMUSG00000000776
219.61	1.32	0.37	3.56	0	0.02	Tcf7	ENSMUSG00000000782
6050.75	-0.02	0.22	-0.08	0.93	0.98	Ddx3x	ENSMUSG00000000787
4.17	1.3	1.56	0.83	0.4	NA	Il12rb1	ENSMUSG00000000791
73.31	0.55	0.37	1.52	0.13	0.46	Slc5a5	ENSMUSG00000000792
200.4	0.96	0.42	2.3	0.02	0.21	Kcnn3	ENSMUSG00000000794
491.33	-0.15	0.23	-0.66	0.51	0.79	Usp32	ENSMUSG00000000804
11.13	0.34	1.1	0.31	0.76	0.91	Car4	ENSMUSG00000000805
392.74	0.32	0.31	1.03	0.3	0.65	Txnrd3	ENSMUSG00000000811
2.13	-4.51	2.31	-1.95	0.05	NA	Fasl	ENSMUSG00000000817
890.79	0.45	0.21	2.18	0.03	0.24	Zfp512b	ENSMUSG00000000823
3801.78	-0.12	0.17	-0.7	0.48	0.78	Dnajc5	ENSMUSG00000000826
3045.03	0	0.2	0	1	1	Tpd52l2	ENSMUSG00000000827
1071.9	-0.34	0.32	-1.07	0.28	0.64	Fmr1	ENSMUSG00000000838
106.76	0.21	0.7	0.29	0.77	0.92	Bcl11a	ENSMUSG00000000861
3.07	-0.61	1.48	-0.42	0.68	NA	Il4	ENSMUSG00000000869
648.02	-0.02	0.23	-0.09	0.93	0.98	Pxmp4	ENSMUSG00000000876
2120.75	0.16	0.24	0.67	0.51	0.79	Dlg3	ENSMUSG00000000881
167.15	-0.04	0.32	-0.13	0.9	0.97	Gnb1l	ENSMUSG00000000884
22.88	-2.98	3.61	-0.83	0.41	0.73	Dbh	ENSMUSG00000000889
112	-1.01	0.39	-2.6	0.01	0.13	Mmp11	ENSMUSG00000000901
1590.21	-0.01	0.22	-0.06	0.96	0.99	Smarcb1	ENSMUSG00000000902
1.59	1.01	2.87	0.35	0.73	NA	Vpreb3	ENSMUSG00000000903
2069.6	0.27	0.25	1.08	0.28	0.63	Hip1r	ENSMUSG00000000915
526.11	0.2	0.22	0.89	0.37	0.71	Nsun5	ENSMUSG00000000916
223	-0.4	0.33	-1.23	0.22	0.57	Top1mt	ENSMUSG00000000934
1235.9	0.18	0.32	0.56	0.57	0.83	Hoxa10	ENSMUSG00000000938
0.7	2.96	3.97	0.75	0.46	NA	Hoxa4	ENSMUSG00000000942
13.05	-0.48	0.77	-0.62	0.53	0.81	NA	ENSMUSG00000000948
3790	-0.86	0.46	-1.89	0.06	0.32	Mmp14	ENSMUSG00000000957
253.88	-0.1	0.24	-0.39	0.69	0.89	Slc7a7	ENSMUSG00000000958
1074.08	0.39	0.18	2.18	0.03	0.24	Oxa1l	ENSMUSG00000000959
680.38	-0.33	0.24	-1.41	0.16	0.5	Heatr6	ENSMUSG00000000976
8.16	0.87	1.73	0.5	0.61	0.85	Ccl3	ENSMUSG00000000982
5279.04	0.07	0.35	0.21	0.83	0.94	Wfdc18	ENSMUSG00000000983
1567.93	0.07	0.2	0.34	0.74	0.9	Ilf2	ENSMUSG00000001016
1562.51	0.06	0.18	0.35	0.73	0.9	Chtop	ENSMUSG00000001017
2068.46	0.21	0.26	0.82	0.41	0.73	Snapin	ENSMUSG00000001018
31.15	-1.45	0.69	-2.1	0.04	0.26	S100a4	ENSMUSG00000001020
10.52	-0.29	1.15	-0.25	0.8	0.93	S100a3	ENSMUSG00000001021
7.73	1.21	1.44	0.84	0.4	0.72	S100a5	ENSMUSG00000001023
5065.32	-0.36	0.42	-0.86	0.39	0.72	S100a6	ENSMUSG00000001025
2.47	4.78	2.26	2.12	0.03	NA	Scn4a	ENSMUSG00000001027
31.11	-0.5	0.72	-0.7	0.49	0.78	Icam2	ENSMUSG00000001029
545.63	-0.27	0.31	-0.86	0.39	0.71	Mapk7	ENSMUSG00000001034
1061.87	-0.47	0.26	-1.82	0.07	0.35	Epn2	ENSMUSG00000001036
496.16	0.27	0.29	0.92	0.36	0.7	B9d1	ENSMUSG00000001039
1419.42	-0.29	0.27	-1.07	0.28	0.64	Sec24b	ENSMUSG00000001052
522.64	0.47	0.26	1.85	0.06	0.34	N4bp3	ENSMUSG00000001053
1292.1	0.08	0.21	0.37	0.71	0.9	Rmnd5b	ENSMUSG00000001054
2108.12	0.64	0.3	2.14	0.03	0.25	Nhp2	ENSMUSG00000001056
594.45	-0.03	0.27	-0.09	0.93	0.98	Vps9d1	ENSMUSG00000001062
552.62	0.07	0.27	0.26	0.8	0.93	Zfp276	ENSMUSG00000001065
0.74	1.67	3.99	0.42	0.68	NA	C1ql4	ENSMUSG00000001076
1581.01	-0.1	0.18	-0.55	0.58	0.84	Mfsd10	ENSMUSG00000001082
1846.17	-0.29	0.23	-1.27	0.2	0.55	Luzp1	ENSMUSG00000001089
136.02	0.39	0.53	0.74	0.46	0.76	Slc13a2	ENSMUSG00000001095
1078.54	-0.45	0.3	-1.52	0.13	0.46	Kctd10	ENSMUSG00000001098
2465.4	0.2	0.2	1	0.32	0.66	Poldip2	ENSMUSG00000001100
0.87	0.74	3.33	0.22	0.82	NA	Sebox	ENSMUSG00000001103
3687.31	0.82	0.36	2.28	0.02	0.21	Ift20	ENSMUSG00000001105
12510.4	-1.37	0.57	-2.41	0.02	0.18	Col6a1	ENSMUSG00000001119
569.16	-0.26	0.41	-0.62	0.54	0.81	Pcbp3	ENSMUSG00000001120
5338.09	-0.09	0.38	-0.22	0.82	0.94	Lgals9	ENSMUSG00000001123
4755.26	0.12	0.27	0.43	0.66	0.87	Araf	ENSMUSG00000001127
45.89	-0.62	0.97	-0.64	0.52	0.8	Cfp	ENSMUSG00000001128
3592.74	-0.91	1.37	-0.67	0.5	0.79	Timp1	ENSMUSG00000001131
88.14	0.27	0.41	0.67	0.5	0.79	Uxt	ENSMUSG00000001134
141.08	0.12	0.32	0.38	0.7	0.89	Cnnm3	ENSMUSG00000001138
1867.18	0.09	0.22	0.38	0.7	0.89	Lman2l	ENSMUSG00000001143
1004.62	-0.46	0.29	-1.55	0.12	0.45	Mcm3ap	ENSMUSG00000001150
475	-0.35	0.3	-1.16	0.24	0.6	Pcnt	ENSMUSG00000001151
1.72	-1.07	2.74	-0.39	0.7	NA	Ftcd	ENSMUSG00000001155
1503.24	0.03	0.24	0.1	0.92	0.97	Mxd1	ENSMUSG00000001156
1469.73	0.24	0.24	0.99	0.32	0.66	Gmcl1	ENSMUSG00000001157
739.11	0.65	0.29	2.25	0.02	0.22	Snrnp27	ENSMUSG00000001158
78.22	1.23	0.34	3.56	0	0.02	Oas1c	ENSMUSG00000001166
0.34	1.91	4.04	0.47	0.64	NA	Oas1h	ENSMUSG00000001168
665.31	-0.06	0.21	-0.28	0.78	0.92	Ocrl	ENSMUSG00000001173
17991.9	0.29	0.24	1.23	0.22	0.57	Calm1	ENSMUSG00000001175
2467.17	0.46	0.33	1.38	0.17	0.51	Agpat3	ENSMUSG00000001211
1088.26	0.81	0.38	2.14	0.03	0.25	Slc26a3	ENSMUSG00000001225
81.83	-0.82	0.63	-1.3	0.19	0.54	Sema6b	ENSMUSG00000001227
156.33	-0.36	0.35	-1.02	0.31	0.66	Uhrf1	ENSMUSG00000001228
1181.91	-0.31	0.22	-1.43	0.15	0.49	Dpp9	ENSMUSG00000001229
581.92	-1.73	0.52	-3.29	0	0.04	Ramp2	ENSMUSG00000001240
2625.79	0.38	0.22	1.76	0.08	0.37	Lsr	ENSMUSG00000001247
2658.71	-0.03	0.26	-0.12	0.9	0.97	Gramd1a	ENSMUSG00000001248
569.24	0.73	0.38	1.93	0.05	0.31	Hpn	ENSMUSG00000001249
2.18	-1.68	2.31	-0.73	0.47	NA	Gabrg1	ENSMUSG00000001260
821.38	-2.04	0.45	-4.56	0	0	Ckb	ENSMUSG00000001270
1001.41	-0.33	0.24	-1.4	0.16	0.5	Sp1	ENSMUSG00000001280
19.97	-1.42	1.07	-1.33	0.18	0.53	Itgb7	ENSMUSG00000001281
621.68	0.08	0.2	0.42	0.67	0.88	Myg1	ENSMUSG00000001285
495.26	-0.29	0.33	-0.88	0.38	0.71	Rarg	ENSMUSG00000001288
1916.5	0.6	0.25	2.4	0.02	0.18	Pfdn5	ENSMUSG00000001289
906.63	1.08	0.36	3	0	0.07	Efnb2	ENSMUSG00000001300
421.59	0.26	0.3	0.86	0.39	0.72	Rrp15	ENSMUSG00000001305
127.72	-0.06	0.34	-0.17	0.86	0.95	Rnd2	ENSMUSG00000001313
587.03	0.33	0.28	1.15	0.25	0.6	Srr	ENSMUSG00000001323
93.6	-1.4	0.53	-2.65	0.01	0.13	Sync	ENSMUSG00000001333
394.25	0.63	0.66	0.96	0.34	0.68	Fndc5	ENSMUSG00000001334
465.08	0.38	0.25	1.54	0.12	0.45	Acp5	ENSMUSG00000001348
83.92	-0.74	0.52	-1.44	0.15	0.49	Cnn1	ENSMUSG00000001349
2034.5	0.09	0.24	0.38	0.71	0.89	Fbxo9	ENSMUSG00000001366
1234.72	0.28	0.23	1.22	0.22	0.58	Vps50	ENSMUSG00000001376
2263.6	0.24	0.24	1.01	0.31	0.66	Hars	ENSMUSG00000001380
1074.12	0.43	0.23	1.9	0.06	0.32	Zmat2	ENSMUSG00000001383
125.55	-0.35	0.32	-1.07	0.28	0.64	Ube2c	ENSMUSG00000001403
1215.65	-0.03	0.21	-0.14	0.89	0.96	Smg5	ENSMUSG00000001415
5586.91	0.03	0.21	0.13	0.9	0.97	Cct3	ENSMUSG00000001416
5869.87	0.16	0.2	0.8	0.42	0.74	Glmp	ENSMUSG00000001418
1176.27	-0.11	0.22	-0.51	0.61	0.85	Mef2d	ENSMUSG00000001419
638.67	0.29	0.33	0.89	0.37	0.71	Tmem79	ENSMUSG00000001420
11174.9	0.07	0.24	0.29	0.77	0.92	Snd1	ENSMUSG00000001424
3282.13	-0.8	0.43	-1.84	0.07	0.34	Col18a1	ENSMUSG00000001435
455.38	-0.21	0.27	-0.77	0.44	0.75	Slc19a1	ENSMUSG00000001436
1143.62	-0.22	0.21	-1.07	0.28	0.64	Kpnb1	ENSMUSG00000001440
1517.24	-0.29	0.21	-1.37	0.17	0.52	Npepps	ENSMUSG00000001441
2.25	-4.59	2.26	-2.03	0.04	NA	Tbx21	ENSMUSG00000001444
1392.48	0.09	0.25	0.35	0.72	0.9	Mrpl10	ENSMUSG00000001445
2275.36	-0.04	0.26	-0.17	0.87	0.96	Cyp51	ENSMUSG00000001467
9925.18	0.11	0.18	0.63	0.53	0.8	Tcf25	ENSMUSG00000001472
2351.39	-1.43	0.49	-2.93	0	0.08	Tubb6	ENSMUSG00000001473
846.09	0.09	0.24	0.37	0.71	0.89	Def8	ENSMUSG00000001482
64.33	-1.77	0.54	-3.29	0	0.04	Meox1	ENSMUSG00000001493
0.15	-0.9	4.08	-0.22	0.83	NA	Sost	ENSMUSG00000001494
37.54	0.05	0.66	0.07	0.94	0.98	Pax9	ENSMUSG00000001497
491.84	1.58	0.25	6.34	0	0	Irx2	ENSMUSG00000001504
61019.3	-0.99	1.53	-0.65	0.52	0.8	Col1a1	ENSMUSG00000001506
2464.89	-0.05	0.32	-0.16	0.88	0.96	Itga3	ENSMUSG00000001507
11.33	-0.22	1.03	-0.21	0.83	0.94	Sgca	ENSMUSG00000001508
3.61	0.28	1.54	0.18	0.85	NA	Dlx3	ENSMUSG00000001510
105.96	-0.85	0.38	-2.2	0.03	0.23	Foxm1	ENSMUSG00000001517
516.23	0.22	0.27	0.81	0.42	0.74	Itfg2	ENSMUSG00000001518
83.14	-1.72	0.38	-4.5	0	0	Nrip2	ENSMUSG00000001520
148.26	-0.34	0.38	-0.88	0.38	0.71	Tulp3	ENSMUSG00000001521
365.55	0.23	0.28	0.82	0.41	0.73	Gtf2h4	ENSMUSG00000001524
2217.29	-0.68	0.26	-2.61	0.01	0.13	Tubb5	ENSMUSG00000001525
2749.53	0.2	0.25	0.8	0.42	0.74	Ell2	ENSMUSG00000001542
7197.78	-0.01	0.23	-0.02	0.98	0.99	Jup	ENSMUSG00000001552
1743.9	-1.18	0.7	-1.7	0.09	0.39	Fkbp10	ENSMUSG00000001555
15.95	0.54	1	0.54	0.59	0.84	Klhl10	ENSMUSG00000001558
0.54	1.08	4.03	0.27	0.79	NA	Mnx1	ENSMUSG00000001566
845.54	0.08	0.25	0.33	0.74	0.9	Nom1	ENSMUSG00000001569
6289.09	0.21	0.27	0.8	0.42	0.74	Ergic1	ENSMUSG00000001576
539.93	0.23	0.22	1.03	0.3	0.65	Tnk1	ENSMUSG00000001583
16.36	-0.5	0.87	-0.58	0.56	0.82	Acap1	ENSMUSG00000001588
152.12	0.18	0.38	0.49	0.62	0.86	Tcea3	ENSMUSG00000001604
0	NA	NA	NA	NA	NA	Csn3	ENSMUSG00000001622
6530.21	-0.8	0.2	-3.92	0	0.01	Ifrd1	ENSMUSG00000001627
822.25	0	0.3	0.01	0.99	1	Stk38l	ENSMUSG00000001630
1580.87	-0.07	0.18	-0.39	0.7	0.89	Brpf1	ENSMUSG00000001632
6076.77	0.87	0.38	2.32	0.02	0.2	Akr1b3	ENSMUSG00000001642
0.71	2.98	3.97	0.75	0.45	NA	Hoxc13	ENSMUSG00000001655
0	NA	NA	NA	NA	NA	Hoxc11	ENSMUSG00000001656
1.45	-0.7	3.54	-0.2	0.84	NA	Hoxc8	ENSMUSG00000001657
1.82	-0.76	1.95	-0.39	0.7	NA	Hoxc6	ENSMUSG00000001661
1046.85	-0.15	0.31	-0.49	0.63	0.86	Gstt1	ENSMUSG00000001663
3030.5	0.39	0.37	1.08	0.28	0.63	Gstt3	ENSMUSG00000001665
444.96	0.41	0.26	1.59	0.11	0.43	Ddt	ENSMUSG00000001666
0.72	-1.53	3.99	-0.38	0.7	NA	Tat	ENSMUSG00000001670
955.07	0.32	0.33	0.95	0.34	0.68	Marveld3	ENSMUSG00000001672
221.28	-0.03	0.26	-0.13	0.89	0.96	Ddx18	ENSMUSG00000001674
3185.36	0.72	0.21	3.44	0	0.03	Ubl3	ENSMUSG00000001687
1925.95	0.4	0.36	1.1	0.27	0.62	Gramd3	ENSMUSG00000001700
433.97	0.18	0.25	0.71	0.48	0.77	Eef1e1	ENSMUSG00000001707
2596.26	1.61	0.38	4.22	0	0	Akt1	ENSMUSG00000001729
174.68	-1.15	0.76	-1.51	0.13	0.46	Cldn15	ENSMUSG00000001739
53.83	-1.18	0.46	-2.57	0.01	0.14	Il16	ENSMUSG00000001741
842.61	-0.14	0.24	-0.57	0.57	0.83	Tcirg1	ENSMUSG00000001750
2845.96	0.01	0.2	0.04	0.97	0.99	Naglu	ENSMUSG00000001751
1963.46	0.33	0.26	1.26	0.21	0.56	Coasy	ENSMUSG00000001755
635.09	-0.8	0.32	-2.45	0.01	0.17	Smo	ENSMUSG00000001761
151.15	1.61	0.44	3.61	0	0.02	Tspan33	ENSMUSG00000001763
863.52	0.29	0.23	1.24	0.21	0.57	Crnkl1	ENSMUSG00000001767
2813.33	-0.3	0.21	-1.43	0.15	0.49	Rin2	ENSMUSG00000001768
369.61	0.73	0.52	1.42	0.16	0.5	Folh1	ENSMUSG00000001773
1835.37	0.03	0.3	0.09	0.93	0.98	Chordc1	ENSMUSG00000001774
5149.39	0.44	0.23	1.89	0.06	0.33	Rtcb	ENSMUSG00000001783
1278.79	0.27	0.24	1.11	0.27	0.62	Pwp1	ENSMUSG00000001785
801.88	0.03	0.21	0.17	0.87	0.95	Fbxo7	ENSMUSG00000001786
3004.21	0.06	0.2	0.29	0.77	0.92	Capns1	ENSMUSG00000001794
55.2	0.22	0.48	0.46	0.64	0.87	Lrp3	ENSMUSG00000001802
2.13	1.89	3.23	0.58	0.56	NA	Dsg4	ENSMUSG00000001804
18.75	-1.18	0.87	-1.35	0.18	0.52	Evx2	ENSMUSG00000001815
277.26	-0.65	0.52	-1.26	0.21	0.56	Hoxd13	ENSMUSG00000001819
21.71	0.07	0.77	0.1	0.92	0.97	Hoxd12	ENSMUSG00000001823
4061.32	0.19	0.35	0.53	0.59	0.84	Folr1	ENSMUSG00000001827
1760.56	0.14	0.21	0.68	0.5	0.79	Clpb	ENSMUSG00000001829
4274.66	-0.02	0.24	-0.09	0.93	0.98	Septin7	ENSMUSG00000001833
914.27	0.24	0.2	1.18	0.24	0.59	Zdhhc4	ENSMUSG00000001844
6247.3	0.68	0.3	2.25	0.02	0.22	Rac1	ENSMUSG00000001847
1344.32	-0.31	0.22	-1.42	0.16	0.5	Nup214	ENSMUSG00000001855
90.94	-0.97	0.6	-1.62	0.1	0.42	Aif1l	ENSMUSG00000001864
3.17	5.14	3.44	1.5	0.13	NA	Cpa3	ENSMUSG00000001865
923.61	-1.13	0.46	-2.44	0.01	0.18	Ltbp1	ENSMUSG00000001870
4205.95	0.49	0.32	1.52	0.13	0.46	Ugp2	ENSMUSG00000001891
36.91	0.44	0.8	0.55	0.58	0.84	Kcnh6	ENSMUSG00000001901
851.52	-0.07	0.21	-0.32	0.75	0.91	Trmt1	ENSMUSG00000001909
470.16	-0.24	0.29	-0.81	0.42	0.73	Nacc1	ENSMUSG00000001910
1003.93	-0.41	0.31	-1.34	0.18	0.53	Nfix	ENSMUSG00000001911
8951.54	0.25	0.36	0.69	0.49	0.78	Slc1a5	ENSMUSG00000001918
10277.7	0.1	0.2	0.53	0.59	0.84	Uba1	ENSMUSG00000001924
194.11	-2.78	1.28	-2.18	0.03	0.24	Vwf	ENSMUSG00000001930
726.82	0.05	0.25	0.2	0.84	0.95	Siae	ENSMUSG00000001942
169.42	-0.26	1.9	-0.14	NA	NA	Vsig2	ENSMUSG00000001943
291.92	-0.98	0.47	-2.1	0.04	0.26	Esam	ENSMUSG00000001946
23.99	1.12	0.59	1.89	0.06	0.33	Spa17	ENSMUSG00000001948
1195.35	-0.03	0.21	-0.12	0.9	0.97	Fam50a	ENSMUSG00000001962
269.81	0.56	0.33	1.7	0.09	0.39	Emd	ENSMUSG00000001964
83.68	0.31	0.46	0.68	0.5	0.78	Taco1	ENSMUSG00000001983
1.8	-1.95	3.38	-0.58	0.56	NA	Grik3	ENSMUSG00000001985
318.93	-1.47	0.66	-2.23	0.03	0.23	Gria3	ENSMUSG00000001986
7.68	0.45	0.93	0.48	0.63	0.86	Npas1	ENSMUSG00000001988
335.96	-0.09	0.41	-0.22	0.82	0.94	Sipa1l2	ENSMUSG00000001995
378.29	-0.42	0.25	-1.72	0.08	0.38	Ap4e1	ENSMUSG00000001998
667.83	0.43	0.26	1.66	0.1	0.41	Blvra	ENSMUSG00000001999
10.37	-1.22	1.03	-1.19	0.24	0.59	Pdzd4	ENSMUSG00000002006
18.24	-0.39	0.64	-0.61	0.54	0.81	Srpk3	ENSMUSG00000002007
3288.71	0.31	0.22	1.41	0.16	0.5	Idh3g	ENSMUSG00000002010
1043.76	0.58	0.36	1.62	0.11	0.42	Pnck	ENSMUSG00000002012
10884.4	0.68	0.3	2.22	0.03	0.23	Ssr4	ENSMUSG00000002014
6884.67	0.34	0.2	1.67	0.09	0.4	Bcap31	ENSMUSG00000002015
1204.06	0.02	0.29	0.07	0.94	0.98	Fam98a	ENSMUSG00000002017
432.01	-1.78	0.36	-4.99	0	0	Ltbp2	ENSMUSG00000002020
707.79	-0.6	0.3	-2.03	0.04	0.28	Kmt2a	ENSMUSG00000002028
990.51	0.24	0.26	0.91	0.37	0.7	Ift46	ENSMUSG00000002031
42.23	0.28	0.52	0.53	0.6	0.84	Tmem25	ENSMUSG00000002032
4.2	1.34	1.85	0.72	0.47	NA	Cd3g	ENSMUSG00000002033
1908.67	0.52	0.27	1.91	0.06	0.32	Trappc6a	ENSMUSG00000002043
2897.19	-0.26	0.25	-1.06	0.29	0.64	Supt6	ENSMUSG00000002052
96.08	-0.72	0.41	-1.78	0.07	0.36	Spag5	ENSMUSG00000002055
2.72	1.14	1.74	0.65	0.51	NA	Foxn1	ENSMUSG00000002057
189.23	-0.03	0.27	-0.1	0.92	0.97	Unc119	ENSMUSG00000002058
1120.9	-0.6	0.4	-1.52	0.13	0.46	Rab34	ENSMUSG00000002059
3016.39	0.36	0.24	1.47	0.14	0.48	Sdf2	ENSMUSG00000002064
136.13	-0.65	0.35	-1.86	0.06	0.34	Ccne1	ENSMUSG00000002068
19.6	0.49	0.69	0.71	0.48	0.77	Hsf2bp	ENSMUSG00000002076
204.08	-0.54	0.27	-1.97	0.05	0.3	Bbc3	ENSMUSG00000002083
1.61	-0.48	2.03	-0.24	0.81	NA	Mybpc3	ENSMUSG00000002100
6924.61	0.52	0.25	2.12	0.03	0.26	Psmc3	ENSMUSG00000002102
1415.73	0.12	0.2	0.58	0.57	0.82	Acp2	ENSMUSG00000002103
3.8	0.56	1.6	0.35	0.73	NA	Rapsn	ENSMUSG00000002104
986.63	-0.44	0.32	-1.36	0.17	0.52	Slc39a13	ENSMUSG00000002105
2096.2	-0.15	0.22	-0.69	0.49	0.78	Celf2	ENSMUSG00000002107
297.46	-1.23	0.37	-3.34	0	0.03	Nr1h3	ENSMUSG00000002108
281.3	-0.03	0.25	-0.14	0.89	0.96	Ddb2	ENSMUSG00000002109
8.48	-0.24	1.55	-0.15	0.88	0.96	Spi1	ENSMUSG00000002111
1345.61	-0.02	0.19	-0.11	0.91	0.97	Sf3a1	ENSMUSG00000002129
4640.67	0.03	0.22	0.13	0.9	0.97	Stat6	ENSMUSG00000002147
2.74	0.79	1.87	0.42	0.67	NA	Clgn	ENSMUSG00000002190
3.27	0.6	1.7	0.36	0.72	NA	Napsa	ENSMUSG00000002204
1205.73	0.07	0.18	0.36	0.72	0.9	Vrk3	ENSMUSG00000002205
776.56	0.09	0.38	0.25	0.8	0.93	Smg9	ENSMUSG00000002210
935.87	0.1	0.25	0.38	0.7	0.89	Paxip1	ENSMUSG00000002221
2125.22	0.74	0.42	1.77	0.08	0.36	Rmnd5a	ENSMUSG00000002222
561.77	-0.11	0.2	-0.56	0.58	0.83	Mov10	ENSMUSG00000002227
42.73	-0.04	0.51	-0.09	0.93	0.98	Ppm1j	ENSMUSG00000002228
966.16	-0.68	0.34	-2.01	0.04	0.29	Rhoc	ENSMUSG00000002233
0	NA	NA	NA	NA	NA	Prr27	ENSMUSG00000002240
153.68	-0.18	0.33	-0.55	0.59	0.84	Tead3	ENSMUSG00000002249
68.24	-0.9	0.38	-2.34	0.02	0.2	Ppard	ENSMUSG00000002250
394.88	0.53	0.25	2.13	0.03	0.25	Def6	ENSMUSG00000002257
194.66	-0.64	0.55	-1.17	0.24	0.6	Peg3	ENSMUSG00000002265
1.74	1.2	3.39	0.35	0.72	NA	Zim1	ENSMUSG00000002266
116.01	0.12	0.44	0.26	0.79	0.93	Metrn	ENSMUSG00000002274
1439.39	-0.11	0.22	-0.52	0.6	0.84	Lmf1	ENSMUSG00000002279
735.2	0.18	0.2	0.89	0.37	0.71	Ciao3	ENSMUSG00000002280
1937.14	-0.86	0.51	-1.7	0.09	0.39	Angptl4	ENSMUSG00000002289
170.81	-0.11	0.33	-0.31	0.75	0.91	Dbf4	ENSMUSG00000002297
895.88	-0.54	0.25	-2.2	0.03	0.23	Daxx	ENSMUSG00000002307
1489.86	0.82	0.29	2.77	0.01	0.1	Cd320	ENSMUSG00000002308
1240.22	-0.37	0.19	-1.98	0.05	0.3	Ipo4	ENSMUSG00000002319
2984.4	-0.05	0.18	-0.29	0.77	0.92	Tm9sf1	ENSMUSG00000002320
468.84	1.17	0.68	1.73	0.08	0.38	Rec8	ENSMUSG00000002324
2425.81	0.13	0.2	0.67	0.5	0.79	Irf9	ENSMUSG00000002325
221.91	0.19	0.26	0.73	0.47	0.77	Gmpr2	ENSMUSG00000002326
940.34	0	0.21	0.01	0.99	1	Mdp1	ENSMUSG00000002329
1772.44	0.01	0.27	0.04	0.97	0.99	Dhrs1	ENSMUSG00000002332
2.59	3.78	2.03	1.86	0.06	NA	Ncan	ENSMUSG00000002341
1160.38	-0.09	0.19	-0.44	0.66	0.87	Tmem161a	ENSMUSG00000002342
249.42	-0.35	0.26	-1.33	0.18	0.53	Armc6	ENSMUSG00000002343
403.08	0.12	0.23	0.53	0.6	0.84	Borcs8	ENSMUSG00000002345
349.62	-0.3	0.24	-1.23	0.22	0.57	Slc25a42	ENSMUSG00000002346
2388.01	-0.1	0.18	-0.55	0.58	0.83	Snx9	ENSMUSG00000002365
1810.47	0.05	0.2	0.26	0.8	0.93	Ranbp3	ENSMUSG00000002372
1543.27	0.29	0.22	1.34	0.18	0.53	Ndufa11	ENSMUSG00000002379
28.34	0.41	0.59	0.69	0.49	0.78	Bmp8b	ENSMUSG00000002384
1225.92	0.46	0.27	1.7	0.09	0.39	Nr2f6	ENSMUSG00000002393
1280.42	0.43	0.25	1.7	0.09	0.39	Use1	ENSMUSG00000002395
405.66	0.05	0.27	0.2	0.84	0.94	Ocel1	ENSMUSG00000002396
245.62	0.28	0.28	1.02	0.31	0.66	Dyrk1b	ENSMUSG00000002409
1081.87	0.2	0.25	0.77	0.44	0.75	Braf	ENSMUSG00000002413
640.16	0.44	0.27	1.63	0.1	0.42	Ndufb2	ENSMUSG00000002416
1420.51	0.22	0.25	0.87	0.39	0.71	Hltf	ENSMUSG00000002428
2989.83	0.01	0.19	0.07	0.95	0.98	Prpf6	ENSMUSG00000002455
313.12	-0.38	0.31	-1.22	0.22	0.58	Rgs19	ENSMUSG00000002458
2.4	-1.26	1.85	-0.68	0.49	NA	Rgs20	ENSMUSG00000002459
355.02	-0.76	0.47	-1.62	0.1	0.42	Abhd3	ENSMUSG00000002475
373.17	0.15	0.23	0.66	0.51	0.79	Snrpd1	ENSMUSG00000002477
225.77	-0.05	0.29	-0.17	0.86	0.95	Tchp	ENSMUSG00000002486
113.06	-0.48	0.47	-1.02	0.31	0.65	Tiam1	ENSMUSG00000002489
3171.63	-0.06	0.23	-0.27	0.79	0.93	Tsc2	ENSMUSG00000002496
15.01	1.65	1.17	1.41	0.16	0.5	Rpl3l	ENSMUSG00000002500
3561.69	0.2	0.2	1.01	0.31	0.66	Slc9a3r2	ENSMUSG00000002504
5983.55	0.21	0.17	1.23	0.22	0.57	Puf60	ENSMUSG00000002524
2252.73	0.06	0.2	0.3	0.76	0.91	Golga2	ENSMUSG00000002546
778.09	0.08	0.24	0.35	0.72	0.9	Uck1	ENSMUSG00000002550
1594.56	0.19	0.41	0.47	0.64	0.86	Scin	ENSMUSG00000002565
137.69	-0.68	0.42	-1.62	0.1	0.42	Ikzf4	ENSMUSG00000002578
2035.79	0.49	0.26	1.88	0.06	0.33	Mien1	ENSMUSG00000002580
92.65	0.28	0.62	0.46	0.65	0.87	Pon1	ENSMUSG00000002588
4248.61	-1.16	0.43	-2.68	0.01	0.12	Axl	ENSMUSG00000002602
145.41	-0.71	0.41	-1.72	0.08	0.38	Tgfb1	ENSMUSG00000002603
1036.93	-0.02	0.24	-0.1	0.92	0.97	Ccdc97	ENSMUSG00000002608
167.62	-0.12	0.43	-0.27	0.79	0.93	Zfp40	ENSMUSG00000002617
1925.24	-0.29	0.22	-1.32	0.19	0.53	Akap8l	ENSMUSG00000002625
123.22	0.92	0.54	1.71	0.09	0.39	Shh	ENSMUSG00000002633
665.68	0.46	0.26	1.73	0.08	0.38	Pdcd2l	ENSMUSG00000002635
1378.61	-0.08	0.17	-0.47	0.64	0.86	Gtf2f1	ENSMUSG00000002658
1926.8	0.21	0.23	0.93	0.35	0.69	Clpp	ENSMUSG00000002660
312.39	0.46	0.28	1.67	0.09	0.4	Alkbh7	ENSMUSG00000002661
4.65	0.33	1.44	0.23	0.82	NA	Pspn	ENSMUSG00000002664
145.78	0.58	0.32	1.81	0.07	0.35	Dennd1c	ENSMUSG00000002668
460.11	0.27	0.24	1.15	0.25	0.61	Med6	ENSMUSG00000002679
169.43	-0.24	0.54	-0.44	0.66	0.87	Prkd1	ENSMUSG00000002688
96.52	1.34	0.71	1.89	0.06	0.33	Lcp2	ENSMUSG00000002699
2028.93	0.11	0.22	0.52	0.6	0.85	Cse1l	ENSMUSG00000002718
607.98	0.27	0.23	1.17	0.24	0.6	Naa20	ENSMUSG00000002728
469.44	0.17	0.23	0.75	0.46	0.76	Prkra	ENSMUSG00000002731
688.18	-1.06	0.72	-1.47	NA	NA	Fkbp7	ENSMUSG00000002732
752.96	1.83	0.4	4.56	0	0	Plekha3	ENSMUSG00000002733
2370.13	0.09	0.19	0.47	0.64	0.86	Ykt6	ENSMUSG00000002741
1584.87	-0.24	0.24	-0.97	0.33	0.67	Baz1b	ENSMUSG00000002748
1179.56	0.4	0.3	1.34	0.18	0.53	Pex6	ENSMUSG00000002763
1061.7	0.44	0.21	2.11	0.04	0.26	Mrpl2	ENSMUSG00000002767
1682.3	0.59	0.22	2.7	0.01	0.12	Mea1	ENSMUSG00000002768
1383.54	0.76	0.36	2.08	0.04	0.27	Gnmt	ENSMUSG00000002769
84.82	0.98	0.46	2.13	0.03	0.25	Grin2d	ENSMUSG00000002771
1376.39	0	0.25	0	1	1	Kdelr1	ENSMUSG00000002778
113.71	0.17	0.38	0.44	0.66	0.87	Tmem143	ENSMUSG00000002781
341.45	-0.34	0.26	-1.29	0.2	0.55	Ggct	ENSMUSG00000002797
57.55	0.42	0.45	0.93	0.35	0.69	Jag2	ENSMUSG00000002799
604.51	0.22	0.25	0.91	0.36	0.7	Btbd6	ENSMUSG00000002803
957.4	0.62	0.27	2.29	0.02	0.21	Nudt14	ENSMUSG00000002804
1009.71	-1.37	0.63	-2.16	0.03	0.25	Epdr1	ENSMUSG00000002808
4087.52	-0.21	0.22	-0.93	0.35	0.69	Flii	ENSMUSG00000002812
394.13	-0.04	0.21	-0.17	0.87	0.95	Top3a	ENSMUSG00000002814
1294.52	0.47	0.24	1.92	0.05	0.31	Atg4d	ENSMUSG00000002820
1141.1	0.2	0.33	0.62	0.54	0.81	Qtrt1	ENSMUSG00000002825
81.31	-0.12	0.52	-0.24	0.81	0.94	Plin4	ENSMUSG00000002831
1437.63	-0.25	0.19	-1.34	0.18	0.53	Hdgfl2	ENSMUSG00000002833
92.08	-0.46	0.34	-1.37	0.17	0.52	Chaf1a	ENSMUSG00000002835
1184.15	-0.28	0.21	-1.38	0.17	0.51	Adprh	ENSMUSG00000002844
1458.06	-0.16	0.19	-0.87	0.38	0.71	Tmem39a	ENSMUSG00000002845
470.48	0	0.62	0.01	1	1	Timmdc1	ENSMUSG00000002846
604.7	-1.6	0.59	-2.71	0.01	0.11	Pla1a	ENSMUSG00000002847
879.18	-0.01	0.21	-0.05	0.96	0.99	Mcm2	ENSMUSG00000002870
1192.97	-0.01	0.2	-0.06	0.96	0.99	Tpra1	ENSMUSG00000002871
1102.1	0.82	0.36	2.27	0.02	0.21	Nab1	ENSMUSG00000002881
551.52	0.15	0.36	0.41	0.68	0.88	Adgre5	ENSMUSG00000002885
594.07	-0.43	0.33	-1.33	0.18	0.53	Il17ra	ENSMUSG00000002897
3206.52	-1.73	0.56	-3.08	0	0.06	Lamb1	ENSMUSG00000002900
62.59	-0.49	0.44	-1.12	0.26	0.62	Kcnn1	ENSMUSG00000002908
410.95	0.06	0.34	0.17	0.86	0.95	Arrdc2	ENSMUSG00000002910
0.37	2.04	4.03	0.51	0.61	NA	Ppp1r17	ENSMUSG00000002930
367.87	-0.33	0.45	-0.73	0.47	0.77	Cd36	ENSMUSG00000002944
468.35	-0.09	0.21	-0.43	0.67	0.88	Map2k7	ENSMUSG00000002948
941.98	0.17	0.22	0.79	0.43	0.74	Timm44	ENSMUSG00000002949
3685.39	-0.31	0.18	-1.72	0.09	0.38	Ap2a2	ENSMUSG00000002957
793.56	0.15	0.22	0.67	0.5	0.79	Pnkp	ENSMUSG00000002963
2262.05	0.04	0.18	0.19	0.85	0.95	Med25	ENSMUSG00000002968
703.88	-0.72	0.4	-1.82	0.07	0.35	Bcam	ENSMUSG00000002980
5791.2	0.27	0.19	1.44	0.15	0.49	Clptm1	ENSMUSG00000002981
825.9	-0.18	0.32	-0.56	0.57	0.83	Relb	ENSMUSG00000002983
1591.13	-0.06	0.19	-0.33	0.74	0.91	Tomm40	ENSMUSG00000002984
6393.47	-1.14	0.37	-3.11	0	0.06	Apoe	ENSMUSG00000002985
0.19	1.02	4.08	0.25	0.8	NA	Apoc2	ENSMUSG00000002992
3498.12	0.23	0.22	1.06	0.29	0.64	Hbp1	ENSMUSG00000002996
652.36	-0.17	0.35	-0.48	0.63	0.86	Prkar2b	ENSMUSG00000002997
176.93	-0.18	0.3	-0.6	0.55	0.81	Cdkn1b	ENSMUSG00000003031
1559.35	-1.14	0.36	-3.16	0	0.05	Klf4	ENSMUSG00000003032
1204.09	-0.49	0.27	-1.78	0.07	0.36	Ap1m1	ENSMUSG00000003033
3786.03	0.32	0.19	1.67	0.09	0.4	Rab8a	ENSMUSG00000003037
701.67	1.11	0.38	2.89	0	0.09	Hmgn2	ENSMUSG00000003038
3424.41	0.46	0.25	1.87	0.06	0.33	Fam32a	ENSMUSG00000003039
7936.88	0.37	0.35	1.05	0.3	0.65	Elf3	ENSMUSG00000003051
0.19	1.02	4.08	0.25	0.8	NA	Cyp2c29	ENSMUSG00000003053
1607.21	0.31	0.25	1.22	0.22	0.57	Stard3nl	ENSMUSG00000003062
474.09	0.28	0.31	0.89	0.37	0.7	Stk11	ENSMUSG00000003068
51.95	-1.12	0.41	-2.72	0.01	0.11	Efna2	ENSMUSG00000003070
5744.61	0.3	0.18	1.65	0.1	0.41	Atp5d	ENSMUSG00000003072
1589.87	-0.08	0.21	-0.38	0.7	0.89	Ppp5c	ENSMUSG00000003099
439.84	-0.41	0.24	-1.71	0.09	0.39	Cdk12	ENSMUSG00000003119
549.96	-0.4	0.34	-1.2	0.23	0.59	Lipe	ENSMUSG00000003123
3743.28	-0.14	0.18	-0.79	0.43	0.74	Pafah1b2	ENSMUSG00000003131
1891.58	-0.34	0.32	-1.08	0.28	0.63	Tbc1d8	ENSMUSG00000003134
1303.74	0.23	0.34	0.66	0.51	0.79	Cnot11	ENSMUSG00000003135
758.69	-0.44	0.49	-0.91	0.36	0.7	Slc2a3	ENSMUSG00000003153
1141.18	-0.2	0.26	-0.78	0.44	0.75	Foxj2	ENSMUSG00000003154
3482.36	0.23	0.18	1.29	0.2	0.55	Sri	ENSMUSG00000003161
1703	-0.03	0.22	-0.14	0.89	0.96	Dgcr2	ENSMUSG00000003166
1738.13	0.33	0.22	1.52	0.13	0.46	Irf3	ENSMUSG00000003184
77.63	0.1	0.44	0.23	0.82	0.94	Bcl2l12	ENSMUSG00000003190
186.98	0.48	0.27	1.79	0.07	0.36	Zfp959	ENSMUSG00000003198
4091.2	0.51	0.26	1.98	0.05	0.3	Mpnd	ENSMUSG00000003199
2597.86	0.02	0.2	0.12	0.91	0.97	Sh3gl1	ENSMUSG00000003200
5.04	0.67	1.1	0.61	0.54	NA	Ebi3	ENSMUSG00000003206
249.49	0.08	0.26	0.32	0.75	0.91	Yju2	ENSMUSG00000003208
3567.74	-0.44	0.31	-1.42	0.16	0.5	Ranbp2	ENSMUSG00000003226
21.25	0.19	0.64	0.29	0.77	0.92	Edar	ENSMUSG00000003227
145.42	-0.58	0.44	-1.33	0.18	0.53	Grk5	ENSMUSG00000003228
1171.31	-0.16	0.24	-0.66	0.51	0.79	Dvl3	ENSMUSG00000003233
2504.08	0.3	0.25	1.18	0.24	0.59	Abcf3	ENSMUSG00000003234
2336.5	0.09	0.21	0.44	0.66	0.87	Eif2b5	ENSMUSG00000003235
1641.64	0.06	0.21	0.27	0.79	0.93	Cyth2	ENSMUSG00000003269
62.86	0.3	0.57	0.53	0.6	0.84	Sult2b1	ENSMUSG00000003271
147.94	0.35	0.42	0.83	0.41	0.73	Car11	ENSMUSG00000003273
106.29	-0.18	0.44	-0.4	0.69	0.89	Dlgap1	ENSMUSG00000003279
4.54	1.51	1.48	1.02	0.31	NA	Plag1	ENSMUSG00000003282
6.43	1.29	1.55	0.83	0.41	0.73	Hck	ENSMUSG00000003283
1341.48	-0.02	0.19	-0.09	0.93	0.98	Mrpl4	ENSMUSG00000003299
1657.02	0.29	0.23	1.3	0.2	0.54	Keap1	ENSMUSG00000003308
3292.03	0.49	0.29	1.71	0.09	0.39	Ap1m2	ENSMUSG00000003309
5753.11	-0.55	0.21	-2.58	0.01	0.14	Glg1	ENSMUSG00000003316
3.53	-0.25	1.48	-0.17	0.87	NA	Atp8b3	ENSMUSG00000003341
706.15	1.33	0.28	4.66	0	0	Btbd2	ENSMUSG00000003344
2484.57	1.68	0.36	4.72	0	0	Csnk1g2	ENSMUSG00000003345
2606.91	0.34	0.23	1.44	0.15	0.49	Abhd17a	ENSMUSG00000003346
1602.86	-0.14	0.2	-0.68	0.5	0.79	Mob3a	ENSMUSG00000003348
1057.51	0.42	0.31	1.33	0.18	0.53	Cacnb3	ENSMUSG00000003352
12.64	0.14	0.73	0.19	0.85	0.95	Ccdc65	ENSMUSG00000003354
2568.42	0.59	0.37	1.57	0.12	0.44	Fkbp11	ENSMUSG00000003355
136.86	0.05	0.42	0.12	0.9	0.97	Ddx23	ENSMUSG00000003360
5914.68	0.11	0.19	0.59	0.56	0.82	Pld3	ENSMUSG00000003363
106.92	-0.6	0.41	-1.46	0.14	0.48	Grik5	ENSMUSG00000003378
1.96	-0.06	2.2	-0.03	0.98	NA	Cd79a	ENSMUSG00000003379
9423.96	0.58	0.25	2.32	0.02	0.2	Rabac1	ENSMUSG00000003380
1224.83	-0.08	0.26	-0.29	0.77	0.92	Etv3	ENSMUSG00000003382
2839.45	-0.12	0.2	-0.61	0.54	0.81	Prkcsh	ENSMUSG00000003402
3.87	0.35	1.97	0.18	0.86	NA	Elavl3	ENSMUSG00000003410
23.71	-0.11	0.8	-0.14	0.89	0.96	Rab3b	ENSMUSG00000003411
171.7	-0.38	0.63	-0.61	0.54	0.81	St8sia6	ENSMUSG00000003418
2409.48	-0.78	0.46	-1.69	0.09	0.39	Fcgrt	ENSMUSG00000003420
1196.07	0.36	0.2	1.78	0.08	0.36	Nosip	ENSMUSG00000003421
579.24	0.39	0.24	1.66	0.1	0.41	Pih1d1	ENSMUSG00000003423
1457.45	0.31	0.22	1.44	0.15	0.49	Rps11	ENSMUSG00000003429
4498.33	-0.1	0.2	-0.48	0.63	0.86	Supt5	ENSMUSG00000003435
2.24	3.59	2.17	1.65	0.1	NA	Dll3	ENSMUSG00000003436
1676.54	-0.02	0.2	-0.1	0.92	0.97	Paf1	ENSMUSG00000003437
1373.48	0.33	0.23	1.46	0.14	0.48	Timm50	ENSMUSG00000003438
273.5	0.39	0.28	1.4	0.16	0.5	Med29	ENSMUSG00000003444
927.22	-0.4	0.3	-1.33	0.18	0.53	Bicd1	ENSMUSG00000003452
8898.23	0.01	0.18	0.06	0.95	0.99	Ncstn	ENSMUSG00000003458
2483.79	0.24	0.21	1.12	0.26	0.62	Pex19	ENSMUSG00000003464
4.88	-0.54	1.37	-0.39	0.69	NA	Phyhip	ENSMUSG00000003469
7.76	-0.55	1.27	-0.43	0.67	0.88	Crhr2	ENSMUSG00000003476
4853.76	-0.28	0.41	-0.68	0.5	0.78	Inmt	ENSMUSG00000003477
8.66	-0.02	1.87	-0.01	0.99	1	Cyp4f18	ENSMUSG00000003484
1427.96	-0.13	0.21	-0.59	0.56	0.82	Impdh1	ENSMUSG00000003500
0.19	1.02	4.08	0.25	0.8	NA	Psg18	ENSMUSG00000003505
365.54	-0.49	0.24	-2.09	0.04	0.27	Dusp3	ENSMUSG00000003518
1726.33	0.57	0.38	1.5	0.13	0.47	Prodh	ENSMUSG00000003526
773.82	0.34	0.23	1.44	0.15	0.49	Ess2	ENSMUSG00000003527
2340.86	0.32	0.24	1.32	0.19	0.53	Slc25a1	ENSMUSG00000003528
2276.22	0.76	0.33	2.33	0.02	0.2	Dgcr6	ENSMUSG00000003531
2518.36	0	0.24	0.02	0.99	1	Ddr1	ENSMUSG00000003534
6474.68	-0.26	0.39	-0.68	0.5	0.79	Ier3	ENSMUSG00000003541
7361.71	-0.68	0.38	-1.81	0.07	0.35	Fosb	ENSMUSG00000003545
1071.18	0.5	0.25	2.01	0.04	0.29	Klc4	ENSMUSG00000003546
585.47	0.3	0.25	1.19	0.23	0.59	Ercc1	ENSMUSG00000003549
2.81	1.42	2.59	0.55	0.59	NA	Cyp17a1	ENSMUSG00000003555
541.72	0.54	0.41	1.34	0.18	0.53	As3mt	ENSMUSG00000003559
140.6	-0.45	0.41	-1.12	0.26	0.62	Homer3	ENSMUSG00000003573
545.79	-0.32	0.22	-1.49	0.14	0.47	Crtc1	ENSMUSG00000003575
694.25	-0.32	0.24	-1.34	0.18	0.53	Rnf215	ENSMUSG00000003581
271.89	0.33	0.31	1.06	0.29	0.64	Sec14l2	ENSMUSG00000003585
307.72	0.46	0.33	1.41	0.16	0.5	Aven	ENSMUSG00000003604
3009.9	-0.74	0.47	-1.58	0.11	0.43	Cp	ENSMUSG00000003617
3980.99	0.6	0.25	2.46	0.01	0.17	Crot	ENSMUSG00000003623
4686.76	0.31	0.22	1.4	0.16	0.51	Rps6ka1	ENSMUSG00000003644
20.01	-0.74	1.24	-0.6	0.55	0.82	Calb2	ENSMUSG00000003657
3367.13	-0.34	0.26	-1.31	0.19	0.54	Snrnp200	ENSMUSG00000003660
1487.22	-0.01	0.28	-0.03	0.98	0.99	Ciao1	ENSMUSG00000003662
2588.09	-1.43	0.54	-2.67	0.01	0.12	Has1	ENSMUSG00000003665
194.5	0.28	0.25	1.12	0.26	0.62	Taf6l	ENSMUSG00000003680
1794.23	0.12	0.21	0.56	0.58	0.83	Insig2	ENSMUSG00000003721
851.54	-0.24	0.21	-1.15	0.25	0.61	Kpna6	ENSMUSG00000003731
38513.2	0.91	0.4	2.28	0.02	0.21	Man1a	ENSMUSG00000003746
1018.11	-0.27	0.36	-0.75	0.45	0.76	Itpkc	ENSMUSG00000003752
698.94	-0.28	0.22	-1.31	0.19	0.54	Coq8b	ENSMUSG00000003762
2585.07	0	0.18	0	1	1	Brd8	ENSMUSG00000003778
265.13	-0.22	0.34	-0.64	0.52	0.8	Kif20a	ENSMUSG00000003779
1524.61	0.08	0.29	0.29	0.77	0.92	Farsa	ENSMUSG00000003808
1623.71	0.25	0.3	0.84	0.4	0.72	Gcdh	ENSMUSG00000003809
2052.07	0.91	0.25	3.63	0	0.02	Mast2	ENSMUSG00000003810
510.71	0.2	0.27	0.74	0.46	0.76	Dnase2a	ENSMUSG00000003812
1946.68	0.2	0.22	0.9	0.37	0.7	Rad23a	ENSMUSG00000003813
34703.1	-0.16	0.18	-0.88	0.38	0.71	Calr	ENSMUSG00000003814
104.85	0.05	0.38	0.14	0.89	0.96	Syce2	ENSMUSG00000003824
1154.52	-0.64	0.28	-2.31	0.02	0.21	Nfat5	ENSMUSG00000003847
762.4	0.02	0.22	0.09	0.93	0.98	Nob1	ENSMUSG00000003848
244.78	-0.43	0.46	-0.95	0.34	0.69	Nqo1	ENSMUSG00000003849
28.09	0.16	0.56	0.29	0.77	0.92	Ppfia3	ENSMUSG00000003863
1283.29	-0.05	0.22	-0.23	0.82	0.94	Gys1	ENSMUSG00000003865
879.48	-0.01	0.26	-0.03	0.97	0.99	Ruvbl2	ENSMUSG00000003868
12.37	0.49	1	0.49	0.62	0.86	Lin7b	ENSMUSG00000003872
1006.7	0.03	0.19	0.16	0.87	0.96	Bax	ENSMUSG00000003873
1.61	1.19	3.46	0.34	0.73	NA	Il7r	ENSMUSG00000003882
649.98	0.14	0.21	0.68	0.5	0.79	Tfam	ENSMUSG00000003923
140.7	-0.37	0.33	-1.12	0.26	0.62	Zfp81	ENSMUSG00000003929
18.66	-2.04	1.02	-2	0.05	0.29	Efnb3	ENSMUSG00000003934
234.38	-1.16	0.45	-2.59	0.01	0.14	Mmd	ENSMUSG00000003948
188.29	0.07	0.45	0.16	0.88	0.96	Hlf	ENSMUSG00000003949
2138.94	0.08	0.24	0.34	0.73	0.9	Fam162a	ENSMUSG00000003955
5194.87	0.24	0.23	1.05	0.3	0.65	Rpl8	ENSMUSG00000003970
5.58	1.59	1.46	1.09	0.28	0.63	Grm3	ENSMUSG00000003974
633.94	-0.13	0.22	-0.59	0.56	0.82	Ssbp2	ENSMUSG00000003992
203.53	0.54	0.29	1.85	0.06	0.34	Fancl	ENSMUSG00000004018
22.28	-2.97	0.93	-3.18	0	0.05	Brinp2	ENSMUSG00000004031
1752.46	0.14	0.32	0.44	0.66	0.87	Gstm5	ENSMUSG00000004032
823.96	0.98	0.4	2.45	0.01	0.17	Gstm7	ENSMUSG00000004035
5.55	-0.43	1.25	-0.34	0.73	0.9	Gstm3	ENSMUSG00000004038
6480.75	-0.36	0.26	-1.38	0.17	0.51	Stat3	ENSMUSG00000004040
4211.87	0.36	0.29	1.23	0.22	0.57	Stat5a	ENSMUSG00000004043
2358	-1.08	0.42	-2.53	0.01	0.15	Cavin1	ENSMUSG00000004044
1383.37	0.29	0.23	1.25	0.21	0.56	Map3k11	ENSMUSG00000004054
1921.06	-0.18	0.24	-0.76	0.45	0.75	Akt2	ENSMUSG00000004056
2646.26	0.08	0.2	0.42	0.67	0.88	Dnaja3	ENSMUSG00000004069
1014.07	0.36	0.24	1.52	0.13	0.46	Hmox2	ENSMUSG00000004070
1532.68	-0.02	0.2	-0.12	0.9	0.97	Cdip1	ENSMUSG00000004071
1046.08	-0.77	0.32	-2.4	0.02	0.18	Map3k20	ENSMUSG00000004085
1306.69	0.35	0.24	1.47	0.14	0.48	Cwc15	ENSMUSG00000004096
838.29	-1.86	0.64	-2.91	0	0.08	Col5a3	ENSMUSG00000004098
851.62	-0.07	0.23	-0.28	0.78	0.92	Dnmt1	ENSMUSG00000004099
792.17	-0.11	0.24	-0.44	0.66	0.87	Ppan	ENSMUSG00000004100
393.76	-1.04	0.41	-2.54	0.01	0.15	Angptl2	ENSMUSG00000004105
8.11	1.68	1.33	1.26	0.21	0.56	Cacna1e	ENSMUSG00000004110
1.44	1.63	2.94	0.55	0.58	NA	Cacna1b	ENSMUSG00000004113
151.64	0.08	0.29	0.26	0.79	0.93	Trmt10a	ENSMUSG00000004127
141.62	-1.16	0.57	-2.03	0.04	0.28	Etv1	ENSMUSG00000004151
325.71	-0.1	0.24	-0.43	0.67	0.88	Kifc2	ENSMUSG00000004187
9402.07	0.16	0.31	0.51	0.61	0.85	Psap	ENSMUSG00000004207
2330.84	0.36	0.22	1.65	0.1	0.41	Ikbkg	ENSMUSG00000004221
37.16	0.03	0.77	0.04	0.97	0.99	Pax2	ENSMUSG00000004231
152.72	-0.07	0.35	-0.2	0.84	0.94	Wars2	ENSMUSG00000004233
7.25	0.14	0.94	0.15	0.88	0.96	Atn1	ENSMUSG00000004263
3261.64	0.27	0.21	1.25	0.21	0.56	Phb2	ENSMUSG00000004264
792.17	0.33	0.26	1.28	0.2	0.55	Ptpn6	ENSMUSG00000004266
226.58	-1.3	0.65	-2.01	0.04	0.29	Eno2	ENSMUSG00000004267
1553.24	0.21	0.25	0.81	0.42	0.73	Emg1	ENSMUSG00000004268
2354.44	0.11	0.23	0.49	0.62	0.86	Lpcat3	ENSMUSG00000004270
2119.43	0.39	0.27	1.42	0.16	0.5	Atp6v1f	ENSMUSG00000004285
0.37	2.04	4.03	0.51	0.61	NA	Il12b	ENSMUSG00000004296
1849.81	0.44	0.39	1.11	0.27	0.62	Clcn5	ENSMUSG00000004317
4435.34	0.02	0.24	0.1	0.92	0.97	Clcn3	ENSMUSG00000004319
43.38	-1.74	0.73	-2.37	0.02	0.19	Hif3a	ENSMUSG00000004328
1.82	2.27	2.85	0.8	0.43	NA	Gpx6	ENSMUSG00000004341
368.18	4.7	1.9	2.48	0.01	0.16	Gpx5	ENSMUSG00000004344
33.69	0.17	0.89	0.19	0.85	0.95	Pde1c	ENSMUSG00000004347
602	-0.82	0.38	-2.17	0.03	0.24	Utp20	ENSMUSG00000004356
0.67	1.58	3.58	0.44	0.66	NA	Spic	ENSMUSG00000004359
283.24	-1.69	0.54	-3.16	0	0.05	9330159F19Rik	ENSMUSG00000004360
798.75	0.81	0.41	2	0.05	0.29	Cul3	ENSMUSG00000004364
1.52	-1.21	3.5	-0.35	0.73	NA	Sst	ENSMUSG00000004366
30.92	-2.03	0.98	-2.07	0.04	0.27	Il11	ENSMUSG00000004371
150.87	-0.41	0.46	-0.89	0.37	0.71	Large1	ENSMUSG00000004383
1769	0.21	0.21	1.03	0.3	0.65	Ddx56	ENSMUSG00000004393
4508.84	0.35	0.22	1.63	0.1	0.42	Tmed4	ENSMUSG00000004394
38.39	0.25	0.62	0.41	0.68	0.88	Col26a1	ENSMUSG00000004415
424.41	0.11	0.29	0.39	0.7	0.89	Bid	ENSMUSG00000004446
2453.14	0.12	0.2	0.61	0.54	0.81	Ralb	ENSMUSG00000004451
135.83	-0.32	0.29	-1.1	0.27	0.62	Ppp1cc	ENSMUSG00000004455
4913.59	-0.1	0.2	-0.47	0.64	0.86	Dnajb11	ENSMUSG00000004460
645.78	-0.12	0.26	-0.48	0.63	0.86	Tbccd1	ENSMUSG00000004462
1135.16	-0.65	1.1	-0.59	NA	NA	Clec11a	ENSMUSG00000004473
315.65	0.12	0.26	0.48	0.63	0.86	Zfp324	ENSMUSG00000004500
689.32	-0.66	0.35	-1.89	0.06	0.33	Gab2	ENSMUSG00000004508
2312.38	-0.18	0.19	-0.93	0.35	0.69	Coro1c	ENSMUSG00000004530
12239.7	0.32	0.28	1.15	0.25	0.61	Tax1bp1	ENSMUSG00000004535
52.4	0.98	0.51	1.91	0.06	0.32	Psg17	ENSMUSG00000004540
0.15	-0.9	4.08	-0.22	0.83	NA	Psg19	ENSMUSG00000004542
1846.11	0.4	0.36	1.11	0.27	0.62	Ctse	ENSMUSG00000004552
1879.19	-1.02	0.43	-2.37	0.02	0.19	Ndrg2	ENSMUSG00000004558
479.94	-0.17	0.22	-0.77	0.44	0.75	Mettl17	ENSMUSG00000004561
834.95	-1.27	0.46	-2.8	0.01	0.1	Arhgef40	ENSMUSG00000004562
1242.36	0.01	0.27	0.05	0.96	0.99	Pnpla6	ENSMUSG00000004565
1599.12	-0.19	0.27	-0.69	0.49	0.78	Mcoln1	ENSMUSG00000004567
2285.42	0.02	0.18	0.1	0.92	0.97	Arhgef18	ENSMUSG00000004568
2655.91	0.02	0.21	0.1	0.92	0.97	Pkn2	ENSMUSG00000004591
3.26	1.74	2.38	0.73	0.46	NA	Cd33	ENSMUSG00000004609
852.47	0.3	0.2	1.53	0.13	0.46	Etfb	ENSMUSG00000004610
2.29	0.36	1.84	0.2	0.84	NA	Nkg7	ENSMUSG00000004612
5506.13	0.54	0.26	2.08	0.04	0.27	Stxbp2	ENSMUSG00000004626
0.49	0.95	3.97	0.24	0.81	NA	Pcp2	ENSMUSG00000004630
784.91	-0.89	0.41	-2.14	0.03	0.25	Sgce	ENSMUSG00000004631
1466.51	0.8	0.44	1.83	0.07	0.35	Chn2	ENSMUSG00000004633
443.58	-0.11	0.27	-0.42	0.68	0.88	Wwox	ENSMUSG00000004637
1079.76	0.13	0.21	0.66	0.51	0.79	Slbp	ENSMUSG00000004642
0.91	-0.52	3.93	-0.13	0.89	NA	Tyr	ENSMUSG00000004651
0.15	1.02	4.08	0.25	0.8	NA	Ghrhr	ENSMUSG00000004654
347.71	-2.07	0.52	-3.95	0	0.01	Aqp1	ENSMUSG00000004655
271.15	-0.56	0.32	-1.76	0.08	0.37	Arid3b	ENSMUSG00000004661
1269.87	-1.16	0.49	-2.36	0.02	0.19	Cnn2	ENSMUSG00000004665
2344.66	0.2	0.23	0.85	0.4	0.72	Polr2e	ENSMUSG00000004667
6.86	1.67	2.23	0.75	0.45	0.76	Abca13	ENSMUSG00000004668
1058.76	-0.6	0.37	-1.62	0.11	0.42	Myo9b	ENSMUSG00000004677
736.06	0.19	0.74	0.26	0.8	0.93	Hdac9	ENSMUSG00000004698
3.36	-0.2	2.44	-0.08	0.94	NA	Ly9	ENSMUSG00000004707
3.61	-0.2	2.52	-0.08	0.94	NA	Cd244a	ENSMUSG00000004709
30.89	-0.43	1.05	-0.41	0.68	0.88	Adgre1	ENSMUSG00000004730
162.45	0.02	0.34	0.06	0.95	0.99	Mtfp1	ENSMUSG00000004748
583.14	-0.73	0.28	-2.63	0.01	0.13	Rab23	ENSMUSG00000004768
5446.1	0.31	0.23	1.34	0.18	0.53	Rab11a	ENSMUSG00000004771
1435.52	0.18	0.24	0.75	0.45	0.76	Eif2b2	ENSMUSG00000004788
1927.32	-0.15	0.17	-0.84	0.4	0.72	Dlst	ENSMUSG00000004789
164.89	-1.45	0.48	-3.05	0	0.06	Pgf	ENSMUSG00000004791
1248.21	0.25	0.24	1.03	0.3	0.65	Ulk2	ENSMUSG00000004798
1.64	-1.38	3.42	-0.4	0.69	NA	Ccl24	ENSMUSG00000004814
268.82	-0.46	0.26	-1.76	0.08	0.37	Dgkq	ENSMUSG00000004815
0.15	1.02	4.08	0.25	0.8	NA	Tmed11	ENSMUSG00000004821
42.66	-1.36	0.69	-1.96	0.05	0.3	Grap	ENSMUSG00000004837
1.41	2.84	2.51	1.13	0.26	NA	Pou1f1	ENSMUSG00000004842
2901.31	0.15	0.24	0.61	0.54	0.81	Chmp2b	ENSMUSG00000004843
1540.25	-0.71	0.55	-1.28	0.2	0.55	Plod3	ENSMUSG00000004846
1806.87	0.4	0.19	2.18	0.03	0.24	Ap1s1	ENSMUSG00000004849
1866.41	0.22	0.45	0.48	0.63	0.86	Mapk13	ENSMUSG00000004864
1213.32	-0.12	0.19	-0.63	0.53	0.8	Srpk1	ENSMUSG00000004865
1.44	2.88	2.94	0.98	0.33	NA	Pax3	ENSMUSG00000004872
783.88	-0.23	0.22	-1.05	0.3	0.65	Lbr	ENSMUSG00000004880
134.89	-0.03	0.58	-0.05	0.96	0.99	Crabp2	ENSMUSG00000004885
75.74	-1.75	0.55	-3.2	0	0.05	Nes	ENSMUSG00000004891
1.65	-3	2.28	-1.32	0.19	NA	Bcan	ENSMUSG00000004892
1.79	1.26	2.72	0.46	0.64	NA	Hapln2	ENSMUSG00000004894
276.57	0.46	0.32	1.43	0.15	0.5	Prcc	ENSMUSG00000004895
355.04	-0.24	0.24	-1.01	0.31	0.66	Rrnad1	ENSMUSG00000004896
3357.34	1.15	0.28	4.16	0	0	Hdgf	ENSMUSG00000004897
4.89	-1.9	1.28	-1.48	0.14	NA	Slc25a18	ENSMUSG00000004902
1497.4	-0.08	0.26	-0.3	0.76	0.91	Thop1	ENSMUSG00000004929
1588.9	0.07	0.18	0.36	0.72	0.9	Apba3	ENSMUSG00000004931
25.96	0.09	0.53	0.17	0.86	0.95	Matk	ENSMUSG00000004933
904.29	0.28	0.21	1.37	0.17	0.52	Pias4	ENSMUSG00000004934
2209.58	-0.42	0.24	-1.76	0.08	0.37	Map2k1	ENSMUSG00000004936
2984.41	-0.03	0.2	-0.14	0.89	0.96	Sgta	ENSMUSG00000004937
0.88	-1.92	3.31	-0.58	0.56	NA	Nmrk2	ENSMUSG00000004939
715.87	0.89	0.38	2.32	0.02	0.2	Tmem242	ENSMUSG00000004945
293.01	0	0.27	0	1	1	Dtx2	ENSMUSG00000004947
0	NA	NA	NA	NA	NA	Zp3	ENSMUSG00000004948
1390.36	0.11	0.22	0.49	0.62	0.86	Hspb1	ENSMUSG00000004951
133.12	-0.39	0.66	-0.59	0.55	0.82	Rasa4	ENSMUSG00000004952
10.04	-0.62	1.15	-0.54	0.59	0.84	Syt5	ENSMUSG00000004961
10626.9	-0.32	0.19	-1.66	0.1	0.41	Hnrnpa2b1	ENSMUSG00000004980
586.28	0.84	0.56	1.5	0.13	0.47	Fxyd4	ENSMUSG00000004988
487.56	0.22	0.22	0.98	0.33	0.67	Ccdc130	ENSMUSG00000004994
968.96	0.27	0.28	0.96	0.34	0.68	Mri1	ENSMUSG00000004996
2246.91	-0.22	0.23	-0.95	0.34	0.68	Prkacb	ENSMUSG00000005034
312.88	0	0.22	0	1	1	Sgsh	ENSMUSG00000005043
15.07	-2.84	1	-2.82	0	0.09	Chd5	ENSMUSG00000005045
3225.68	0.33	0.22	1.51	0.13	0.47	Cstb	ENSMUSG00000005054
72.39	-0.63	0.63	-1	0.32	0.66	Sh2b2	ENSMUSG00000005057
1649.64	-0.1	0.2	-0.48	0.63	0.86	Pex5	ENSMUSG00000005069
881.24	0.18	0.18	1.01	0.31	0.66	Jkamp	ENSMUSG00000005078
2124.12	-0.27	0.45	-0.59	0.56	0.82	Cd44	ENSMUSG00000005087
5.91	0.7	1.38	0.51	0.61	0.85	Slc1a2	ENSMUSG00000005089
607.08	-0.24	0.23	-1.02	0.31	0.66	Eif2ak4	ENSMUSG00000005102
11457.3	-0.04	0.19	-0.19	0.85	0.95	Wdr1	ENSMUSG00000005103
16.34	-0.12	0.88	-0.13	0.89	0.96	Slc2a9	ENSMUSG00000005107
215.04	-1.51	0.84	-1.8	NA	NA	Ccn4	ENSMUSG00000005124
883.66	-1.01	0.5	-2.04	0.04	0.28	Ndrg1	ENSMUSG00000005125
22.14	-0.44	0.7	-0.63	0.53	0.8	4930550C14Rik	ENSMUSG00000005131
5753.66	0.09	0.32	0.29	0.78	0.92	Man2b1	ENSMUSG00000005142
2992.54	0.13	0.34	0.37	0.71	0.89	Klf5	ENSMUSG00000005148
464.83	0.12	0.25	0.5	0.62	0.85	Wdr83	ENSMUSG00000005150
4415.4	0.45	0.23	1.94	0.05	0.31	Prdx2	ENSMUSG00000005161
1780.59	-0.46	0.21	-2.12	0.03	0.26	Polr2a	ENSMUSG00000005198
1.38	1.83	2.96	0.62	0.54	NA	Shbg	ENSMUSG00000005202
475	-0.2	0.21	-0.94	0.35	0.69	Senp3	ENSMUSG00000005204
6.64	0.14	1.36	0.11	0.92	0.97	Corin	ENSMUSG00000005220
501.74	0.05	0.29	0.16	0.87	0.96	Plekha8	ENSMUSG00000005225
9.18	0.5	1.52	0.33	0.74	0.91	G6pc2	ENSMUSG00000005232
320.67	0.69	0.34	2.02	0.04	0.29	Spc25	ENSMUSG00000005233
10.26	-1.26	1.07	-1.18	0.24	0.59	Dnah2	ENSMUSG00000005237
3477.19	0.37	0.32	1.14	0.25	0.61	Ripk4	ENSMUSG00000005251
1880.12	0.06	0.21	0.29	0.77	0.92	Ufd1	ENSMUSG00000005262
188.71	-0.15	0.25	-0.59	0.55	0.82	Zfp287	ENSMUSG00000005267
8027.74	0.1	0.32	0.3	0.76	0.91	Prlr	ENSMUSG00000005268
2377.9	-0.1	0.23	-0.43	0.67	0.88	Letm1	ENSMUSG00000005299
9770.24	0.1	0.19	0.51	0.61	0.85	Ubqln1	ENSMUSG00000005312
82.92	-1.49	0.79	-1.88	0.06	0.33	Fgfr4	ENSMUSG00000005320
38.67	-1.49	0.72	-2.06	0.04	0.27	Cadm3	ENSMUSG00000005338
0.37	2.04	4.03	0.51	0.61	NA	Fcer1a	ENSMUSG00000005339
3558.11	0.24	0.23	1.07	0.29	0.64	Txn2	ENSMUSG00000005354
2.42	3.69	2.5	1.47	0.14	NA	Casp14	ENSMUSG00000005355
1.13	-1.42	3.1	-0.46	0.65	NA	Slc1a6	ENSMUSG00000005357
234.24	-1.01	0.59	-1.73	0.08	0.38	Slc1a3	ENSMUSG00000005360
1569.93	0.38	0.29	1.3	0.19	0.54	Crbn	ENSMUSG00000005362
36.97	0.88	0.62	1.42	0.16	0.5	Il5ra	ENSMUSG00000005364
977.2	-0.01	0.18	-0.06	0.95	0.98	Msh6	ENSMUSG00000005370
394.53	0.18	0.29	0.62	0.53	0.81	Fbxo11	ENSMUSG00000005371
28.8	0.3	0.7	0.42	0.67	0.88	Mlxipl	ENSMUSG00000005373
1715.62	-0.08	0.26	-0.31	0.76	0.91	Tbl2	ENSMUSG00000005374
1027.71	-0.05	0.21	-0.22	0.83	0.94	Bud23	ENSMUSG00000005378
8896.56	-1.38	0.66	-2.09	0.04	0.26	Nid1	ENSMUSG00000005397
276.16	0.02	0.24	0.08	0.94	0.98	Mcm5	ENSMUSG00000005410
463.04	-0.85	0.35	-2.42	0.02	0.18	Hmox1	ENSMUSG00000005413
2840.74	0.28	0.2	1.37	0.17	0.51	Mprip	ENSMUSG00000005417
333.69	-0.53	0.32	-1.65	0.1	0.41	Cic	ENSMUSG00000005442
817.63	0.24	0.22	1.07	0.28	0.64	Pafah1b3	ENSMUSG00000005447
42.21	-1.34	0.49	-2.75	0.01	0.11	Il27ra	ENSMUSG00000005465
1570.34	0.98	0.32	3.1	0	0.06	Prkaca	ENSMUSG00000005469
120.39	0.22	0.35	0.63	0.53	0.8	Asf1b	ENSMUSG00000005470
0.17	1.02	4.08	0.25	0.8	NA	Myl10	ENSMUSG00000005474
1692.56	0.16	0.23	0.7	0.48	0.78	Ddx39a	ENSMUSG00000005481
8887.44	0.07	0.26	0.26	0.79	0.93	Dnajb1	ENSMUSG00000005483
1.84	-0.22	1.7	-0.13	0.9	NA	Msh4	ENSMUSG00000005493
989.26	-0.48	0.21	-2.24	0.03	0.22	Usp40	ENSMUSG00000005501
45.23	-0.28	0.72	-0.39	0.69	0.89	Evx1	ENSMUSG00000005503
214.03	0.16	0.25	0.65	0.51	0.8	Kbtbd4	ENSMUSG00000005505
3140.97	-0.22	0.17	-1.28	0.2	0.55	Celf1	ENSMUSG00000005506
1087.05	0.35	0.22	1.55	0.12	0.45	Ndufs3	ENSMUSG00000005510
5226.43	0.02	0.3	0.06	0.95	0.99	Por	ENSMUSG00000005514
935.27	-0.5	0.33	-1.52	0.13	0.46	Igf1r	ENSMUSG00000005533
877.64	-0.44	0.26	-1.72	0.09	0.39	Insr	ENSMUSG00000005534
3.88	-0.88	1.96	-0.45	0.66	NA	Fcer2a	ENSMUSG00000005540
5.53	-0.23	1.87	-0.12	0.9	NA	Cyp2a5	ENSMUSG00000005547
205.91	0.44	0.39	1.13	0.26	0.61	Atp4a	ENSMUSG00000005553
2644.76	0.43	0.22	1.97	0.05	0.3	Trim28	ENSMUSG00000005566
1428.33	1.6	0.32	4.98	0	0	Ube2m	ENSMUSG00000005575
216.15	-0.26	0.35	-0.74	0.46	0.76	Adcy9	ENSMUSG00000005580
164.49	-2.1	0.38	-5.48	0	0	Mef2c	ENSMUSG00000005583
3177.03	0.02	0.21	0.09	0.93	0.98	Ctr9	ENSMUSG00000005609
37263.1	0.09	0.23	0.37	0.71	0.89	Eif4g2	ENSMUSG00000005610
208.77	-2.17	0.52	-4.15	0	0	Irag1	ENSMUSG00000005611
1574.11	-0.36	0.21	-1.71	0.09	0.39	Pcyt1a	ENSMUSG00000005615
1063.68	-0.23	0.24	-0.96	0.34	0.68	Zfp592	ENSMUSG00000005621
3560.74	0.19	0.21	0.93	0.35	0.69	Psmd4	ENSMUSG00000005625
637.31	0.8	0.57	1.42	0.16	0.5	Tmod4	ENSMUSG00000005628
137.96	-0.15	0.53	-0.28	0.78	0.92	Insrr	ENSMUSG00000005640
1.12	3.63	3.95	0.92	0.36	NA	Cabp5	ENSMUSG00000005649
3746.28	0.56	0.22	2.57	0.01	0.14	Snx6	ENSMUSG00000005656
1977.2	0.1	0.24	0.42	0.68	0.88	Mthfd2	ENSMUSG00000005667
667.33	0.77	0.43	1.77	0.08	0.37	Kit	ENSMUSG00000005672
202.39	0.36	0.38	0.95	0.34	0.69	Tomm40l	ENSMUSG00000005674
1.49	-2.85	2.32	-1.23	0.22	NA	Nr1i3	ENSMUSG00000005677
12.19	0.9	0.82	1.1	0.27	0.63	Apoa2	ENSMUSG00000005681
914.71	-0.24	0.21	-1.13	0.26	0.61	Pan2	ENSMUSG00000005682
4594.38	-0.13	0.17	-0.79	0.43	0.74	Cs	ENSMUSG00000005683
544.49	-0.23	0.42	-0.54	0.59	0.84	Ampd3	ENSMUSG00000005686
1899.88	0.1	0.24	0.43	0.67	0.88	Bcas2	ENSMUSG00000005687
1.64	3.09	3.44	0.9	0.37	NA	Sh2d1a	ENSMUSG00000005696
1226.49	-0.08	0.19	-0.42	0.67	0.88	Ctcf	ENSMUSG00000005698
184.09	-0.01	0.27	-0.02	0.98	0.99	Pard6a	ENSMUSG00000005699
29.55	-2.54	0.9	-2.82	0	0.1	Agrp	ENSMUSG00000005705
0.52	2.54	3.99	0.64	0.52	NA	Pvalb	ENSMUSG00000005716
9.17	0.25	1	0.25	0.8	0.93	Tfap4	ENSMUSG00000005718
1198.5	0.36	0.24	1.47	0.14	0.48	Ranbp1	ENSMUSG00000005732
2.78	2.27	1.72	1.32	0.19	NA	Cd247	ENSMUSG00000005763
309.6	0.02	0.25	0.1	0.92	0.97	Rfx5	ENSMUSG00000005774
3150.94	0.29	0.23	1.29	0.2	0.55	Psmb4	ENSMUSG00000005779
51.47	1.23	0.47	2.62	0.01	0.13	Mmp8	ENSMUSG00000005800
1219.41	0.03	0.26	0.11	0.91	0.97	Slc30a4	ENSMUSG00000005802
3261.28	0.25	0.26	0.97	0.33	0.67	Sqor	ENSMUSG00000005803
939.33	0.06	0.22	0.29	0.77	0.92	Bloc1s6	ENSMUSG00000005804
1632.92	0.14	0.18	0.78	0.43	0.74	Metap1	ENSMUSG00000005813
3675.63	0.19	0.25	0.78	0.44	0.74	Gpr108	ENSMUSG00000005823
1.51	-1.66	2.32	-0.71	0.48	NA	Tnfsf14	ENSMUSG00000005824
134.05	-0.66	0.42	-1.58	0.11	0.44	Gata6	ENSMUSG00000005836
2767.82	0.19	0.22	0.85	0.4	0.72	Rsl1d1	ENSMUSG00000005846
6.36	-0.45	1.29	-0.35	0.72	0.9	Cnga2	ENSMUSG00000005864
1611.84	-0.41	0.25	-1.64	0.1	0.41	Apc	ENSMUSG00000005871
2520.66	-0.22	0.2	-1.13	0.26	0.61	Reep5	ENSMUSG00000005873
6626.73	0.2	0.17	1.13	0.26	0.61	Ergic3	ENSMUSG00000005881
1036.03	0.18	0.2	0.89	0.37	0.71	Uqcc1	ENSMUSG00000005882
4.15	0.75	1.88	0.4	0.69	NA	Spo11	ENSMUSG00000005883
1155.26	-0.33	0.26	-1.3	0.19	0.54	Ncoa2	ENSMUSG00000005886
0.45	-2.26	4	-0.57	0.57	NA	Trh	ENSMUSG00000005892
616.68	0.4	0.22	1.84	0.07	0.34	Nr2c2	ENSMUSG00000005893
822.48	0.01	0.23	0.03	0.97	0.99	Nr2c1	ENSMUSG00000005897
755.58	-0.01	0.2	-0.05	0.96	0.99	Smpd4	ENSMUSG00000005899
590.08	-0.09	0.25	-0.35	0.73	0.9	Pex1	ENSMUSG00000005907
1.83	3.24	2.19	1.48	0.14	NA	Otx1	ENSMUSG00000005917
2065.89	-0.25	0.19	-1.31	0.19	0.54	Kctd20	ENSMUSG00000005936
31.27	-0.37	0.55	-0.68	0.5	0.78	Itgae	ENSMUSG00000005947
3275.55	0.32	0.28	1.16	0.25	0.6	Ctns	ENSMUSG00000005949
24.49	-1.04	0.61	-1.69	0.09	0.39	P2rx5	ENSMUSG00000005950
849.88	0.23	0.36	0.63	0.53	0.8	Shpk	ENSMUSG00000005951
4.35	-2.12	1.42	-1.49	0.14	NA	Trpv1	ENSMUSG00000005952
458.81	-0.43	0.44	-0.99	0.32	0.67	Ephb3	ENSMUSG00000005958
1458.99	-0.63	0.22	-2.83	0	0.09	Tuft1	ENSMUSG00000005968
16578.2	0.6	0.25	2.42	0.02	0.18	Rcn1	ENSMUSG00000005973
31.82	-0.99	0.56	-1.75	0.08	0.37	Dnase1	ENSMUSG00000005980
2641.24	0.22	0.2	1.11	0.27	0.62	Trap1	ENSMUSG00000005981
1089.59	-0.01	0.2	-0.04	0.97	0.99	Naa60	ENSMUSG00000005982
172.35	0.7	0.32	2.21	0.03	0.23	1700037C18Rik	ENSMUSG00000005983
364.5	0.05	0.33	0.15	0.88	0.96	Ankrd13d	ENSMUSG00000005986
0.71	2.98	3.97	0.75	0.45	NA	Tyrp1	ENSMUSG00000005994
2841.12	-0.12	0.28	-0.44	0.66	0.87	Tpr	ENSMUSG00000006005
0.37	2.04	4.03	0.51	0.61	NA	Pdc	ENSMUSG00000006007
2929.67	0.44	0.34	1.29	0.2	0.55	Odr4	ENSMUSG00000006010
366.42	-1.37	1.88	-0.73	0.47	0.77	Prg4	ENSMUSG00000006014
571.24	-0.17	0.21	-0.79	0.43	0.74	Dhx34	ENSMUSG00000006019
454.12	0	0.26	-0.02	0.98	1	Kptn	ENSMUSG00000006021
8779.04	0.08	0.22	0.36	0.72	0.9	Napa	ENSMUSG00000006024
2945.12	0.25	0.22	1.12	0.26	0.62	Sra1	ENSMUSG00000006050
0.86	-3.19	3.96	-0.81	0.42	NA	Calcoco2	ENSMUSG00000006056
341.21	0.42	0.27	1.53	0.12	0.46	Atp5g1	ENSMUSG00000006057
1006.27	0.27	0.22	1.22	0.22	0.58	Snf8	ENSMUSG00000006058
2227.42	0.33	0.21	1.56	0.12	0.45	Tbcb	ENSMUSG00000006095
2312.38	0.39	0.23	1.72	0.09	0.38	Inpp5k	ENSMUSG00000006127
1425.22	-0.09	0.21	-0.42	0.67	0.88	Crkl	ENSMUSG00000006134
12.7	3.19	1.25	2.55	0.01	0.15	Upk3bl	ENSMUSG00000006143
761.02	0.45	0.26	1.68	0.09	0.4	Eps8l1	ENSMUSG00000006154
12111.3	0.11	0.22	0.49	0.63	0.86	Clint1	ENSMUSG00000006169
67.89	0.44	0.5	0.88	0.38	0.71	Prss16	ENSMUSG00000006179
673.2	0.09	0.25	0.36	0.72	0.9	Cdkal1	ENSMUSG00000006191
0.16	-0.9	4.08	-0.22	0.83	NA	Rhox6	ENSMUSG00000006200
82482.7	-0.26	0.69	-0.38	0.71	0.89	Cdcp3	ENSMUSG00000006204
925.65	-1.6	0.47	-3.39	0	0.03	Htra1	ENSMUSG00000006205
961.85	0.17	0.23	0.76	0.44	0.75	Zbtb17	ENSMUSG00000006215
152.9	0.98	0.42	2.34	0.02	0.2	Clcnkb	ENSMUSG00000006216
15.61	2.47	1.02	2.42	0.02	0.18	Fam131c	ENSMUSG00000006218
537.88	-1.59	0.54	-2.94	0	0.08	Fblim1	ENSMUSG00000006219
17.28	-1.18	0.98	-1.2	0.23	0.58	Hspb7	ENSMUSG00000006221
5.54	0.42	1.23	0.34	0.73	NA	Epor	ENSMUSG00000006235
97.1	0.15	0.37	0.41	0.68	0.88	Ccdc159	ENSMUSG00000006241
1060.71	-0.21	0.24	-0.87	0.38	0.71	Mob1b	ENSMUSG00000006262
90.67	1.53	0.57	2.71	0.01	0.12	Atp6v1b1	ENSMUSG00000006269
6.01	-0.99	1.58	-0.63	0.53	0.8	Vax1	ENSMUSG00000006270
4829.37	0.34	0.24	1.38	0.17	0.51	Atp6v1b2	ENSMUSG00000006273
1133.3	-0.01	0.21	-0.06	0.95	0.99	Eps15l1	ENSMUSG00000006276
632.61	-0.37	0.43	-0.86	0.39	0.72	Tep1	ENSMUSG00000006281
1126.64	0.5	0.23	2.21	0.03	0.23	Ttc5	ENSMUSG00000006288
1040.38	0.31	0.26	1.2	0.23	0.59	Osgep	ENSMUSG00000006289
6343.02	0.35	0.21	1.67	0.09	0.4	Aamp	ENSMUSG00000006299
4972.39	-0.04	0.21	-0.17	0.86	0.95	Tmbim1	ENSMUSG00000006301
7255.42	0.3	0.2	1.52	0.13	0.46	Arpc2	ENSMUSG00000006304
270.2	-0.29	0.24	-1.22	0.22	0.58	Kmt2b	ENSMUSG00000006307
21.5	0.7	0.72	0.97	0.33	0.67	Zbtb32	ENSMUSG00000006310
3.24	1.96	1.53	1.28	0.2	NA	Etv2	ENSMUSG00000006311
7742.61	1.34	0.54	2.49	0.01	0.16	Upk1a	ENSMUSG00000006313
2434.91	0.25	0.24	1.02	0.31	0.66	Tmem147	ENSMUSG00000006315
3729.85	0.46	0.23	2.02	0.04	0.29	Rps9	ENSMUSG00000006333
251.21	0.07	0.24	0.3	0.76	0.91	Tfpt	ENSMUSG00000006335
2015.3	-0.51	0.2	-2.55	0.01	0.15	Susd2	ENSMUSG00000006342
123.05	-0.19	0.46	-0.41	0.68	0.88	Ggt5	ENSMUSG00000006344
5004.65	0.41	0.31	1.34	0.18	0.53	Ggt1	ENSMUSG00000006345
6618.4	0.15	0.2	0.74	0.46	0.76	Crip2	ENSMUSG00000006356
2285.35	-0.57	0.44	-1.29	0.2	0.55	Crip1	ENSMUSG00000006360
55.48	-1.58	0.81	-1.95	0.05	0.31	Cbfa2t3	ENSMUSG00000006362
4882.73	-1.19	0.56	-2.13	0.03	0.25	Fbln1	ENSMUSG00000006369
8093.85	0.31	0.19	1.65	0.1	0.41	Pgrmc1	ENSMUSG00000006373
176.73	0.43	0.39	1.09	0.28	0.63	Gcat	ENSMUSG00000006378
344.51	-0.7	0.6	-1.16	0.25	0.6	Tek	ENSMUSG00000006386
1.47	1.67	3.54	0.47	0.64	NA	Mpl	ENSMUSG00000006389
2687.53	-0.17	0.19	-0.93	0.35	0.69	Elovl1	ENSMUSG00000006390
1180.68	0.21	0.26	0.79	0.43	0.74	Med8	ENSMUSG00000006392
156.81	-0.32	0.35	-0.9	0.37	0.7	Hyi	ENSMUSG00000006395
344.48	-0.18	0.38	-0.47	0.64	0.86	Cdc20	ENSMUSG00000006398
2135.37	-2.57	0.54	-4.75	0	0	Adamts4	ENSMUSG00000006403
1374.81	-0.06	0.26	-0.22	0.83	0.94	Nectin4	ENSMUSG00000006411
682.28	0.25	0.25	1.01	0.31	0.66	Pfdn2	ENSMUSG00000006412
3193.17	0.11	0.18	0.57	0.57	0.83	Rnf114	ENSMUSG00000006418
647.36	0.16	0.25	0.63	0.53	0.8	Steep1	ENSMUSG00000006423
63.3	-0.24	0.55	-0.44	0.66	0.87	Neurl1a	ENSMUSG00000006435
3402.61	-0.16	0.26	-0.6	0.55	0.82	Srm	ENSMUSG00000006442
603.12	0.59	0.47	1.26	0.21	0.56	Epha2	ENSMUSG00000006445
955.05	-0.13	0.25	-0.51	0.61	0.85	Rbm14	ENSMUSG00000006456
71.02	-0.02	0.49	-0.03	0.97	0.99	Actn3	ENSMUSG00000006457
740.06	-0.05	0.26	-0.21	0.84	0.94	Zdhhc24	ENSMUSG00000006463
161.42	-0.18	0.32	-0.57	0.57	0.83	Bbs1	ENSMUSG00000006464
326.16	-0.19	0.23	-0.82	0.41	0.73	Ndor1	ENSMUSG00000006471
1424.33	-0.37	0.3	-1.23	0.22	0.57	Nsmf	ENSMUSG00000006476
1846.4	0.3	0.22	1.37	0.17	0.52	Pdk1	ENSMUSG00000006494
2742.76	0.09	0.24	0.39	0.7	0.89	Ptbp1	ENSMUSG00000006498
452.69	-0.19	0.34	-0.55	0.58	0.83	Mvd	ENSMUSG00000006517
862.55	-0.49	0.45	-1.09	0.28	0.63	Cyba	ENSMUSG00000006519
44.77	-1.62	0.79	-2.04	0.04	0.28	Itih3	ENSMUSG00000006522
624.49	-0.19	0.22	-0.84	0.4	0.72	Stimate	ENSMUSG00000006526
671.33	-0.02	0.29	-0.08	0.94	0.98	Sfmbt1	ENSMUSG00000006527
0.91	-0.52	3.93	-0.13	0.89	NA	Itih1	ENSMUSG00000006529
77.13	0.32	0.51	0.62	0.54	0.81	Ihh	ENSMUSG00000006538
12.1	-0.05	0.91	-0.06	0.96	0.99	Prkag3	ENSMUSG00000006542
0.35	0.06	4.08	0.02	0.99	NA	Cryba2	ENSMUSG00000006546
7.25	-0.13	1.83	-0.07	0.94	0.98	Atp7b	ENSMUSG00000006567
68.2	1.63	0.71	2.3	0.02	0.21	Defb2	ENSMUSG00000006570
0.54	-0.94	4.03	-0.23	0.81	NA	Slc4a1	ENSMUSG00000006574
136.49	-0.2	0.36	-0.55	0.58	0.83	Rundc3a	ENSMUSG00000006575
194.32	-1.36	0.52	-2.63	0.01	0.13	Slc4a3	ENSMUSG00000006576
93.87	0.16	0.4	0.41	0.68	0.88	Cdt1	ENSMUSG00000006585
131.62	-1.69	0.53	-3.17	0	0.05	Runx1t1	ENSMUSG00000006586
9.09	-0.84	0.95	-0.88	0.38	0.71	Snai3	ENSMUSG00000006587
1150.39	-0.01	0.24	-0.04	0.97	0.99	Aprt	ENSMUSG00000006589
1668.01	0.17	0.28	0.6	0.55	0.82	Gtf2h1	ENSMUSG00000006599
543.12	0.22	0.26	0.85	0.39	0.72	Hfe	ENSMUSG00000006611
5.95	1.21	1.06	1.14	0.25	0.61	Abhd1	ENSMUSG00000006638
382.77	-0.28	0.34	-0.84	0.4	0.72	Slc5a6	ENSMUSG00000006641
31.68	-1.91	0.62	-3.06	0	0.06	Tcf23	ENSMUSG00000006642
0.15	1.02	4.08	0.25	0.8	NA	Nphs1	ENSMUSG00000006649
165.35	-0.84	0.37	-2.3	0.02	0.21	Aplp1	ENSMUSG00000006651
3431.28	-0.03	0.17	-0.19	0.85	0.95	Qrich1	ENSMUSG00000006673
219.59	-0.62	0.29	-2.14	0.03	0.25	P4htm	ENSMUSG00000006675
4506.26	-0.16	0.21	-0.76	0.45	0.75	Usp19	ENSMUSG00000006676
200.02	-0.55	0.32	-1.71	0.09	0.39	Pola1	ENSMUSG00000006678
10341.6	0.12	0.2	0.63	0.53	0.8	Cdc42	ENSMUSG00000006699
802.39	-0.37	0.28	-1.35	0.18	0.52	Pknox1	ENSMUSG00000006705
6.44	0.22	1.61	0.13	0.89	0.96	D130043K22Rik	ENSMUSG00000006711
366.23	1	0.33	3.01	0	0.07	Gmnn	ENSMUSG00000006715
979.65	0.46	0.28	1.65	0.1	0.41	Acot13	ENSMUSG00000006717
96.38	0.48	0.46	1.05	0.29	0.64	Zfp184	ENSMUSG00000006720
4.5	-1.19	1.47	-0.81	0.42	NA	Cyp27b1	ENSMUSG00000006724
3556.65	0.19	0.19	1.05	0.29	0.64	Cdk4	ENSMUSG00000006728
2735.23	0.04	0.36	0.11	0.91	0.97	B4galnt1	ENSMUSG00000006731
575.48	0.19	0.22	0.88	0.38	0.71	Mettl1	ENSMUSG00000006732
2865.98	0.01	0.18	0.06	0.95	0.99	Tspan31	ENSMUSG00000006736
5480.11	-0.27	0.31	-0.87	0.38	0.71	Kif5b	ENSMUSG00000006740
373.46	0.15	0.23	0.68	0.5	0.78	Saal1	ENSMUSG00000006763
0.7	0.18	3.99	0.05	0.96	NA	Tph2	ENSMUSG00000006764
2163.32	-0.02	0.31	-0.08	0.94	0.98	Krt23	ENSMUSG00000006777
1077.1	0.06	0.23	0.25	0.8	0.93	Cnp	ENSMUSG00000006782
41.3	0.45	0.56	0.8	0.42	0.74	Odad4	ENSMUSG00000006784
1619.09	-0.54	0.54	-0.99	0.32	0.66	Sulf2	ENSMUSG00000006800
4010.03	0.37	0.21	1.8	0.07	0.36	Sod2	ENSMUSG00000006818
317.58	0.46	0.31	1.48	0.14	0.48	Tmco6	ENSMUSG00000006850
1363.16	0.16	0.2	0.76	0.45	0.75	Stambp	ENSMUSG00000006906
2582.28	-0.06	0.18	-0.33	0.74	0.91	Ezh1	ENSMUSG00000006920
343.76	0.28	0.28	1	0.32	0.66	Hap1	ENSMUSG00000006930
1046.52	-0.3	0.19	-1.57	0.12	0.44	P3h4	ENSMUSG00000006931
9398.29	-0.16	0.18	-0.88	0.38	0.71	Ctnnb1	ENSMUSG00000006932
757.02	0.02	0.21	0.12	0.91	0.97	Eif1b	ENSMUSG00000006941
460.45	-1.62	0.63	-2.58	0.01	0.14	Chrd	ENSMUSG00000006958
6732.46	-0.06	0.18	-0.35	0.73	0.9	Psmd2	ENSMUSG00000006998
19.27	-1.43	1.01	-1.41	0.16	0.5	Syngr3	ENSMUSG00000007021
8222.59	0.11	0.24	0.45	0.65	0.87	Vars	ENSMUSG00000007029
9.88	0.91	1.11	0.82	0.41	0.73	Vwa7	ENSMUSG00000007030
2.9	-0.6	1.44	-0.42	0.68	NA	Hspa1l	ENSMUSG00000007033
4427.37	0.05	0.26	0.18	0.86	0.95	Slc44a4	ENSMUSG00000007034
51.92	-0.08	0.53	-0.14	0.89	0.96	Msh5	ENSMUSG00000007035
4110.82	0.24	0.24	1	0.32	0.66	Abhd16a	ENSMUSG00000007036
3748.88	0.18	0.23	0.8	0.42	0.74	Neu1	ENSMUSG00000007038
1431.66	-0.16	0.32	-0.49	0.63	0.86	Ddah2	ENSMUSG00000007039
5819.89	0.25	0.2	1.25	0.21	0.56	Clic1	ENSMUSG00000007041
278.89	0.04	0.22	0.2	0.84	0.95	Lsm2	ENSMUSG00000007050
58.07	-0.67	0.53	-1.25	0.21	0.56	Pole	ENSMUSG00000007080
339.11	-1.23	0.52	-2.35	0.02	0.2	Atp1a2	ENSMUSG00000007097
3.49	-0.13	2.4	-0.06	0.96	NA	Atp1a4	ENSMUSG00000007107
3.24	0.45	1.47	0.31	0.76	NA	Casq1	ENSMUSG00000007122
55.46	-0.45	0.51	-0.88	0.38	0.71	Stx1a	ENSMUSG00000007207
19.17	1.44	1.4	1.03	0.3	0.65	Ceacam9	ENSMUSG00000007209
167.22	0.26	0.3	0.88	0.38	0.71	Zfp775	ENSMUSG00000007216
306.64	-0.52	0.39	-1.34	0.18	0.53	Scube2	ENSMUSG00000007279
965.71	0.33	0.26	1.26	0.21	0.56	Mrpl49	ENSMUSG00000007338
214.37	0.28	0.36	0.77	0.44	0.75	Dennd2c	ENSMUSG00000007379
2329.87	1.28	0.31	4.11	0	0	Mark3	ENSMUSG00000007411
611.96	0.16	0.23	0.72	0.47	0.77	Gatad1	ENSMUSG00000007415
3.63	0.05	2.49	0.02	0.99	NA	Pcdha10	ENSMUSG00000007440
3806.42	0.1	0.22	0.46	0.65	0.87	M6pr	ENSMUSG00000007458
103.04	-0.52	0.4	-1.32	0.19	0.53	Lrrc8a	ENSMUSG00000007476
11.85	0.92	1.17	0.79	0.43	0.74	Mc5r	ENSMUSG00000007480
7212.94	0.11	0.18	0.58	0.56	0.82	Ppp2r1a	ENSMUSG00000007564
599.68	0.36	0.23	1.6	0.11	0.43	Fance	ENSMUSG00000007570
578.74	-0.12	0.21	-0.57	0.57	0.83	Tinf2	ENSMUSG00000007589
13.89	0.79	0.76	1.04	0.3	0.65	Tssk4	ENSMUSG00000007591
297.8	-0.55	0.33	-1.68	0.09	0.4	Hapln4	ENSMUSG00000007594
1012.39	0.05	0.23	0.21	0.83	0.94	Dus3l	ENSMUSG00000007603
190.37	0.48	0.25	1.9	0.06	0.32	Gtpbp3	ENSMUSG00000007610
1806.13	-0.36	0.28	-1.29	0.2	0.55	Tgfbr1	ENSMUSG00000007613
353.5	-0.34	0.28	-1.2	0.23	0.58	Homer1	ENSMUSG00000007617
53.83	0.07	0.41	0.16	0.87	0.96	Rad51c	ENSMUSG00000007646
2.56	2.78	3.11	0.89	0.37	NA	Gabrb2	ENSMUSG00000007653
2834.69	-1.04	0.29	-3.56	0	0.02	Cav1	ENSMUSG00000007655
2726.19	0.14	0.27	0.51	0.61	0.85	Arpp19	ENSMUSG00000007656
2573.27	0.01	0.18	0.06	0.95	0.98	Bcl2l1	ENSMUSG00000007659
842.19	0.12	0.31	0.4	0.69	0.88	Khsrp	ENSMUSG00000007670
71.81	-0.53	0.91	-0.58	0.56	0.82	Dio2	ENSMUSG00000007682
1558.3	0.42	0.23	1.79	0.07	0.36	Ccdc124	ENSMUSG00000007721
4234.87	0.21	0.22	0.96	0.34	0.68	Cct4	ENSMUSG00000007739
924.3	0.55	0.29	1.9	0.06	0.32	0610009B22Rik	ENSMUSG00000007777
346.32	-0.62	0.4	-1.53	0.13	0.46	Cpt1c	ENSMUSG00000007783
49	-2.15	0.77	-2.79	0.01	0.1	Twist2	ENSMUSG00000007805
1785.34	0.07	0.23	0.32	0.75	0.91	Zfp655	ENSMUSG00000007812
3249.58	0.02	0.22	0.11	0.91	0.97	Rhoa	ENSMUSG00000007815
2169.2	-0.94	0.31	-3.08	0	0.06	Zmiz1	ENSMUSG00000007817
213.88	-0.42	0.34	-1.23	0.22	0.57	Ankrd26	ENSMUSG00000007827
716.8	0.43	0.28	1.53	0.13	0.46	Aldh16a1	ENSMUSG00000007833
121.19	0.09	0.37	0.24	0.81	0.93	Hnrnpa0	ENSMUSG00000007836
713.72	0.62	0.24	2.61	0.01	0.13	Prrg2	ENSMUSG00000007837
2076	-0.63	0.26	-2.42	0.02	0.18	Hnrnph1	ENSMUSG00000007850
828.51	0.12	0.24	0.5	0.62	0.85	Ift43	ENSMUSG00000007867
12474.8	0.11	0.28	0.38	0.71	0.89	Id3	ENSMUSG00000007872
8.16	-1.08	1	-1.08	0.28	0.63	Tcap	ENSMUSG00000007877
1053.15	-0.26	0.27	-0.98	0.33	0.67	Arid1a	ENSMUSG00000007880
814.37	-0.42	0.56	-0.76	0.45	0.75	Crlf1	ENSMUSG00000007888
19996.6	0.12	0.2	0.6	0.55	0.82	Ctsd	ENSMUSG00000007891
2106.26	0.41	0.27	1.54	0.12	0.45	Rplp1	ENSMUSG00000007892
0	NA	NA	NA	NA	NA	Cabs1	ENSMUSG00000007907
46.68	1.52	0.52	2.91	0	0.08	Hmgcll1	ENSMUSG00000007908
0.64	-2.77	3.53	-0.78	0.43	NA	Ttc9b	ENSMUSG00000007944
3.82	0.71	1.6	0.45	0.66	NA	Phox2a	ENSMUSG00000007946
467.5	-0.26	0.26	-1.02	0.31	0.66	Abhd8	ENSMUSG00000007950
571.74	0.17	0.21	0.81	0.42	0.74	Ift22	ENSMUSG00000007987
651.65	0.41	0.27	1.5	0.13	0.47	Fzd3	ENSMUSG00000007989
4.6	-0.78	1.27	-0.61	0.54	NA	1700008O03Rik	ENSMUSG00000008028
1414.73	0.02	0.33	0.08	0.94	0.98	Mid1ip1	ENSMUSG00000008035
1370.9	0.16	0.19	0.86	0.39	0.72	Ap2s1	ENSMUSG00000008036
310.4	0.6	0.25	2.42	0.02	0.18	Fgfrl1	ENSMUSG00000008090
33.28	-0.1	0.55	-0.19	0.85	0.95	Brme1	ENSMUSG00000008129
643.57	-0.88	0.34	-2.61	0.01	0.13	Fhl2	ENSMUSG00000008136
2599.25	0.01	0.19	0.07	0.94	0.98	Emc10	ENSMUSG00000008140
30.58	-2.12	0.94	-2.25	0.02	0.22	Clstn3	ENSMUSG00000008153
747.96	0.14	0.22	0.63	0.53	0.8	Fbxw9	ENSMUSG00000008167
4.04	0.98	1.92	0.51	0.61	NA	Spib	ENSMUSG00000008193
961.73	-0.51	0.3	-1.71	0.09	0.39	Fnbp4	ENSMUSG00000008200
804.4	0.54	0.52	1.05	0.29	0.64	Cers4	ENSMUSG00000008206
937.44	0.3	0.29	1.04	0.3	0.65	Scrn3	ENSMUSG00000008226
910.62	0.34	0.21	1.62	0.1	0.42	Phax	ENSMUSG00000008301
3592.07	0.52	0.21	2.54	0.01	0.15	Tle1	ENSMUSG00000008305
28.06	-0.93	0.63	-1.48	0.14	0.48	1700109H08Rik	ENSMUSG00000008307
28.73	-1.13	0.82	-1.39	0.16	0.51	Relt	ENSMUSG00000008318
405.56	0.37	0.31	1.21	0.22	0.58	Snrpb2	ENSMUSG00000008333
11733.7	-0.18	0.21	-0.88	0.38	0.71	Ubc	ENSMUSG00000008348
1486.37	0.17	0.21	0.8	0.42	0.74	Prpf31	ENSMUSG00000008373
3217.72	-0.28	0.34	-0.8	0.42	0.74	Sertad1	ENSMUSG00000008384
3297.2	-0.24	0.26	-0.92	0.36	0.7	Carhsp1	ENSMUSG00000008393
285.33	0.06	0.33	0.18	0.85	0.95	Elk3	ENSMUSG00000008398
2139.92	-0.03	0.2	-0.13	0.9	0.97	Herpud2	ENSMUSG00000008429
458.5	-0.03	0.23	-0.11	0.91	0.97	Rdh13	ENSMUSG00000008435
3.82	0.89	1.63	0.55	0.58	NA	Adam21	ENSMUSG00000008438
33.6	0.22	0.47	0.47	0.64	0.86	Nutf2	ENSMUSG00000008450
18.31	0.35	0.76	0.46	0.65	0.87	Fut1	ENSMUSG00000008461
5339.16	0.3	0.22	1.4	0.16	0.51	Arpc5	ENSMUSG00000008475
0.3	-1.68	4.05	-0.42	0.68	NA	Rnf151	ENSMUSG00000008482
16.02	0.51	1.22	0.42	0.68	0.88	Elavl2	ENSMUSG00000008489
2.84	0.05	2.13	0.03	0.98	NA	Pou2f2	ENSMUSG00000008496
1950.13	0.19	0.33	0.56	0.57	0.83	Mgst1	ENSMUSG00000008540
3923.17	-0.02	0.23	-0.08	0.94	0.98	Nfib	ENSMUSG00000008575
3	0.07	2.46	0.03	0.98	NA	Htr3b	ENSMUSG00000008590
3323.75	0.52	0.26	1.97	0.05	0.3	Rab25	ENSMUSG00000008601
1898.78	-0.06	0.19	-0.31	0.76	0.91	Ubqln4	ENSMUSG00000008604
6.92	-0.92	0.96	-0.96	0.34	0.68	Rbfox1	ENSMUSG00000008658
767.82	0.39	0.29	1.34	0.18	0.53	Rps18	ENSMUSG00000008668
318.58	0.11	0.24	0.45	0.65	0.87	Rpl10	ENSMUSG00000008682
411.41	0.2	0.27	0.73	0.46	0.76	Rps15a	ENSMUSG00000008683
3054.34	0.32	0.24	1.31	0.19	0.54	Ncaph2	ENSMUSG00000008690
1818.74	-0.25	0.24	-1.02	0.31	0.65	Hipk1	ENSMUSG00000008730
173.13	0.16	0.49	0.33	0.74	0.9	Gprc5b	ENSMUSG00000008734
2174.94	-0.26	0.34	-0.75	0.46	0.76	Man1a2	ENSMUSG00000008763
0	NA	NA	NA	NA	NA	Tppp2	ENSMUSG00000008813
258.76	0.47	0.34	1.39	0.16	0.51	Acyp1	ENSMUSG00000008822
1.08	3.59	3.72	0.96	0.33	NA	Cldn13	ENSMUSG00000008843
28.72	-1.37	1.26	-1.08	NA	NA	Cd163	ENSMUSG00000008845
1372.56	0.01	0.25	0.04	0.97	0.99	Hdac5	ENSMUSG00000008855
1467.31	0.25	0.23	1.05	0.29	0.64	Rala	ENSMUSG00000008859
0	NA	NA	NA	NA	NA	Clec3a	ENSMUSG00000008874
733.67	0.28	0.21	1.32	0.19	0.53	Vdac3	ENSMUSG00000008892
0.64	2.84	3.98	0.71	0.48	NA	Slc1a7	ENSMUSG00000008932
1551.94	0.56	0.26	2.2	0.03	0.23	Vps72	ENSMUSG00000008958
1071.56	-0.26	0.26	-1.01	0.31	0.66	Gabpa	ENSMUSG00000008976
1358.93	-0.2	0.34	-0.59	0.56	0.82	Bmp7	ENSMUSG00000008999
3470.24	-0.21	0.17	-1.28	0.2	0.55	Dynll1	ENSMUSG00000009013
1289.51	0.17	0.28	0.62	0.53	0.81	Pdcl	ENSMUSG00000009030
1709.98	-0.53	0.35	-1.53	0.13	0.46	Tmem184b	ENSMUSG00000009035
0.36	0.06	4.08	0.02	0.99	NA	Rsph14	ENSMUSG00000009070
2143.73	-0.18	0.18	-0.99	0.32	0.67	Nf2	ENSMUSG00000009073
2.18	4.61	2.99	1.54	0.12	NA	Cabp7	ENSMUSG00000009075
363.11	0.49	0.28	1.77	0.08	0.36	Zmat5	ENSMUSG00000009076
3927.01	-0.14	0.19	-0.76	0.45	0.75	Ewsr1	ENSMUSG00000009079
5322.58	0.13	0.23	0.58	0.56	0.82	Ap1b1	ENSMUSG00000009090
2281.76	-0.28	0.4	-0.71	0.48	0.77	Derl3	ENSMUSG00000009092
3.68	-0.37	1.74	-0.21	0.83	NA	Gstt4	ENSMUSG00000009093
42.66	-0.13	0.49	-0.27	0.79	0.93	Tbx1	ENSMUSG00000009097
83.27	0.44	0.6	0.73	0.47	0.77	Gnat2	ENSMUSG00000009108
1124.51	-0.2	0.23	-0.87	0.38	0.71	Bcl2l13	ENSMUSG00000009112
0.79	0.7	3.41	0.2	0.84	NA	2610028H24Rik	ENSMUSG00000009114
0.36	-1.91	4.03	-0.47	0.64	NA	Spatc1l	ENSMUSG00000009115
52.23	0.29	0.48	0.6	0.55	0.82	Dqx1	ENSMUSG00000009145
42.07	0.06	2.46	0.02	NA	NA	Ccl8	ENSMUSG00000009185
380.72	-0.45	0.28	-1.6	0.11	0.43	Lnpk	ENSMUSG00000009207
0.64	1.46	3.62	0.4	0.69	NA	Prr29	ENSMUSG00000009210
3.04	-1.47	2.5	-0.59	0.56	NA	Mymk	ENSMUSG00000009214
0.89	-3.24	3.96	-0.82	0.41	NA	Fam163b	ENSMUSG00000009216
6.55	0.04	1.07	0.04	0.97	0.99	Trpm5	ENSMUSG00000009246
3.8	1	1.29	0.77	0.44	NA	Ascl2	ENSMUSG00000009248
1094.05	-1.27	0.48	-2.61	0.01	0.13	Rarres2	ENSMUSG00000009281
7962.92	-0.25	0.25	-1.01	0.31	0.66	Pttg1ip	ENSMUSG00000009291
3.33	-0.31	2.44	-0.13	0.9	NA	Trpm2	ENSMUSG00000009292
2603.03	-0.06	0.3	-0.21	0.83	0.94	Ube2g2	ENSMUSG00000009293
1.7	1.26	2.31	0.54	0.59	NA	Mpo	ENSMUSG00000009350
390.03	1.38	0.68	2.02	0.04	0.29	Lpo	ENSMUSG00000009356
2185.32	0.1	0.23	0.46	0.65	0.87	Met	ENSMUSG00000009376
220.16	0.06	0.66	0.09	0.93	0.98	Slc16a12	ENSMUSG00000009378
162.82	1.04	0.53	1.95	0.05	0.31	Syn2	ENSMUSG00000009394
223.74	-0.43	0.3	-1.41	0.16	0.5	Elk1	ENSMUSG00000009406
1305.5	-1.21	0.59	-2.04	0.04	0.28	Nav1	ENSMUSG00000009418
1706.69	-0.2	0.24	-0.84	0.4	0.72	Tnpo1	ENSMUSG00000009470
1.09	3.61	3.7	0.98	0.33	NA	Myod1	ENSMUSG00000009471
1.12	3.63	3.95	0.92	0.36	NA	Otog	ENSMUSG00000009487
1101.09	0.3	0.29	1.03	0.3	0.65	Rnmt	ENSMUSG00000009535
611.61	0.76	0.3	2.54	0.01	0.15	Kcnq1	ENSMUSG00000009545
5039.78	0.78	0.33	2.33	0.02	0.2	Srp14	ENSMUSG00000009549
0.19	1.02	4.08	0.25	0.8	NA	6330409D20Rik	ENSMUSG00000009551
1663.62	0.22	0.2	1.15	0.25	0.61	Cdk9	ENSMUSG00000009555
1953.79	0.25	0.29	0.85	0.39	0.72	Tor2a	ENSMUSG00000009563
1530.15	0.16	0.3	0.53	0.6	0.84	Fpgs	ENSMUSG00000009566
1388.02	-0.31	0.24	-1.28	0.2	0.55	Mrtfb	ENSMUSG00000009569
1774.79	-0.51	0.26	-1.94	0.05	0.31	Cbx5	ENSMUSG00000009575
431.84	0.63	0.44	1.41	0.16	0.5	Odam	ENSMUSG00000009580
1417.23	0.13	0.23	0.56	0.58	0.83	Apobec3	ENSMUSG00000009585
0.17	1.02	4.08	0.25	0.8	NA	St6galnac1	ENSMUSG00000009588
19.97	1.1	0.89	1.23	0.22	0.57	Taf7l	ENSMUSG00000009596
651.83	0.09	0.24	0.36	0.72	0.9	Sardh	ENSMUSG00000009614
1631.16	0.41	0.29	1.4	0.16	0.5	Vav2	ENSMUSG00000009621
605.42	-0.32	0.51	-0.62	0.54	0.81	Tex15	ENSMUSG00000009628
626.63	1.88	0.48	3.93	0	0.01	Ppp2cb	ENSMUSG00000009630
269.04	-0.43	0.45	-0.96	0.34	0.68	G0s2	ENSMUSG00000009633
577.15	0.27	0.23	1.21	0.23	0.58	Dmap1	ENSMUSG00000009640
1.67	4.21	3.3	1.27	0.2	NA	Pla2g12b	ENSMUSG00000009646
889.03	0.23	0.24	0.96	0.34	0.68	Mcu	ENSMUSG00000009647
4.03	1.12	1.64	0.68	0.49	NA	Oit3	ENSMUSG00000009654
31.44	3.38	1.16	2.92	0	0.08	Tex11	ENSMUSG00000009670
624.96	-1.16	0.3	-3.87	0	0.01	Bcr	ENSMUSG00000009681
1484.67	-0.8	1.09	-0.73	0.47	0.77	Fxyd5	ENSMUSG00000009687
78.99	-0.8	0.76	-1.06	0.29	0.64	Kcnd1	ENSMUSG00000009731
620.64	-0.11	0.28	-0.41	0.68	0.88	Tfcp2	ENSMUSG00000009733
2.37	1.89	2.69	0.7	0.48	NA	Pou6f2	ENSMUSG00000009734
147.96	-0.98	0.34	-2.9	0	0.08	Pou6f1	ENSMUSG00000009739
1452.02	0.57	0.27	2.14	0.03	0.25	Ubp1	ENSMUSG00000009741
566.86	-0.4	0.32	-1.25	0.21	0.56	Nuak2	ENSMUSG00000009772
1253.56	-0.05	0.21	-0.22	0.83	0.94	Cilk1	ENSMUSG00000009828
4528.78	0.57	0.25	2.33	0.02	0.2	Sdhb	ENSMUSG00000009863
25.02	-1.18	0.66	-1.79	0.07	0.36	Cox4i2	ENSMUSG00000009876
2914.04	0.11	0.23	0.47	0.64	0.86	Snap47	ENSMUSG00000009894
0	NA	NA	NA	NA	NA	Wnt3a	ENSMUSG00000009900
1383.76	0.24	0.18	1.28	0.2	0.55	Kdsr	ENSMUSG00000009905
3380.5	0.21	0.23	0.93	0.35	0.69	Vps4b	ENSMUSG00000009907
587.15	0.63	0.28	2.27	0.02	0.22	Rps25	ENSMUSG00000009927
3.3	2.48	2.54	0.98	0.33	NA	Nxf2	ENSMUSG00000009941
3071.2	0.1	0.24	0.43	0.67	0.88	Tafazzin	ENSMUSG00000009995
14.41	0.07	1	0.07	0.94	0.98	Kif19a	ENSMUSG00000010021
7243.06	0.21	0.38	0.55	0.58	0.84	Aldh3a2	ENSMUSG00000010025
7.03	3.32	1.35	2.45	0.01	0.17	Zmynd10	ENSMUSG00000010044
1518.66	0	0.2	0	1	1	Tmem115	ENSMUSG00000010045
839.08	0.14	0.24	0.58	0.56	0.82	Hyal2	ENSMUSG00000010047
480.04	0.33	0.26	1.29	0.2	0.55	Ifrd2	ENSMUSG00000010048
186.72	-0.4	0.31	-1.29	0.2	0.55	Hyal1	ENSMUSG00000010051
1389.7	0.28	0.23	1.22	0.22	0.58	Tusc2	ENSMUSG00000010054
744.63	0.11	0.23	0.48	0.63	0.86	Nprl2	ENSMUSG00000010057
3.95	-0.74	1.87	-0.39	0.69	NA	Slc38a3	ENSMUSG00000010064
7.02	-1.89	1.11	-1.69	0.09	0.39	Cacna2d2	ENSMUSG00000010066
1195.72	-0.3	0.19	-1.57	0.12	0.44	Rassf1	ENSMUSG00000010067
2604.42	0.4	0.26	1.55	0.12	0.45	Epn3	ENSMUSG00000010080
8.05	-1.76	1.28	-1.38	0.17	0.51	Rnf112	ENSMUSG00000010086
5649.73	-0.05	0.22	-0.25	0.8	0.93	Slc3a2	ENSMUSG00000010095
3146.1	-0.42	0.22	-1.87	0.06	0.33	Nxf1	ENSMUSG00000010097
3254.18	0.05	0.23	0.24	0.81	0.93	Stx5a	ENSMUSG00000010110
40	-1.61	1.06	-1.52	0.13	0.46	Slc47a1	ENSMUSG00000010122
0.19	1.02	4.08	0.25	0.8	NA	Pifo	ENSMUSG00000010136
4.31	-0.31	1.46	-0.21	0.83	NA	Tnfrsf13b	ENSMUSG00000010142
116.38	0.69	0.5	1.38	0.17	0.51	Spire2	ENSMUSG00000010154
139.88	-1.19	0.49	-2.46	0.01	0.17	Prox1	ENSMUSG00000010175
0.17	1.02	4.08	0.25	0.8	NA	Raver1	ENSMUSG00000010205
7684.43	-0.15	0.2	-0.76	0.45	0.75	Bltp2	ENSMUSG00000010277
946.18	0.02	0.19	0.11	0.91	0.97	AI597479	ENSMUSG00000010290
154.53	-0.38	0.39	-0.99	0.32	0.67	Tmem86a	ENSMUSG00000010307
4.19	-0.99	1.63	-0.6	0.55	NA	Optc	ENSMUSG00000010311
14.93	1.03	0.74	1.39	0.17	0.51	Tex14	ENSMUSG00000010342
982.97	0.16	0.18	0.85	0.4	0.72	Ifi35	ENSMUSG00000010358
676.81	0.4	0.27	1.52	0.13	0.46	Rdm1	ENSMUSG00000010362
2410.91	0.44	0.25	1.75	0.08	0.37	Nedd8	ENSMUSG00000010376
1995.12	-0.01	0.22	-0.03	0.98	0.99	Gosr1	ENSMUSG00000010392
691.9	0.25	0.24	1.04	0.3	0.65	Mrpl52	ENSMUSG00000010406
0.19	1.02	4.08	0.25	0.8	NA	Spaca7	ENSMUSG00000010435
1613.88	-0.2	0.2	-1.03	0.3	0.65	Kansl3	ENSMUSG00000010453
72.91	-0.75	0.85	-0.88	0.38	0.71	Eya4	ENSMUSG00000010461
23.64	0.21	0.66	0.32	0.75	0.91	Ebf3	ENSMUSG00000010476
4.89	-0.46	1.51	-0.3	0.76	NA	Myt1	ENSMUSG00000010505
3591.22	0.71	0.32	2.26	0.02	0.22	Faf1	ENSMUSG00000010517
1.06	-1.3	3.14	-0.42	0.68	NA	Gm266	ENSMUSG00000010529
71.23	0.15	0.37	0.4	0.69	0.89	Tsacc	ENSMUSG00000010538
1128.75	0.17	0.19	0.89	0.37	0.7	Mettl16	ENSMUSG00000010554
12.66	0.3	0.99	0.3	0.76	0.91	Dazl	ENSMUSG00000010592
134.89	-0.71	0.42	-1.69	0.09	0.39	Apol7a	ENSMUSG00000010601
741.02	0.51	0.24	2.13	0.03	0.25	Pigyl	ENSMUSG00000010607
2157.52	-0.16	0.24	-0.67	0.5	0.79	Rbm25	ENSMUSG00000010608
1114.86	0.51	0.21	2.45	0.01	0.17	Psen2	ENSMUSG00000010609
73.69	0.28	0.82	0.35	0.73	0.9	Acaa1b	ENSMUSG00000010651
598.47	-0.22	0.33	-0.67	0.5	0.79	Plcd1	ENSMUSG00000010660
1155.43	-0.44	0.56	-0.79	0.43	0.74	Fads1	ENSMUSG00000010663
604.07	-0.11	0.2	-0.52	0.6	0.84	Lmbr1	ENSMUSG00000010721
78.5	-0.75	0.47	-1.6	0.11	0.43	Tnfrsf22	ENSMUSG00000010751
2853.76	-0.05	0.19	-0.24	0.81	0.93	Cars	ENSMUSG00000010755
151.14	0.35	0.4	0.88	0.38	0.71	Phlda2	ENSMUSG00000010760
27.14	-2.05	1.15	-1.78	0.07	0.36	Asz1	ENSMUSG00000010796
2153.23	-2.05	0.63	-3.24	0	0.04	Wnt2	ENSMUSG00000010797
1.37	0.24	2.93	0.08	0.94	NA	Gabra1	ENSMUSG00000010803
3.09	1.45	1.69	0.86	0.39	NA	Grid2ip	ENSMUSG00000010825
1611.94	-0.54	0.27	-2.02	0.04	0.29	Kdelr3	ENSMUSG00000010830
1.53	-0.34	2.34	-0.14	0.89	NA	Cfap97d1	ENSMUSG00000010841
789.12	0.63	0.24	2.6	0.01	0.13	Apip	ENSMUSG00000010911
909.77	0.12	0.19	0.65	0.52	0.8	Pdhx	ENSMUSG00000010914
1081.34	-0.18	0.21	-0.85	0.4	0.72	Vac14	ENSMUSG00000010936
965.83	0.97	0.49	1.98	0.05	0.3	Mcoln2	ENSMUSG00000011008
3009.92	0.23	0.3	0.77	0.44	0.75	Slc5a1	ENSMUSG00000011034
833.24	0.23	0.2	1.14	0.25	0.61	Akt1s1	ENSMUSG00000011096
3562.63	0.08	0.2	0.41	0.68	0.88	Tbrg1	ENSMUSG00000011114
0.19	1.02	4.08	0.25	0.8	NA	Panx3	ENSMUSG00000011118
118.85	0.38	0.46	0.82	0.41	0.73	Adssl1	ENSMUSG00000011148
0.73	0.07	3.98	0.02	0.99	NA	Cfap161	ENSMUSG00000011154
1601.41	0.05	0.2	0.22	0.82	0.94	Brf1	ENSMUSG00000011158
108.39	-2.33	0.88	-2.65	0.01	0.13	Vipr2	ENSMUSG00000011171
1709.99	0.43	0.24	1.79	0.07	0.36	Odc1	ENSMUSG00000011179
99.38	0.29	0.38	0.74	0.46	0.76	Thg1l	ENSMUSG00000011254
151.69	-1.95	0.69	-2.81	0	0.1	Adam19	ENSMUSG00000011256
89.07	-0.15	0.33	-0.46	0.64	0.87	Pabpc4	ENSMUSG00000011257
6.22	1.39	1.24	1.12	0.26	0.62	Exoc3l2	ENSMUSG00000011263
79.27	1.2	0.41	2.9	0	0.08	Zfp296	ENSMUSG00000011267
54.77	1.01	0.58	1.75	0.08	0.37	Plin5	ENSMUSG00000011305
1388.13	-0.02	0.2	-0.09	0.92	0.98	Sugp1	ENSMUSG00000011306
0	NA	NA	NA	NA	NA	Dmrtc2	ENSMUSG00000011349
80.65	-0.41	0.52	-0.79	0.43	0.74	Dhdh	ENSMUSG00000011382
735.33	0.35	0.23	1.51	0.13	0.46	Zfp790	ENSMUSG00000011427
10.14	1.26	0.91	1.38	0.17	0.51	Cpb1	ENSMUSG00000011463
1.45	-0.7	3.54	-0.2	0.84	NA	Slc25a41	ENSMUSG00000011486
16.53	-0.75	0.98	-0.77	0.44	0.75	Fsd1	ENSMUSG00000011589
7.29	0.84	1.15	0.73	0.47	0.77	Pinlyp	ENSMUSG00000011632
265.44	-0.14	0.22	-0.65	0.52	0.8	Fuz	ENSMUSG00000011658
12.34	-0.38	0.98	-0.39	0.69	0.89	Sptbn4	ENSMUSG00000011751
152.58	-0.06	0.31	-0.19	0.85	0.95	Pgam1	ENSMUSG00000011752
988.61	-0.2	0.29	-0.67	0.5	0.79	Evi5	ENSMUSG00000011831
554.82	-0.2	0.27	-0.72	0.47	0.77	Evi5l	ENSMUSG00000011832
444.06	0.04	0.22	0.17	0.86	0.95	Snapc2	ENSMUSG00000011837
586.21	0.55	0.28	1.98	0.05	0.3	Git1	ENSMUSG00000011877
3704.06	0.22	0.23	0.98	0.33	0.67	Gltp	ENSMUSG00000011884
1136.6	-0.62	0.29	-2.14	0.03	0.25	Bnip2	ENSMUSG00000011958
1354.31	0.01	0.24	0.06	0.95	0.99	Ccnt1	ENSMUSG00000011960
608.82	-0.97	0.54	-1.81	0.07	0.35	Scarf2	ENSMUSG00000012017
0.94	3.39	3.87	0.88	0.38	NA	4930579F01Rik	ENSMUSG00000012042
567.25	-0.07	0.25	-0.27	0.79	0.93	Brms1l	ENSMUSG00000012076
2294.88	0.1	0.23	0.43	0.67	0.88	Med15	ENSMUSG00000012114
1690.43	0.04	0.21	0.17	0.86	0.95	Dhdds	ENSMUSG00000012117
108.19	1.01	0.43	2.37	0.02	0.19	Crybg2	ENSMUSG00000012123
205.29	0.03	0.38	0.09	0.93	0.98	Ubxn11	ENSMUSG00000012126
21.12	0.77	0.63	1.21	0.22	0.58	Mogat1	ENSMUSG00000012187
0.16	-0.9	4.08	-0.22	0.83	NA	Tex22	ENSMUSG00000012211
0.15	-0.9	4.08	-0.22	0.83	NA	Wnt8a	ENSMUSG00000012282
437.65	-0.09	0.28	-0.32	0.75	0.91	Tjap1	ENSMUSG00000012296
23591	0.52	0.31	1.67	0.1	0.4	Ehf	ENSMUSG00000012350
0.35	1.96	4.03	0.48	0.63	NA	Nanog	ENSMUSG00000012396
553.53	0.35	0.29	1.22	0.22	0.58	Rpl15	ENSMUSG00000012405
2422.81	0.23	0.25	0.92	0.36	0.7	Tmem167	ENSMUSG00000012422
1769.48	-1.05	0.38	-2.72	0.01	0.11	Steap4	ENSMUSG00000012428
461.67	0.2	0.23	0.87	0.38	0.71	Mplkip	ENSMUSG00000012429
155.6	-0.13	0.31	-0.43	0.66	0.87	Kif11	ENSMUSG00000012443
200.88	0.61	0.27	2.24	0.03	0.22	Rpa3	ENSMUSG00000012483
219.14	-0.23	0.36	-0.65	0.51	0.79	Mlkl	ENSMUSG00000012519
4.36	1.1	1.95	0.57	0.57	NA	Phox2b	ENSMUSG00000012520
3019.44	0.01	0.2	0.04	0.97	0.99	Tnpo3	ENSMUSG00000012535
605.8	-0.16	0.22	-0.72	0.47	0.77	Ttll5	ENSMUSG00000012609
530.05	0.39	0.3	1.29	0.2	0.55	Zfp715	ENSMUSG00000012640
18.69	0.27	1.14	0.23	0.82	0.94	Retn	ENSMUSG00000012705
9.22	-0.21	1.08	-0.19	0.85	0.95	Acp4	ENSMUSG00000012777
14.07	-1.43	1.08	-1.32	0.19	0.53	Cdh23	ENSMUSG00000012819
6738.18	0.48	0.24	1.96	0.05	0.3	Rps5	ENSMUSG00000012848
7.72	-0.18	1.49	-0.12	0.9	0.97	Podnl1	ENSMUSG00000012889
236.13	-0.46	0.37	-1.25	0.21	0.56	Adgrl1	ENSMUSG00000013033
1337.8	-0.86	0.26	-3.37	0	0.03	Amotl1	ENSMUSG00000013076
1.54	2.97	2.89	1.03	0.3	NA	2200002J24Rik	ENSMUSG00000013083
171.22	-0.48	0.52	-0.93	0.35	0.69	Etv5	ENSMUSG00000013089
14.01	0.05	0.76	0.07	0.94	0.98	Tmem190	ENSMUSG00000013091
457.13	0.08	0.24	0.35	0.72	0.9	Gfod2	ENSMUSG00000013150
62.35	-0.3	0.46	-0.65	0.52	0.8	Enkd1	ENSMUSG00000013155
2.47	1.44	2.13	0.67	0.5	NA	4933405L10Rik	ENSMUSG00000013158
2771.08	0.03	0.2	0.14	0.89	0.96	Atp6v0d1	ENSMUSG00000013160
1262.7	-0.22	0.55	-0.4	0.69	0.89	Ptprs	ENSMUSG00000013236
1329.14	-0.33	0.2	-1.64	0.1	0.41	Slc41a1	ENSMUSG00000013275
472.35	1.09	0.63	1.74	0.08	0.38	Fer1l4	ENSMUSG00000013338
0	NA	NA	NA	NA	NA	4931406B18Rik	ENSMUSG00000013353
0.63	1.46	3.64	0.4	0.69	NA	Iglon5	ENSMUSG00000013367
2.19	0.04	2.7	0.02	0.99	NA	Igf2bp1	ENSMUSG00000013415
737.5	-0.78	0.38	-2.03	0.04	0.28	B4galnt2	ENSMUSG00000013418
241.55	0.21	0.3	0.71	0.47	0.77	Zfp651	ENSMUSG00000013419
2584.84	0.02	0.21	0.08	0.94	0.98	Nelfb	ENSMUSG00000013465
551.35	-0.74	0.51	-1.46	0.14	0.48	Card14	ENSMUSG00000013483
1080.89	0.02	0.18	0.12	0.91	0.97	Tmem175	ENSMUSG00000013495
59.97	1.67	0.63	2.66	0.01	0.12	Bcas1	ENSMUSG00000013523
2100.34	0.5	0.3	1.63	0.1	0.42	Tango2	ENSMUSG00000013539
993.13	-1.77	1.27	-1.39	NA	NA	Aldh1a2	ENSMUSG00000013584
4043.35	0.19	0.2	0.95	0.34	0.69	Ndufs2	ENSMUSG00000013593
995.51	1.48	0.7	2.1	0.04	0.26	Snx31	ENSMUSG00000013611
2636.13	0.31	0.23	1.34	0.18	0.53	Atraid	ENSMUSG00000013622
3337.99	-0.43	0.39	-1.1	0.27	0.62	Cad	ENSMUSG00000013629
46.04	-0.76	1.1	-0.69	0.49	0.78	Lypd8	ENSMUSG00000013643
791.7	0.04	0.23	0.15	0.88	0.96	Sh3bp5l	ENSMUSG00000013646
0.86	3.26	3.93	0.83	0.41	NA	1810065E05Rik	ENSMUSG00000013653
1935.15	0.23	0.27	0.84	0.4	0.72	Atad1	ENSMUSG00000013662
2943.24	-0.18	0.24	-0.78	0.44	0.74	Pten	ENSMUSG00000013663
2.09	-0.92	2.18	-0.42	0.67	NA	4933402N03Rik	ENSMUSG00000013668
2883.06	-0.29	0.24	-1.2	0.23	0.59	Pea15a	ENSMUSG00000013698
104.36	0.03	0.4	0.08	0.93	0.98	Timm23	ENSMUSG00000013701
15.37	-1.04	0.95	-1.1	0.27	0.63	Tnfaip8l2	ENSMUSG00000013707
1510.82	0.53	0.37	1.44	0.15	0.49	Trnt1	ENSMUSG00000013736
300.12	0.86	0.41	2.13	0.03	0.25	Ly6g6e	ENSMUSG00000013766
1981.12	-0.04	0.22	-0.16	0.87	0.96	Ehmt2	ENSMUSG00000013787
1343.04	0.46	0.26	1.8	0.07	0.35	Elof1	ENSMUSG00000013822
1805.17	0.36	0.25	1.43	0.15	0.5	Med16	ENSMUSG00000013833
334.85	-1.58	0.63	-2.53	0.01	0.15	St3gal1	ENSMUSG00000013846
545.43	0.25	0.23	1.12	0.26	0.62	Tmem259	ENSMUSG00000013858
197.05	0.09	0.3	0.3	0.76	0.91	Rnf170	ENSMUSG00000013878
421.02	-1.57	0.51	-3.1	0	0.06	Clip3	ENSMUSG00000013921
8.27	0.68	1.15	0.6	0.55	0.82	1700020L13Rik	ENSMUSG00000013928
0.15	1.02	4.08	0.25	0.8	NA	Myl2	ENSMUSG00000013936
176.21	0.1	0.27	0.39	0.7	0.89	Dedd	ENSMUSG00000013973
1.27	0.74	2.53	0.29	0.77	NA	Mcemp1	ENSMUSG00000013974
1231.16	0.29	0.22	1.31	0.19	0.54	Nit1	ENSMUSG00000013997
0.54	-0.94	4.03	-0.23	0.81	NA	Pax5	ENSMUSG00000014030
509.07	-0.22	0.26	-0.87	0.39	0.71	Prdm15	ENSMUSG00000014039
652.99	-0.16	0.22	-0.71	0.48	0.77	Rnf168	ENSMUSG00000014074
168.74	0.4	0.35	1.14	0.25	0.61	Dynlt2b	ENSMUSG00000014075
4902.73	0.35	0.27	1.32	0.19	0.53	Chp1	ENSMUSG00000014077
41.16	-0.93	2.14	-0.44	NA	NA	Sval2	ENSMUSG00000014104
473.29	-0.21	0.51	-0.42	0.68	0.88	Trpv4	ENSMUSG00000014158
32.43	0.09	0.48	0.18	0.85	0.95	Klhl3	ENSMUSG00000014164
3024.23	0.4	0.31	1.3	0.19	0.54	Tvp23b	ENSMUSG00000014177
2707.2	0.24	0.22	1.08	0.28	0.63	Dnajc7	ENSMUSG00000014195
16.79	-0.93	0.81	-1.14	0.25	0.61	Zfp385c	ENSMUSG00000014198
1618.28	0.16	0.24	0.64	0.52	0.8	Cacybp	ENSMUSG00000014226
260.64	0.31	0.32	0.98	0.33	0.67	Cluap1	ENSMUSG00000014232
85.88	0.54	0.35	1.53	0.13	0.46	Zswim7	ENSMUSG00000014243
221.52	-0.38	0.25	-1.52	0.13	0.46	Pigl	ENSMUSG00000014245
2513.43	0.49	0.27	1.84	0.07	0.34	Ndufa2	ENSMUSG00000014294
21.51	-1.24	0.61	-2.05	0.04	0.28	Pam16	ENSMUSG00000014301
320.01	-1.45	0.64	-2.26	0.02	0.22	Glis2	ENSMUSG00000014303
2735.4	0.4	0.19	2.05	0.04	0.28	Cox6c	ENSMUSG00000014313
1202.29	-0.94	0.62	-1.53	0.13	0.46	Bicc1	ENSMUSG00000014329
2451.54	-0.08	0.22	-0.35	0.73	0.9	Ube2z	ENSMUSG00000014349
0.47	0.9	4	0.23	0.82	NA	Gip	ENSMUSG00000014351
2383.98	0.05	0.24	0.2	0.84	0.94	Tmem87b	ENSMUSG00000014353
3411.94	-0.5	0.26	-1.95	0.05	0.31	Anapc1	ENSMUSG00000014355
782.55	-0.41	0.3	-1.36	0.17	0.52	Mertk	ENSMUSG00000014361
2222.03	0.35	0.24	1.45	0.15	0.49	Tsg101	ENSMUSG00000014402
888.02	-0.51	0.19	-2.64	0.01	0.13	Hps5	ENSMUSG00000014418
1279.38	-0.26	0.21	-1.24	0.22	0.57	Map3k4	ENSMUSG00000014426
1211.81	-0.63	0.56	-1.13	0.26	0.61	Piezo1	ENSMUSG00000014444
1.88	0.49	2.3	0.21	0.83	NA	Blk	ENSMUSG00000014453
1002.6	0.07	0.23	0.28	0.78	0.92	Rnf166	ENSMUSG00000014470
1140.62	0.08	0.26	0.31	0.75	0.91	Ankrd28	ENSMUSG00000014496
114.27	-0.71	0.31	-2.3	0.02	0.21	Ankrd52	ENSMUSG00000014498
114.19	-0.04	0.28	-0.14	0.89	0.96	Pkd2l2	ENSMUSG00000014503
2254.68	0.36	0.28	1.32	0.19	0.53	Srp19	ENSMUSG00000014504
0.35	0.06	4.08	0.02	0.99	NA	Tmbim7	ENSMUSG00000014529
0.35	1.96	4.03	0.48	0.63	NA	Klra17	ENSMUSG00000014543
1915.92	-0.32	0.21	-1.51	0.13	0.46	Wdfy2	ENSMUSG00000014547
1202.76	-0.29	0.18	-1.62	0.11	0.42	Rbsn	ENSMUSG00000014550
585.74	0	0.22	-0.02	0.99	1	Mrps25	ENSMUSG00000014551
856.62	0.1	0.2	0.5	0.62	0.85	Dguok	ENSMUSG00000014554
201.44	-0.29	0.31	-0.92	0.36	0.7	Camta1	ENSMUSG00000014592
1467.58	-0.87	0.49	-1.76	0.08	0.37	Csf1	ENSMUSG00000014599
1552.36	0.03	0.2	0.14	0.89	0.96	Strip1	ENSMUSG00000014601
99.66	-1.73	0.91	-1.9	0.06	0.32	Kif1a	ENSMUSG00000014602
0.48	-2.35	4	-0.59	0.56	NA	Alx3	ENSMUSG00000014603
4010.8	0.29	0.24	1.24	0.22	0.57	Slc25a11	ENSMUSG00000014606
2.47	-0.05	1.58	-0.03	0.97	NA	Chrne	ENSMUSG00000014609
322.27	0.44	0.31	1.41	0.16	0.5	Cmc2	ENSMUSG00000014633
896.4	-0.05	0.2	-0.23	0.82	0.94	Chfr	ENSMUSG00000014668
0.71	-2.91	3.97	-0.73	0.46	NA	Ceacam16	ENSMUSG00000014686
1.29	0.04	2.48	0.01	0.99	NA	Hoxa2	ENSMUSG00000014704
501.89	0.68	0.4	1.71	0.09	0.39	Adam28	ENSMUSG00000014725
0.18	-0.9	4.08	-0.22	0.83	NA	Ankrd53	ENSMUSG00000014747
2515.16	0.05	0.21	0.26	0.79	0.93	Tex261	ENSMUSG00000014748
1687.49	-0.07	0.17	-0.41	0.68	0.88	Fam120b	ENSMUSG00000014763
673.22	0.26	0.21	1.22	0.22	0.58	Tbp	ENSMUSG00000014767
5124.49	0.59	0.24	2.45	0.01	0.17	Psmb1	ENSMUSG00000014769
77.61	-0.14	0.49	-0.28	0.78	0.92	Dll1	ENSMUSG00000014773
50.76	-0.13	0.49	-0.27	0.79	0.92	Nol3	ENSMUSG00000014776
101.74	-0.88	0.46	-1.93	0.05	0.31	Fhod1	ENSMUSG00000014778
78.97	1.18	0.48	2.43	0.02	0.18	Plekhg4	ENSMUSG00000014782
42.23	0.17	0.6	0.28	0.78	0.92	Slc9a5	ENSMUSG00000014786
1163.97	0.45	0.23	1.94	0.05	0.31	Elmo3	ENSMUSG00000014791
162.49	0.6	0.65	0.91	0.36	0.7	Stc1	ENSMUSG00000014813
73.73	-0.14	0.48	-0.29	0.77	0.92	4931428F04Rik	ENSMUSG00000014837
1737.26	-1.74	0.47	-3.69	0	0.01	Tppp3	ENSMUSG00000014846
401.62	-0.12	0.25	-0.47	0.64	0.86	Msh3	ENSMUSG00000014850
6.01	0.53	1.55	0.34	0.73	0.9	Adamts13	ENSMUSG00000014852
2211.2	0.43	0.21	2.11	0.04	0.26	Tmem208	ENSMUSG00000014856
1015.71	-0.07	0.19	-0.35	0.73	0.9	E2f4	ENSMUSG00000014859
15630.1	-0.13	0.18	-0.71	0.48	0.77	Surf4	ENSMUSG00000014867
668.99	0.06	0.24	0.25	0.8	0.93	Surf2	ENSMUSG00000014873
1945.59	0.08	0.22	0.37	0.71	0.89	Dnajb9	ENSMUSG00000014905
35.03	-0.41	0.48	-0.87	0.38	0.71	Naf1	ENSMUSG00000014907
1018.79	0.04	0.31	0.14	0.89	0.96	Yes1	ENSMUSG00000014932
9400.94	0.23	0.25	0.92	0.36	0.7	Ppp1cb	ENSMUSG00000014956
7839.78	0.1	0.19	0.5	0.61	0.85	Gorasp2	ENSMUSG00000014959
135.75	0.03	0.35	0.07	0.94	0.98	Tsen15	ENSMUSG00000014980
1.67	3.09	3.42	0.9	0.37	NA	Oc90	ENSMUSG00000015001
3006.38	-0.24	0.2	-1.22	0.22	0.58	Efr3a	ENSMUSG00000015002
910.5	0.48	0.27	1.79	0.07	0.36	Trappc2l	ENSMUSG00000015013
261.07	-0.01	0.31	-0.03	0.97	0.99	Acsf3	ENSMUSG00000015016
206.84	-0.11	0.24	-0.46	0.65	0.87	Ddx19a	ENSMUSG00000015023
437.96	-0.3	0.23	-1.3	0.19	0.54	Galns	ENSMUSG00000015027
7562.82	0.29	0.35	0.84	0.4	0.72	Gata2	ENSMUSG00000015053
151.8	0.5	0.35	1.43	0.15	0.5	C8g	ENSMUSG00000015083
2673.24	-0.94	0.5	-1.88	0.06	0.33	Entpd2	ENSMUSG00000015085
1868.83	0.14	0.22	0.63	0.53	0.8	Rabl6	ENSMUSG00000015087
257.73	-0.37	0.57	-0.64	0.52	0.8	Ptgds	ENSMUSG00000015090
3069.21	0.31	0.24	1.3	0.19	0.54	Edf1	ENSMUSG00000015092
82.9	0.44	0.45	0.99	0.32	0.67	Clic3	ENSMUSG00000015093
5298.66	-0.06	0.24	-0.24	0.81	0.94	Npdc1	ENSMUSG00000015094
1930.08	0	0.2	0.02	0.98	1	Fbxw5	ENSMUSG00000015095
611.21	0.49	0.36	1.38	0.17	0.51	Slc25a13	ENSMUSG00000015112
675.55	-0.26	0.25	-1.03	0.3	0.65	Ube2i	ENSMUSG00000015120
509.41	0.46	0.27	1.68	0.09	0.4	Tsr3	ENSMUSG00000015126
207.92	-0.1	0.26	-0.4	0.69	0.89	Unkl	ENSMUSG00000015127
1704.89	-0.57	0.25	-2.23	0.03	0.22	Lrrk1	ENSMUSG00000015133
962.48	0.37	0.51	0.73	0.47	0.77	Aldh1a3	ENSMUSG00000015134
690.19	-0.86	0.46	-1.89	0.06	0.33	Actn1	ENSMUSG00000015143
1736.37	0.11	0.24	0.45	0.65	0.87	Sirt2	ENSMUSG00000015149
3147.1	0.16	0.18	0.87	0.39	0.71	Hnrnpl	ENSMUSG00000015165
1796.48	-0.21	0.2	-1.06	0.29	0.64	Nolc1	ENSMUSG00000015176
917.98	0.09	0.22	0.41	0.68	0.88	Casd1	ENSMUSG00000015189
431.97	-0.16	0.24	-0.65	0.52	0.8	Cnksr3	ENSMUSG00000015202
1543.68	-0.02	0.24	-0.1	0.92	0.97	Mtmr1	ENSMUSG00000015214
118.19	0.41	0.34	1.19	0.23	0.59	Hmgb3	ENSMUSG00000015217
464.49	-1.36	0.47	-2.9	0	0.08	Map2	ENSMUSG00000015222
173.89	-0.59	0.37	-1.6	0.11	0.43	Cyp2j9	ENSMUSG00000015224
0.75	3.05	3.97	0.77	0.44	NA	Nipsnap3a	ENSMUSG00000015242
1606.8	-0.81	0.38	-2.12	0.03	0.26	Abca1	ENSMUSG00000015243
1704.65	0.42	0.25	1.66	0.1	0.41	Nipsnap3b	ENSMUSG00000015247
679.38	0.66	0.33	2.01	0.04	0.29	Lage3	ENSMUSG00000015289
4167.06	0.4	0.28	1.44	0.15	0.49	Ubl4a	ENSMUSG00000015290
3759.85	-0.23	0.18	-1.23	0.22	0.57	Gdi1	ENSMUSG00000015291
89.67	-1.38	0.39	-3.51	0	0.02	Sash1	ENSMUSG00000015305
2610.83	-0.32	0.38	-0.85	0.4	0.72	Gadd45b	ENSMUSG00000015312
5.99	1.68	1.29	1.3	0.19	0.54	Slamf6	ENSMUSG00000015314
0.53	-0.89	3.88	-0.23	0.82	NA	Slamf1	ENSMUSG00000015316
352.91	0.25	0.22	1.13	0.26	0.61	Zdhhc12	ENSMUSG00000015335
312.02	0.57	0.26	2.16	0.03	0.25	Endog	ENSMUSG00000015337
18.41	0.79	0.83	0.95	0.34	0.68	Cybb	ENSMUSG00000015340
856.75	-0.12	0.27	-0.45	0.65	0.87	Golga7	ENSMUSG00000015341
735.75	0.15	0.28	0.55	0.58	0.84	Xk	ENSMUSG00000015342
276.91	-0.77	0.53	-1.47	0.14	0.48	Pcolce2	ENSMUSG00000015354
6.65	-1.79	1.37	-1.31	0.19	0.54	Cd48	ENSMUSG00000015355
2184.91	0.04	0.23	0.15	0.88	0.96	Clpx	ENSMUSG00000015357
5147.63	0.37	0.3	1.26	0.21	0.56	Trabd	ENSMUSG00000015363
0	NA	NA	NA	NA	NA	Mov10l1	ENSMUSG00000015365
282.85	-0.14	0.3	-0.45	0.65	0.87	Dennd6b	ENSMUSG00000015377
90.34	0.21	0.67	0.31	0.76	0.91	Cd83	ENSMUSG00000015396
0.6	1.39	4	0.35	0.73	NA	Cltrn	ENSMUSG00000015401
20.93	-2.02	0.77	-2.62	0.01	0.13	Ace2	ENSMUSG00000015405
11.56	0.12	1.45	0.08	0.94	0.98	Gzmb	ENSMUSG00000015437
21.25	-0.41	0.89	-0.46	0.65	0.87	Ager	ENSMUSG00000015452
2162.94	0.06	0.23	0.25	0.81	0.93	Atf6b	ENSMUSG00000015461
9.66	-0.72	1.16	-0.62	0.53	0.81	Egfl8	ENSMUSG00000015467
112.94	-1.09	0.43	-2.54	0.01	0.15	Notch4	ENSMUSG00000015468
260.05	-0.07	0.38	-0.2	0.84	0.95	Ppt2	ENSMUSG00000015474
58.02	-0.54	0.46	-1.17	0.24	0.6	Prrt1	ENSMUSG00000015476
1144.39	0.41	0.26	1.61	0.11	0.42	Rnf5	ENSMUSG00000015478
5.34	-0.39	1.85	-0.21	0.83	NA	Fam163a	ENSMUSG00000015484
2328.82	0.02	0.17	0.1	0.92	0.97	Cacfd1	ENSMUSG00000015488
594.46	-0.61	0.32	-1.94	0.05	0.31	Hivep2	ENSMUSG00000015501
1609.17	3.95	2.92	1.35	NA	NA	2310057J18Rik	ENSMUSG00000015519
1729.45	-0.24	0.22	-1.07	0.29	0.64	Arnt	ENSMUSG00000015522
303.41	-0.34	0.6	-0.57	0.57	0.83	Itga2	ENSMUSG00000015533
1256	0.56	0.25	2.24	0.03	0.22	Mocs2	ENSMUSG00000015536
708.22	0.54	0.27	2.04	0.04	0.28	Nat9	ENSMUSG00000015542
1480.75	-0.66	0.32	-2.09	0.04	0.26	Lpl	ENSMUSG00000015568
4765.92	0.55	0.2	2.81	0	0.1	Atp6v0e	ENSMUSG00000015575
203.2	0.37	0.3	1.24	0.21	0.57	Zfp318	ENSMUSG00000015597
2.76	-0.85	1.66	-0.51	0.61	NA	Ttbk1	ENSMUSG00000015599
701.64	-0.07	0.4	-0.17	0.86	0.95	Srf	ENSMUSG00000015605
8007.73	0.49	0.31	1.59	0.11	0.43	Gata3	ENSMUSG00000015619
28.15	-3.06	0.85	-3.62	0	0.02	Gata5	ENSMUSG00000015627
1604.08	-0.17	0.31	-0.55	0.58	0.83	Lama5	ENSMUSG00000015647
314.26	0	0.53	-0.01	0.99	1	Steap1	ENSMUSG00000015652
472.15	-0.92	0.31	-3	0	0.07	Steap2	ENSMUSG00000015653
6007.63	-0.18	0.27	-0.67	0.5	0.79	Hspa8	ENSMUSG00000015656
139.84	-0.03	0.34	-0.09	0.93	0.98	Serac1	ENSMUSG00000015659
0	NA	NA	NA	NA	NA	Awat1	ENSMUSG00000015665
1252.19	0.34	0.19	1.78	0.07	0.36	Pdzd11	ENSMUSG00000015668
3967.64	0.38	0.22	1.68	0.09	0.4	Psma2	ENSMUSG00000015671
577.86	0.45	0.24	1.87	0.06	0.33	Mrpl32	ENSMUSG00000015672
1171.55	-0.14	0.23	-0.61	0.54	0.81	Setdb1	ENSMUSG00000015697
2696.91	-0.04	0.44	-0.1	0.92	0.97	Anxa9	ENSMUSG00000015702
78.77	0.7	0.54	1.3	0.19	0.54	Arnt2	ENSMUSG00000015709
353.8	0.08	0.23	0.37	0.72	0.9	Prune1	ENSMUSG00000015711
4933.95	-0.05	0.21	-0.24	0.81	0.93	Cers2	ENSMUSG00000015714
0.19	1.02	4.08	0.25	0.8	NA	Nlrp5	ENSMUSG00000015721
6312.81	0.31	0.23	1.34	0.18	0.53	Capza2	ENSMUSG00000015733
55.28	-0.5	0.49	-1.01	0.31	0.66	Plekho1	ENSMUSG00000015745
909.68	0.27	0.22	1.21	0.23	0.58	Vps45	ENSMUSG00000015747
713.8	-0.11	0.21	-0.51	0.61	0.85	Prpf3	ENSMUSG00000015748
1589.67	-0.08	0.22	-0.37	0.71	0.89	Anp32e	ENSMUSG00000015749
68.19	-0.35	0.44	-0.8	0.42	0.74	Aph1a	ENSMUSG00000015750
514.44	-0.1	0.2	-0.48	0.63	0.86	Tab2	ENSMUSG00000015755
1365.48	0.07	0.27	0.26	0.8	0.93	Ppil4	ENSMUSG00000015757
1447.81	0.03	0.2	0.14	0.89	0.96	Cnih1	ENSMUSG00000015759
3749.44	0.13	0.22	0.58	0.56	0.82	Eps8	ENSMUSG00000015766
3203.25	0.01	0.45	0.02	0.98	1	Med22	ENSMUSG00000015776
14542	-0.29	1	-0.29	0.77	0.92	Abo	ENSMUSG00000015787
1301.76	0.37	0.26	1.38	0.17	0.51	Surf1	ENSMUSG00000015790
3303.24	0.44	0.28	1.6	0.11	0.43	Med28	ENSMUSG00000015804
1247.7	0.02	0.25	0.08	0.93	0.98	Qdpr	ENSMUSG00000015806
3.21	-0.14	1.46	-0.09	0.92	NA	Gnrh1	ENSMUSG00000015812
3.23	0.45	2.14	0.21	0.83	NA	Tnr	ENSMUSG00000015829
19838.7	-0.11	0.18	-0.63	0.53	0.8	Sqstm1	ENSMUSG00000015837
3218.45	-0.04	0.26	-0.16	0.87	0.96	Nfe2l2	ENSMUSG00000015839
448.16	0.39	0.75	0.52	0.6	0.85	Rxrg	ENSMUSG00000015843
478.44	0.48	0.36	1.34	0.18	0.53	Rxra	ENSMUSG00000015846
538.9	-1.68	0.48	-3.53	0	0.02	Adamtsl4	ENSMUSG00000015850
8.23	0.41	1.25	0.33	0.74	0.91	Fcrls	ENSMUSG00000015852
0	NA	NA	NA	NA	NA	Cd5l	ENSMUSG00000015854
2185.91	0	0.22	0	1	1	Prpsap1	ENSMUSG00000015869
11.68	-0.83	1.05	-0.79	0.43	0.74	Fam184b	ENSMUSG00000015879
72.73	-0.26	0.53	-0.5	0.62	0.85	Ncapg	ENSMUSG00000015880
756.77	0.2	0.28	0.71	0.48	0.77	Lcorl	ENSMUSG00000015882
2150.84	0.01	0.19	0.04	0.97	0.99	Lta4h	ENSMUSG00000015889
50.08	-0.37	0.88	-0.42	0.68	0.88	Amdhd1	ENSMUSG00000015890
18079.1	0.26	0.26	0.99	0.32	0.66	Dstn	ENSMUSG00000015932
2070.04	0.22	0.18	1.2	0.23	0.58	Macroh2a1	ENSMUSG00000015937
270.34	0.04	0.26	0.15	0.88	0.96	Gtf2ird2	ENSMUSG00000015942
575.1	0.55	0.26	2.09	0.04	0.27	Bola1	ENSMUSG00000015943
394.52	-0.54	0.4	-1.36	0.17	0.52	Castor2	ENSMUSG00000015944
5.76	0.44	1.43	0.31	0.76	0.91	Fcgr1	ENSMUSG00000015947
10.6	-0.7	1.45	-0.48	0.63	0.86	Ncf1	ENSMUSG00000015950
83.88	-1.15	0.42	-2.78	0.01	0.1	Wnt11	ENSMUSG00000015957
1744.74	0.42	0.26	1.57	0.12	0.44	Adss	ENSMUSG00000015961
2.59	1.29	2.01	0.64	0.52	NA	1700016C15Rik	ENSMUSG00000015962
95.91	0.13	0.42	0.3	0.76	0.91	Il17rb	ENSMUSG00000015966
100.13	0.25	0.46	0.55	0.58	0.84	Cacna1d	ENSMUSG00000015968
768.01	0.04	0.25	0.17	0.87	0.95	Chdh	ENSMUSG00000015970
1795.99	0.24	0.23	1.06	0.29	0.64	Actr8	ENSMUSG00000015971
207.85	0.13	0.41	0.33	0.74	0.91	Lrrc27	ENSMUSG00000015980
6.17	-0.62	1.14	-0.54	0.59	0.84	Stk32c	ENSMUSG00000015981
2405.78	0.28	0.22	1.26	0.21	0.56	Fnta	ENSMUSG00000015994
1860.1	0.1	0.25	0.4	0.69	0.88	Mtrex	ENSMUSG00000016018
4906.56	-0.8	1.14	-0.7	NA	NA	Lbp	ENSMUSG00000016024
43.36	0.7	0.61	1.15	0.25	0.61	Celsr1	ENSMUSG00000016028
50.54	-0.69	0.55	-1.26	0.21	0.56	Fli1	ENSMUSG00000016087
276.08	-1.23	0.43	-2.84	0	0.09	Stard13	ENSMUSG00000016128
5.38	-1.03	1.61	-0.64	0.52	NA	Tenm1	ENSMUSG00000016150
5.45	-2.47	1.48	-1.67	0.1	NA	Camk1g	ENSMUSG00000016179
125.22	-0.08	0.31	-0.25	0.8	0.93	Utp25	ENSMUSG00000016181
907.3	-0.69	0.72	-0.95	NA	NA	Hsd11b1	ENSMUSG00000016194
29.92	1.74	0.88	1.96	0.05	0.3	Syt14	ENSMUSG00000016200
233.95	-0.19	0.3	-0.64	0.52	0.8	H2-M3	ENSMUSG00000016206
63.11	-1.07	0.37	-2.88	0	0.09	Lonrf3	ENSMUSG00000016239
1845.19	0.22	0.23	0.95	0.34	0.68	Atp5e	ENSMUSG00000016252
1240.83	0.06	0.23	0.28	0.78	0.92	Nelfcd	ENSMUSG00000016253
0.7	2.96	3.97	0.75	0.46	NA	Tubb1	ENSMUSG00000016255
3201.09	-0.55	0.35	-1.59	0.11	0.43	Ctsz	ENSMUSG00000016256
1393.36	0.21	0.27	0.76	0.45	0.75	Prelid3b	ENSMUSG00000016257
331.17	-0.5	0.47	-1.07	0.28	0.64	Sertad4	ENSMUSG00000016262
1.15	-3.62	3.65	-0.99	0.32	NA	H2-M2	ENSMUSG00000016283
1411.32	0.28	0.2	1.41	0.16	0.5	Ube2a	ENSMUSG00000016308
6686.3	0.36	0.25	1.41	0.16	0.5	Slc25a5	ENSMUSG00000016319
0.37	2.04	4.03	0.51	0.61	NA	Atp1b4	ENSMUSG00000016327
389.32	0.42	0.24	1.74	0.08	0.37	Ppdpf	ENSMUSG00000016344
6.34	-0.73	1.91	-0.38	0.7	0.89	Kcnq2	ENSMUSG00000016346
3.69	0.02	1.3	0.01	0.99	NA	Eef1a2	ENSMUSG00000016349
95.58	-1.3	0.46	-2.83	0	0.09	Col20a1	ENSMUSG00000016356
5948.82	-0.08	0.23	-0.34	0.73	0.9	Pls3	ENSMUSG00000016382
794.81	0.3	0.39	0.77	0.44	0.75	Mpped2	ENSMUSG00000016386
473.02	-0.09	0.2	-0.45	0.66	0.87	Nkap	ENSMUSG00000016409
3319.77	0.44	0.26	1.7	0.09	0.39	Ndufa1	ENSMUSG00000016427
215.5	-1.49	0.54	-2.74	0.01	0.11	Wt1	ENSMUSG00000016458
124.03	-0.13	0.3	-0.41	0.68	0.88	E2f3	ENSMUSG00000016477
2124.44	0.29	0.2	1.44	0.15	0.49	Cr1l	ENSMUSG00000016481
3257.46	-0.31	0.3	-1.03	0.3	0.65	Ppfibp1	ENSMUSG00000016487
39.87	-0.01	0.59	-0.01	0.99	1	Cd46	ENSMUSG00000016493
5209.97	-1.38	0.53	-2.62	0.01	0.13	Cd34	ENSMUSG00000016494
603.4	0.3	0.25	1.18	0.24	0.59	Plgrkt	ENSMUSG00000016495
115.25	-0.43	0.53	-0.81	0.42	0.73	Cd274	ENSMUSG00000016496
0.19	1.02	4.08	0.25	0.8	NA	Pdcd1lg2	ENSMUSG00000016498
249.79	0.29	0.26	1.12	0.26	0.62	Gtf3a	ENSMUSG00000016503
367.86	0.57	0.3	1.93	0.05	0.31	Mtif3	ENSMUSG00000016510
1115.32	-0.03	0.26	-0.13	0.9	0.97	Lnx2	ENSMUSG00000016520
0.18	-0.9	4.08	-0.22	0.83	NA	Il19	ENSMUSG00000016524
239.51	-0.23	0.3	-0.78	0.43	0.74	Dyrk3	ENSMUSG00000016526
2417.23	0.68	0.33	2.05	0.04	0.28	Mapkapk2	ENSMUSG00000016528
2.11	-1.84	2.69	-0.69	0.49	NA	Il10	ENSMUSG00000016529
19490	0.1	0.2	0.52	0.61	0.85	Lamp2	ENSMUSG00000016534
5676.58	0.3	0.19	1.53	0.13	0.46	Atxn10	ENSMUSG00000016541
452.31	0.25	0.34	0.74	0.46	0.76	Foxred2	ENSMUSG00000016552
1964.18	0.09	0.21	0.43	0.67	0.88	Eif3d	ENSMUSG00000016554
17789.8	0.16	0.22	0.72	0.47	0.77	H3f3b	ENSMUSG00000016559
1664.87	0.08	0.22	0.39	0.7	0.89	Nup50	ENSMUSG00000016619
4.32	0.95	1.36	0.7	0.48	NA	Phf21b	ENSMUSG00000016624
0.56	2.63	3.99	0.66	0.51	NA	Nlrp14	ENSMUSG00000016626
613.95	0.06	0.21	0.28	0.78	0.92	Ift27	ENSMUSG00000016637
4013.51	-0.19	0.21	-0.93	0.35	0.69	Pacsin2	ENSMUSG00000016664
71.6	-0.77	0.86	-0.89	0.37	0.71	Cmah	ENSMUSG00000016756
564.86	-0.25	0.2	-1.21	0.22	0.58	Ttll12	ENSMUSG00000016757
315.7	0.08	0.31	0.27	0.78	0.92	Bik	ENSMUSG00000016758
170.3	-1.57	0.75	-2.1	0.04	0.26	Scube1	ENSMUSG00000016763
2626.19	0	0.17	0.03	0.98	0.99	Tox4	ENSMUSG00000016831
337.12	0.3	0.27	1.11	0.27	0.62	Mrps18c	ENSMUSG00000016833
3968.85	-1.34	1.29	-1.04	0.3	0.65	Sulf1	ENSMUSG00000016918
3800.18	0.03	0.17	0.17	0.86	0.95	Srsf6	ENSMUSG00000016921
1030.39	-0.24	0.31	-0.77	0.44	0.75	Plcg1	ENSMUSG00000016933
500.13	1.1	0.29	3.8	0	0.01	Kctd2	ENSMUSG00000016940
5.11	-2.42	1.38	-1.75	0.08	NA	Tmprss6	ENSMUSG00000016942
1357.97	0.24	0.3	0.8	0.42	0.74	Kctd5	ENSMUSG00000016946
0.71	2.98	3.97	0.75	0.45	NA	Pom121l2	ENSMUSG00000016982
218.91	0.19	0.38	0.5	0.62	0.85	Etaa1	ENSMUSG00000016984
51.35	-1.71	0.57	-3.01	0	0.07	Matn4	ENSMUSG00000016995
320006	0.34	0.5	0.68	0.5	0.78	Svs4	ENSMUSG00000016998
34858.9	-0.61	1.32	-0.46	NA	NA	Svs6	ENSMUSG00000017000
788.69	-2.72	1.09	-2.49	0.01	0.16	Slpi	ENSMUSG00000017002
21685.6	-0.38	1.57	-0.24	NA	NA	Svs3a	ENSMUSG00000017003
1.08218e+06	0.42	0.42	1	0.31	0.66	Svs5	ENSMUSG00000017004
5.5	-0.48	1.17	-0.41	0.68	NA	Rbpjl	ENSMUSG00000017007
6553.69	-0.29	0.26	-1.13	0.26	0.61	Sdc4	ENSMUSG00000017009
3071.18	0.22	0.34	0.66	0.51	0.79	Il13ra1	ENSMUSG00000017057
0.56	2.63	3.99	0.66	0.51	NA	Prl5a1	ENSMUSG00000017064
8071.63	0.12	0.23	0.51	0.61	0.85	Nbr1	ENSMUSG00000017119
815.35	0.1	0.26	0.39	0.7	0.89	Cyth1	ENSMUSG00000017132
1627.27	-0.67	0.43	-1.55	0.12	0.45	Rnd3	ENSMUSG00000017144
92.47	-0.34	0.43	-0.8	0.42	0.74	Brca1	ENSMUSG00000017146
0.33	-1.79	4.04	-0.44	0.66	NA	Gast	ENSMUSG00000017165
14.73	-0.81	0.99	-0.82	0.41	0.73	Cntnap1	ENSMUSG00000017167
749.94	0.14	0.24	0.58	0.56	0.82	Nt5c3b	ENSMUSG00000017176
2693.91	0.56	0.28	2.02	0.04	0.29	Coa3	ENSMUSG00000017188
47.3	0.28	0.65	0.44	0.66	0.87	Zpbp2	ENSMUSG00000017195
12140.7	0.77	0.44	1.75	0.08	0.37	Gsdma	ENSMUSG00000017204
1296.03	-0.03	0.21	-0.15	0.88	0.96	Med24	ENSMUSG00000017210
6.61	0.49	1.05	0.47	0.64	0.86	Gsdma2	ENSMUSG00000017211
4605.43	0.11	0.2	0.53	0.59	0.84	Psmd3	ENSMUSG00000017221
1889.29	0.01	0.2	0.04	0.97	0.99	Exosc10	ENSMUSG00000017264
2652.23	0.54	0.24	2.27	0.02	0.22	Glod4	ENSMUSG00000017286
1596.16	0.16	0.19	0.88	0.38	0.71	Vps53	ENSMUSG00000017288
1014	-0.31	0.24	-1.29	0.2	0.55	Taok1	ENSMUSG00000017291
799.79	0.03	0.2	0.18	0.86	0.95	Dnttip1	ENSMUSG00000017299
0.19	1.02	4.08	0.25	0.8	NA	Tnnc2	ENSMUSG00000017300
299.07	0.2	0.29	0.67	0.5	0.79	Acot8	ENSMUSG00000017307
70.98	-1.36	0.59	-2.31	0.02	0.21	Cd300lg	ENSMUSG00000017309
12	0.71	1.23	0.58	0.57	0.82	Pyy	ENSMUSG00000017311
252.9	-0.1	0.29	-0.34	0.73	0.9	Mpp2	ENSMUSG00000017314
0	NA	NA	NA	NA	NA	Ppy	ENSMUSG00000017316
357.95	-1.91	0.51	-3.76	0	0.01	Vtn	ENSMUSG00000017344
191.27	0.54	0.33	1.62	0.1	0.42	Nlk	ENSMUSG00000017376
866.04	0.03	0.29	0.11	0.91	0.97	Traf4	ENSMUSG00000017386
512.67	-0.2	0.33	-0.6	0.55	0.81	Aldoc	ENSMUSG00000017390
121.95	-1.58	0.68	-2.32	0.02	0.2	Stac2	ENSMUSG00000017400
51.9	0.27	0.43	0.64	0.53	0.8	Rpl19	ENSMUSG00000017404
345.29	-0.09	0.25	-0.37	0.71	0.89	Nek8	ENSMUSG00000017405
18.15	0.67	0.65	1.04	0.3	0.65	Cacnb4	ENSMUSG00000017412
101.19	-1.86	0.52	-3.61	0	0.02	Plxdc1	ENSMUSG00000017417
1422.78	-0.49	0.21	-2.33	0.02	0.2	Arl5b	ENSMUSG00000017418
3708.33	0.28	0.19	1.48	0.14	0.48	Zfp207	ENSMUSG00000017421
2443.97	0.07	0.19	0.36	0.72	0.9	Psmd11	ENSMUSG00000017428
376.78	-0.97	0.66	-1.47	0.14	0.48	C1qtnf1	ENSMUSG00000017446
3.93	-1.58	1.48	-1.07	0.29	NA	Pipox	ENSMUSG00000017453
19061	-0.53	0.36	-1.46	0.14	0.48	Timp2	ENSMUSG00000017466
864.04	0.01	0.21	0.06	0.95	0.99	Zc3h18	ENSMUSG00000017478
3263.21	-0.2	0.31	-0.63	0.53	0.8	Top2b	ENSMUSG00000017485
71.06	-0.73	0.52	-1.41	0.16	0.5	Rarb	ENSMUSG00000017491
16128.8	-0.68	1.15	-0.59	NA	NA	Igfbp4	ENSMUSG00000017493
100.23	-0.31	0.44	-0.72	0.47	0.77	Cdc6	ENSMUSG00000017499
638.35	0.25	0.32	0.81	0.42	0.73	Suz12	ENSMUSG00000017548
103.36	-0.05	0.33	-0.16	0.87	0.96	Atad5	ENSMUSG00000017550
334.5	-0.38	0.29	-1.28	0.2	0.55	Crlf3	ENSMUSG00000017561
0.89	0.76	3.36	0.23	0.82	NA	Krt27	ENSMUSG00000017588
63.01	0.39	0.72	0.54	0.59	0.84	Tns4	ENSMUSG00000017607
2527.01	0.02	0.23	0.08	0.94	0.98	Tnfaip1	ENSMUSG00000017615
1710.81	0.13	0.31	0.42	0.67	0.88	Abr	ENSMUSG00000017631
1071.23	-0.18	0.21	-0.85	0.39	0.72	Rab11fip4	ENSMUSG00000017639
11.35	0.89	0.93	0.95	0.34	0.68	Cd40	ENSMUSG00000017652
2667.48	0.4	0.34	1.17	0.24	0.6	Slc35c2	ENSMUSG00000017664
114.92	-0.82	0.46	-1.78	0.07	0.36	Zfp334	ENSMUSG00000017667
1684.71	-0.38	0.25	-1.5	0.13	0.47	Elmo2	ENSMUSG00000017670
3891.04	-0.6	0.26	-2.34	0.02	0.2	Wsb1	ENSMUSG00000017677
2021.75	-0.38	0.19	-2.06	0.04	0.27	Ttpal	ENSMUSG00000017679
1733.73	-0.04	0.22	-0.2	0.84	0.95	Rhot1	ENSMUSG00000017686
9.55	1.11	0.98	1.14	0.26	0.61	Hnf4g	ENSMUSG00000017688
232.38	-1.02	0.6	-1.71	0.09	0.39	Rhbdl3	ENSMUSG00000017692
83.51	-0.56	0.41	-1.35	0.18	0.53	Ada	ENSMUSG00000017697
44943.2	0.18	0.26	0.7	0.48	0.77	Serinc3	ENSMUSG00000017707
245.36	0.48	0.23	2.03	0.04	0.28	Tha1	ENSMUSG00000017713
1136.17	-0.24	0.22	-1.08	0.28	0.63	Pgs1	ENSMUSG00000017715
129.88	-0.35	0.39	-0.89	0.37	0.7	Birc5	ENSMUSG00000017716
45.95	-0.28	0.42	-0.68	0.5	0.78	Afmid	ENSMUSG00000017718
0.68	0.09	3.61	0.03	0.98	NA	Trp53tg5	ENSMUSG00000017720
635.04	0.22	0.26	0.82	0.41	0.73	Pigt	ENSMUSG00000017721
2776.15	0.64	0.5	1.28	0.2	0.55	Wfdc2	ENSMUSG00000017723
19.35	-0.94	0.76	-1.24	0.22	0.57	Etv4	ENSMUSG00000017724
6.55	-0.3	1.14	-0.26	0.79	0.93	Eppin	ENSMUSG00000017733
34.97	-0.56	0.54	-1.05	0.29	0.64	Dbndd2	ENSMUSG00000017734
25.61	0.47	1.36	0.35	0.73	0.9	Mmp9	ENSMUSG00000017737
7.79	-0.55	1.26	-0.44	0.66	0.87	Slc12a5	ENSMUSG00000017740
247.53	-0.27	0.31	-0.87	0.38	0.71	Ghdc	ENSMUSG00000017747
1041.96	-1.22	0.47	-2.59	0.01	0.13	Pltp	ENSMUSG00000017754
855.5	-0.19	0.42	-0.46	0.65	0.87	Slc12a7	ENSMUSG00000017756
5543.09	-0.04	0.19	-0.24	0.81	0.94	Ctsa	ENSMUSG00000017760
698.77	-0.08	0.24	-0.32	0.75	0.91	Zswim1	ENSMUSG00000017764
733.06	-1.3	0.58	-2.26	0.02	0.22	Slc12a4	ENSMUSG00000017765
0.16	-0.9	4.08	-0.22	0.83	NA	Spata25	ENSMUSG00000017767
6641.34	-0.37	0.24	-1.55	0.12	0.45	Myo1c	ENSMUSG00000017774
4817.97	0	0.21	0	1	1	Crk	ENSMUSG00000017776
123.32	0.29	0.35	0.84	0.4	0.72	Cox7c	ENSMUSG00000017778
8208.65	0.15	0.21	0.74	0.46	0.76	Pitpna	ENSMUSG00000017781
1368.66	0.15	0.26	0.6	0.55	0.82	Mlx	ENSMUSG00000017801
1011.41	-0.33	0.32	-1.04	0.3	0.65	Retreg3	ENSMUSG00000017802
25.34	-2.56	0.75	-3.4	0	0.03	Jph2	ENSMUSG00000017817
378.45	0.01	0.37	0.02	0.98	0.99	Dhx58	ENSMUSG00000017830
2809.1	0.09	0.26	0.35	0.73	0.9	Rab5a	ENSMUSG00000017831
0.36	0.06	4.08	0.02	0.99	NA	Hspb9	ENSMUSG00000017832
1010.51	0.32	0.21	1.57	0.12	0.44	Nkiras2	ENSMUSG00000017837
2506.66	0.16	0.2	0.8	0.42	0.74	Ppp2r5c	ENSMUSG00000017843
1570.89	0.29	0.22	1.33	0.18	0.53	Ift52	ENSMUSG00000017858
22.2	-1.13	0.61	-1.86	0.06	0.34	Mybl2	ENSMUSG00000017861
0.19	1.02	4.08	0.25	0.8	NA	Sgk2	ENSMUSG00000017868
1265.39	0.28	0.38	0.72	0.47	0.77	Eya2	ENSMUSG00000017897
189.47	-0.4	0.63	-0.64	0.52	0.8	B4galt5	ENSMUSG00000017929
4.13	2.93	1.7	1.73	0.08	NA	Gdap1l1	ENSMUSG00000017943
3.76	0.57	1.91	0.3	0.76	NA	Hnf4a	ENSMUSG00000017950
999.24	-1.38	0.56	-2.45	0.01	0.17	Ptgis	ENSMUSG00000017969
1645.68	0.32	0.43	0.74	0.46	0.76	Cadps2	ENSMUSG00000017978
1121.76	0.02	0.22	0.08	0.93	0.98	Ddx27	ENSMUSG00000017999
1963.39	-0.67	0.33	-2.04	0.04	0.28	Cyth3	ENSMUSG00000018001
23.69	-0.8	1.25	-0.64	0.52	0.8	Cyth4	ENSMUSG00000018008
314.19	0.72	0.33	2.21	0.03	0.23	Rac3	ENSMUSG00000018012
838.53	0.23	0.21	1.07	0.28	0.64	Rrp7a	ENSMUSG00000018040
8840	-0.1	0.25	-0.39	0.7	0.89	Cyb5r3	ENSMUSG00000018042
967.69	-0.52	0.25	-2.08	0.04	0.27	Ints2	ENSMUSG00000018068
632.45	-0.81	0.23	-3.53	0	0.02	Med13l	ENSMUSG00000018076
3125.67	-0.01	0.17	-0.06	0.96	0.99	H2bc4	ENSMUSG00000018102
2.76	-0.57	2.06	-0.28	0.78	NA	Baiap2l2	ENSMUSG00000018126
5277.76	-0.22	0.29	-0.77	0.44	0.75	Mafk	ENSMUSG00000018143
1107.88	-0.13	0.19	-0.67	0.5	0.79	Med1	ENSMUSG00000018160
3206.45	0.09	0.24	0.39	0.7	0.89	Erbb3	ENSMUSG00000018166
2141.95	0.41	0.21	1.98	0.05	0.3	Stard3	ENSMUSG00000018167
12.67	-0.07	0.94	-0.08	0.94	0.98	Ikzf3	ENSMUSG00000018168
6.54	-1.94	1.2	-1.61	0.11	0.42	Mfng	ENSMUSG00000018169
6002.27	0.07	0.29	0.25	0.8	0.93	Vmp1	ENSMUSG00000018171
1266.92	0.3	0.36	0.83	0.4	0.72	Uchl5	ENSMUSG00000018189
953.59	0.26	0.24	1.06	0.29	0.64	Glrx2	ENSMUSG00000018196
1032.04	-0.02	0.26	-0.08	0.94	0.98	Ro60	ENSMUSG00000018199
1467.24	0.14	0.19	0.73	0.46	0.76	Stk4	ENSMUSG00000018209
9827.11	0.46	0.41	1.13	0.26	0.62	Wfdc15b	ENSMUSG00000018211
3599.98	-1.28	0.47	-2.73	0.01	0.11	Pmp22	ENSMUSG00000018217
16.12	-0.01	0.83	-0.02	0.99	1	Gdf9	ENSMUSG00000018238
249.97	0.21	0.33	0.64	0.52	0.8	Zcchc10	ENSMUSG00000018239
9.32	-0.38	1.34	-0.28	0.78	0.92	Tbx5	ENSMUSG00000018263
6047.13	0.51	0.21	2.42	0.02	0.18	Psmb6	ENSMUSG00000018286
2196.29	0.23	0.24	0.95	0.34	0.69	Spag7	ENSMUSG00000018287
10530.6	0.19	0.17	1.12	0.26	0.62	Pfn1	ENSMUSG00000018293
1071.71	-0.07	0.18	-0.37	0.71	0.89	Tomm34	ENSMUSG00000018322
5213.49	-0.01	0.19	-0.05	0.96	0.99	Ywhab	ENSMUSG00000018326
44.72	-1.62	0.77	-2.11	0.04	0.26	Ksr1	ENSMUSG00000018334
102084	0.31	0.25	1.22	0.22	0.58	Gpx3	ENSMUSG00000018339
8803.35	0.06	0.21	0.3	0.76	0.91	Anxa6	ENSMUSG00000018340
2.36	-0.29	1.66	-0.17	0.86	NA	Il12rb2	ENSMUSG00000018341
424.48	0.03	0.23	0.15	0.88	0.96	Zkscan6	ENSMUSG00000018347
157.22	0.75	0.63	1.2	0.23	0.58	Kpna2	ENSMUSG00000018362
650.7	0.55	0.25	2.24	0.02	0.22	Smurf2	ENSMUSG00000018363
282.03	-0.24	0.28	-0.84	0.4	0.72	Cep95	ENSMUSG00000018372
1460	0	0.19	-0.01	0.99	1	Vezf1	ENSMUSG00000018377
611.34	0.11	0.24	0.47	0.64	0.86	2210416O15Rik	ENSMUSG00000018378
3191.23	-0.14	0.22	-0.64	0.52	0.8	Srsf1	ENSMUSG00000018379
5.28	-1.03	1.53	-0.67	0.5	NA	Abi3	ENSMUSG00000018381
976.31	0.25	0.27	0.93	0.35	0.69	Shroom1	ENSMUSG00000018387
711.53	0.05	0.26	0.18	0.86	0.95	Kif3a	ENSMUSG00000018395
1126.67	-0.72	0.3	-2.36	0.02	0.19	Septin8	ENSMUSG00000018398
2259.56	-0.33	0.26	-1.28	0.2	0.55	Mtmr4	ENSMUSG00000018401
241.64	0.19	0.25	0.77	0.44	0.75	Mrm1	ENSMUSG00000018405
24.09	-0.5	0.67	-0.75	0.45	0.76	Mapt	ENSMUSG00000018411
1533.13	-0.21	0.22	-0.97	0.33	0.67	Kansl1	ENSMUSG00000018412
1517.71	-0.21	0.26	-0.83	0.41	0.73	Gid4	ENSMUSG00000018415
2557.44	0.16	0.38	0.42	0.67	0.88	Myo1b	ENSMUSG00000018417
2612.26	0.22	0.25	0.85	0.39	0.72	Dhx40	ENSMUSG00000018425
441.07	-0.23	0.24	-0.95	0.34	0.68	Ypel2	ENSMUSG00000018427
550.13	-0.2	0.25	-0.77	0.44	0.75	Akap1	ENSMUSG00000018428
839.01	0.05	0.19	0.28	0.78	0.92	Nol11	ENSMUSG00000018433
2779.23	0.26	0.23	1.09	0.27	0.63	Derl2	ENSMUSG00000018442
1374.48	0.07	0.21	0.32	0.75	0.91	C1qbp	ENSMUSG00000018446
595.37	-0.15	0.21	-0.74	0.46	0.76	Rpain	ENSMUSG00000018449
93.03	-1.82	0.61	-2.98	0	0.07	6330403K07Rik	ENSMUSG00000018451
1.12	3.63	3.95	0.92	0.36	NA	Slc13a3	ENSMUSG00000018459
70.45	0.46	0.52	0.89	0.37	0.71	Kcnab3	ENSMUSG00000018470
1014.72	-0.33	0.25	-1.34	0.18	0.53	Chd3	ENSMUSG00000018474
339.67	-0.97	0.38	-2.53	0.01	0.15	Kdm6b	ENSMUSG00000018476
0.95	-2.06	3.24	-0.64	0.52	NA	Chct1	ENSMUSG00000018479
3052.85	-0.06	0.18	-0.34	0.74	0.9	Appbp2	ENSMUSG00000018481
30.53	-0.21	1.19	-0.17	0.86	0.95	Wnt9b	ENSMUSG00000018486
79.27	-0.57	0.79	-0.72	0.47	0.77	Adora2b	ENSMUSG00000018500
3275.14	0.1	0.23	0.45	0.65	0.87	Ncor1	ENSMUSG00000018501
59.05	-1.35	0.48	-2.81	0.01	0.1	Trpv2	ENSMUSG00000018507
373.03	1.09	0.43	2.54	0.01	0.15	Cenpv	ENSMUSG00000018509
61.52	-0.29	0.37	-0.77	0.44	0.75	Pcgf2	ENSMUSG00000018537
766.14	-0.11	0.24	-0.47	0.64	0.86	Cwc25	ENSMUSG00000018541
2.84	-0.92	1.73	-0.53	0.6	NA	1700001P01Rik	ENSMUSG00000018543
25.79	-1.04	0.59	-1.75	0.08	0.37	Pip4k2b	ENSMUSG00000018547
994.83	0.03	0.27	0.1	0.92	0.97	Trim37	ENSMUSG00000018548
6.68	0.35	1.02	0.34	0.73	0.9	Ybx2	ENSMUSG00000018554
221.75	-0.42	0.31	-1.36	0.17	0.52	Ctdnep1	ENSMUSG00000018559
1753.31	0.31	0.27	1.18	0.24	0.59	Elp5	ENSMUSG00000018565
87.04	-0.69	0.47	-1.48	0.14	0.47	Slc2a4	ENSMUSG00000018566
8395.37	0.45	0.23	1.97	0.05	0.3	Gabarap	ENSMUSG00000018567
8184.32	0.2	0.25	0.82	0.41	0.73	Cldn7	ENSMUSG00000018569
102.29	0.81	0.45	1.8	0.07	0.36	2810408A11Rik	ENSMUSG00000018570
910.92	0.25	0.22	1.14	0.26	0.61	Phf23	ENSMUSG00000018572
2057.6	0.22	0.2	1.07	0.28	0.64	Acadvl	ENSMUSG00000018574
43.32	0.12	0.53	0.23	0.82	0.94	Dnah11	ENSMUSG00000018581
2906.64	-0.09	0.18	-0.5	0.61	0.85	G3bp1	ENSMUSG00000018583
2402.06	0.56	0.2	2.76	0.01	0.11	Atox1	ENSMUSG00000018585
0.56	2.63	3.99	0.66	0.51	NA	Glra2	ENSMUSG00000018589
67292.6	-1.01	1.28	-0.79	0.43	0.74	Sparc	ENSMUSG00000018593
0.66	1.52	3.58	0.42	0.67	NA	Glra4	ENSMUSG00000018595
249.28	-0.36	0.24	-1.5	0.13	0.47	Mief2	ENSMUSG00000018599
7904.48	0.1	0.17	0.59	0.55	0.82	Tbx3	ENSMUSG00000018604
31.55	1.88	0.78	2.42	0.02	0.18	Mmp20	ENSMUSG00000018620
25426.3	1.19	0.41	2.91	0	0.08	Mmp7	ENSMUSG00000018623
0.75	3.05	3.97	0.77	0.44	NA	Crhr1	ENSMUSG00000018634
242.82	-0.2	0.26	-0.78	0.44	0.74	Dusp14	ENSMUSG00000018648
565.34	0.15	0.27	0.56	0.57	0.83	Tada2a	ENSMUSG00000018651
115.12	1.24	0.49	2.52	0.01	0.15	Ikzf1	ENSMUSG00000018654
68916.3	0.41	0.44	0.93	0.35	0.69	Tcaf3	ENSMUSG00000018656
1712.27	0.1	0.24	0.4	0.69	0.89	Pnpo	ENSMUSG00000018659
2014	0.08	0.2	0.38	0.7	0.89	Cog1	ENSMUSG00000018661
731.43	0.34	0.24	1.43	0.15	0.5	Cbx1	ENSMUSG00000018666
4687.19	0.57	0.27	2.15	0.03	0.25	Cdk5rap3	ENSMUSG00000018669
5461.69	0.18	0.4	0.44	0.66	0.87	Copz2	ENSMUSG00000018672
7549.85	0.25	0.21	1.15	0.25	0.6	Slc25a39	ENSMUSG00000018677
428.34	-0.06	0.25	-0.25	0.8	0.93	Sp2	ENSMUSG00000018678
776.77	-0.01	0.2	-0.07	0.94	0.98	Aatf	ENSMUSG00000018697
0.19	1.02	4.08	0.25	0.8	NA	Lhx1	ENSMUSG00000018698
3387.46	-0.47	0.26	-1.81	0.07	0.35	Dync1h1	ENSMUSG00000018707
41.01	0.2	0.53	0.37	0.71	0.89	Cpsf4l	ENSMUSG00000018727
495.45	0.11	0.28	0.37	0.71	0.89	Pex12	ENSMUSG00000018733
3926.47	0	0.2	0.01	1	1	Ndel1	ENSMUSG00000018736
929.89	0.28	0.31	0.89	0.38	0.71	Slc25a35	ENSMUSG00000018740
391.92	-0.4	0.27	-1.47	0.14	0.48	Zbtb4	ENSMUSG00000018750
5.79	-0.11	1.13	-0.09	0.92	0.98	Tnfsfm13	ENSMUSG00000018752
1042.09	0.29	0.23	1.27	0.2	0.55	Mpdu1	ENSMUSG00000018761
1343.06	0.61	0.31	1.92	0.05	0.31	Fxr2	ENSMUSG00000018765
5192.22	0.16	0.21	0.76	0.45	0.75	Atp5g3	ENSMUSG00000018770
139.09	0.05	0.58	0.09	0.92	0.98	Cd68	ENSMUSG00000018774
1.45	2.89	3.55	0.82	0.41	NA	Slc35g3	ENSMUSG00000018776
6667.15	0.33	0.36	0.91	0.36	0.7	Acsl1	ENSMUSG00000018796
2808.66	-0.19	0.27	-0.69	0.49	0.78	Abca5	ENSMUSG00000018800
352.59	0.11	0.34	0.32	0.75	0.91	Smyd4	ENSMUSG00000018809
1002.15	-1.31	0.6	-2.19	0.03	0.24	Lsp1	ENSMUSG00000018819
1760.61	-0.04	0.31	-0.14	0.89	0.96	Zfyve27	ENSMUSG00000018820
1078.41	0.83	0.39	2.11	0.03	0.26	Avpi1	ENSMUSG00000018821
132.54	-1.95	0.84	-2.31	0.02	0.2	Sfrp5	ENSMUSG00000018822
1245.79	-2.26	0.33	-6.78	0	0	Myh11	ENSMUSG00000018830
629.95	0.07	0.22	0.32	0.75	0.91	Rad51d	ENSMUSG00000018841
1.7	1.32	2.47	0.53	0.59	NA	Fndc8	ENSMUSG00000018844
17.8	-1.49	1.16	-1.28	0.2	0.55	Unc45b	ENSMUSG00000018845
1137.06	-0.08	0.25	-0.34	0.74	0.9	Pank3	ENSMUSG00000018846
2784.86	0.27	0.31	0.87	0.39	0.71	Rars	ENSMUSG00000018848
1499.64	2.03	0.35	5.79	0	0	Wwc1	ENSMUSG00000018849
976.35	0.42	0.29	1.43	0.15	0.5	Mrpl58	ENSMUSG00000018858
227.51	-0.17	0.24	-0.71	0.48	0.77	Fdxr	ENSMUSG00000018861
0.34	1.91	4.04	0.47	0.64	NA	Otop3	ENSMUSG00000018862
26.39	-0.55	0.99	-0.56	0.57	0.83	Sult4a1	ENSMUSG00000018865
835.15	0.38	0.23	1.68	0.09	0.4	Mrpl45	ENSMUSG00000018882
42.63	1.39	0.45	3.09	0	0.06	Mb	ENSMUSG00000018893
6412.12	-0.33	0.4	-0.84	0.4	0.72	Irf1	ENSMUSG00000018899
955.18	0.08	0.23	0.36	0.72	0.9	Slc22a5	ENSMUSG00000018900
1603.23	-0.61	0.37	-1.67	0.1	0.4	P4ha2	ENSMUSG00000018906
61.2	-0.62	0.54	-1.15	0.25	0.6	Alox12e	ENSMUSG00000018907
1358.32	-0.02	0.27	-0.09	0.93	0.98	Arrb1	ENSMUSG00000018909
1.01	-3.42	3.74	-0.92	0.36	NA	Csf2	ENSMUSG00000018916
2.59	0.55	2.07	0.27	0.79	NA	Tm4sf5	ENSMUSG00000018919
2495.08	-0.18	0.26	-0.7	0.48	0.78	Cxcl16	ENSMUSG00000018920
282.63	-0.37	0.28	-1.31	0.19	0.54	Pelp1	ENSMUSG00000018921
473.94	0.45	0.24	1.9	0.06	0.32	Med11	ENSMUSG00000018923
190.79	-0.26	0.54	-0.48	0.63	0.86	Alox15	ENSMUSG00000018924
1.05	-0.89	3.13	-0.28	0.78	NA	Heatr9	ENSMUSG00000018925
182.11	0.81	0.77	1.05	0.29	0.64	Ccl6	ENSMUSG00000018927
21.37	-0.15	1.15	-0.13	0.89	0.96	Ccl4	ENSMUSG00000018930
690.08	0.02	0.25	0.07	0.94	0.98	Natd1	ENSMUSG00000018931
3471.83	-0.16	0.21	-0.79	0.43	0.74	Map2k3	ENSMUSG00000018932
[truncated: 17,459 more rows]
