# Supplementary material for: Impaired vitamin D signaling reveals neutrophils as key drivers of prostate cancer dissemination
Source: EMBO Mol Med. 2026 Apr 10;18(5):1967–89. doi: 10.1038/s44321-026-00417-5 (PMC13179334; doi:10.1038/s44321-026-00417-5)
Supplement: Supplementary file 6 — Dataset EV2 [file 44321_2026_417_MOESM6_ESM.zip › Dataset_EV2.xlsx]

## Sheet: Supplementary table 2
	ID	Description	setSize	enrichment Score	NES	pvalue	p.adjust	qvalue	rank	leading_edge	core_enrichment	Path	orig
mmu04820	mmu04820	Cytoskeleton in muscle cells - Mus musculus (house mouse)	71	-0.41	-4.03	1,06E-10	2,29E-08	1,51E-08	1092	tags=85%, list=45%, signal=48%	Fhl2/Sgce/Csrp1/Sspn/Sntb2/Myom1/Ldb3/Ampd2/Myh10/Pdlim7/Fbln1/Atp1a2/Fhl1/Col4a5/Syne1/Itga5/Eno2/Thbs1/Col6a1/Nid1/Itga1/Itga8/Lmod1/Col6a3/Vim/Col27a1/Sgcb/Tmod2/Tpm2/Col6a2/Atp1b2/Hspg2/Fn1/Myl9/Itgb3/Itga11/Actg2/Ank2/Pdlim3/Des/Nid2/Col5a3/Col4a4/Fbn2/Itga4/Col4a3/Lama2/Flnc/Eno1b/Syne3/Daam2/Atp1a3/Myh11/Trim63/Col9a2/Eln/Synpo2/Thbs4/Sgcg/Xirp1	KEGG	res.V1.P1
mmu04512	mmu04512	ECM-receptor interaction - Mus musculus (house mouse)	29	-0.59	-3.78	7,15E-10	7,72E-08	5,08E-08	849	tags=93%, list=35%, signal=62%	Lamc1/Lama4/Col4a5/Itga5/Tnxb/Thbs1/Col6a1/Itga1/Itga8/Col6a3/Col6a2/Hspg2/Fn1/Lamb1/Itgb3/Itga11/Col4a4/Vtn/Itga4/Col4a3/Lama2/Sv2a/Lamc3/Col9a2/Vwf/Thbs4/Spp1	KEGG	res.V1.P1
mmu00190	mmu00190	Oxidative phosphorylation - Mus musculus (house mouse)	24	0.61	3.58	3,19E-09	2,29E-07	1,51E-07	966	tags=100%, list=39%, signal=61%	Atp6v1b1/Atp6v1g3/Atp6v0d2/Atp6v1c2/Cox7a2l/Ndufs8/Ndufb11/Sdhd/Ndufb4/Ndufa7/Uqcrq/Atp5c1/Sdhb/Atp6v0e/Atp5o/Ndufv2/Uqcrc2/Ndufb8/Uqcr10/Atp6v1e1/Uqcrh/Ndufa4/Ndufa9/Cox6c	KEGG	res.V1.P1
mmu00980	mmu00980	Metabolism of xenobiotics by cytochrome P450 - Mus musculus (house mouse)	17	0.7	3.48	8,35E-09	4,51E-07	2,97E-07	742	tags=100%, list=30%, signal=70%	Ugt1a1/Adh7/Cyp2f2/Gstm6/Ugt1a6b/Aldh3a1/Aldh3b2/Mgst2/Gsta2/Gsta4/Gsto1/Gstm7/Gstm4/Gstt2/Mgst3/Adh1/Adh5	KEGG	res.V1.P1
mmu05208	mmu05208	Chemical carcinogenesis - reactive oxygen species - Mus musculus (house mouse)	47	0.44	3.56	1,64E-08	7,07E-07	4,65E-07	966	tags=83%, list=39%, signal=51%	Akt1/Cyp2f2/Lpo/Gstm6/Mgst2/Gsta2/Gsta4/Pik3ca/Gsto1/Gstm7/Sos2/Hras/Gstm4/Rac1/Cox7a2l/Ndufs8/Map3k5/Ndufb11/Gstt2/Sdhd/Sos1/Ndufb4/Ndufa7/Mgst3/Uqcrq/Atp5c1/Mapk3/Sdhb/Bad/Atp5o/Ndufv2/Uqcrc2/Ndufb8/Uqcr10/Uqcrh/Ndufa4/Ndufa9/Akr1a1/Cox6c	KEGG	res.V1.P1
mmu05014	mmu05014	Amyotrophic lateral sclerosis - Mus musculus (house mouse)	55	0.39	3.41	1,13E-07	4,07E-06	2,67E-06	1191	tags=87%, list=49%, signal=46%	Gpx5/Dnai1/Nefh/Atxn2/Alyref/Grin2d/Rac1/Cox7a2l/Ndufs8/Map3k5/Prkn/Ndufb11/Sdhd/Ndufb4/Ndufa7/Psmb1/Uqcrq/Atp5c1/Psma7/Sdhb/Bad/Atp5o/Ndufv2/Ulk1/Uqcrc2/Psma6/Ndufb8/Psmb7/Psmc3/Uqcr10/Psmb6/Ccs/Klc4/Uqcrh/Ndufa4/Ndufa9/Psmd8/Cox6c/Nup155/Tuba1c/Daxx/Ndc1/Atg2b/Nup93/Sigmar1/Setx/Ppp3cc/Tubb5	KEGG	res.V1.P1
mmu00983	mmu00983	Drug metabolism - other enzymes - Mus musculus (house mouse)	14	0.71	3.19	1,35E-07	4,17E-06	2,74E-06	722	tags=100%, list=30%, signal=71%	Ugt1a1/Gstm6/Ugt1a6b/Mgst2/Gsta2/Ces1e/Gsta4/Gsto1/Gstm7/Upb1/Gstm4/Gstt2/Nme6/Mgst3	KEGG	res.V1.P1
mmu03010	mmu03010	Ribosome - Mus musculus (house mouse)	19	0.62	3.25	2,51E-07	6,77E-06	4,46E-06	943	tags=100%, list=39%, signal=62%	Mrpl18/Mrpl14/Rps25/Mrps12/Rps7/Mrpl30/Mrpl24/Mrps14/Mrpl27/Mrpl11/Mrps6/Mrpl20/Rplp0/Mrpl28/Rpl7/Rps5/Rps3/Rps9/Mrpl2	KEGG	res.V1.P1
mmu04974	mmu04974	Protein digestion and absorption - Mus musculus (house mouse)	26	-0.53	-3.2	3,37E-07	8,05E-06	5,30E-06	797	tags=85%, list=33%, signal=58%	Atp1a2/Col4a5/Col28a1/Col20a1/Col6a1/Col6a3/Slc8a1/Col27a1/Col13a1/Col6a2/Col8a2/Col7a1/Atp1b2/Col15a1/Col5a3/Col4a4/Ace2/Col4a3/Atp1a3/Col9a2/Eln/Col10a1	KEGG	res.V1.P1
mmu00480	mmu00480	Glutathione metabolism - Mus musculus (house mouse)	13	0.71	3.08	3,73E-07	8,05E-06	5,30E-06	722	tags=100%, list=30%, signal=71%	Gpx5/Gstm6/Prdx6b/Mgst2/Gsta2/Gsta4/Gsto1/Gstm7/Gstm4/Gclm/Gstt2/Gpx4/Mgst3	KEGG	res.V1.P1
mmu01100	mmu01100	Metabolic pathways - Mus musculus (house mouse)	223	0.19	3.22	8,43E-07	1,65E-05	1,09E-05	973	tags=57%, list=40%, signal=38%	Lipf/Lalba/Gpx5/Crls1/Ugt1a1/Bbox1/Mpst/Adh7/Gal3st1/Atp6v1b1/Hmgcll1/Lipc/Pde7a/Rimklb/Gstm6/Ugt1a6b/Aldh3a1/Mogs/Pfkfb3/Cyp4a12a/Prdx6b/St6galnac3/Aldh3b2/Cyp3a57/Mgst2/Cers3/Mgat3/Sirt1/Sptlc3/Gsta2/Gsta4/Pik3ca/Gsto1/Gldc/Pi4k2a/Gstm7/Atp6v1g3/C1galt1/Pank1/Man1a/Chpt1/Rbks/Upb1/Tst/Mlycd/Akr1b3/Kyat3/Cth/Pts/Gstz1/Nadk2/Acsm3/Atp6v0d2/Khk/Atp6v1c2/Extl1/Fhit/Gstm4/Gnmt/Gfus/Alas2/Man1c1/Guk1…	KEGG	res.V1.P1
mmu05204	mmu05204	Chemical carcinogenesis - DNA adducts - Mus musculus (house mouse)	12	0.71	2.98	1,44E-06	2,59E-05	1,70E-05	722	tags=100%, list=30%, signal=71%	Ugt1a1/Gstm6/Ugt1a6b/Cyp3a57/Mgst2/Gsta2/Gsta4/Gsto1/Gstm7/Gstm4/Gstt2/Mgst3	KEGG	res.V1.P1
mmu05012	mmu05012	Parkinson disease - Mus musculus (house mouse)	40	0.42	3.16	1,60E-06	2,66E-05	1,75E-05	1243	tags=92%, list=51%, signal=46%	Prkaca/Camk2b/Cox7a2l/Ndufs8/Map3k5/Prkn/Ndufb11/Sdhd/Ndufb4/Ndufa7/Psmb1/Uqcrq/Atp5c1/Psma7/Sdhb/Atp5o/Ndufv2/Park7/Uqcrc2/Psma6/Ndufb8/Psmb7/Psmc3/Uqcr10/Psmb6/Klc4/Uqcrh/Ndufa4/Ndufa9/Psmd8/Cox6c/Camk2d/Tuba1c/Daxx/Itpr1/Tubb5/Slc18a2	KEGG	res.V1.P1
mmu05016	mmu05016	Huntington disease - Mus musculus (house mouse)	50	0.34	2.81	1,27E-05	1,95E-04	1,29E-04	1191	tags=82%, list=49%, signal=43%	Gpx5/Dnai1/Rcor1/Pparg/Polr2g/Cox7a2l/Ndufs8/Map3k5/Ndufb11/Sdhd/Tbpl1/Ndufb4/Ndufa7/Psmb1/Uqcrq/Atp5c1/Psma7/Sdhb/Atp5o/Ndufv2/Ulk1/Uqcrc2/Psma6/Ndufb8/Psmb7/Psmc3/Uqcr10/Psmb6/Klc4/Uqcrh/Ndufa4/Ndufa9/Psmd8/Cox6c/Polr2a/Bbc3/Tuba1c/Atg2b/Htt/Itpr1/Tubb5	KEGG	res.V1.P1
mmu05415	mmu05415	Diabetic cardiomyopathy - Mus musculus (house mouse)	31	0.41	2.72	3,73E-05	5,37E-04	3,53E-04	977	tags=81%, list=40%, signal=49%	Akt1/Pik3ca/Camk2b/Mpc1/Rac1/Cox7a2l/Ndufs8/Ndufb11/Sdhd/Ndufb4/Ndufa7/Uqcrq/Atp5c1/Sdhb/Atp5o/Ndufv2/Uqcrc2/Ndufb8/Uqcr10/Uqcrh/Ndufa4/Ndufa9/Ppp1ca/Cox6c/Camk2d	KEGG	res.V1.P1
mmu05144	mmu05144	Malaria - Mus musculus (house mouse)	15	-0.55	-2.57	1,13E-04	1,53E-03	1,01E-03	949	tags=93%, list=39%, signal=57%	Icam1/Hgf/Ccl2/Lrp1/Gypc/Vcam1/Thbs1/Tgfb3/Pecam1/Il6/Thbs4/Sele/Selp/Ackr1	KEGG	res.V1.P1
mmu04022	mmu04022	cGMP-PKG signaling pathway - Mus musculus (house mouse)	37	-0.36	-2.55	1,23E-04	1,56E-03	1,03E-03	797	tags=68%, list=33%, signal=46%	Atp1a2/Adcy3/Pde3a/Nfatc4/Pde5a/Npr2/Ednra/Slc8a1/Adcy4/Atp2b4/Npr1/Gucy1a1/Atp1b2/Myl9/Adcy7/Creb5/Gucy1b1/Ednrb/Mef2c/Irag1/Atp1a3/Nppc/Gucy1a2/Kcnmb1/Irs4	KEGG	res.V1.P1
mmu04932	mmu04932	Non-alcoholic fatty liver disease - Mus musculus (house mouse)	29	0.4	2.58	1,32E-04	1,58E-03	1,04E-03	966	tags=79%, list=39%, signal=49%	Akt1/Pik3ca/Casp7/Pparg/Rac1/Cox7a2l/Ndufs8/Map3k5/Ndufb11/Sdhd/Ndufb4/Ndufa7/Uqcrq/Sdhb/Fas/Ndufv2/Uqcrc2/Ndufb8/Uqcr10/Uqcrh/Ndufa4/Ndufa9/Cox6c	KEGG	res.V1.P1
mmu04080	mmu04080	Neuroactive ligand-receptor interaction - Mus musculus (house mouse)	41	-0.35	-2.62	1,60E-04	1,72E-03	1,13E-03	953	tags=73%, list=39%, signal=45%	Lepr/Adm/S1pr3/Gabbr1/Lpar1/Htr2b/P2rx1/Npy1r/Ednra/Gria3/S1pr1/Gabrb3/Ptgir/Npy/Glrb/F2r/Ednrb/Ptger2/Grm7/Vipr2/Gria4/Grin2a/Adcyap1r1/Gria1/Rxfp1/Sstr4/Grik4/Galr1/Hrh1/Tacr1	KEGG	res.V1.P1
mmu04270	mmu04270	Vascular smooth muscle contraction - Mus musculus (house mouse)	33	-0.38	-2.56	1,65E-04	1,72E-03	1,13E-03	946	tags=76%, list=39%, signal=47%	Mylk/Adm/Myh10/Pla2g4f/Adcy3/Ppp1r12b/Npr2/Ednra/Adcy4/Npr1/Gucy1a1/Cald1/Myl9/Ramp2/Actg2/Adcy7/Gucy1b1/Ptgir/Prkcg/Acta2/Irag1/Myh11/Nppc/Gucy1a2/Kcnmb1	KEGG	res.V1.P1
mmu04514	mmu04514	Cell adhesion molecules - Mus musculus (house mouse)	35	-0.37	-2.56	1,67E-04	1,72E-03	1,13E-03	1007	tags=77%, list=41%, signal=46%	Esam/H2-T24/Icam1/Jam2/Ptprm/Cldn5/Vcam1/Cd34/Itga8/Cadm3/Negr1/Pecam1/Cdh5/Nlgn2/Cd80/Jam3/H2-T10/Itga4/Slitrk3/Nrxn3/Ntng1/Cntn2/Gm8909/Sele/Selp/H2-T3/H2-Bl	KEGG	res.V1.P1
mmu04714	mmu04714	Thermogenesis - Mus musculus (house mouse)	41	0.34	2.58	2,49E-04	2,44E-03	1,61E-03	966	tags=73%, list=39%, signal=45%	Klb/Kdm1a/Prkaca/Pparg/Sos2/Coa4/Hras/Cox7a2l/Ndufs8/Map3k5/Ndufb11/Sdhd/Sos1/Ndufb4/Ndufa7/Cox19/Uqcrq/Atp5c1/Sdhb/Coa3/Atp5o/Ndufv2/Uqcrc2/Ndufb8/Uqcr10/Uqcrh/Ndufa4/Ndufaf3/Ndufa9/Cox6c	KEGG	res.V1.P1
mmu03050	mmu03050	Proteasome - Mus musculus (house mouse)	11	0.61	2.47	2,74E-04	2,58E-03	1,69E-03	956	tags=100%, list=39%, signal=61%	Psmb1/Psma7/Psma6/Psme2/Psmb7/Psmc3/Psmb6/Psmb9/Psmb10/Psme1/Psmd8	KEGG	res.V1.P1
mmu00982	mmu00982	Drug metabolism - cytochrome P450 - Mus musculus (house mouse)	21	0.46	2.53	3,09E-04	2,69E-03	1,77E-03	742	tags=76%, list=30%, signal=54%	Ugt1a1/Adh7/Gstm6/Ugt1a6b/Aldh3a1/Aldh3b2/Mgst2/Gsta2/Gsta4/Gsto1/Gstm7/Gstm4/Gstt2/Mgst3/Adh1/Adh5	KEGG	res.V1.P1
mmu05414	mmu05414	Dilated cardiomyopathy - Mus musculus (house mouse)	25	-0.4	-2.39	3,12E-04	2,69E-03	1,77E-03	1083	tags=84%, list=44%, signal=47%	Sgce/Sspn/Sntb2/Cacnb2/Adcy3/Itga5/Itga1/Tgfb3/Itga8/Slc8a1/Adcy4/Cacna2d1/Sgcb/Tpm2/Itgb3/Itga11/Adcy7/Des/Itga4/Lama2/Sgcg	KEGG	res.V1.P1
mmu04610	mmu04610	Complement and coagulation cascades - Mus musculus (house mouse)	17	-0.49	-2.43	3,31E-04	2,75E-03	1,81E-03	831	tags=82%, list=34%, signal=55%	C1s1/Thbd/C2/Serpine1/Cfh/Masp1/Tfpi/Cd59a/Vtn/F2r/Vwf/Masp2/Procr/Fgb	KEGG	res.V1.P1
mmu04024	mmu04024	cAMP signaling pathway - Mus musculus (house mouse)	49	-0.3	-2.49	3,57E-04	2,85E-03	1,88E-03	822	tags=63%, list=34%, signal=43%	Gabbr1/Fxyd1/Atp1a2/Adcy3/Pde3a/Gli3/Pld1/Npy1r/Ednra/Gria3/Adcy4/Atp2b4/Npr1/Atp1b2/Myl9/Adcy7/Kcnk2/Creb5/Pde4c/Arap3/Gli1/Npy/F2r/Ptger2/Atp1a3/Hhip/Vipr2/Gria4/Grin2a/Adcyap1r1/Gria1	KEGG	res.V1.P1
mmu05410	mmu05410	Hypertrophic cardiomyopathy - Mus musculus (house mouse)	23	-0.41	-2.38	4,77E-04	3,68E-03	2,42E-03	1124	tags=87%, list=46%, signal=47%	Prkab2/Sgce/Sspn/Sntb2/Cacnb2/Itga5/Itga1/Tgfb3/Itga8/Slc8a1/Cacna2d1/Sgcb/Tpm2/Il6/Itgb3/Itga11/Des/Itga4/Lama2/Sgcg	KEGG	res.V1.P1
mmu00270	mmu00270	Cysteine and methionine metabolism - Mus musculus (house mouse)	11	0.58	2.35	5,33E-04	3,97E-03	2,61E-03	806	tags=91%, list=33%, signal=61%	Mpst/Tst/Kyat3/Cth/Gnmt/Gclm/Mdh1/Apip/Mat2b/Got2	KEGG	res.V1.P1
mmu04670	mmu04670	Leukocyte transendothelial migration - Mus musculus (house mouse)	25	-0.38	-2.29	6,26E-04	4,51E-03	2,97E-03	1027	tags=80%, list=42%, signal=47%	Pik3cd/Esam/Rapgef3/Icam1/Rassf5/Jam2/Cldn5/Vcam1/Msn/Sipa1/Mmp2/Pecam1/Cdh5/Thy1/Ncf2/Myl9/Cxcl12/Jam3/Itga4/Prkcg	KEGG	res.V1.P1
mmu01524	mmu01524	Platinum drug resistance - Mus musculus (house mouse)	19	0.46	2.41	6,79E-04	4,73E-03	3,11E-03	817	tags=79%, list=33%, signal=53%	Akt1/Gstm6/Mgst2/Gsta2/Gsta4/Pik3ca/Gsto1/Gstm7/Gstm4/Map3k5/Gstt2/Mgst3/Mapk3/Bad/Fas	KEGG	res.V1.P1
mmu05020	mmu05020	Prion disease - Mus musculus (house mouse)	49	0.29	2.38	7,78E-04	4,80E-03	3,16E-03	1200	tags=78%, list=49%, signal=40%	Pik3ca/Grin2d/Prkaca/Rac1/Cav2/Cox7a2l/Ndufs8/Ndufb11/Sdhd/Ndufb4/Ndufa7/Psmb1/Uqcrq/Atp5c1/Mapk3/Psma7/Sdhb/Bad/Atp5o/Ndufv2/Uqcrc2/Psma6/Ndufb8/Psmb7/Psmc3/Uqcr10/Psmb6/Klc4/Uqcrh/Ndufa4/Ndufa9/Psmd8/Cox6c/Tuba1c/Itpr1/Ppp3cc/Tubb5/Prnp	KEGG	res.V1.P1
mmu05022	mmu05022	Pathways of neurodegeneration - multiple diseases - Mus musculus (house mouse)	83	0.23	2.38	7,75E-04	4,80E-03	3,16E-03	1265	tags=73%, list=52%, signal=37%	Gpx5/Wnt4/Dnai1/Nefh/Axin1/Dvl1/Fzd8/Atxn2/Casp7/Grin2d/Camk2b/Hras/Rac1/Cox7a2l/Ndufs8/Map3k5/Prkn/Ndufb11/Sdhd/Ndufb4/Ndufa7/Psmb1/Uqcrq/Atp5c1/Mapk3/Psma7/Sdhb/Bad/Atp5o/Fas/Ndufv2/Park7/Ulk1/Uqcrc2/Psma6/Ndufb8/Psmb7/Psmc3/Uqcr10/Psmb6/Psen2/Ccs/Klc4/Uqcrh/Ndufa4/Ndufa9/Psmd8/Cox6c/Camk2d/Tuba1c/Daxx/Atg2b/Sigmar1/Htt/Itpr1/Ppp3cc/Tubb5/Prnp/Wnt5b/Axin2/Fzd7	KEGG	res.V1.P1
mmu04510	mmu04510	Focal adhesion - Mus musculus (house mouse)	58	-0.25	-2.24	7,39E-04	4,80E-03	3,16E-03	958	tags=64%, list=39%, signal=40%	Cav1/Mylk/Flna/Hgf/Lamc1/Lama4/Col4a5/Itga5/Ppp1r12b/Tnxb/Flt1/Thbs1/Col6a1/Itga1/Itga8/Col6a3/Pgf/Pdgfra/Col6a2/Fn1/Myl9/Lamb1/Itgb3/Itga11/Pdgfrb/Col4a4/Vtn/Kdr/Itga4/Prkcg/Col4a3/Lama2/Lamc3/Col9a2/Vwf/Thbs4/Spp1	KEGG	res.V1.P1
mmu04924	mmu04924	Renin secretion - Mus musculus (house mouse)	14	-0.49	-2.24	7,23E-04	4,80E-03	3,16E-03	729	tags=79%, list=30%, signal=55%	Pde3a/Ednra/Npr1/Gucy1a1/Gucy1b1/Pde1b/Clca3a1/Aqp1/Ptger2/Adcyap1r1/Gucy1a2	KEGG	res.V1.P1
mmu04120	mmu04120	Ubiquitin mediated proteolysis - Mus musculus (house mouse)	24	0.38	2.25	9,76E-04	5,86E-03	3,85E-03	1414	tags=96%, list=58%, signal=41%	Ube2m/Cop1/Smurf1/Cdc34/Siah1a/Cul3/Ube2e2/Prkn/Ube2q2/Cblc/Smurf2/Nedd4/Pias3/Ddb1/Huwe1/Herc1/Mid1/Birc6/Syvn1/Klhl13/Cblb/Skp2/Cbl	KEGG	res.V1.P1
mmu04020	mmu04020	Calcium signaling pathway - Mus musculus (house mouse)	47	-0.28	-2.22	1,42E-03	8,28E-03	5,45E-03	1004	tags=68%, list=41%, signal=41%	Mst1r/Fgf10/Fgfr1/Mylk/Nfatc2/Hgf/Adcy3/Nfatc4/Flt1/Htr2b/P2rx1/Fgf7/Ednra/Slc8a1/Adcy4/Atp2b4/Pdgfra/Fgf2/Adcy7/Pdgfrb/Pde1b/Kdr/F2r/Ednrb/Gdnf/Prkcg/Ntrk1/Grin2a/Cacna1g/Cacna1h/Hrh1/Tacr1	KEGG	res.V1.P1
mmu04722	mmu04722	Neurotrophin signaling pathway - Mus musculus (house mouse)	23	0.39	2.22	1,61E-03	9,14E-03	6,02E-03	977	tags=78%, list=40%, signal=47%	Arhgdig/Akt1/Sort1/Pik3ca/Sos2/Camk2b/Hras/Bex3/Rac1/Mapkapk2/Map3k5/Plcg2/Sos1/Mapk3/Bad/Zfp110/Psen2/Camk2d	KEGG	res.V1.P1
mmu04015	mmu04015	Rap1 signaling pathway - Mus musculus (house mouse)	44	-0.27	-2.07	2,73E-03	1,51E-02	9,96E-03	1027	tags=68%, list=42%, signal=40%	Pik3cd/Angpt2/Rapgef3/Fgf10/Fgfr1/Efna2/Rassf5/Hgf/Adcy3/Lpar1/Flt1/Sipa1/Thbs1/Fgf7/Rasgrp2/Rasgrp3/Pgf/Angpt1/Adcy4/Pdgfra/Fgf2/Itgb3/Adcy7/Arap3/Pdgfrb/Kdr/F2r/Prkcg/Gnao1/Grin2a	KEGG	res.V1.P1
mmu04137	mmu04137	Mitophagy - animal - Mus musculus (house mouse)	15	0.46	2.16	2,98E-03	1,61E-02	1,06E-02	1161	tags=93%, list=47%, signal=49%	Cited2/Smurf1/Siah1a/Hras/Amfr/Prkn/Smurf2/Ulk1/Mtx2/Gabarap/Fis1/Huwe1/Mitf/Foxo3	KEGG	res.V1.P1
mmu04071	mmu04071	Sphingolipid signaling pathway - Mus musculus (house mouse)	22	0.38	2.13	3,62E-03	1,78E-02	1,17E-02	750	tags=68%, list=31%, signal=48%	Ppp2cb/Akt1/Ppp2r5a/Gna12/Cers3/Sptlc3/Pik3ca/Ppp2r2d/Ppp2ca/Hras/Rac3/Rac1/Map3k5/Ppp2r3c/Mapk3	KEGG	res.V1.P1
mmu04151	mmu04151	PI3K-Akt signaling pathway - Mus musculus (house mouse)	77	-0.21	-2.12	3,47E-03	1,78E-02	1,17E-02	1067	tags=64%, list=44%, signal=37%	Gng11/Cdkn1a/Pik3cd/Angpt2/Fgf10/Fgfr1/Efna2/Hgf/Lamc1/Gng2/Lama4/Gnb4/Col4a5/Lpar1/Itga5/Tnxb/Flt1/Thbs1/Fgf7/Col6a1/Itga1/Itga8/Col6a3/Pgf/Angpt1/Pdgfra/Fgf2/Col6a2/Il6/Fn1/Lamb1/Itgb3/Itga11/Creb5/Pdgfrb/Col4a4/Vtn/Kdr/F2r/Itga4/Gdnf/Col4a3/Lama2/Lamc3/Ntrk1/Col9a2/Vwf/Thbs4/Spp1	KEGG	res.V1.P1
mmu04140	mmu04140	Autophagy - animal - Mus musculus (house mouse)	25	0.35	2.09	3,39E-03	1,78E-02	1,17E-02	1308	tags=88%, list=53%, signal=41%	Ppp2cb/Dapk3/Akt1/Pik3ca/Prkaca/Ppp2ca/Hras/Vamp8/Atg4a/Mapk3/Bad/Ulk1/Gabarap/Wdr45b/Uvrag/Atg2b/Itpr1/Cflar/Atg16l2/Epg5/Birc6/Dapk1	KEGG	res.V1.P1
mmu05010	mmu05010	Alzheimer disease - Mus musculus (house mouse)	71	0.21	2.03	3,60E-03	1,78E-02	1,17E-02	1265	tags=72%, list=52%, signal=36%	Wnt4/Akt1/Axin1/Dvl1/Fzd8/Pik3ca/Casp7/Grin2d/Hras/Cox7a2l/Ndufs8/Map3k5/Ndufb11/Sdhd/Ndufb4/Ndufa7/Psmb1/Uqcrq/Atp5c1/Mapk3/Psma7/Sdhb/Bad/Atp5o/Fas/Ndufv2/Ulk1/Uqcrc2/Psma6/Ndufb8/Psmb7/Psmc3/Uqcr10/Psmb6/Psen2/Klc4/Uqcrh/Ndufa4/Ndufa9/Psmd8/Cox6c/Tuba1c/Atg2b/Itpr1/Bace1/Lpl/Ppp3cc/Tubb5/Wnt5b/Axin2/Fzd7	KEGG	res.V1.P1
mmu04660	mmu04660	T cell receptor signaling pathway - Mus musculus (house mouse)	20	0.38	2.06	3,81E-03	1,83E-02	1,20E-02	1513	tags=100%, list=62%, signal=38%	Ppp2cb/Akt1/Ppp2r5a/Pik3ca/Ppp2r2d/Sos2/Ppp2ca/Hras/Sos1/Ppp2r3c/Mapk3/Pak1/Nfatc3/Ppp3cc/Fyn/Map3k8/Cblb/Nfatc1/Pik3cd/Nfatc2	KEGG	res.V1.P1
mmu05210	mmu05210	Colorectal cancer - Mus musculus (house mouse)	18	0.41	2.09	4,23E-03	1,99E-02	1,31E-02	769	tags=72%, list=31%, signal=50%	Areg/Akt1/Smad4/Axin1/Tcf7/Pik3ca/Sos2/Hras/Rac3/Rac1/Sos1/Mapk3/Bad	KEGG	res.V1.P1
mmu04146	mmu04146	Peroxisome - Mus musculus (house mouse)	13	0.47	2.03	5,66E-03	2,49E-02	1,64E-02	935	tags=85%, list=38%, signal=53%	Hmgcll1/Mpv17l/Mlycd/Pxmp2/Pex7/Ehhadh/Crot/Pex2/Prdx1/Scp2/Prdx5	KEGG	res.V1.P1
mmu04664	mmu04664	Fc epsilon RI signaling pathway - Mus musculus (house mouse)	13	0.47	2.02	5,66E-03	2,49E-02	1,64E-02	750	tags=77%, list=31%, signal=54%	Akt1/Alox5ap/Pik3ca/Sos2/Hras/Rac3/Rac1/Plcg2/Sos1/Mapk3	KEGG	res.V1.P1
mmu04061	mmu04061	Viral protein interaction with cytokine and cytokine receptor - Mus musculus (house mouse)	11	-0.49	-1.98	5,60E-03	2,49E-02	1,64E-02	1256	tags=100%, list=51%, signal=49%	Ackr3/Cxcl1/Ccl2/Il34/Il20rb/Ccl21a/Il6/Cxcl12/Il18rap/Ccl17	KEGG	res.V1.P1
mmu05412	mmu05412	Arrhythmogenic right ventricular cardiomyopathy - Mus musculus (house mouse)	21	-0.37	-2.04	6,14E-03	2,65E-02	1,75E-02	1083	tags=81%, list=44%, signal=46%	Sgce/Sspn/Sntb2/Cacnb2/Itga5/Itga1/Itga8/Slc8a1/Cacna2d1/Gja1/Sgcb/Itgb3/Itga11/Des/Itga4/Lama2/Sgcg	KEGG	res.V1.P1
mmu04740	mmu04740	Olfactory transduction - Mus musculus (house mouse)	18	0.39	2	6,45E-03	2,73E-02	1,80E-02	407	tags=56%, list=17%, signal=47%	Or2ag2b/Or8b4/Or4x6/Or11m3/Or6e1/Or6s1/Grk2/Gnb1/Prkaca/Camk2b	KEGG	res.V1.P1
mmu05207	mmu05207	Chemical carcinogenesis - receptor activation - Mus musculus (house mouse)	35	0.29	2.02	6,65E-03	2,76E-02	1,82E-02	769	tags=60%, list=31%, signal=42%	Ugt1a1/Akt1/Gstm6/Ugt1a6b/Cyp3a57/Mgst2/Gsta2/Jak2/Gsta4/Pik3ca/Gsto1/Prkaca/Gstm7/Sos2/Hras/Gstm4/Gstt2/Sos1/Mgst3/Mapk3/Bad	KEGG	res.V1.P1
mmu04141	mmu04141	Protein processing in endoplasmic reticulum - Mus musculus (house mouse)	22	0.34	1.93	7,85E-03	3,20E-02	2,11E-02	1503	tags=95%, list=61%, signal=37%	Mogs/Ckap4/Man1a/Man1c1/Amfr/Ssr4/Map3k5/Prkn/Ssr2/Bag1/Txndc5/Sel1l/Hyou1/Cryab/Ero1a/Rrbp1/Sec24a/Hsph1/Syvn1/Casp12/Uggt2	KEGG	res.V1.P1
mmu04925	mmu04925	Aldosterone synthesis and secretion - Mus musculus (house mouse)	17	-0.38	-1.91	9,72E-03	3,82E-02	2,51E-02	797	tags=71%, list=33%, signal=48%	Atp1a2/Adcy3/Adcy4/Atp2b4/Npr1/Atp1b2/Adcy7/Creb5/Prkcg/Atp1a3/Cacna1g/Cacna1h	KEGG	res.V1.P1
mmu04970	mmu04970	Salivary secretion - Mus musculus (house mouse)	17	-0.38	-1.91	9,72E-03	3,82E-02	2,51E-02	797	tags=71%, list=33%, signal=48%	Atp1a2/Adcy3/Adcy4/Atp2b4/Gucy1a1/Atp1b2/Adcy7/Gucy1b1/Prkcg/Atp1a3/Gucy1a2/Bst1	KEGG	res.V1.P1
mmu00532	mmu00532	Glycosaminoglycan biosynthesis - chondroitin sulfate / dermatan sulfate - Mus musculus (house mouse)	10	-0.49	-1.88	1,01E-02	3,89E-02	2,56E-02	1262	tags=100%, list=52%, signal=49%	Csgalnact2/Chst14/Dse/Ust/Chst15/Chsy3/Chsy1/Xylt1/Chst3	KEGG	res.V1.P1
mmu05217	mmu05217	Basal cell carcinoma - Mus musculus (house mouse)	25	-0.31	-1.86	1,28E-02	4,87E-02	3,20E-02	1201	tags=80%, list=49%, signal=41%	Wnt5b/Axin2/Fzd7/Smo/Cdkn1a/Wnt11/Fzd2/Gli3/Fzd1/Wnt9a/Wnt6/Gli2/Wnt2b/Ptch2/Gli1/Wnt5a/Wnt2/Wnt10a/Bmp4/Hhip	KEGG	res.V1.P1
mmu03015	mmu03015	mRNA surveillance pathway - Mus musculus (house mouse)	11	0.45	1.83	1,46E-02	5,43E-02	3,57E-02	1341	tags=100%, list=55%, signal=45%	Ppp2cb/Ppp2r5a/Alyref/Ppp2r2d/Ppp2ca/Ppp2r3c/Ssu72/Ppp1ca/Pnn/Smg1/Fus	KEGG	res.V1.P1
mmu03083	mmu03083	Polycomb repressive complex - Mus musculus (house mouse)	11	0.45	1.81	1,58E-02	5,78E-02	3,80E-02	1131	tags=91%, list=46%, signal=49%	Phc2/Foxk2/Usp16/Fbrsl1/Foxk1/Yaf2/Asxl1/Bcor/Phc3/Mga	KEGG	res.V1.P1
mmu04713	mmu04713	Circadian entrainment - Mus musculus (house mouse)	27	-0.29	-1.79	1,61E-02	5,78E-02	3,80E-02	570	tags=52%, list=23%, signal=40%	Gria3/Adcy4/Gucy1a1/Adcy7/Gucy1b1/Prkcg/Gnao1/Gria4/Grin2a/Adcyap1r1/Gria1/Cacna1g/Cacna1h/Gucy1a2	KEGG	res.V1.P1
mmu05213	mmu05213	Endometrial cancer - Mus musculus (house mouse)	13	0.42	1.83	1,64E-02	5,80E-02	3,81E-02	1421	tags=100%, list=58%, signal=42%	Akt1/Axin1/Tcf7/Pik3ca/Sos2/Hras/Sos1/Mapk3/Bad/Foxo3/Axin2/Cdkn1a/Pik3cd	KEGG	res.V1.P1
mmu04012	mmu04012	ErbB signaling pathway - Mus musculus (house mouse)	17	0.36	1.8	1,75E-02	6,11E-02	4,02E-02	1421	tags=94%, list=58%, signal=40%	Areg/Akt1/Pik3ca/Sos2/Camk2b/Hras/Plcg2/Sos1/Mapk3/Bad/Pak1/Camk2d/Cblb/Cdkn1a/Cbl/Pik3cd	KEGG	res.V1.P1
mmu04210	mmu04210	Apoptosis - Mus musculus (house mouse)	21	0.33	1.79	1,80E-02	6,16E-02	4,05E-02	1421	tags=90%, list=58%, signal=38%	Akt1/Pik3ca/Casp7/Hras/Map3k5/Mcl1/Mapk3/Bad/Endog/Fas/Bbc3/Tuba1c/Daxx/Sptan1/Itpr1/Cflar/Parp4/Casp12/Pik3cd	KEGG	res.V1.P1
mmu01240	mmu01240	Biosynthesis of cofactors - Mus musculus (house mouse)	23	0.31	1.78	1,87E-02	6,30E-02	4,14E-02	951	tags=70%, list=39%, signal=43%	Ugt1a1/Ugt1a6b/Pank1/Pts/Nadk2/Alas2/Gclm/Nme6/Mat2b/Alad/Coq3/Mocs2/Dhodh/Nadsyn1/Ctps2/Akr1a1	KEGG	res.V1.P1
mmu05416	mmu05416	Viral myocarditis - Mus musculus (house mouse)	19	-0.34	-1.78	2,00E-02	6,56E-02	4,32E-02	1104	tags=79%, list=45%, signal=44%	Fyn/Sgce/Sspn/Sntb2/H2-T24/Cav1/Icam1/Sgcb/Cd80/H2-T10/Lama2/Gm8909/Sgcg/H2-T3/H2-Bl	KEGG	res.V1.P1
mmu04152	mmu04152	AMPK signaling pathway - Mus musculus (house mouse)	20	0.33	1.78	2,01E-02	6,56E-02	4,32E-02	541	tags=55%, list=22%, signal=43%	Ppp2cb/Akt1/Ppp2r5a/Pfkfb3/Sirt1/Pik3ca/Pparg/Ppp2r2d/Ppp2ca/Mlycd/Cab39	KEGG	res.V1.P1
mmu05206	mmu05206	MicroRNAs in cancer - Mus musculus (house mouse)	41	-0.23	-1.73	2,13E-02	6,86E-02	4,51E-02	1058	tags=66%, list=43%, signal=38%	Notch3/Cdkn1a/Spry2/Pik3cd/Notch2/Notch4/Mmp16/Efna2/Socs1/Timp3/Gls2/Itga5/Fscn1/Tnxb/Thbs1/Vim/Pdgfra/Abcb1a/Zfpm2/Reck/Itgb3/Zeb2/Zeb1/Pdgfrb/Abcb1b/Prkcg/Pim1	KEGG	res.V1.P1
mmu03040	mmu03040	Spliceosome - Mus musculus (house mouse)	10	0.45	1.75	2,18E-02	6,93E-02	4,56E-02	1341	tags=100%, list=55%, signal=45%	Alyref/Srsf2/Pcbp1/Srsf9/Rp9/Snrnp27/Sf3b6/Snrnp70/Srsf5/Fus	KEGG	res.V1.P1
mmu04060	mmu04060	Cytokine-cytokine receptor interaction - Mus musculus (house mouse)	35	-0.25	-1.76	2,26E-02	7,08E-02	4,66E-02	1353	tags=80%, list=55%, signal=36%	Il1r1/Il1rl2/Il1rap/Il6ra/Ackr3/Cxcl1/Lepr/Eda2r/Clcf1/Ccl2/Il16/Il34/Il20rb/Ccl21a/Il27ra/Tgfb3/Gdf10/Tnfsf9/Il6/Cxcl12/Gdf7/Il11/Gdf6/Bmp4/Il18rap/Tnfsf8/Inhba/Ccl17	KEGG	res.V1.P1
mmu05200	mmu05200	Pathways in cancer - Mus musculus (house mouse)	124	-0.14	-1.74	2,40E-02	7,40E-02	4,87E-02	1203	tags=62%, list=49%, signal=33%	Vegfa/Wnt5b/Brca2/Axin2/Fzd7/Smo/Dapk1/Hmox1/Zbtb16/Ppard/Gng11/Notch3/Cdkn1a/Skp2/Cbl/Pik3cd/Ets1/Epas1/Fgf10/Notch2/Fgfr1/Notch4/Rassf5/Hgf/Wnt11/Bcr/Lamc1/Gng2/Lama4/Adcy3/Gnb4/Col4a5/Traf5/Lpar1/Fzd2/Gli3/Fzd1/Heyl/Fgf7/Rasgrp2/Pld1/Wnt9a/Tgfb3/Rasgrp3/Pgf/Ednra/Mmp2/Adcy4/Pdgfra/Fgf2/Il6/Runx1t1/Fn1/Lamb1/Wnt6/Gli2/Cxcl12/Wnt2b/Adcy7/Ptch2/Pdgfrb/Gli1/Col4a4/Wnt5a/F2r/Ednrb/Prkcg/Wnt2/Col4a3…	KEGG	res.V1.P1
mmu04724	mmu04724	Glutamatergic synapse - Mus musculus (house mouse)	29	-0.26	-1.69	2,65E-02	8,06E-02	5,30E-02	1302	tags=79%, list=53%, signal=38%	Itpr1/Shank2/Ppp3cc/Slc38a2/Gng11/Pla2g4f/Gng2/Adcy3/Gnb4/Gls2/Pld1/Dlg4/Trpc1/Gria3/Adcy4/Adcy7/Prkcg/Grm7/Gnao1/Gria4/Grin2a/Gria1/Grik4	KEGG	res.V1.P1
mmu05146	mmu05146	Amoebiasis - Mus musculus (house mouse)	21	-0.31	-1.7	2,79E-02	8,38E-02	5,51E-02	1353	tags=86%, list=55%, signal=39%	Il1r1/Vcl/Gna14/Cxcl1/Pik3cd/Lamc1/Lama4/Col4a5/Rab7b/Tgfb3/Il6/Fn1/Lamb1/Col4a4/Prkcg/Col4a3/Lama2/Lamc3	KEGG	res.V1.P1
mmu05160	mmu05160	Hepatitis C - Mus musculus (house mouse)	18	0.34	1.71	2,88E-02	8,53E-02	5,61E-02	817	tags=67%, list=33%, signal=45%	Ppp2cb/Akt1/Pik3ca/Ppp2r2d/Sos2/Ppp2ca/Hras/Cldn8/Sos1/Mapk3/Bad/Fas	KEGG	res.V1.P1
mmu04540	mmu04540	Gap junction - Mus musculus (house mouse)	23	-0.29	-1.68	3,17E-02	9,24E-02	6,08E-02	784	tags=61%, list=32%, signal=42%	Adcy3/Lpar1/Htr2b/Tubb6/Adcy4/Gja1/Pdgfra/Gucy1a1/Adcy7/Gucy1b1/Pdgfrb/Prkcg/Tubb4a/Gucy1a2	KEGG	res.V1.P1
mmu04927	mmu04927	Cortisol synthesis and secretion - Mus musculus (house mouse)	11	-0.41	-1.67	3,32E-02	9,56E-02	6,29E-02	553	tags=64%, list=23%, signal=49%	Adcy4/Mrap/Adcy7/Kcnk2/Creb5/Cacna1g/Cacna1h	KEGG	res.V1.P1
mmu05225	mmu05225	Hepatocellular carcinoma - Mus musculus (house mouse)	44	0.21	1.66	3,41E-02	9,69E-02	6,37E-02	769	tags=52%, list=31%, signal=36%	Wnt4/Akt1/Smad4/Axin1/Dvl1/Gstm6/Fzd8/Tcf7/Mgst2/Gsta2/Gsta4/Pik3ca/Gsto1/Gstm7/Sos2/Hras/Gstm4/Plcg2/Gstt2/Sos1/Mgst3/Mapk3/Bad	KEGG	res.V1.P1
mmu04650	mmu04650	Natural killer cell mediated cytotoxicity - Mus musculus (house mouse)	18	0.33	1.67	3,49E-02	9,78E-02	6,43E-02	1513	tags=94%, list=62%, signal=36%	Pik3ca/Sos2/Hras/Rac3/Rac1/Plcg2/Sos1/Mapk3/H2-T23/Fas/Pak1/Ppp3cc/Fyn/Nfatc1/Pik3cd/Icam1/Nfatc2	KEGG	res.V1.P1
