# Supplementary material for: Impaired vitamin D signaling reveals neutrophils as key drivers of prostate cancer dissemination
Source: EMBO Mol Med. 2026 Apr 10;18(5):1967–89. doi: 10.1038/s44321-026-00417-5 (PMC13179334; doi:10.1038/s44321-026-00417-5)
Supplement: Supplementary file 7 — Dataset EV3 [file 44321_2026_417_MOESM7_ESM.zip]

Archive with 4 entries (4 files):
- Dataset_EV3.docx
- __MACOSX/._Dataset_EV3.docx
- Dataset_EV3.xlsx
- __MACOSX/._Dataset_EV3.xlsx
