# Supplementary material for: Impaired vitamin D signaling reveals neutrophils as key drivers of prostate cancer dissemination
Source: EMBO Mol Med. 2026 Apr 10;18(5):1967–89. doi: 10.1038/s44321-026-00417-5 (PMC13179334; doi:10.1038/s44321-026-00417-5)
Supplement: Supplementary file 7 — Dataset EV3 [file 44321_2026_417_MOESM7_ESM.zip › Dataset_EV3.xlsx]

## Sheet: Supplementary table 3
	Pten_p_val	Pten_avg_log2FC	Pten_pct.1	Pten_pct.2	Pten_p_val_adj	Vdr_p_val	Vdr_avg_log2FC	Vdr_pct.1	Vdr_pct.2	Vdr_p_val_adj	max_pval	minimump_p_val	gene	NCBI_id	cluster
S100a8	0	3.52867	0.792	0.254	0	0	4.6896	0.864	0.224	0	0	0	S100a8	20201	0
S100a9	0	3.23834	0.708	0.207	0	0	4.59276	0.813	0.183	0	0	0	S100a9	20202	0
Cxcl2	0	2.60717	0.858	0.403	0	1.07117e-272	2.83905	0.903	0.462	1.66203e-268	1.07117e-272	0	Cxcl2	20310	0
Clec4d	0	2.52572	0.741	0.163	0	0	3.31761	0.802	0.128	0	0	0	Clec4d	17474	0
Tyrobp	0	2.25073	0.909	0.391	0	0	3.04184	0.973	0.332	0	0	0	Tyrobp	22177	0
Msrb1	0	2.54356	0.862	0.377	0	0	3.52366	0.914	0.283	0	0	0	Msrb1	27361	0
Fth1	0	2.14583	1	0.983	0	9.1967e-305	2.51002	1	0.988	1.42696e-300	9.1967e-305	0	Fth1	14319	0
Hdc	1.35884e-277	2.47542	0.59	0.129	2.10837e-273	0	3.10116	0.551	0.056	0	1.35884e-277	0	Hdc	15186	0
Il1r2	3.84477e-274	2.50241	0.622	0.163	5.96554e-270	0	3.18725	0.607	0.112	0	3.84477e-274	0	Il1r2	16178	0
Il1rn	5.76142e-266	2.3458	0.661	0.195	8.93942e-262	0	3.17303	0.742	0.168	0	5.76142e-266	0	Il1rn	16181	0
Srgn	2.21505e-261	2.002	0.882	0.548	3.43687e-257	0	2.73189	0.938	0.473	0	2.21505e-261	0	Srgn	19073	0
Slc7a11	3.92388e-230	2.29202	0.549	0.136	6.0883e-226	0	3.00156	0.643	0.111	0	3.92388e-230	0	Slc7a11	26570	0
Fcer1g	1.18145e-220	1.50539	0.855	0.386	1.83314e-216	0	2.28441	0.93	0.324	0	1.18145e-220	0	Fcer1g	14127	0
Ftl1	6.69527e-298	1.8125	0.996	0.971	1.03884e-293	8.5993e-232	1.98383	0.996	0.969	1.33427e-227	8.5993e-232	1.33905e-297	Ftl1	14325	0
Cebpb	1.54984e-289	1.64544	0.974	0.792	2.40473e-285	5.53779e-225	1.7124	0.975	0.845	8.59244e-221	5.53779e-225	3.09967e-289	Cebpb	12608	0
Il1b	1.30376e-281	2.19436	0.808	0.334	2.02291e-277	6.301e-253	2.6825	0.804	0.304	9.77664e-249	6.301e-253	2.60751e-281	Il1b	16176	0
G0s2	3.64144e-213	2.89619	0.534	0.15	5.65006e-209	1.74669e-262	3.5772	0.549	0.107	2.71017e-258	3.64144e-213	3.49339e-262	G0s2	14373	0
Ninj1	1.53257e-221	2.20291	0.711	0.351	2.37793e-217	1.65246e-256	2.65232	0.787	0.333	2.56396e-252	1.53257e-221	3.30493e-256	Ninj1	18081	0
Cd9	3.57821e-156	1.56796	0.806	0.667	5.55196e-152	2.44107e-246	2.31648	0.912	0.642	3.78756e-242	3.57821e-156	4.88213e-246	Cd9	12527	0
Lmnb1	2.8344e-234	2.24181	0.668	0.255	4.39785e-230	7.98066e-187	2.41399	0.606	0.209	1.23828e-182	7.98066e-187	5.6688e-234	Lmnb1	16906	0
Eif1	1.81139e-219	1.22812	0.97	0.96	2.81055e-215	5.21232e-178	1.27502	0.982	0.953	8.08743e-174	5.21232e-178	3.62278e-219	Eif1	20918	0
Fxyd5	2.85769e-179	1.8117	0.754	0.514	4.434e-175	2.33182e-216	2.2597	0.84	0.528	3.61805e-212	2.85769e-179	4.66363e-216	Fxyd5	18301	0
Cox17	5.18893e-201	2.27307	0.732	0.479	8.05115e-197	1.34752e-207	2.62851	0.767	0.424	2.09081e-203	5.18893e-201	2.69503e-207	Cox17	12856	0
Ccrl2	6.00177e-186	1.92637	0.616	0.237	9.31235e-182	1.69642e-206	2.79759	0.582	0.167	2.63216e-202	6.00177e-186	3.39284e-206	Ccrl2	54199	0
Btg1	2.29859e-168	1.40542	0.869	0.787	3.5665e-164	5.57496e-203	1.82604	0.929	0.77	8.65012e-199	2.29859e-168	1.11499e-202	Btg1	12226	0
Cstb	8.87521e-201	2.90375	0.798	0.685	1.37708e-196	7.53522e-203	3.1012	0.86	0.697	1.16917e-198	8.87521e-201	1.50704e-202	Cstb	13014	0
Cd53	1.84406e-98	1.5091	0.586	0.356	2.86124e-94	1.73778e-196	2.14008	0.719	0.297	2.69634e-192	1.84406e-98	3.47556e-196	Cd53	12508	0
Card19	1.54405e-132	2.16027	0.616	0.39	2.39575e-128	1.09139e-186	2.5028	0.719	0.367	1.6934e-182	1.54405e-132	2.18279e-186	Card19	68480	0
Cd24a	9.09227e-115	1.68741	0.633	0.385	1.41076e-110	2.19045e-179	2.17465	0.7	0.295	3.3987e-175	9.09227e-115	4.3809e-179	Cd24a	12484	0
Cd52	2.23522e-77	1.10464	0.728	0.55	3.46817e-73	8.69525e-170	2.00003	0.805	0.426	1.34915e-165	2.23522e-77	1.73905e-169	Cd52	23833	0
Gabarap	9.59011e-112	1.3125	0.754	0.784	1.488e-107	3.3329e-169	1.50894	0.873	0.783	5.17133e-165	9.59011e-112	6.6658e-169	Gabarap	56486	0
Prdx5	2.4362e-46	1.37995	0.564	0.528	3.78002e-42	8.13465e-161	2.50493	0.739	0.476	1.26217e-156	2.4362e-46	1.62693e-160	Prdx5	54683	0
H3f3b	2.67927e-150	0.977469	0.96	0.959	4.15716e-146	1.41819e-142	1.05772	0.977	0.951	2.20047e-138	1.41819e-142	5.35854e-150	H3f3b	15081	0
S100a11	3.22553e-105	1.69849	0.763	0.732	5.00473e-101	1.76333e-136	2.28455	0.822	0.752	2.73599e-132	3.22553e-105	3.52667e-136	S100a11	20195	0
H3f3a	4.50217e-79	1.07226	0.74	0.802	6.98557e-75	2.56198e-115	1.29376	0.842	0.791	3.97518e-111	4.50217e-79	5.12397e-115	H3f3a	15078	0
Sdcbp	1.63564e-43	1.1507	0.618	0.655	2.53786e-39	1.2539e-114	1.71572	0.751	0.611	1.94554e-110	1.63564e-43	2.50779e-114	Sdcbp	53378	0
Marcksl1	1.4853e-71	1.77098	0.535	0.368	2.30459e-67	1.81881e-107	2.25262	0.632	0.355	2.82207e-103	1.4853e-71	3.63762e-107	Marcksl1	17357	0
Cyba	1.49954e-41	1.16372	0.604	0.588	2.32669e-37	9.71801e-107	1.56705	0.757	0.617	1.50785e-102	1.49954e-41	1.9436e-106	Cyba	13057	0
Cd14	1.55231e-104	1.50926	0.581	0.3	2.40856e-100	3.24898e-80	1.42197	0.572	0.281	5.04111e-76	3.24898e-80	3.10462e-104	Cd14	12475	0
Txn1	1.97185e-101	2.04537	0.705	0.684	3.05952e-97	6.05794e-96	2.15954	0.738	0.672	9.39949e-92	6.05794e-96	3.94369e-101	Txn1	22166	0
Bcl2a1b	3.11546e-81	1.88005	0.516	0.294	4.83395e-77	5.8939e-100	2.1036	0.555	0.252	9.14498e-96	3.11546e-81	1.17878e-99	Bcl2a1b	12045	0
Fau	2.59848e-89	0.75625	0.948	0.957	4.03181e-85	4.54927e-92	0.830546	0.984	0.943	7.05864e-88	2.59848e-89	9.09854e-92	Fau	14109	0
Pfn1	8.34118e-16	0.614573	0.696	0.849	1.29422e-11	4.07386e-91	1.17972	0.873	0.87	6.321e-87	8.34118e-16	8.14772e-91	Pfn1	18643	0
Ctsd	1.51407e-30	1.24067	0.541	0.562	2.34923e-26	2.87689e-82	1.65051	0.672	0.528	4.46379e-78	1.51407e-30	5.75378e-82	Ctsd	13033	0
Gng5	1.37178e-29	0.919344	0.614	0.743	2.12845e-25	6.78e-81	1.12792	0.778	0.758	1.05199e-76	1.37178e-29	1.356e-80	Gng5	14707	0
Ifitm2	8.59318e-40	1.15117	0.673	0.674	1.33332e-35	3.37907e-75	1.4526	0.811	0.744	5.24297e-71	8.59318e-40	6.75814e-75	Ifitm2	80876	0
Rab7	2.7394e-32	1.31508	0.518	0.518	4.25046e-28	2.01278e-73	1.88895	0.604	0.474	3.12303e-69	2.7394e-32	4.02556e-73	Rab7	19349	0
Bri3	2.21259e-55	1.62772	0.561	0.506	3.43305e-51	7.16406e-72	1.89711	0.613	0.495	1.11158e-67	2.21259e-55	1.43281e-71	Bri3	55950	0
Litaf	2.30945e-41	1.36844	0.545	0.54	3.58334e-37	1.29574e-68	1.55304	0.628	0.528	2.01046e-64	2.30945e-41	2.59147e-68	Litaf	56722	0
Gadd45b	7.08033e-67	1.88668	0.597	0.511	1.09858e-62	1.9269e-29	1.83471	0.56	0.543	2.98978e-25	1.9269e-29	1.41607e-66	Gadd45b	17873	0
Sh3bgrl3	3.16846e-41	1.08115	0.647	0.654	4.91619e-37	3.58615e-65	1.47333	0.694	0.599	5.56428e-61	3.16846e-41	7.17231e-65	Sh3bgrl3	73723	0
Atp6v0e	1.24545e-05	1.12897	0.442	0.579	0.193244	5.06399e-57	1.43059	0.621	0.575	7.85729e-53	1.24545e-05	1.0128e-56	Atp6v0e	11974	0
Mif	1.11924e-24	1.84344	0.499	0.548	1.73662e-20	4.73591e-56	2.16199	0.58	0.502	7.34824e-52	1.11924e-24	9.47182e-56	Mif	17319	0
Atp6v1g1	3.62927e-42	1.57234	0.528	0.521	5.63117e-38	1.34017e-55	1.53561	0.593	0.528	2.07941e-51	3.62927e-42	2.68035e-55	Atp6v1g1	66290	0
Mcl1	2.47407e-51	1.62006	0.55	0.509	3.83877e-47	1.31348e-36	1.39139	0.568	0.542	2.038e-32	1.31348e-36	4.94815e-51	Mcl1	17210	0
Ier3	6.82112e-48	1.36755	0.599	0.54	1.05837e-43	8.82177e-42	1.29806	0.665	0.598	1.36879e-37	8.82177e-42	1.36422e-47	Ier3	15937	0
Pkm	7.11809e-05	0.892154	0.453	0.588	1	1.36918e-39	1.40262	0.577	0.553	2.12442e-35	7.11809e-05	2.73836e-39	Pkm	18746	0
Tmsb4x	3.19991e-20	0.568129	0.915	0.97	4.96498e-16	1.55517e-33	0.684306	0.965	0.975	2.41301e-29	3.19991e-20	3.11035e-33	Tmsb4x	19241	0
Pnrc1	1.87918e-24	1.08984	0.571	0.668	2.91574e-20	1.16607e-32	1.28197	0.613	0.642	1.80927e-28	1.87918e-24	2.33213e-32	Pnrc1	108767	0
Actb	4.44636e-27	1.00053	0.836	0.931	6.89897e-23	1.218e-32	1.08349	0.94	0.962	1.88984e-28	4.44636e-27	2.43599e-32	Actb	11461	0
Sem1	1.62663e-12	1.06036	0.534	0.706	2.52387e-08	5.35554e-32	1.07522	0.636	0.701	8.30966e-28	1.62663e-12	1.07111e-31	Sem1	20422	0
Dusp1	4.21085e-11	0.626007	0.605	0.673	6.53356e-07	3.17338e-30	0.796816	0.741	0.715	4.92381e-26	4.21085e-11	6.34676e-30	Dusp1	19252	0
Arpc3	2.75002e-17	1.0327	0.556	0.681	4.26693e-13	3.85675e-30	1.07394	0.594	0.606	5.98413e-26	2.75002e-17	7.71349e-30	Arpc3	56378	0
Pim1	5.73849e-27	1.37585	0.541	0.545	8.90384e-23	9.34031e-25	1.19905	0.62	0.635	1.44924e-20	9.34031e-25	1.1477e-26	Pim1	18712	0
Atp6v1f	1.04113e-06	1.28762	0.428	0.55	0.0161542	5.94155e-27	1.31375	0.525	0.536	9.21891e-23	1.04113e-06	1.18831e-26	Atp6v1f	66144	0
Map1lc3b	3.68103e-25	1.13936	0.566	0.686	5.71148e-21	5.50529e-24	1.02675	0.586	0.648	8.54201e-20	5.50529e-24	7.36206e-25	Map1lc3b	67443	0
Aldoa	0.402382	0.678541	0.437	0.674	1	1.47963e-23	1.22366	0.581	0.652	2.2958e-19	0.402382	2.95926e-23	Aldoa	11674	0
Cd63	1.14125e-21	1.22954	0.602	0.666	1.77077e-17	1.10294e-11	1.05218	0.643	0.71	1.71132e-07	1.10294e-11	2.2825e-21	Cd63	12512	0
Tmbim6	0.237867	0.452005	0.428	0.65	1	8.31606e-21	0.891743	0.554	0.592	1.29032e-16	0.237867	1.66321e-20	Tmbim6	110213	0
Cox8a	1.00998e-08	0.583623	0.597	0.787	0.000156708	4.85122e-16	0.574676	0.669	0.78	7.52715e-12	1.00998e-08	9.70243e-16	Cox8a	12868	0
Rhoa	2.56024e-05	0.510337	0.365	0.628	0.397246	5.37749e-16	0.875505	0.555	0.646	8.34371e-12	2.56024e-05	1.0755e-15	Rhoa	11848	0
Rabac1	7.66408e-16	0.298739	0.326	0.637	1.18916e-11	0.00320957	0.299402	0.405	0.641	1	0.00320957	1.53282e-15	Rabac1	14470	0
Atox1	8.72854e-06	0.868353	0.476	0.587	0.135432	3.37084e-15	0.996872	0.549	0.588	5.23019e-11	8.72854e-06	6.74168e-15	Atox1	11927	0
Ctsb	0.0016663	0.687718	0.477	0.601	1	1.17949e-14	0.734204	0.589	0.64	1.8301e-10	0.0016663	2.35898e-14	Ctsb	13030	0
Ldha	3.51831e-14	0.394348	0.357	0.67	5.45901e-10	0.00452994	0.588591	0.418	0.655	1	0.00452994	7.03662e-14	Ldha	16828	0
Ifrd1	1.01771e-12	1.02842	0.543	0.66	1.57908e-08	0.000252197	0.473419	0.451	0.694	1	0.000252197	2.03542e-12	Ifrd1	15982	0
Rbm3	1.82422e-12	0.343015	0.343	0.644	2.83046e-08	0.311772	0.459368	0.411	0.615	1	0.311772	3.64844e-12	Rbm3	19652	0
Cdc42	0.0337873	0.696592	0.463	0.658	1	6.94484e-12	0.897779	0.546	0.659	1.07756e-07	0.0337873	1.38897e-11	Cdc42	12540	0
Arpc2	3.22018e-06	0.276703	0.406	0.679	0.0499644	2.48197e-11	0.669701	0.597	0.706	3.85103e-07	3.22018e-06	4.96395e-11	Arpc2	76709	0
Ndufa7	6.23837e-11	0.376258	0.309	0.564	9.67946e-07	0.00285094	0.339634	0.359	0.563	1	0.00285094	1.24767e-10	Ndufa7	66416	0
D8Ertd738e	2.19465e-06	1.24416	0.44	0.572	0.0340523	2.35033e-09	1.01393	0.488	0.582	3.64677e-05	2.19465e-06	4.70066e-09	D8Ertd738e	101966	0
Rac1	0.918974	0.778411	0.389	0.575	1	1.23733e-08	0.874645	0.463	0.541	0.000191984	0.918974	2.47465e-08	Rac1	19353	0
Sat1	0.0624999	0.35854	0.594	0.761	1	2.54052e-08	0.491323	0.685	0.779	0.000394187	0.0624999	5.08104e-08	Sat1	20229	0
Ube2b	0.2762	0.780361	0.375	0.57	1	4.29507e-08	1.02497	0.44	0.508	0.000666423	0.2762	8.59014e-08	Ube2b	22210	0
Atp5e	8.71203e-08	0.302646	0.395	0.685	0.00135176	0.381463	0.334085	0.473	0.696	1	0.381463	1.74241e-07	Atp5e	67126	0
Srsf5	5.91851e-07	0.47246	0.343	0.593	0.00918315	0.0964479	0.676141	0.428	0.577	1	0.0964479	1.1837e-06	Srsf5	20384	0
Ubl5	3.29994e-05	0.517801	0.355	0.597	0.512018	9.58098e-07	0.824364	0.477	0.585	0.0148659	3.29994e-05	1.9162e-06	Ubl5	66177	0
Psap	2.27465e-06	1.02053	0.541	0.702	0.0352934	0.0457474	0.775081	0.569	0.752	1	0.0457474	4.54929e-06	Psap	19156	0
Serf2	0.000113876	0.338322	0.65	0.853	1	4.63101e-06	0.353071	0.743	0.87	0.0718548	0.000113876	9.262e-06	Serf2	378702	0
Nfkbia	0.000481134	1.08007	0.511	0.655	1	7.90482e-06	1.07732	0.607	0.736	0.122651	0.000481134	1.58096e-05	Nfkbia	18035	0
S100a6	8.69715e-06	0.441536	0.689	0.724	0.134945	0.000622409	0.372254	0.773	0.803	1	0.000622409	1.73942e-05	S100a6	20200	0
Ptp4a1	1.3643e-05	0.835932	0.477	0.611	0.211685	0.0184366	0.321133	0.429	0.637	1	0.0184366	2.72859e-05	Ptp4a1	19243	0
Ppp1r15a	2.37686e-05	0.485825	0.337	0.547	0.368793	0.00186348	0.442851	0.344	0.538	1	0.00186348	4.75366e-05	Ppp1r15a	17872	0
Arpp19	0.000355227	0.757336	0.312	0.514	1	2.53101e-05	0.999482	0.414	0.501	0.392712	0.000355227	5.06196e-05	Arpp19	59046	0
Chmp4b	0.19605	0.562155	0.407	0.625	1	8.49471e-05	0.697416	0.479	0.607	1	0.19605	0.000169887	Chmp4b	75608	0
Selenok	0.000129144	0.342306	0.439	0.737	1	0.150927	0.275894	0.515	0.762	1	0.150927	0.000258271	Selenok	80795	0
Rps27rt	0.000533301	0.56406	0.404	0.679	1	0.204206	0.609966	0.479	0.668	1	0.204206	0.00106632	Rps27rt	100043813	0
Eif5	0.000967923	0.834493	0.383	0.654	1	0.407363	0.918043	0.436	0.623	1	0.407363	0.00193491	Eif5	217869	0
Ube2d3	0.0251772	0.31751	0.474	0.765	1	0.00484888	0.409174	0.573	0.764	1	0.0251772	0.00967424	Ube2d3	66105	0
Atp5l	0.376942	0.437919	0.514	0.759	1	0.00828095	0.446435	0.576	0.769	1	0.376942	0.0164933	Atp5l	27425	0
Btg2	0.0784664	0.574887	0.488	0.662	1	0.0129534	0.592726	0.502	0.626	1	0.0784664	0.025739	Btg2	12227	0
Usmg5	0.0233351	0.799861	0.355	0.561	1	0.0237737	0.645318	0.447	0.587	1	0.0237737	0.0461256	Usmg5	NA	0
Ost4	0.0399775	0.676198	0.367	0.58	1	0.0465359	0.544329	0.455	0.617	1	0.0465359	0.0783568	Ost4	67695	0
Dpt	0	2.31434	0.839	0.107	0	0	1.94266	0.925	0.211	0	0	0	Dpt	56429	1
Ifi205	0	2.72889	0.769	0.078	0	0	2.2185	0.833	0.173	0	0	0	Ifi205	226695	1
Tnfaip6	0	3.2564	0.803	0.129	0	0	2.66944	0.838	0.235	0	0	0	Tnfaip6	21930	1
Serping1	0	2.53678	0.969	0.196	0	0	1.60193	0.984	0.353	0	0	0	Serping1	12258	1
Slc43a3	0	1.69914	0.607	0.061	0	0	1.5052	0.668	0.115	0	0	0	Slc43a3	58207	1
Wt1	0	1.74928	0.597	0.065	0	0	1.42182	0.613	0.114	0	0	0	Wt1	22431	1
Thbd	0	2.48764	0.696	0.101	0	0	2.33668	0.866	0.194	0	0	0	Thbd	21824	1
Penk	0	2.54173	0.867	0.153	0	4.14087e-266	1.49034	0.832	0.285	6.42497e-262	4.14087e-266	0	Penk	18619	1
Plpp3	0	2.31684	0.851	0.171	0	0	1.70046	0.856	0.239	0	0	0	Plpp3	67916	1
Ugdh	0	3.1037	0.858	0.176	0	0	2.4712	0.926	0.294	0	0	0	Ugdh	22235	1
Sult1e1	0	3.4478	0.85	0.091	0	0	2.60038	0.917	0.209	0	0	0	Sult1e1	20860	1
Sparcl1	0	2.01675	0.836	0.136	0	1.94974e-229	0.99458	0.743	0.216	3.02521e-225	1.94974e-229	0	Sparcl1	13602	1
Rarres2	0	1.97088	0.819	0.145	0	0	1.40054	0.855	0.238	0	0	0	Rarres2	71660	1
Inmt	0	2.75467	0.826	0.121	0	0	2.20673	0.762	0.205	0	0	0	Inmt	21743	1
Mfap5	0	2.52471	0.838	0.115	0	0	1.64287	0.869	0.228	0	0	0	Mfap5	50530	1
Igf1	0	2.69712	0.761	0.132	0	1.24082e-270	1.80082	0.759	0.248	1.92526e-266	1.24082e-270	0	Igf1	16000	1
Dcn	0	2.81138	1	0.376	0	0	1.76483	1	0.582	0	0	0	Dcn	13179	1
Lum	0	2.14068	0.809	0.103	0	4.99599e-300	1.25256	0.808	0.209	7.75178e-296	4.99599e-300	0	Lum	17022	1
Dpep1	0	2.25603	0.715	0.052	0	0	1.6648	0.72	0.113	0	0	0	Dpep1	13479	1
Scara5	0	2.07215	0.639	0.029	0	0	1.89867	0.694	0.068	0	0	0	Scara5	71145	1
Clec3b	0	3.4155	0.874	0.078	0	0	2.60446	0.941	0.182	0	0	0	Clec3b	21922	1
Aebp1	0	2.03112	0.744	0.122	0	0	1.51862	0.809	0.214	0	0	0	Aebp1	11568	1
Efemp1	0	2.09617	0.827	0.148	0	0	1.75707	0.866	0.219	0	0	0	Efemp1	216616	1
Gfpt2	0	2.72604	0.831	0.105	0	0	2.34864	0.926	0.214	0	0	0	Gfpt2	14584	1
Gpx3	0	3.51406	0.923	0.244	0	0	2.40225	0.97	0.508	0	0	0	Gpx3	14778	1
Ccl11	0	3.21276	0.632	0.038	0	0	1.98325	0.521	0.051	0	0	0	Ccl11	20292	1
Igfbp4	0	2.4458	0.814	0.167	0	0	1.71765	0.901	0.297	0	0	0	Igfbp4	16010	1
Ogn	0	2.24497	0.778	0.085	0	0	1.77469	0.832	0.172	0	0	0	Ogn	18295	1
Meg3	0	2.23079	0.786	0.105	0	0	1.64976	0.803	0.204	0	0	0	Meg3	17263	1
Fbln1	0	1.96644	0.759	0.12	0	2.7117e-260	1.3072	0.791	0.235	4.20747e-256	2.7117e-260	0	Fbln1	14114	1
Fstl1	0	2.25309	0.774	0.108	0	0	1.67992	0.803	0.216	0	0	0	Fstl1	14314	1
Has1	0	2.87988	0.725	0.082	0	0	2.47179	0.856	0.192	0	0	0	Has1	15116	1
C3	0	2.86784	0.911	0.145	0	0	2.46205	0.975	0.275	0	0	0	C3	12266	1
Vit	0	1.57341	0.525	0.033	0	0	1.32979	0.538	0.079	0	0	0	Vit	74199	1
Gas1	8.62847e-308	2.11192	0.651	0.085	1.33879e-303	0	1.76824	0.767	0.165	0	8.62847e-308	0	Gas1	14451	1
Ccdc80	1.66452e-300	1.82377	0.663	0.091	2.58267e-296	0	1.59125	0.805	0.168	0	1.66452e-300	0	Ccdc80	67896	1
Gm12840	4.26586e-276	2.70976	0.759	0.169	6.61891e-272	0	2.16184	0.816	0.19	0	4.26586e-276	0	Gm12840	NA	1
C1s1	3.51251e-275	1.74398	0.694	0.117	5.45002e-271	0	1.56576	0.789	0.173	0	3.51251e-275	0	C1s1	50908	1
Gsn	8.52871e-275	2.60199	1	0.555	1.32331e-270	0	1.91019	1	0.743	0	8.52871e-275	0	Gsn	227753	1
Uap1	2.88593e-240	2.50123	0.771	0.227	4.47781e-236	0	2.17687	0.859	0.316	0	2.88593e-240	0	Uap1	107652	1
Ly6a	2.06702e-231	1.98553	0.92	0.357	3.20718e-227	0	1.57087	0.975	0.446	0	2.06702e-231	0	Ly6a	110454	1
Tnxb	2.26468e-230	1.43934	0.504	0.066	3.51388e-226	0	1.39941	0.649	0.124	0	2.26468e-230	0	Tnxb	81877	1
Timp2	1.46535e-211	1.7228	0.935	0.399	2.27364e-207	0	1.61886	0.978	0.481	0	1.46535e-211	0	Timp2	21858	1
Mt2	6.43539e-219	2.25162	0.988	0.651	9.98516e-215	1.80906e-302	1.66551	0.997	0.815	2.80693e-298	6.43539e-219	3.61811e-302	Mt2	17750	1
Col1a2	7.40173e-302	1.84101	0.819	0.151	1.14845e-297	8.83262e-275	0.997468	0.933	0.316	1.37047e-270	8.83262e-275	1.48035e-301	Col1a2	12843	1
Fxyd1	1.57213e-300	1.66587	0.738	0.119	2.43932e-296	1.73908e-281	1.20624	0.747	0.2	2.69835e-277	1.73908e-281	3.14427e-300	Fxyd1	56188	1
Htra3	1.26748e-247	1.59176	0.542	0.072	1.96662e-243	5.47787e-294	1.45521	0.656	0.149	8.49947e-290	1.26748e-247	1.09557e-293	Htra3	78558	1
Ifi204	2.58374e-132	0.646421	0.689	0.196	4.00893e-128	6.04895e-294	1.28875	0.714	0.181	9.38555e-290	2.58374e-132	1.20979e-293	Ifi204	15951	1
Ifi211	4.88719e-280	1.75502	0.687	0.113	7.58297e-276	2.17951e-292	1.42731	0.674	0.164	3.38172e-288	4.88719e-280	4.35901e-292	Ifi211	381308	1
Csf1	9.21112e-215	1.64243	0.576	0.097	1.4292e-210	2.36028e-288	1.61199	0.703	0.18	3.66221e-284	9.21112e-215	4.72056e-288	Csf1	12977	1
Nid1	2.4231e-233	1.57333	0.525	0.073	3.75968e-229	1.66658e-284	1.34319	0.634	0.141	2.58586e-280	2.4231e-233	3.33316e-284	Nid1	18073	1
Cxcl1	5.15811e-201	3.08457	0.667	0.173	8.00333e-197	2.29678e-284	2.60471	0.827	0.337	3.56368e-280	5.15811e-201	4.59356e-284	Cxcl1	14825	1
Lrp1	4.67602e-231	1.55347	0.679	0.14	7.25531e-227	1.17533e-279	1.38824	0.776	0.25	1.82364e-275	4.67602e-231	2.35065e-279	Lrp1	16971	1
Igfbp6	1.67556e-279	1.81544	0.868	0.193	2.5998e-275	1.94924e-222	1.12818	0.834	0.305	3.02444e-218	1.94924e-222	3.35112e-279	Igfbp6	16012	1
Rnase4	8.86198e-255	1.80289	0.768	0.176	1.37503e-250	4.3333e-279	1.31212	0.813	0.277	6.72354e-275	8.86198e-255	8.66659e-279	Rnase4	58809	1
Col3a1	4.03598e-277	2.16898	0.726	0.131	6.26223e-273	3.34348e-226	0.892608	0.817	0.287	5.18775e-222	3.34348e-226	8.07197e-277	Col3a1	12825	1
Ebf1	5.26631e-253	1.4201	0.586	0.08	8.17121e-249	4.18553e-275	1.16966	0.598	0.122	6.49427e-271	5.26631e-253	8.37106e-275	Ebf1	13591	1
Hk2	2.08294e-130	1.6926	0.593	0.19	3.23188e-126	1.6894e-271	1.73215	0.78	0.284	2.62128e-267	2.08294e-130	3.37881e-271	Hk2	15277	1
Gstm1	5.91964e-148	1.48077	0.779	0.312	9.18492e-144	2.74352e-259	1.40848	0.857	0.341	4.25684e-255	5.91964e-148	5.48704e-259	Gstm1	14862	1
Il6	6.63875e-253	2.48772	0.615	0.099	1.03007e-248	4.16256e-257	1.90099	0.725	0.228	6.45864e-253	6.63875e-253	8.32513e-257	Il6	16193	1
Ly6c1	2.61734e-212	1.99007	0.72	0.182	4.06107e-208	1.08249e-253	1.50655	0.759	0.252	1.6796e-249	2.61734e-212	2.16498e-253	Ly6c1	17067	1
Fgfr1	3.31533e-225	1.49936	0.603	0.107	5.14407e-221	1.08742e-253	1.29306	0.693	0.198	1.68724e-249	3.31533e-225	2.17484e-253	Fgfr1	14182	1
Serpinf1	2.31725e-253	1.75219	0.708	0.13	3.59545e-249	1.3325e-177	0.924884	0.705	0.234	2.0675e-173	1.3325e-177	4.63451e-253	Serpinf1	20317	1
Vasn	4.55129e-192	1.44294	0.54	0.103	7.06178e-188	3.03019e-252	1.25986	0.64	0.173	4.70164e-248	4.55129e-192	6.06037e-252	Vasn	246154	1
Fst	2.01997e-247	1.89807	0.535	0.068	3.13419e-243	4.82019e-217	1.50061	0.56	0.136	7.47901e-213	4.82019e-217	4.03994e-247	Fst	14313	1
Cd34	4.85662e-206	1.52311	0.602	0.115	7.53553e-202	2.83871e-245	1.18975	0.667	0.178	4.40454e-241	4.85662e-206	5.67742e-245	Cd34	12490	1
Myc	6.67159e-181	1.82903	0.65	0.179	1.03516e-176	1.06911e-244	1.35008	0.711	0.225	1.65883e-240	6.67159e-181	2.13822e-244	Myc	17869	1
Axl	9.77887e-170	1.44166	0.595	0.142	1.51729e-165	5.53422e-241	1.30346	0.699	0.224	8.5869e-237	9.77887e-170	1.10684e-240	Axl	26362	1
Cygb	9.67217e-227	1.58498	0.632	0.111	1.50073e-222	1.27635e-240	1.19453	0.706	0.197	1.98038e-236	9.67217e-227	2.55269e-240	Cygb	114886	1
Sparc	3.90878e-239	1.64474	0.827	0.195	6.06486e-235	3.14945e-166	0.414604	0.885	0.359	4.88668e-162	3.14945e-166	7.81756e-239	Sparc	20692	1
Tppp3	1.55614e-237	1.96724	0.581	0.093	2.4145e-233	1.02456e-235	1.38512	0.671	0.195	1.5897e-231	1.02456e-235	3.11227e-237	Tppp3	67971	1
Lox	1.56468e-235	1.58077	0.552	0.078	2.42776e-231	1.79289e-210	1.09394	0.587	0.15	2.78184e-206	1.79289e-210	3.12937e-235	Lox	16948	1
Serpine2	1.01383e-233	1.81213	0.809	0.208	1.57306e-229	4.96812e-214	1.14444	0.752	0.258	7.70854e-210	4.96812e-214	2.02766e-233	Serpine2	20720	1
Plat	1.4615e-173	1.4416	0.636	0.154	2.26766e-169	1.98057e-232	1.22103	0.697	0.205	3.07306e-228	1.4615e-173	3.96114e-232	Plat	18791	1
Apod	1.87003e-230	2.94876	0.749	0.192	2.90154e-226	3.29762e-120	1.2987	0.665	0.311	5.11659e-116	3.29762e-120	3.74006e-230	Apod	11815	1
Metrnl	2.19333e-173	1.743	0.725	0.231	3.40316e-169	4.95834e-230	1.36788	0.803	0.315	7.69336e-226	2.19333e-173	9.91669e-230	Metrnl	210029	1
Cavin1	2.68422e-156	1.28476	0.545	0.122	4.16483e-152	4.94852e-228	1.09579	0.692	0.207	7.67813e-224	2.68422e-156	9.89705e-228	Cavin1	19285	1
Serpinh1	2.75935e-226	1.5464	0.783	0.176	4.28141e-222	1.98258e-175	0.808605	0.824	0.302	3.07616e-171	1.98258e-175	5.5187e-226	Serpinh1	12406	1
Ccl7	7.45799e-170	2.17194	0.718	0.235	1.15718e-165	9.02904e-221	1.73306	0.866	0.458	1.40095e-216	7.45799e-170	1.80581e-220	Ccl7	20306	1
Selenom	3.2551e-165	1.35156	0.65	0.172	5.05062e-161	2.86049e-220	1.03969	0.776	0.267	4.43834e-216	3.2551e-165	5.72098e-220	Selenom	114679	1
Igfbp7	2.01084e-218	1.47741	0.899	0.278	3.12002e-214	7.26638e-166	0.484217	0.947	0.432	1.12745e-161	7.26638e-166	4.02168e-218	Igfbp7	29817	1
Ier5	5.29279e-138	1.61523	0.877	0.498	8.21229e-134	9.01834e-218	1.36251	0.935	0.6	1.39929e-213	5.29279e-138	1.80367e-217	Ier5	15939	1
Pdpn	9.85407e-188	1.45792	0.576	0.112	1.52896e-183	3.67776e-216	1.22911	0.722	0.236	5.70642e-212	9.85407e-188	7.35552e-216	Pdpn	14726	1
Hspb8	8.80628e-171	1.4338	0.538	0.115	1.36638e-166	9.79748e-216	1.17352	0.601	0.17	1.52018e-211	8.80628e-171	1.9595e-215	Hspb8	80888	1
Cd302	1.2627e-214	1.61347	0.713	0.172	1.95921e-210	1.11007e-168	0.959326	0.689	0.262	1.72239e-164	1.11007e-168	2.5254e-214	Cd302	66205	1
Mt1	2.65516e-189	1.82072	0.998	0.813	4.11975e-185	1.79754e-213	1.17625	0.998	0.919	2.78906e-209	2.65516e-189	3.59508e-213	Mt1	17748	1
Tshz2	2.75469e-144	1.15059	0.632	0.174	4.27418e-140	6.70782e-212	1.07021	0.706	0.224	1.04079e-207	2.75469e-144	1.34156e-211	Tshz2	228911	1
Ccl2	5.05895e-150	2.48741	0.653	0.211	7.84946e-146	4.42415e-210	2.11685	0.833	0.456	6.86451e-206	5.05895e-150	8.8483e-210	Ccl2	20296	1
Ifi203	7.4165e-210	2.30217	0.626	0.136	1.15074e-205	2.62111e-196	1.66844	0.603	0.195	4.06692e-192	2.62111e-196	1.4833e-209	Ifi203	15950	1
Errfi1	1.36393e-128	1.4009	0.771	0.313	2.11627e-124	1.93604e-209	1.31349	0.88	0.425	3.00396e-205	1.36393e-128	3.87208e-209	Errfi1	74155	1
Ecm1	4.29039e-209	1.54454	0.684	0.153	6.65697e-205	2.57798e-198	1.07786	0.728	0.258	3.99999e-194	2.57798e-198	8.58078e-209	Ecm1	13601	1
Entpd2	6.17928e-163	1.31613	0.566	0.128	9.58778e-159	6.60723e-208	0.950402	0.641	0.179	1.02518e-203	6.17928e-163	1.32145e-207	Entpd2	12496	1
Nfia	6.54355e-145	1.40011	0.568	0.153	1.0153e-140	7.70333e-205	1.20781	0.683	0.229	1.19525e-200	6.54355e-145	1.54067e-204	Nfia	18027	1
Col6a1	3.93481e-189	1.31413	0.576	0.107	6.10526e-185	3.64915e-204	0.996626	0.679	0.199	5.66202e-200	3.93481e-189	7.29829e-204	Col6a1	12833	1
Ahnak	9.66422e-162	1.49689	0.838	0.337	1.4995e-157	4.06053e-204	1.15673	0.922	0.479	6.30031e-200	9.66422e-162	8.12105e-204	Ahnak	66395	1
Mgst1	2.76087e-142	1.24593	0.651	0.192	4.28377e-138	4.31512e-202	1.04169	0.669	0.217	6.69534e-198	2.76087e-142	8.63025e-202	Mgst1	56615	1
Cebpd	5.7649e-202	1.6802	0.877	0.293	8.94482e-198	6.24582e-175	0.888577	0.885	0.407	9.69102e-171	6.24582e-175	1.15298e-201	Cebpd	12609	1
Ltbp4	4.01612e-183	1.36482	0.737	0.185	6.23141e-179	1.44285e-198	0.945921	0.781	0.268	2.23873e-194	4.01612e-183	2.8857e-198	Ltbp4	108075	1
Tcf21	8.65086e-198	1.48232	0.564	0.098	1.34227e-193	1.26526e-174	1.03361	0.558	0.158	1.96317e-170	1.26526e-174	1.73017e-197	Tcf21	21412	1
Pcolce	9.4821e-191	1.29878	0.556	0.099	1.47124e-186	4.41235e-167	0.769602	0.666	0.218	6.8462e-163	4.41235e-167	1.89642e-190	Pcolce	18542	1
Cfh	2.6463e-167	1.27156	0.586	0.13	4.106e-163	2.31117e-190	0.984161	0.673	0.219	3.58601e-186	2.6463e-167	4.62233e-190	Cfh	12628	1
Pnp	4.82701e-150	1.48099	0.704	0.239	7.48959e-146	1.81711e-189	1.23934	0.74	0.308	2.81942e-185	4.82701e-150	3.63421e-189	Pnp	18950	1
Klf9	7.31222e-137	1.33026	0.675	0.231	1.13456e-132	8.24273e-187	1.06474	0.718	0.271	1.27894e-182	7.31222e-137	1.64855e-186	Klf9	16601	1
Tpt1	8.88698e-113	0.78369	0.991	0.926	1.3789e-108	2.65905e-185	0.704711	0.996	0.937	4.12577e-181	8.88698e-113	5.31809e-185	Tpt1	22070	1
Bag3	7.10205e-100	1.1548	0.559	0.196	1.10195e-95	6.33e-184	0.975191	0.697	0.255	9.82163e-180	7.10205e-100	1.266e-183	Bag3	29810	1
Egr1	6.50211e-183	1.73438	0.915	0.383	1.00887e-178	3.79261e-145	0.951733	0.894	0.486	5.88462e-141	3.79261e-145	1.30042e-182	Egr1	13653	1
Zbtb20	1.76986e-128	1.14742	0.759	0.295	2.74612e-124	2.39524e-182	0.906491	0.81	0.335	3.71645e-178	1.76986e-128	4.79048e-182	Zbtb20	56490	1
Col1a1	5.06892e-180	1.27507	0.579	0.112	7.86493e-176	8.8871e-130	0.284327	0.679	0.242	1.37892e-125	8.8871e-130	1.01378e-179	Col1a1	12842	1
Adamts1	4.53189e-163	1.34668	0.578	0.128	7.03168e-159	2.19609e-168	0.973783	0.595	0.188	3.40745e-164	4.53189e-163	4.39218e-168	Adamts1	11504	1
Nenf	1.54378e-130	1.34535	0.709	0.286	2.39533e-126	1.32334e-167	0.939854	0.767	0.346	2.05329e-163	1.54378e-130	2.64668e-167	Nenf	66208	1
Anxa1	3.22801e-123	1.21139	0.781	0.338	5.00859e-119	7.08342e-165	1.03473	0.786	0.362	1.09906e-160	3.22801e-123	1.41668e-164	Anxa1	16952	1
Nfix	5.46334e-103	1.08475	0.509	0.161	8.47691e-99	7.62226e-163	0.96035	0.575	0.199	1.18267e-158	5.46334e-103	1.52445e-162	Nfix	18032	1
Fosb	6.94545e-138	1.42869	0.926	0.491	1.07766e-133	3.49493e-162	1.01908	0.947	0.565	5.42273e-158	6.94545e-138	6.98985e-162	Fosb	14282	1
Nedd4	3.39416e-108	1.12838	0.602	0.218	5.26637e-104	8.84364e-162	0.880486	0.647	0.244	1.37218e-157	3.39416e-108	1.76873e-161	Nedd4	17999	1
Matn2	3.66964e-161	1.24572	0.648	0.153	5.69382e-157	2.02687e-99	0.714755	0.59	0.24	3.14489e-95	2.02687e-99	7.33928e-161	Matn2	17181	1
Nfkb1	1.13232e-69	1.10623	0.66	0.339	1.7569e-65	1.445e-159	1.18988	0.821	0.431	2.24207e-155	1.13232e-69	2.89001e-159	Nfkb1	18033	1
Sptbn1	8.63247e-104	1.1012	0.586	0.207	1.33941e-99	8.22775e-157	0.876746	0.665	0.254	1.27662e-152	8.63247e-104	1.64555e-156	Sptbn1	20742	1
Selenop	5.98626e-153	1.1633	0.88	0.368	9.28827e-149	3.66075e-138	0.455959	0.93	0.492	5.68002e-134	3.66075e-138	1.19725e-152	Selenop	20363	1
S100a1	3.44095e-111	1.04327	0.639	0.239	5.33899e-107	1.79854e-152	0.90534	0.683	0.296	2.79062e-148	3.44095e-111	3.59709e-152	S100a1	20193	1
Il11ra1	3.71806e-142	1.29108	0.564	0.155	5.76894e-138	6.33789e-150	0.882876	0.589	0.215	9.83387e-146	3.71806e-142	1.26758e-149	Il11ra1	16157	1
Rbp1	4.21684e-146	1.1564	0.609	0.153	6.54285e-142	1.26915e-138	0.628308	0.68	0.252	1.96922e-134	1.26915e-138	8.43369e-146	Rbp1	19659	1
Cxcl12	4.69802e-145	1.13461	0.583	0.139	7.28944e-141	8.74394e-113	0.721574	0.509	0.179	1.35671e-108	8.74394e-113	9.39603e-145	Cxcl12	20315	1
Klf4	7.98899e-145	1.60564	0.841	0.369	1.23957e-140	2.02266e-122	1.00409	0.834	0.474	3.13837e-118	2.02266e-122	1.5978e-144	Klf4	16600	1
Vim	1.16375e-144	1.37607	0.86	0.364	1.80568e-140	6.95433e-105	0.647937	0.935	0.554	1.07903e-100	6.95433e-105	2.32751e-144	Vim	22352	1
Zfp36l1	1.99227e-121	1.32006	0.832	0.413	3.0912e-117	1.25115e-144	0.93328	0.877	0.473	1.94128e-140	1.99227e-121	2.5023e-144	Zfp36l1	12192	1
Pbx1	1.88207e-106	1.07766	0.557	0.176	2.92023e-102	1.59642e-144	0.858242	0.621	0.231	2.477e-140	1.88207e-106	3.19284e-144	Pbx1	18514	1
Gem	5.69949e-99	1.02208	0.561	0.177	8.84332e-95	1.166e-143	0.914763	0.661	0.254	1.80916e-139	5.69949e-99	2.33199e-143	Gem	14579	1
Socs3	3.7402e-141	1.84132	0.809	0.368	5.80329e-137	3.25937e-140	1.17184	0.827	0.462	5.05725e-136	3.25937e-140	7.48039e-141	Socs3	12702	1
Mat2a	4.69865e-90	1.21195	0.737	0.372	7.29043e-86	3.12755e-140	0.964524	0.801	0.418	4.85271e-136	4.69865e-90	6.25511e-140	Mat2a	232087	1
Rpl13	1.09219e-95	0.752052	0.995	0.863	1.69465e-91	8.37287e-140	0.587948	0.997	0.908	1.29913e-135	1.09219e-95	1.67457e-139	Rpl13	270106	1
Rhoc	2.92023e-115	1.19317	0.634	0.227	4.53103e-111	3.81855e-137	0.818385	0.694	0.301	5.92486e-133	2.92023e-115	7.6371e-137	Rhoc	11853	1
Nop58	4.23716e-136	1.47274	0.708	0.263	6.57437e-132	5.16907e-137	0.910551	0.69	0.304	8.02033e-133	4.23716e-136	1.03381e-136	Nop58	55989	1
Ctsl	1.50491e-130	1.31619	0.834	0.392	2.33502e-126	9.66501e-101	0.710959	0.802	0.45	1.49962e-96	9.66501e-101	3.00983e-130	Ctsl	13039	1
Tiparp	4.66208e-98	1.09384	0.684	0.277	7.23368e-94	3.96183e-130	0.978629	0.69	0.314	6.14718e-126	4.66208e-98	7.92367e-130	Tiparp	99929	1
Id3	1.07322e-124	1.30807	0.841	0.381	1.66521e-120	1.37314e-128	0.818974	0.883	0.482	2.13057e-124	1.07322e-124	2.74629e-128	Id3	15903	1
Ppp1r2	9.66362e-86	1.07615	0.757	0.401	1.49941e-81	1.0964e-126	0.867119	0.829	0.472	1.70117e-122	9.66362e-86	2.1928e-126	Ppp1r2	66849	1
Emp1	1.34433e-122	1.10282	0.75	0.286	2.08586e-118	6.27198e-124	0.671377	0.838	0.428	9.7316e-120	1.34433e-122	1.2544e-123	Emp1	13730	1
Lgals1	3.36619e-123	0.89908	0.913	0.38	5.22298e-119	1.80321e-59	0.268004	0.942	0.595	2.79786e-55	1.80321e-59	6.73238e-123	Lgals1	16852	1
Rpl22l1	3.51053e-120	1.1051	0.979	0.664	5.44694e-116	2.24783e-111	0.660668	0.979	0.751	3.48773e-107	2.24783e-111	7.02106e-120	Rpl22l1	68028	1
Rps4x	1.45725e-97	0.868883	0.978	0.725	2.26106e-93	1.01055e-113	0.612999	0.989	0.806	1.56797e-109	1.45725e-97	2.0211e-113	Rps4x	20102	1
Maff	1.82031e-47	0.815842	0.636	0.347	2.82439e-43	5.20557e-113	0.760801	0.846	0.472	8.07697e-109	1.82031e-47	1.04111e-112	Maff	17133	1
S100a61	5.63654e-83	0.803193	0.973	0.688	8.74565e-79	2.2325e-110	0.59169	0.992	0.763	3.46394e-106	5.63654e-83	4.46499e-110	S100a6	20200	1
Ptp4a11	1.60322e-43	0.610406	0.809	0.559	2.48756e-39	3.44265e-109	0.759461	0.873	0.564	5.34161e-105	1.60322e-43	6.88529e-109	Ptp4a1	19243	1
Rplp1	1.28316e-46	0.494124	0.974	0.85	1.99096e-42	2.9512e-107	0.532197	0.996	0.887	4.57908e-103	1.28316e-46	5.9024e-107	Rplp1	56040	1
Fcgrt	3.24639e-107	1.04757	0.545	0.168	5.03709e-103	4.57409e-96	0.615087	0.567	0.246	7.09715e-92	4.57409e-96	6.49277e-107	Fcgrt	14132	1
Glul	2.74863e-71	1.2487	0.655	0.342	4.26477e-67	1.23601e-106	0.979546	0.683	0.355	1.9178e-102	2.74863e-71	2.47203e-106	Glul	14645	1
Pmp22	2.56495e-105	0.976704	0.581	0.184	3.97978e-101	4.40411e-74	0.409345	0.589	0.275	6.83342e-70	4.40411e-74	5.1299e-105	Pmp22	18858	1
Fosl2	5.40132e-50	0.68881	0.791	0.489	8.38069e-46	1.49945e-104	0.74575	0.852	0.511	2.32655e-100	5.40132e-50	2.9989e-104	Fosl2	14284	1
Gadd45g	5.27327e-104	1.04414	0.865	0.457	8.182e-100	7.89327e-89	0.437451	0.87	0.544	1.22472e-84	7.89327e-89	1.05465e-103	Gadd45g	23882	1
S100a13	2.58554e-88	1.07791	0.641	0.275	4.01173e-84	1.03167e-101	0.761448	0.688	0.359	1.60074e-97	2.58554e-88	2.06334e-101	S100a13	20196	1
Icam1	2.28419e-60	0.746621	0.585	0.262	3.54415e-56	1.56198e-100	0.695697	0.691	0.34	2.42357e-96	2.28419e-60	3.12397e-100	Icam1	15894	1
Serpinb6a	1.08888e-88	1.10533	0.598	0.252	1.68951e-84	1.06341e-99	0.768009	0.6	0.283	1.64999e-95	1.08888e-88	2.12682e-99	Serpinb6a	20719	1
Kdm6b	9.21087e-50	0.77345	0.723	0.429	1.42916e-45	2.01021e-99	0.953921	0.854	0.547	3.11904e-95	9.21087e-50	4.02042e-99	Kdm6b	216850	1
Selenow	6.54456e-99	1.03166	0.868	0.492	1.01545e-94	1.0396e-71	0.546439	0.891	0.613	1.61305e-67	1.0396e-71	1.30891e-98	Selenow	20364	1
Hmox1	6.37141e-95	1.05706	0.544	0.181	9.88587e-91	7.25949e-99	0.421655	0.617	0.281	1.12638e-94	6.37141e-95	1.4519e-98	Hmox1	15368	1
Nr4a1	2.55905e-71	0.993031	0.752	0.401	3.97063e-67	4.20587e-98	0.796437	0.829	0.496	6.52583e-94	2.55905e-71	8.41174e-98	Nr4a1	15370	1
Jund	7.40092e-62	0.775051	0.945	0.729	1.14833e-57	6.56468e-97	0.657527	0.979	0.775	1.01858e-92	7.40092e-62	1.31294e-96	Jund	16478	1
Rpl36a	2.78665e-80	0.83717	0.935	0.671	4.32376e-76	4.39161e-95	0.563945	0.975	0.756	6.81403e-91	2.78665e-80	8.78323e-95	Rpl36a	19982	1
Phlda1	7.28597e-69	1.17699	0.706	0.357	1.13049e-64	5.75987e-95	1.02907	0.735	0.419	8.93702e-91	7.28597e-69	1.15197e-94	Phlda1	21664	1
Tuba1a	1.42475e-94	1.20557	0.694	0.304	2.21064e-90	1.05037e-67	0.483578	0.685	0.371	1.62975e-63	1.05037e-67	2.8495e-94	Tuba1a	22142	1
Cyb5a	1.97653e-94	1.16465	0.699	0.343	3.06679e-90	1.93737e-93	0.625517	0.744	0.425	3.00603e-89	1.93737e-93	3.95307e-94	Cyb5a	109672	1
Rps5	3.4275e-73	0.692109	0.971	0.794	5.3181e-69	2.42523e-94	0.495824	0.993	0.862	3.76298e-90	3.4275e-73	4.85046e-94	Rps5	20103	1
Clic4	1.1896e-42	0.643296	0.542	0.285	1.84578e-38	1.10269e-93	0.697694	0.671	0.352	1.71093e-89	1.1896e-42	2.20538e-93	Clic4	29876	1
Tmsb10	2.95576e-86	0.685371	0.959	0.557	4.58616e-82	1.06106e-92	0.466643	0.988	0.685	1.64634e-88	2.95576e-86	2.12212e-92	Tmsb10	19240	1
Tnfrsf12a	2.0172e-71	0.807338	0.726	0.355	3.12988e-67	1.85442e-92	0.621114	0.784	0.422	2.87731e-88	2.0172e-71	3.70883e-92	Tnfrsf12a	27279	1
Celf2	2.30753e-67	0.831341	0.619	0.291	3.58037e-63	6.56541e-91	0.653824	0.632	0.324	1.01869e-86	2.30753e-67	1.31308e-90	Celf2	14007	1
Tsc22d2	2.03567e-57	0.933425	0.556	0.265	3.15855e-53	1.09395e-90	0.742654	0.599	0.291	1.69737e-86	2.03567e-57	2.1879e-90	Tsc22d2	72033	1
Tubb6	1.18371e-72	0.884318	0.581	0.242	1.83664e-68	1.24332e-90	0.622215	0.697	0.356	1.92914e-86	1.18371e-72	2.48665e-90	Tubb6	67951	1
Slc25a4	9.5795e-90	1.06397	0.697	0.331	1.48635e-85	1.23143e-87	0.650971	0.697	0.388	1.91069e-83	1.23143e-87	1.9159e-89	Slc25a4	11739	1
Pttg1ip	6.65862e-57	0.694414	0.508	0.222	1.03315e-52	4.57762e-89	0.67598	0.562	0.27	7.10264e-85	6.65862e-57	9.15524e-89	Pttg1ip	108705	1
Plac8	5.65368e-50	0.365194	0.614	0.297	8.77225e-46	4.7751e-87	0.487713	0.616	0.281	7.40904e-83	5.65368e-50	9.5502e-87	Plac8	231507	1
Laptm4a	2.47183e-86	0.917879	0.868	0.519	3.83529e-82	6.13986e-82	0.563256	0.889	0.572	9.5266e-78	6.13986e-82	4.94365e-86	Laptm4a	17775	1
Rps12	2.96535e-47	0.621145	0.921	0.757	4.60104e-43	1.51639e-85	0.571692	0.959	0.794	2.35283e-81	2.96535e-47	3.03278e-85	Rps12	20042	1
Ifitm3	1.21654e-71	0.384828	0.978	0.662	1.88759e-67	1.33274e-83	0.342958	0.983	0.707	2.06788e-79	1.21654e-71	2.66548e-83	Ifitm3	66141	1
Cd81	1.26954e-82	0.95742	0.848	0.434	1.96981e-78	3.90784e-52	0.383289	0.855	0.537	6.06341e-48	3.90784e-52	2.53907e-82	Cd81	12520	1
Hes1	6.58218e-53	0.89385	0.542	0.257	1.02129e-48	1.44964e-82	0.639309	0.63	0.311	2.24926e-78	6.58218e-53	2.89928e-82	Hes1	15205	1
Zfp36	1.20212e-81	1.24634	0.822	0.517	1.86521e-77	4.40498e-66	0.734362	0.833	0.585	6.83477e-62	4.40498e-66	2.40424e-81	Zfp36	22695	1
Rps2	1.06734e-47	0.51959	0.956	0.76	1.65609e-43	1.3377e-81	0.471557	0.982	0.826	2.07557e-77	1.06734e-47	2.6754e-81	Rps2	16898	1
Rps3a1	4.84453e-51	0.537755	0.966	0.781	7.51678e-47	2.40638e-81	0.474718	0.984	0.836	3.73374e-77	4.84453e-51	4.81276e-81	Rps3a1	20091	1
Junb	9.86017e-62	0.74022	0.964	0.866	1.5299e-57	1.35046e-78	0.555002	0.995	0.893	2.09537e-74	9.86017e-62	2.70092e-78	Junb	16477	1
S100a10	1.82297e-77	0.872145	0.826	0.423	2.82852e-73	5.2024e-72	0.523566	0.882	0.546	8.07205e-68	5.2024e-72	3.64594e-77	S100a10	20194	1
Eif5a	8.68e-74	0.969229	0.884	0.621	1.34679e-69	2.17628e-76	0.598826	0.918	0.697	3.37671e-72	8.68e-74	4.35255e-76	Eif5a	276770	1
Jak1	4.84489e-33	0.539189	0.573	0.339	7.51733e-29	2.4526e-76	0.584906	0.654	0.362	3.80545e-72	4.84489e-33	4.90519e-76	Jak1	16451	1
Rps19	8.72154e-75	0.616257	0.988	0.818	1.35323e-70	2.46499e-73	0.394829	0.995	0.884	3.82467e-69	2.46499e-73	1.74431e-74	Rps19	20085	1
Dbi	1.53414e-55	0.97568	0.644	0.376	2.38037e-51	1.68811e-73	0.823278	0.702	0.446	2.61928e-69	1.53414e-55	3.37623e-73	Dbi	13167	1
Hnrnph1	2.52733e-52	0.84778	0.605	0.322	3.9214e-48	2.65774e-72	0.562529	0.64	0.354	4.12375e-68	2.52733e-52	5.31549e-72	Hnrnph1	59013	1
Lamp2	2.11633e-30	0.41191	0.689	0.449	3.2837e-26	8.60478e-72	0.489942	0.793	0.487	1.33512e-67	2.11633e-30	1.72096e-71	Lamp2	16784	1
Arih1	1.33348e-67	0.930611	0.585	0.268	2.06903e-63	5.16607e-70	0.692406	0.556	0.303	8.01567e-66	1.33348e-67	1.03321e-69	Arih1	23806	1
Rpl35	1.2058e-64	0.688082	0.969	0.739	1.87092e-60	2.14631e-68	0.430337	0.984	0.805	3.33021e-64	1.2058e-64	4.29261e-68	Rpl35	66489	1
Rbms1	4.37135e-52	0.65299	0.586	0.29	6.78259e-48	2.72485e-68	0.557661	0.625	0.345	4.22787e-64	4.37135e-52	5.44969e-68	Rbms1	56878	1
Rpl21	4.13287e-34	0.422823	0.956	0.798	6.41256e-30	5.77375e-68	0.420197	0.982	0.846	8.95855e-64	4.13287e-34	1.15475e-67	Rpl21	19933	1
App	5.21855e-33	0.479937	0.571	0.32	8.0971e-29	1.9993e-65	0.470471	0.724	0.421	3.10211e-61	5.21855e-33	3.9986e-65	App	11820	1
Ddx3x	2.34077e-33	0.500488	0.68	0.429	3.63194e-29	1.53079e-64	0.511523	0.769	0.485	2.37518e-60	2.34077e-33	3.06159e-64	Ddx3x	13205	1
Rpl39	3.149e-53	0.551479	0.976	0.791	4.88599e-49	6.42296e-60	0.362937	0.989	0.859	9.96587e-56	3.149e-53	1.28459e-59	Rpl39	67248	1
Nptn	1.95007e-48	0.68641	0.52	0.256	3.02573e-44	1.365e-58	0.481116	0.53	0.292	2.11793e-54	1.95007e-48	2.72999e-58	Nptn	20320	1
Rpl23a	2.0249e-52	0.533158	0.976	0.796	3.14184e-48	3.14823e-58	0.360668	0.989	0.865	4.8848e-54	2.0249e-52	6.29646e-58	Rpl23a	268449	1
Rps20	3.58515e-29	0.419564	0.909	0.731	5.56272e-25	8.82845e-58	0.402573	0.976	0.779	1.36982e-53	3.58515e-29	1.76569e-57	Rps20	67427	1
Fkbp1a	1.89305e-57	0.744181	0.685	0.391	2.93725e-53	1.92389e-42	0.31342	0.709	0.467	2.98511e-38	1.92389e-42	3.7861e-57	Fkbp1a	14225	1
Jpt1	1.6352e-40	0.76217	0.643	0.409	2.53717e-36	8.90996e-57	0.567492	0.664	0.428	1.38247e-52	1.6352e-40	1.78199e-56	Jpt1	15374	1
Csnk1a1	1.0518e-26	0.487388	0.607	0.407	1.63197e-22	9.5473e-57	0.508361	0.692	0.443	1.48136e-52	1.0518e-26	1.90946e-56	Csnk1a1	93687	1
Csrnp1	1.93022e-31	0.372297	0.689	0.432	2.99493e-27	1.42285e-55	0.43475	0.752	0.471	2.20769e-51	1.93022e-31	2.8457e-55	Csrnp1	215418	1
Rps23	1.39107e-46	0.475403	0.979	0.838	2.15839e-42	1.6672e-55	0.334971	0.992	0.885	2.58682e-51	1.39107e-46	3.33439e-55	Rps23	66475	1
Fgl2	1.48333e-37	0.90267	0.508	0.261	2.30154e-33	5.77777e-55	0.760501	0.574	0.33	8.96478e-51	1.48333e-37	1.15555e-54	Fgl2	14190	1
Rpl24	2.94693e-42	0.489174	0.947	0.772	4.57246e-38	2.35256e-54	0.378156	0.978	0.825	3.65024e-50	2.94693e-42	4.70513e-54	Rpl24	68193	1
Rpl14	1.94874e-42	0.499301	0.959	0.765	3.02367e-38	3.85398e-54	0.353699	0.982	0.823	5.97984e-50	1.94874e-42	7.70797e-54	Rpl14	67115	1
Rpl4	1.07002e-33	0.451328	0.916	0.694	1.66024e-29	5.07627e-54	0.399326	0.963	0.77	7.87634e-50	1.07002e-33	1.01525e-53	Rpl4	67891	1
Eef1d	9.8339e-40	0.670425	0.723	0.496	1.52583e-35	2.23283e-53	0.488	0.78	0.543	3.46445e-49	9.8339e-40	4.46565e-53	Eef1d	66656	1
Gnas	2.73411e-46	0.626319	0.86	0.601	4.24224e-42	3.79951e-53	0.443455	0.913	0.669	5.89533e-49	2.73411e-46	7.59903e-53	Gnas	14683	1
Rpl37	3.9029e-26	0.319903	0.971	0.87	6.05575e-22	1.33605e-52	0.306495	0.993	0.902	2.07302e-48	3.9029e-26	2.6721e-52	Rpl37	67281	1
Rplp0	1.2855e-39	0.417884	0.971	0.82	1.99458e-35	9.06714e-52	0.317674	0.99	0.876	1.40686e-47	1.2855e-39	1.81343e-51	Rplp0	11837	1
Rps8	8.1244e-32	0.380239	0.969	0.82	1.26058e-27	4.73781e-51	0.347597	0.985	0.864	7.35118e-47	8.1244e-32	9.47561e-51	Rps8	20116	1
Rps17	9.1386e-40	0.497137	0.933	0.716	1.41795e-35	1.41153e-50	0.375685	0.959	0.785	2.19013e-46	9.1386e-40	2.82306e-50	Rps17	20068	1
Sat11	1.78278e-28	0.595714	0.867	0.712	2.76616e-24	3.03049e-50	0.555121	0.908	0.742	4.70211e-46	1.78278e-28	6.06098e-50	Sat1	20229	1
Snu13	8.69502e-45	0.722008	0.704	0.451	1.34912e-40	6.48321e-50	0.410886	0.742	0.509	1.00593e-45	8.69502e-45	1.29664e-49	Snu13	20826	1
Slc38a2	1.89049e-27	0.503694	0.639	0.42	2.93328e-23	7.95883e-50	0.406346	0.697	0.437	1.23489e-45	1.89049e-27	1.59177e-49	Slc38a2	67760	1
Rps18	1.57601e-47	0.457961	0.979	0.792	2.44534e-43	1.55141e-49	0.298581	0.992	0.857	2.40716e-45	1.57601e-47	3.10281e-49	Rps18	20084	1
mt-Nd1	1.7989e-48	0.430585	0.99	0.784	2.79117e-44	2.72354e-48	0.257303	0.993	0.841	4.22585e-44	2.72354e-48	3.5978e-48	mt-Nd1	NA	1
Ccnl1	1.58018e-47	0.631188	0.773	0.492	2.45181e-43	7.76188e-45	0.394802	0.761	0.521	1.20433e-40	7.76188e-45	3.16036e-47	Ccnl1	56706	1
Rpsa	1.36993e-27	0.318614	0.911	0.677	2.12558e-23	4.14309e-46	0.313603	0.954	0.742	6.42841e-42	1.36993e-27	8.28617e-46	Rpsa	16785	1
Hmgn1	1.42854e-36	0.567226	0.61	0.355	2.21653e-32	1.81828e-44	0.364137	0.658	0.405	2.82124e-40	1.42854e-36	3.63655e-44	Hmgn1	15312	1
Rpl8	9.5411e-27	0.295589	0.957	0.806	1.4804e-22	2.36997e-43	0.293347	0.98	0.843	3.67724e-39	9.5411e-27	4.73994e-43	Rpl8	26961	1
Rpl35a	1.41874e-23	0.321675	0.968	0.879	2.20131e-19	1.39781e-42	0.297353	0.987	0.904	2.16885e-38	1.41874e-23	2.79563e-42	Rpl35a	57808	1
Lsp1	1.61229e-22	0.400884	0.535	0.315	2.50164e-18	2.19281e-41	0.552222	0.588	0.363	3.40236e-37	1.61229e-22	4.38561e-41	Lsp1	16985	1
Rpl26	3.58968e-30	0.38113	0.964	0.8	5.56975e-26	1.97202e-40	0.286399	0.982	0.858	3.05978e-36	3.58968e-30	3.94403e-40	Rpl26	19941	1
Nap1l1	2.20117e-38	0.66418	0.518	0.279	3.41534e-34	2.11865e-40	0.376212	0.551	0.339	3.2873e-36	2.20117e-38	4.2373e-40	Nap1l1	53605	1
Cd47	1.98456e-30	0.458944	0.651	0.419	3.07925e-26	2.24201e-40	0.353797	0.67	0.448	3.4787e-36	1.98456e-30	4.48402e-40	Cd47	16423	1
Rab18	1.39848e-35	0.680466	0.521	0.299	2.16988e-31	1.6114e-39	0.376704	0.532	0.333	2.50024e-35	1.39848e-35	3.22279e-39	Rab18	19330	1
Rpl7	1.74515e-29	0.441744	0.923	0.71	2.70778e-25	9.14767e-39	0.326782	0.964	0.789	1.41935e-34	1.74515e-29	1.82953e-38	Rpl7	19989	1
Cdkn1a	4.39047e-26	0.359001	0.682	0.428	6.81225e-22	1.31946e-37	0.336163	0.737	0.49	2.04727e-33	4.39047e-26	2.63892e-37	Cdkn1a	12575	1
Dnajb1	1.3207e-37	0.847339	0.583	0.339	2.04919e-33	9.40584e-36	0.307917	0.602	0.38	1.45941e-31	9.40584e-36	2.64139e-37	Dnajb1	81489	1
Ran	5.30896e-37	0.63679	0.644	0.411	8.23739e-33	3.55296e-36	0.326482	0.692	0.484	5.51278e-32	3.55296e-36	1.06179e-36	Ran	19384	1
Npm1	5.75639e-37	0.578223	0.81	0.566	8.93162e-33	9.29046e-35	0.332147	0.858	0.631	1.44151e-30	9.29046e-35	1.15128e-36	Npm1	18148	1
Chic2	4.08455e-17	0.310291	0.516	0.353	6.33758e-13	1.00164e-36	0.369102	0.569	0.372	1.55415e-32	4.08455e-17	2.00329e-36	Chic2	74277	1
Rpl15	3.25727e-35	0.468188	0.957	0.716	5.05398e-31	4.73645e-33	0.289004	0.965	0.794	7.34907e-29	4.73645e-33	6.51454e-35	Rpl15	66480	1
mt-Nd2	1.98773e-22	0.305063	0.853	0.611	3.08416e-18	6.54823e-35	0.311144	0.908	0.672	1.01602e-30	1.98773e-22	1.30965e-34	mt-Nd2	NA	1
Sfr1	2.87379e-33	0.556321	0.568	0.337	4.45898e-29	1.65575e-27	0.291715	0.547	0.37	2.56906e-23	1.65575e-27	5.74758e-33	Sfr1	67788	1
Arf6	1.74516e-16	0.357064	0.54	0.377	2.70779e-12	4.12273e-33	0.385538	0.596	0.411	6.39683e-29	1.74516e-16	8.24546e-33	Arf6	11845	1
Selenof	3.34185e-30	0.483858	0.715	0.478	5.18522e-26	6.13782e-32	0.272331	0.768	0.544	9.52345e-28	3.34185e-30	1.22756e-31	Selenof	93684	1
Rpl28	1.22736e-25	0.393433	0.901	0.716	1.90438e-21	2.32201e-31	0.280728	0.961	0.781	3.60283e-27	1.22736e-25	4.64402e-31	Rpl28	19943	1
Use1	5.81533e-19	0.405851	0.518	0.356	9.02307e-15	1.827e-26	0.301709	0.57	0.401	2.83478e-22	5.81533e-19	3.654e-26	Use1	67023	1
Gpx31	3.27639e-22	1.87951	0.761	0.307	5.08364e-18	8.51046e-107	1.50416	0.938	0.557	1.32048e-102	3.27639e-22	1.70209e-106	Gpx3	14778	10
Dcn1	1.94395e-25	1.47235	0.958	0.432	3.01623e-21	4.96358e-100	1.2415	0.984	0.625	7.7015e-96	1.94395e-25	9.92717e-100	Dcn	13179	10
Gsn1	9.12283e-26	1.64341	0.986	0.595	1.4155e-21	3.09408e-94	1.27923	0.984	0.77	4.80078e-90	9.12283e-26	6.18817e-94	Gsn	227753	10
Sult1e11	6.03346e-21	2.14464	0.549	0.163	9.36152e-17	2.73992e-79	1.52256	0.678	0.297	4.25126e-75	6.03346e-21	5.47984e-79	Sult1e1	20860	10
Serping11	1.99449e-18	1.55176	0.718	0.269	3.09466e-14	1.37077e-55	1.06785	0.785	0.43	2.12688e-51	1.99449e-18	2.74153e-55	Serping1	12258	10
Fosb1	3.07097e-05	0.847269	0.69	0.533	0.476492	1.27278e-53	1.2766	0.824	0.612	1.97485e-49	3.07097e-05	2.54557e-53	Fosb	14282	10
mt-Co1	1.60056e-16	1.1758	0.972	0.866	2.48343e-12	3.67625e-49	0.811458	0.947	0.905	5.70407e-45	1.60056e-16	7.3525e-49	mt-Co1	NA	10
Rpl22l11	2.88746e-11	1.08521	0.859	0.693	4.48019e-07	5.03891e-48	1.01619	0.85	0.783	7.81838e-44	2.88746e-11	1.00778e-47	Rpl22l1	68028	10
Egr11	1.44034e-10	1.70488	0.69	0.433	2.23484e-06	1.96146e-47	1.44326	0.738	0.538	3.0434e-43	1.44034e-10	3.92291e-47	Egr1	13653	10
mt-Atp6	3.18551e-19	1.41387	1	0.894	4.94264e-15	3.9816e-47	0.893137	0.935	0.933	6.17785e-43	3.18551e-19	7.9632e-47	mt-Atp6	NA	10
Mt21	1.5897e-16	1.1338	0.972	0.681	2.46657e-12	5.70093e-47	0.72979	0.972	0.835	8.84556e-43	1.5897e-16	1.14019e-46	Mt2	17750	10
Gadd45g1	3.99855e-07	1.35371	0.69	0.495	0.00620415	2.0451e-44	1.14022	0.789	0.583	3.17318e-40	3.99855e-07	4.0902e-44	Gadd45g	23882	10
mt-Nd11	2.00035e-16	1.37946	0.986	0.803	3.10374e-12	6.01794e-42	0.934527	0.919	0.861	9.33744e-38	2.00035e-16	1.20359e-41	mt-Nd1	NA	10
Penk1	1.23878e-13	1.47455	0.563	0.221	1.9221e-09	1.47534e-41	1.17502	0.62	0.355	2.28913e-37	1.23878e-13	2.95067e-41	Penk	18619	10
Mt11	6.99876e-12	1.0631	0.958	0.83	1.08593e-07	5.71349e-38	0.561028	0.986	0.927	8.86506e-34	6.99876e-12	1.1427e-37	Mt1	17748	10
C31	1.95189e-14	1.86284	0.563	0.218	3.02855e-10	2.66444e-36	0.986387	0.637	0.369	4.13415e-32	1.95189e-14	5.32888e-36	C3	12266	10
Inmt1	4.54906e-17	1.55426	0.563	0.188	7.05832e-13	3.65864e-35	1.11302	0.523	0.278	5.67675e-31	4.54906e-17	7.31729e-35	Inmt	21743	10
Tnfaip61	2.05654e-12	1.65185	0.507	0.193	3.19093e-08	1.04411e-32	1.35697	0.537	0.317	1.62004e-28	2.05654e-12	2.08822e-32	Tnfaip6	21930	10
Ly6a1	2.74281e-07	0.928257	0.662	0.411	0.00425574	3.13217e-31	0.847068	0.738	0.515	4.85987e-27	2.74281e-07	6.26433e-31	Ly6a	110454	10
Igfbp61	4.76283e-08	0.924856	0.535	0.258	0.000739	7.2699e-31	1.03667	0.604	0.374	1.128e-26	4.76283e-08	1.45398e-30	Igfbp6	16012	10
Apod1	5.03782e-11	1.35612	0.535	0.244	7.81668e-07	1.26709e-30	1.02331	0.56	0.354	1.96601e-26	5.03782e-11	2.53418e-30	Apod	11815	10
Junb1	1.00015e-11	0.895616	0.958	0.875	1.55183e-07	1.76826e-30	0.712077	0.944	0.907	2.74363e-26	1.00015e-11	3.53652e-30	Junb	16477	10
Tpt11	0.000368702	0.453685	0.901	0.933	1	3.77464e-29	0.58809	0.97	0.945	5.85673e-25	0.000368702	7.54928e-29	Tpt1	22070	10
Ugdh1	8.65197e-11	1.75822	0.521	0.241	1.34244e-06	1.02266e-28	1.32171	0.576	0.382	1.58676e-24	8.65197e-11	2.04532e-28	Ugdh	22235	10
mt-Cytb	4.54005e-13	1.27138	0.958	0.812	7.04434e-09	2.8835e-25	0.755717	0.889	0.868	4.47404e-21	4.54005e-13	5.767e-25	mt-Cytb	NA	10
Timp21	7.55668e-10	1.12494	0.718	0.45	1.17249e-05	1.97745e-24	0.811937	0.69	0.551	3.06822e-20	7.55668e-10	3.95491e-24	Timp2	21858	10
Cebpd1	2.81324e-07	1.10397	0.606	0.349	0.00436502	1.82843e-22	0.652906	0.667	0.47	2.83699e-18	2.81324e-07	3.65685e-22	Cebpd	12609	10
Ccl71	3.65489e-07	1.21945	0.521	0.281	0.00567092	2.03392e-21	1.11212	0.653	0.514	3.15583e-17	3.65489e-07	4.06784e-21	Ccl7	20306	10
Zfp361	4.11619e-05	1.14015	0.648	0.546	0.638669	7.73108e-20	1.10306	0.671	0.621	1.19955e-15	4.11619e-05	1.54622e-19	Zfp36	22695	10
Ahnak1	0.000201384	0.990851	0.507	0.386	1	2.8333e-18	0.927604	0.62	0.545	4.39615e-14	0.000201384	5.6666e-18	Ahnak	66395	10
Ier51	0.00924549	1.19967	0.549	0.536	1	6.54134e-18	0.942658	0.669	0.652	1.01495e-13	0.00924549	1.30827e-17	Ier5	15939	10
Igfbp71	7.68614e-06	0.540105	0.563	0.338	0.119258	2.88914e-16	0.337989	0.674	0.503	4.48279e-12	7.68614e-06	5.77829e-16	Igfbp7	29817	10
Rps191	0.00162175	0.502819	0.887	0.835	1	2.58876e-15	0.329429	0.917	0.901	4.01672e-11	0.00162175	5.17752e-15	Rps19	20085	10
Klf41	0.00144475	0.590117	0.549	0.415	1	3.33923e-15	0.816755	0.623	0.525	5.18115e-11	0.00144475	6.67846e-15	Klf4	16600	10
mt-Nd4	1.19152e-08	1.14363	0.887	0.748	0.000184876	4.05334e-15	0.719234	0.808	0.819	6.28917e-11	1.19152e-08	8.10669e-15	mt-Nd4	NA	10
Rpl351	0.0041181	0.497022	0.718	0.763	1	3.0351e-14	0.47823	0.84	0.833	4.70926e-10	0.0041181	6.0702e-14	Rpl35	66489	10
Jund1	0.000364388	0.746871	0.761	0.751	1	3.51567e-13	0.581689	0.812	0.806	5.45491e-09	0.000364388	7.03133e-13	Jund	16478	10
Tmsb101	8.74312e-05	0.56611	0.746	0.596	1	5.73154e-13	0.366493	0.831	0.727	8.89306e-09	8.74312e-05	1.14631e-12	Tmsb10	19240	10
Id31	0.000251782	1.12478	0.577	0.425	1	9.84098e-13	0.620476	0.637	0.539	1.52693e-08	0.000251782	1.9682e-12	Id3	15903	10
mt-Co2	1.64361e-11	1.13463	0.93	0.794	2.55023e-07	6.36595e-06	0.412964	0.815	0.849	0.0987741	6.36595e-06	3.28722e-11	mt-Co2	NA	10
Cd811	0.0116875	0.936422	0.535	0.475	1	6.89539e-11	0.740398	0.618	0.585	1.06989e-06	0.0116875	1.37908e-10	Cd81	12520	10
Fosl21	0.943153	0.401103	0.437	0.521	1	1.23548e-10	0.940746	0.56	0.565	1.91697e-06	0.943153	2.47096e-10	Fosl2	14284	10
Lgals11	0.0925575	0.262432	0.507	0.433	1	1.3282e-09	0.387202	0.75	0.643	2.06083e-05	0.0925575	2.65639e-09	Lgals1	16852	10
mt-Nd21	0.000117179	1.20482	0.676	0.635	1	1.34374e-09	0.60494	0.671	0.712	2.08494e-05	0.000117179	2.68747e-09	mt-Nd2	NA	10
mt-Co3	6.19767e-09	1.04813	1	0.887	9.6163e-05	4.18697e-07	0.437718	0.931	0.918	0.0064965	4.18697e-07	1.23953e-08	mt-Co3	NA	10
Selenow1	0.0145999	0.92073	0.521	0.53	1	1.09523e-08	0.735801	0.604	0.661	0.000169936	0.0145999	2.19046e-08	Selenow	20364	10
Zfp36l11	1.66677e-06	1.38203	0.592	0.454	0.0258616	0.000110604	0.655838	0.516	0.538	1	0.000110604	3.33354e-06	Zfp36l1	12192	10
Rpl36a1	0.014652	0.469158	0.704	0.698	1	1.21868e-05	0.366982	0.748	0.794	0.189091	0.014652	2.43735e-05	Rpl36a	19982	10
Fos	0.45203	0.546347	0.606	0.661	1	1.23539e-05	0.852079	0.644	0.67	0.191682	0.45203	2.47076e-05	Fos	14281	10
Hspa5	0.519433	0.429009	0.577	0.676	1	7.77716e-05	0.345849	0.688	0.76	1	0.519433	0.000155537	Hspa5	14828	10
Dusp11	0.00165367	0.736717	0.69	0.659	1	0.000310116	0.53366	0.671	0.721	1	0.00165367	0.000620135	Dusp1	19252	10
Socs31	0.000479391	1.08594	0.535	0.411	1	0.00481082	0.726697	0.47	0.523	1	0.00481082	0.000958553	Socs3	12702	10
Selenok1	0.339499	0.437377	0.592	0.679	1	0.0010082	0.549905	0.613	0.742	1	0.339499	0.00201537	Selenok	80795	10
Ccnl11	0.576908	0.434054	0.451	0.521	1	0.00328157	0.608691	0.488	0.564	1	0.576908	0.00655237	Ccnl1	56706	10
Prdx1	0.166164	0.402666	0.62	0.636	1	0.00900397	0.330409	0.644	0.739	1	0.166164	0.0179269	Prdx1	18477	10
Laptm4a1	0.129643	0.624506	0.535	0.555	1	0.0230763	0.371744	0.553	0.627	1	0.129643	0.0456201	Laptm4a	17775	10
Calm2	0.555813	0.301578	0.62	0.741	1	0.0294657	0.308455	0.674	0.786	1	0.555813	0.0580632	Calm2	12314	10
Hint1	0.859015	0.491255	0.408	0.523	1	0.0721213	0.25904	0.428	0.613	1	0.859015	0.139041	Hint1	15254	10
Jun	0.390779	0.579428	0.479	0.505	1	0.133725	0.496369	0.5	0.561	1	0.390779	0.249568	Jun	16476	10
Dynll1	0.26922	0.403681	0.606	0.656	1	0.268513	0.273979	0.593	0.729	1	0.26922	0.464927	Dynll1	56455	10
Pcbp2	0.678797	0.431352	0.423	0.558	1	0.339459	0.433792	0.414	0.588	1	0.678797	0.563686	Pcbp2	18521	10
Napsa	0	2.70521	0.902	0.041	0	0	2.33521	0.884	0.035	0	0	0	Napsa	16541	11
H2-Oa	0	2.18207	0.856	0.019	0	0	1.53833	0.634	0.013	0	0	0	H2-Oa	15001	11
H2-DMb2	0	2.67164	0.879	0.027	0	0	1.88271	0.653	0.019	0	0	0	H2-DMb2	15000	11
Pkib	5.20187e-308	1.65446	0.689	0.028	8.07122e-304	0	1.67049	0.681	0.022	0	5.20187e-308	0	Pkib	18768	11
Ccr7	3.54855e-170	3.32044	0.591	0.042	5.50594e-166	0	3.24841	0.588	0.029	0	3.54855e-170	0	Ccr7	12775	11
Klrk1	3.70701e-179	1.01324	0.621	0.04	5.7518e-175	6.27005e-302	1.12462	0.569	0.028	9.72862e-298	3.70701e-179	1.25401e-301	Klrk1	27007	11
Myo1g	1.10932e-174	1.00613	0.621	0.043	1.72122e-170	1.76242e-293	1.31773	0.685	0.047	2.73457e-289	1.10932e-174	3.52484e-293	Myo1g	246177	11
Plbd1	1.00241e-192	2.11084	0.924	0.097	1.55534e-188	4.65864e-271	2.00299	0.898	0.101	7.22834e-267	1.00241e-192	9.31728e-271	Plbd1	66857	11
Csf2rb	4.13344e-152	1.52954	0.886	0.105	6.41345e-148	7.01566e-267	1.94311	0.907	0.103	1.08855e-262	4.13344e-152	1.40313e-266	Csf2rb	12983	11
Gpr171	2.45196e-151	1.44311	0.576	0.043	3.80445e-147	2.08304e-266	1.67316	0.565	0.034	3.23205e-262	2.45196e-151	4.16609e-266	Gpr171	229323	11
H2-DMb1	1.20307e-182	2.32494	0.947	0.111	1.86668e-178	1.79771e-263	2.44474	0.94	0.124	2.78933e-259	1.20307e-182	3.59543e-263	H2-DMb1	14999	11
H2-DMa	4.06032e-191	2.69403	0.97	0.121	6.3e-187	4.25703e-261	2.43874	0.958	0.131	6.6052e-257	4.06032e-191	8.51405e-261	H2-DMa	14998	11
Etv3	3.81704e-160	1.89233	0.803	0.091	5.92253e-156	2.70977e-240	2.00566	0.861	0.109	4.20449e-236	3.81704e-160	5.41955e-240	Etv3	27049	11
Cytip	2.72114e-105	1.87523	0.939	0.19	4.22213e-101	1.87556e-238	2.46758	0.949	0.146	2.91012e-234	2.72114e-105	3.75112e-238	Cytip	227929	11
Map3k14	9.82632e-136	1.14142	0.652	0.064	1.52465e-131	6.29623e-237	1.23979	0.681	0.06	9.76923e-233	9.82632e-136	1.25925e-236	Map3k14	53859	11
P2ry10	4.57287e-136	1.14512	0.758	0.082	7.09526e-132	5.4257e-236	1.07606	0.671	0.055	8.41852e-232	4.57287e-136	1.08514e-235	P2ry10	78826	11
Traf1	5.69185e-136	1.88432	0.856	0.121	8.83148e-132	1.41049e-231	1.88998	0.847	0.105	2.18852e-227	5.69185e-136	2.82098e-231	Traf1	22029	11
Irf5	1.27534e-148	1.41829	0.864	0.103	1.97881e-144	2.79642e-226	1.66828	0.889	0.117	4.33893e-222	1.27534e-148	5.59284e-226	Irf5	27056	11
Cd86	1.83006e-180	1.68532	0.833	0.079	2.83952e-176	1.02319e-218	1.50382	0.815	0.096	1.58758e-214	1.83006e-180	2.04637e-218	Cd86	12524	11
Cd83	2.08796e-169	2.32917	0.924	0.114	3.23968e-165	2.22855e-216	1.9667	0.972	0.149	3.45781e-212	2.08796e-169	4.45709e-216	Cd83	12522	11
Itgb7	2.77147e-156	1.26073	0.742	0.069	4.30021e-152	2.46308e-214	1.03419	0.694	0.066	3.82172e-210	2.77147e-156	4.92616e-214	Itgb7	16421	11
Pak1	4.64265e-133	1.03326	0.644	0.066	7.20353e-129	1.4217e-211	1.14985	0.671	0.068	2.2059e-207	4.64265e-133	2.84339e-211	Pak1	18479	11
St8sia4	4.32912e-134	0.886094	0.644	0.06	6.71706e-130	3.93194e-211	1.22719	0.634	0.058	6.1008e-207	4.32912e-134	7.86389e-211	St8sia4	20452	11
Syngr2	1.09613e-135	2.84229	0.985	0.216	1.70075e-131	1.56519e-209	2.5545	0.991	0.204	2.42854e-205	1.09613e-135	3.13037e-209	Syngr2	20973	11
Runx3	2.67824e-132	1.30731	0.811	0.1	4.15556e-128	5.76014e-194	1.27491	0.759	0.092	8.93743e-190	2.67824e-132	1.15203e-193	Runx3	12399	11
Slc25a20	3.21524e-144	1.27378	0.644	0.06	4.98876e-140	2.96653e-190	1.55133	0.63	0.067	4.60287e-186	3.21524e-144	5.93306e-190	Slc25a20	57279	11
Pld4	4.59322e-183	1.48858	0.848	0.078	7.12685e-179	8.96369e-171	1.17339	0.778	0.105	1.39081e-166	8.96369e-171	9.18645e-183	Pld4	104759	11
Ramp3	5.20117e-107	1.6312	0.659	0.082	8.07013e-103	7.72476e-176	1.49939	0.741	0.097	1.19857e-171	5.20117e-107	1.54495e-175	Ramp3	56089	11
Bcl2a1d	2.27889e-84	1.59387	0.879	0.183	3.53592e-80	7.63262e-174	1.91536	0.926	0.167	1.18428e-169	2.27889e-84	1.52652e-173	Bcl2a1d	12047	11
Rap2a	2.83104e-145	0.980966	0.591	0.048	4.39263e-141	9.26657e-167	0.998582	0.565	0.059	1.4378e-162	2.83104e-145	1.85331e-166	Rap2a	76108	11
Pmaip1	5.03847e-95	0.93521	0.591	0.073	7.81768e-91	1.04825e-166	1.14244	0.616	0.069	1.62647e-162	5.03847e-95	2.0965e-166	Pmaip1	58801	11
Cd80	1.64401e-162	0.870629	0.652	0.05	2.55084e-158	7.19685e-164	0.918229	0.542	0.053	1.11666e-159	1.64401e-162	1.43937e-163	Cd80	12519	11
Ly86	2.89743e-162	1.18775	0.864	0.087	4.49565e-158	4.48578e-135	0.952775	0.727	0.11	6.96014e-131	4.48578e-135	5.79485e-162	Ly86	17084	11
Gpr132	1.44155e-74	0.875698	0.811	0.156	2.2367e-70	5.21307e-161	1.28018	0.833	0.132	8.0886e-157	1.44155e-74	1.04261e-160	Gpr132	56696	11
Lactb	3.50275e-117	1.1759	0.614	0.068	5.43487e-113	2.20359e-158	0.979677	0.551	0.06	3.4191e-154	3.50275e-117	4.40719e-158	Lactb	80907	11
H2-Eb1	8.56214e-98	3.23536	1	0.337	1.3285e-93	1.05568e-156	3.26502	1	0.347	1.63799e-152	8.56214e-98	2.11135e-156	H2-Eb1	14969	11
H2-Aa	1.40719e-97	3.40557	0.992	0.35	2.18339e-93	5.25574e-154	3.42841	0.995	0.371	8.15481e-150	1.40719e-97	1.05115e-153	H2-Aa	14960	11
Gm2a	3.08261e-114	2.36661	0.939	0.205	4.78298e-110	5.88051e-153	2.41766	0.954	0.26	9.12419e-149	3.08261e-114	1.1761e-152	Gm2a	14667	11
Rel	4.1254e-89	1.59664	0.833	0.165	6.40098e-85	8.65866e-152	1.78699	0.889	0.185	1.34348e-147	4.1254e-89	1.73173e-151	Rel	19696	11
BC028528	5.60712e-150	1.195	0.667	0.06	8.70001e-146	3.63805e-136	1.11419	0.574	0.076	5.64479e-132	3.63805e-136	1.12142e-149	BC028528	229600	11
Cfp	5.20715e-133	1.67693	0.644	0.064	8.07941e-129	1.11167e-148	1.53787	0.694	0.101	1.72487e-144	5.20715e-133	2.22335e-148	Cfp	18636	11
Malt1	1.36635e-58	0.975073	0.561	0.101	2.12003e-54	1.73869e-142	1.07443	0.574	0.071	2.69775e-138	1.36635e-58	3.47738e-142	Malt1	240354	11
Spi1	1.04504e-92	1.18271	0.97	0.179	1.62149e-88	1.03697e-140	1.30153	0.917	0.175	1.60896e-136	1.04504e-92	2.07394e-140	Spi1	20375	11
H2-Ab1	7.57986e-90	3.5021	1	0.43	1.17609e-85	6.23435e-140	3.51698	0.995	0.46	9.67322e-136	7.57986e-90	1.24687e-139	H2-Ab1	14961	11
Nfkbie	2.42973e-85	0.743851	0.697	0.106	3.76997e-81	1.24536e-138	0.919912	0.681	0.101	1.9323e-134	2.42973e-85	2.49072e-138	Nfkbie	18037	11
Fnbp1	9.07561e-86	0.894891	0.614	0.087	1.40817e-81	5.12856e-137	0.990357	0.63	0.089	7.95747e-133	9.07561e-86	1.02571e-136	Fnbp1	14269	11
Chd7	3.74321e-63	0.560243	0.705	0.14	5.80797e-59	1.39245e-134	1.11702	0.713	0.116	2.16052e-130	3.74321e-63	2.78489e-134	Chd7	320790	11
Tm6sf1	5.25083e-83	0.825015	0.705	0.11	8.14718e-79	8.05762e-130	1.19482	0.685	0.11	1.25022e-125	5.25083e-83	1.61152e-129	Tm6sf1	107769	11
Avpi1	1.7833e-104	1.42962	0.75	0.121	2.76697e-100	1.26189e-129	1.44506	0.708	0.126	1.95795e-125	1.7833e-104	2.52379e-129	Avpi1	69534	11
Alox5ap	2.8452e-84	1.25502	0.894	0.177	4.41461e-80	3.09103e-128	1.32285	0.894	0.187	4.79604e-124	2.8452e-84	6.18206e-128	Alox5ap	11690	11
Cxcl16	2.25666e-93	2.03396	0.886	0.197	3.50144e-89	3.14564e-128	1.77676	0.884	0.213	4.88078e-124	2.25666e-93	6.29128e-128	Cxcl16	66102	11
Cd74	2.37288e-80	3.31048	1	0.539	3.68175e-76	2.7299e-127	3.39634	1	0.599	4.23571e-123	2.37288e-80	5.4598e-127	Cd74	16149	11
Evi2a	6.81089e-82	0.671392	0.561	0.073	1.05678e-77	3.92108e-127	0.840408	0.606	0.085	6.08394e-123	6.81089e-82	7.84215e-127	Evi2a	14017	11
Jarid2	2.49782e-103	0.826817	0.644	0.08	3.87561e-99	4.31626e-127	0.862823	0.593	0.084	6.69711e-123	2.49782e-103	8.63253e-127	Jarid2	16468	11
Prcp	1.88033e-126	1.10448	0.811	0.106	2.91753e-122	2.77595e-120	0.897544	0.704	0.122	4.30716e-116	2.77595e-120	3.76067e-126	Prcp	72461	11
Tnfaip8	3.5888e-93	1.2308	0.826	0.152	5.56839e-89	1.53225e-125	1.1415	0.792	0.152	2.37744e-121	3.5888e-93	3.0645e-125	Tnfaip8	106869	11
Csf2ra	6.10898e-84	0.799415	0.735	0.124	9.47869e-80	2.50791e-125	0.93821	0.75	0.132	3.89128e-121	6.10898e-84	5.01583e-125	Csf2ra	12982	11
Agpat4	6.12357e-125	1.04458	0.727	0.085	9.50133e-121	1.2806e-120	1.14228	0.704	0.13	1.98697e-116	1.2806e-120	1.22471e-124	Agpat4	68262	11
Nrros	3.65007e-92	0.807789	0.576	0.07	5.66344e-88	3.88653e-123	0.82632	0.56	0.076	6.03034e-119	3.65007e-92	7.77306e-123	Nrros	224109	11
Grasp	3.2318e-122	1.50428	0.644	0.071	5.01447e-118	8.18955e-118	1.04293	0.583	0.088	1.27069e-113	8.18955e-118	6.46361e-122	Grasp	56149	11
Got1	2.94174e-81	1.19454	0.765	0.147	4.56441e-77	4.17759e-122	1.12514	0.699	0.126	6.48194e-118	2.94174e-81	8.35517e-122	Got1	14718	11
Sp140	3.40594e-57	0.487764	0.583	0.105	5.28466e-53	6.35238e-121	0.775273	0.606	0.09	9.85635e-117	3.40594e-57	1.27048e-120	Sp140	434484	11
Arl5c	6.52163e-94	1.87643	0.515	0.06	1.0119e-89	1.04682e-119	1.66411	0.509	0.07	1.62424e-115	6.52163e-94	2.09363e-119	Arl5c	217151	11
Lrrfip1	1.26759e-57	0.965015	0.864	0.239	1.9668e-53	3.70307e-118	1.22652	0.884	0.207	5.74568e-114	1.26759e-57	7.40614e-118	Lrrfip1	16978	11
Gpr137b	1.79896e-86	0.540086	0.72	0.109	2.79127e-82	8.71464e-118	0.774554	0.634	0.1	1.35216e-113	1.79896e-86	1.74293e-117	Gpr137b	83924	11
Ctss	9.26325e-84	1.51676	1	0.249	1.43729e-79	3.54915e-117	1.32714	0.968	0.244	5.50687e-113	9.26325e-84	7.09831e-117	Ctss	13040	11
Clec12a	4.26013e-110	0.920257	0.5	0.045	6.61002e-106	2.51024e-116	0.871902	0.523	0.07	3.8949e-112	4.26013e-110	5.02049e-116	Clec12a	232413	11
Ms4a6c	2.41049e-95	1.27328	0.644	0.085	3.74012e-91	4.84366e-116	1.00434	0.579	0.085	7.51542e-112	2.41049e-95	9.68731e-116	Ms4a6c	73656	11
Mthfd2	3.08905e-60	0.890485	0.583	0.114	4.79297e-56	4.63687e-115	1.09404	0.606	0.101	7.19457e-111	3.08905e-60	9.27374e-115	Mthfd2	17768	11
Tmsb4x1	1.0663e-67	1.91693	1	0.958	1.65448e-63	5.33398e-111	1.9828	1	0.973	8.2762e-107	1.0663e-67	1.0668e-110	Tmsb4x	19241	11
Gpd2	9.6432e-84	0.96522	0.614	0.092	1.49624e-79	3.99599e-108	0.955457	0.514	0.076	6.20018e-104	9.6432e-84	7.99199e-108	Gpd2	14571	11
Ahr	3.25507e-59	0.753246	0.5	0.083	5.05057e-55	4.88819e-108	1.13713	0.542	0.085	7.58452e-104	3.25507e-59	9.77638e-108	Ahr	11622	11
Snx20	1.36971e-64	0.446843	0.795	0.16	2.12524e-60	1.23321e-107	0.533304	0.847	0.175	1.91344e-103	1.36971e-64	2.46641e-107	Snx20	71607	11
Dusp5	8.17652e-48	1.08695	0.909	0.304	1.26867e-43	2.98504e-106	1.35958	0.949	0.287	4.63159e-102	8.17652e-48	5.97009e-106	Dusp5	240672	11
Coro1a	1.70575e-55	1.09686	0.939	0.261	2.64664e-51	1.38513e-105	1.19944	0.935	0.234	2.14916e-101	1.70575e-55	2.77026e-105	Coro1a	12721	11
Ckb	2.43375e-97	1.91865	0.758	0.131	3.77621e-93	8.48444e-105	1.62988	0.796	0.203	1.31645e-100	2.43375e-97	1.69689e-104	Ckb	12709	11
Plek	1.03231e-49	0.795304	0.939	0.273	1.60173e-45	4.00059e-104	1.11723	0.968	0.255	6.20732e-100	1.03231e-49	8.00118e-104	Plek	56193	11
Lcp1	1.55161e-45	0.615121	0.924	0.281	2.40748e-41	6.5333e-104	1.0858	0.968	0.251	1.01371e-99	1.55161e-45	1.30666e-103	Lcp1	18826	11
Orai1	2.49536e-63	0.842179	0.689	0.138	3.8718e-59	1.02099e-102	0.830358	0.671	0.125	1.58417e-98	2.49536e-63	2.04199e-102	Orai1	109305	11
H2afy	2.9419e-87	1.62892	0.924	0.242	4.56466e-83	2.65351e-101	1.4196	0.847	0.256	4.11718e-97	2.9419e-87	5.30702e-101	H2afy	NA	11
Gpcpd1	2.27547e-58	0.426335	0.53	0.089	3.53062e-54	3.45803e-101	0.666664	0.519	0.078	5.36548e-97	2.27547e-58	6.91606e-101	Gpcpd1	74182	11
Cd48	2.5733e-58	0.679675	0.553	0.094	3.99273e-54	8.32504e-100	0.797687	0.583	0.097	1.29171e-95	2.5733e-58	1.66501e-99	Cd48	12506	11
Tspan13	1.64517e-44	0.971668	0.818	0.243	2.55264e-40	1.00004e-99	1.2409	0.796	0.188	1.55166e-95	1.64517e-44	2.00008e-99	Tspan13	66109	11
Selplg	5.42755e-72	0.885786	0.902	0.19	8.42138e-68	5.34807e-99	0.892164	0.769	0.16	8.29806e-95	5.42755e-72	1.06961e-98	Selplg	20345	11
Lsp11	1.24143e-78	1.81309	0.992	0.322	1.9262e-74	1.47069e-98	1.61432	0.972	0.38	2.28192e-94	1.24143e-78	2.94138e-98	Lsp1	16985	11
Naaa	3.4017e-98	1.67094	0.561	0.069	5.27808e-94	1.54866e-81	1.18067	0.5	0.095	2.4029e-77	1.54866e-81	6.80341e-98	Naaa	67111	11
Synj1	4.30726e-68	0.697971	0.508	0.075	6.68314e-64	3.53348e-98	0.676331	0.519	0.081	5.48255e-94	4.30726e-68	7.06696e-98	Synj1	104015	11
Cyth4	2.20848e-91	0.953142	0.773	0.121	3.42668e-87	5.47695e-98	0.86474	0.681	0.131	8.49803e-94	2.20848e-91	1.09539e-97	Cyth4	72318	11
Cst3	1.98074e-65	3.4754	1	0.72	3.07331e-61	7.46011e-98	3.17012	1	0.815	1.15751e-93	1.98074e-65	1.49202e-97	Cst3	13010	11
Ctsh	4.26421e-81	1.48937	0.955	0.233	6.61635e-77	1.35519e-97	1.33185	0.931	0.276	2.10272e-93	4.26421e-81	2.71038e-97	Ctsh	13036	11
Fam49b	1.50198e-75	1.20112	0.932	0.23	2.33048e-71	2.64243e-97	1.0387	0.829	0.205	4.09999e-93	1.50198e-75	5.28486e-97	Fam49b	NA	11
Aif1	3.73119e-97	1.11546	0.667	0.087	5.78932e-93	3.52412e-88	0.802384	0.583	0.105	5.46803e-84	3.52412e-88	7.46239e-97	Aif1	11629	11
Pfkp	2.27844e-96	1.06204	0.758	0.118	3.53522e-92	1.71967e-79	0.813116	0.676	0.158	2.66823e-75	1.71967e-79	4.55688e-96	Pfkp	56421	11
Bcl2a1a	3.95918e-54	0.789059	0.636	0.13	6.14306e-50	3.13883e-96	1.08979	0.569	0.098	4.87021e-92	3.95918e-54	6.27767e-96	Bcl2a1a	12044	11
Hcls1	3.74741e-87	0.726895	0.788	0.127	5.81449e-83	5.7573e-96	0.749095	0.69	0.134	8.93302e-92	3.74741e-87	1.15146e-95	Hcls1	15163	11
Psmb8	2.41147e-46	1.1449	0.924	0.358	3.74164e-42	6.45386e-95	1.30501	0.926	0.291	1.00138e-90	2.41147e-46	1.29077e-94	Psmb8	16913	11
Unc93b1	2.06047e-85	0.968649	0.879	0.165	3.19702e-81	2.42556e-94	0.864788	0.801	0.18	3.76349e-90	2.06047e-85	4.85111e-94	Unc93b1	54445	11
Tnpo3	7.02226e-70	0.928156	0.644	0.118	1.08957e-65	8.32335e-93	0.892779	0.639	0.129	1.29145e-88	7.02226e-70	1.66467e-92	Tnpo3	320938	11
Ncf1	2.85937e-65	0.526452	0.644	0.111	4.43659e-61	3.42456e-91	0.503046	0.56	0.094	5.31355e-87	2.85937e-65	6.84912e-91	Ncf1	17969	11
Atox11	5.59706e-52	1.59269	0.962	0.555	8.6844e-48	4.94131e-91	1.71398	0.977	0.571	7.66693e-87	5.59706e-52	9.88262e-91	Atox1	11927	11
Basp1	1.94336e-36	0.886681	0.848	0.295	3.01531e-32	1.94854e-90	1.34728	0.921	0.289	3.02335e-86	1.94336e-36	3.89708e-90	Basp1	70350	11
Laptm5	3.04529e-39	0.754268	0.97	0.317	4.72507e-35	3.56187e-90	1.10008	0.972	0.276	5.5266e-86	3.04529e-39	7.12374e-90	Laptm5	16792	11
Ikbkb	1.40015e-83	0.867617	0.72	0.124	2.17247e-79	5.52615e-90	0.71255	0.648	0.134	8.57438e-86	1.40015e-83	1.10523e-89	Ikbkb	16150	11
Sp110	9.7382e-49	0.306493	0.576	0.115	1.51098e-44	4.71275e-89	0.666598	0.537	0.093	7.31231e-85	9.7382e-49	9.4255e-89	Sp110	109032	11
Jak2	2.78372e-70	0.685639	0.652	0.112	4.31922e-66	9.5202e-89	0.842282	0.634	0.13	1.47715e-84	2.78372e-70	1.90404e-88	Jak2	16452	11
Grb2	6.75242e-63	0.914414	0.894	0.235	1.04771e-58	5.85946e-86	1.10507	0.81	0.226	9.09153e-82	6.75242e-63	1.17189e-85	Grb2	14784	11
Fyn	1.36739e-85	0.695563	0.652	0.092	2.12164e-81	4.06633e-83	0.750529	0.579	0.112	6.30932e-79	4.06633e-83	2.73478e-85	Fyn	14360	11
Fem1c	4.15122e-61	0.440728	0.765	0.161	6.44103e-57	1.97098e-85	0.746429	0.671	0.145	3.05818e-81	4.15122e-61	3.94197e-85	Fem1c	240263	11
Wfdc17	1.32162e-52	1.35816	0.667	0.157	2.05062e-48	5.55369e-85	1.59901	0.755	0.201	8.6171e-81	1.32162e-52	1.11074e-84	Wfdc17	100034251	11
Slc38a1	1.66691e-43	0.601075	0.636	0.156	2.58637e-39	2.31947e-84	0.734645	0.815	0.205	3.59888e-80	1.66691e-43	4.63893e-84	Slc38a1	105727	11
Ccr5	7.3072e-64	0.845664	0.545	0.088	1.13379e-59	4.36783e-84	0.820233	0.514	0.089	6.77712e-80	7.3072e-64	8.73566e-84	Ccr5	12774	11
Gosr2	1.35158e-63	0.683169	0.576	0.101	2.09711e-59	6.4214e-84	0.622161	0.574	0.112	9.96344e-80	1.35158e-63	1.28428e-83	Gosr2	56494	11
Cnn2	7.81477e-82	1.07112	0.848	0.169	1.21254e-77	8.68308e-84	0.912461	0.718	0.174	1.34727e-79	7.81477e-82	1.73662e-83	Cnn2	12798	11
Lyn	4.20387e-56	0.466209	0.689	0.142	6.52272e-52	1.78862e-83	0.586027	0.671	0.141	2.77523e-79	4.20387e-56	3.57725e-83	Lyn	17096	11
Irf8	2.28157e-52	1.83793	0.523	0.108	3.54009e-48	1.20049e-82	1.84555	0.519	0.104	1.86268e-78	2.28157e-52	2.40098e-82	Irf8	15900	11
Il1b1	3.3586e-28	0.846458	0.917	0.417	5.21121e-24	4.72667e-81	1.60756	0.907	0.343	7.3339e-77	3.3586e-28	9.45333e-81	Il1b	16176	11
Gdi2	2.17192e-60	1.5208	0.985	0.444	3.36995e-56	6.54657e-81	1.45423	0.944	0.425	1.01577e-76	2.17192e-60	1.30931e-80	Gdi2	14569	11
Psmb9	1.05546e-70	1.13689	0.758	0.159	1.63766e-66	1.23204e-79	1.0002	0.551	0.114	1.91163e-75	1.05546e-70	2.46407e-79	Psmb9	16912	11
Nfkbib	2.3034e-60	0.985548	0.78	0.192	3.57396e-56	2.20955e-79	1.06822	0.847	0.256	3.42834e-75	2.3034e-60	4.4191e-79	Nfkbib	18036	11
Arih2	3.43977e-34	0.266489	0.523	0.13	5.33715e-30	2.45155e-78	0.550091	0.593	0.123	3.80382e-74	3.43977e-34	4.90309e-78	Arih2	23807	11
Itgb2	4.38108e-57	0.554144	0.674	0.133	6.79768e-53	7.09415e-78	0.586525	0.639	0.135	1.10073e-73	4.38108e-57	1.41883e-77	Itgb2	16414	11
Dusp2	8.31875e-29	0.398368	0.545	0.149	1.29074e-24	7.34798e-78	0.688075	0.62	0.131	1.14011e-73	8.31875e-29	1.4696e-77	Dusp2	13537	11
Tgfb1	3.07813e-63	1.1337	0.886	0.224	4.77602e-59	1.66246e-77	1.01459	0.847	0.249	2.57948e-73	3.07813e-63	3.32492e-77	Tgfb1	21803	11
Skap2	1.94703e-71	0.669055	0.735	0.143	3.02102e-67	3.76841e-77	0.582171	0.63	0.14	5.84707e-73	1.94703e-71	7.53682e-77	Skap2	54353	11
Crip1	2.04569e-52	2.14846	0.955	0.512	3.17409e-48	8.61156e-77	1.72427	1	0.699	1.33617e-72	2.04569e-52	1.72231e-76	Crip1	12925	11
Map4k4	2.22027e-76	1.16911	0.811	0.17	3.44497e-72	6.34921e-62	0.891001	0.764	0.244	9.85143e-58	6.34921e-62	4.44054e-76	Map4k4	26921	11
S100a4	1.247e-60	1.69434	0.583	0.114	1.93485e-56	2.29702e-76	1.29544	0.63	0.149	3.56406e-72	1.247e-60	4.59405e-76	S100a4	20198	11
Sub1	4.70978e-47	1.461	0.985	0.59	7.3077e-43	2.83517e-76	1.51712	0.977	0.634	4.39905e-72	4.70978e-47	5.67034e-76	Sub1	20024	11
Antxr2	2.01813e-56	0.412562	0.644	0.124	3.13133e-52	3.15061e-76	0.712492	0.639	0.143	4.88848e-72	2.01813e-56	6.30122e-76	Antxr2	71914	11
Rilpl2	6.20125e-54	0.50724	0.788	0.19	9.62186e-50	3.82474e-76	0.728384	0.741	0.19	5.93447e-72	6.20125e-54	7.64948e-76	Rilpl2	80291	11
H2afz	9.16328e-51	1.82838	0.977	0.633	1.42178e-46	4.13421e-76	1.79105	0.991	0.71	6.41463e-72	9.16328e-51	8.26841e-76	H2afz	NA	11
Arhgdib	2.33127e-53	0.825111	0.932	0.248	3.6172e-49	2.47447e-75	0.905156	0.843	0.237	3.83939e-71	2.33127e-53	4.94894e-75	Arhgdib	11857	11
Jdp2	1.74039e-52	0.4701	0.545	0.099	2.70039e-48	2.40811e-74	0.653247	0.532	0.105	3.73642e-70	1.74039e-52	4.81622e-74	Jdp2	81703	11
Baz1a	5.79275e-70	0.894898	0.803	0.174	8.98804e-66	5.04977e-74	0.849001	0.736	0.197	7.83523e-70	5.79275e-70	1.00995e-73	Baz1a	217578	11
Psme1	3.36309e-47	1.14112	0.924	0.349	5.21817e-43	2.32784e-72	1.22653	0.875	0.326	3.61187e-68	3.36309e-47	4.65567e-72	Psme1	19186	11
Trim35	7.49548e-64	0.941552	0.5	0.078	1.163e-59	1.0063e-71	1.09276	0.505	0.105	1.56138e-67	7.49548e-64	2.0126e-71	Trim35	66854	11
Sh3bgrl31	4.46652e-35	0.974607	0.992	0.645	6.93025e-31	1.25137e-71	1.24086	0.991	0.597	1.94162e-67	4.46652e-35	2.50274e-71	Sh3bgrl3	73723	11
Actg1	2.27781e-46	1.14815	1	0.902	3.53425e-42	5.47332e-71	1.14322	1	0.931	8.4924e-67	2.27781e-46	1.09466e-70	Actg1	11465	11
Slc6a6	6.46098e-43	0.466851	0.705	0.185	1.00249e-38	2.96538e-70	0.613882	0.718	0.181	4.60108e-66	6.46098e-43	5.93076e-70	Slc6a6	21366	11
Necap2	2.73696e-35	0.445222	0.515	0.128	4.24666e-31	6.08753e-70	0.51758	0.569	0.124	9.44541e-66	2.73696e-35	1.21751e-69	Necap2	66147	11
Gltp	2.12781e-46	0.70152	0.727	0.194	3.30151e-42	2.09412e-69	0.714959	0.741	0.205	3.24923e-65	2.12781e-46	4.18823e-69	Gltp	56356	11
Rps11	9.69632e-51	1.28989	0.985	0.787	1.50448e-46	5.14046e-69	1.07202	1	0.865	7.97594e-65	9.69632e-51	1.02809e-68	Rps11	27207	11
Kctd12	2.73003e-54	0.86697	0.773	0.189	4.23591e-50	3.88991e-68	0.827606	0.759	0.217	6.03558e-64	2.73003e-54	7.77982e-68	Kctd12	239217	11
Cd521	4.77245e-25	0.663508	0.977	0.576	7.40493e-21	4.8151e-67	1.07101	0.995	0.452	7.47111e-63	4.77245e-25	9.6302e-67	Cd52	23833	11
Pde4b	1.71739e-38	0.490907	0.727	0.203	2.66471e-34	2.09719e-66	0.761115	0.764	0.218	3.254e-62	1.71739e-38	4.19438e-66	Pde4b	18578	11
Sh3bgrl	2.13723e-49	0.84649	0.78	0.225	3.31613e-45	1.12002e-65	0.852916	0.796	0.256	1.73782e-61	2.13723e-49	2.24004e-65	Sh3bgrl	56726	11
Actr3	7.33453e-42	1.02411	0.947	0.404	1.13803e-37	2.34541e-65	1.01123	0.958	0.421	3.63913e-61	7.33453e-42	4.69081e-65	Actr3	74117	11
Picalm	1.97452e-49	0.843202	0.871	0.268	3.06367e-45	4.39865e-65	0.791634	0.894	0.303	6.82495e-61	1.97452e-49	8.79731e-65	Picalm	233489	11
Chp1	4.27397e-30	0.408335	0.705	0.242	6.6315e-26	7.19209e-63	0.672265	0.764	0.233	1.11592e-58	4.27397e-30	1.43842e-62	Chp1	56398	11
Med29	1.33076e-44	0.703558	0.667	0.178	2.06481e-40	7.68804e-62	0.63173	0.569	0.141	1.19288e-57	1.33076e-44	1.53761e-61	Med29	67224	11
Gatm	3.52116e-55	0.443078	0.545	0.093	5.46343e-51	1.65622e-61	0.468914	0.569	0.13	2.5698e-57	3.52116e-55	3.31245e-61	Gatm	67092	11
M6pr	5.42e-47	0.849416	0.803	0.242	8.40967e-43	1.04888e-60	0.720765	0.778	0.248	1.62745e-56	5.42e-47	2.09776e-60	M6pr	17113	11
Rab8b	1.18989e-41	0.380681	0.735	0.19	1.84623e-37	3.29976e-60	0.620211	0.722	0.204	5.11991e-56	1.18989e-41	6.59952e-60	Rab8b	235442	11
Elp5	4.78884e-49	0.585176	0.606	0.137	7.43036e-45	3.98375e-60	0.623634	0.574	0.147	6.18118e-56	4.78884e-49	7.96749e-60	Elp5	54351	11
Calm1	7.39167e-44	1.61274	0.985	0.684	1.14689e-39	7.95862e-60	1.41944	0.991	0.702	1.23486e-55	7.39167e-44	1.59172e-59	Calm1	12313	11
Bloc1s2	1.06111e-53	0.647104	0.583	0.121	1.64642e-49	3.55446e-59	0.599564	0.519	0.124	5.5151e-55	1.06111e-53	7.10891e-59	Bloc1s2	73689	11
Id2	1.36139e-37	1.46453	0.909	0.448	2.11233e-33	9.01733e-58	1.44203	0.935	0.48	1.39913e-53	1.36139e-37	1.80347e-57	Id2	15902	11
Tkt	3.18467e-41	0.623862	0.727	0.213	4.94133e-37	1.09367e-57	0.581135	0.676	0.191	1.69694e-53	3.18467e-41	2.18735e-57	Tkt	21881	11
Ptpn18	4.4747e-35	0.39497	0.811	0.25	6.94295e-31	1.64006e-57	0.562898	0.736	0.21	2.54472e-53	4.4747e-35	3.28012e-57	Ptpn18	19253	11
Mpeg1	5.6877e-50	0.520844	0.629	0.127	8.82504e-46	8.41861e-57	0.570878	0.569	0.137	1.30623e-52	5.6877e-50	1.68372e-56	Mpeg1	17476	11
Rnaset2a	2.38782e-43	0.809955	0.735	0.208	3.70494e-39	1.9175e-56	0.699503	0.694	0.209	2.9752e-52	2.38782e-43	3.835e-56	Rnaset2a	100037283	11
Ctsc	2.28204e-56	0.653777	0.811	0.193	3.54081e-52	2.13208e-39	0.462738	0.676	0.233	3.30814e-35	2.13208e-39	4.56408e-56	Ctsc	13032	11
Mif4gd	7.98908e-40	0.549907	0.583	0.147	1.23959e-35	5.47594e-56	0.582201	0.583	0.153	8.49646e-52	7.98908e-40	1.09519e-55	Mif4gd	69674	11
Cd68	9.05828e-51	0.342403	0.697	0.147	1.40548e-46	6.60366e-56	0.315039	0.653	0.165	1.02462e-51	9.05828e-51	1.32073e-55	Cd68	12514	11
Arpc21	2.52134e-32	0.958959	0.977	0.616	3.91211e-28	2.5113e-55	1.0064	0.986	0.684	3.89653e-51	2.52134e-32	5.02259e-55	Arpc2	76709	11
Rac2	5.11902e-26	0.323321	0.773	0.253	7.94268e-22	2.51322e-55	0.45841	0.815	0.241	3.89951e-51	5.11902e-26	5.02644e-55	Rac2	19354	11
Rala	8.45028e-36	0.766686	0.667	0.21	1.31114e-31	4.32464e-55	0.739805	0.676	0.21	6.71011e-51	8.45028e-36	8.64928e-55	Rala	56044	11
Rps27l	2.91185e-34	1.30239	0.97	0.513	4.51802e-30	4.40362e-55	1.3989	0.958	0.581	6.83265e-51	2.91185e-34	8.80723e-55	Rps27l	67941	11
Lgals3	1.27243e-21	0.349951	0.917	0.482	1.9743e-17	4.55909e-55	1.08183	0.963	0.487	7.07389e-51	1.27243e-21	9.11819e-55	Lgals3	16854	11
Cotl1	1.85466e-36	0.732098	0.924	0.337	2.8777e-32	1.87921e-54	0.755002	0.889	0.33	2.91579e-50	1.85466e-36	3.75843e-54	Cotl1	72042	11
Taldo1	1.49657e-28	0.508544	0.909	0.394	2.32208e-24	2.58415e-54	0.643073	0.88	0.346	4.00956e-50	1.49657e-28	5.16829e-54	Taldo1	21351	11
Trps1	3.55324e-44	0.534417	0.598	0.137	5.5132e-40	1.74217e-53	0.620579	0.588	0.16	2.70316e-49	3.55324e-44	3.48435e-53	Trps1	83925	11
Ucp2	9.27882e-47	1.15439	0.932	0.344	1.4397e-42	2.06755e-53	0.982487	0.898	0.401	3.20801e-49	9.27882e-47	4.1351e-53	Ucp2	22228	11
Man2b1	1.05015e-52	0.715942	0.697	0.167	1.62942e-48	2.233e-53	0.6071	0.593	0.165	3.46472e-49	1.05015e-52	4.46599e-53	Man2b1	17159	11
Ifngr2	5.42018e-36	0.430508	0.621	0.169	8.40995e-32	3.0602e-52	0.50441	0.639	0.183	4.74821e-48	5.42018e-36	6.12041e-52	Ifngr2	15980	11
Vasp	6.78687e-33	0.583409	0.909	0.362	1.05305e-28	3.12038e-52	0.628756	0.88	0.343	4.84158e-48	6.78687e-33	6.24075e-52	Vasp	22323	11
Crlf2	4.64298e-37	0.415463	0.598	0.155	7.20405e-33	3.73594e-52	0.522615	0.634	0.18	5.79668e-48	4.64298e-37	7.47187e-52	Crlf2	57914	11
Psme2	1.9983e-34	0.969423	0.879	0.374	3.10056e-30	7.23359e-52	0.975903	0.856	0.352	1.12236e-47	1.9983e-34	1.44672e-51	Psme2	19188	11
Arl4c	8.4691e-52	0.623514	0.788	0.186	1.31407e-47	8.43544e-52	0.539822	0.69	0.196	1.30884e-47	8.4691e-52	1.68709e-51	Arl4c	320982	11
Bcl2a1b1	6.66647e-27	0.733949	0.818	0.327	1.03437e-22	1.37998e-51	0.897317	0.787	0.271	2.14118e-47	6.66647e-27	2.75996e-51	Bcl2a1b	12045	11
Capzb	1.99932e-33	0.786288	0.97	0.452	3.10214e-29	4.13573e-51	0.817776	0.949	0.458	6.417e-47	1.99932e-33	8.27146e-51	Capzb	12345	11
Fau1	1.57548e-17	0.422033	0.992	0.954	2.44451e-13	4.3555e-51	0.673709	1	0.946	6.758e-47	1.57548e-17	8.711e-51	Fau	14109	11
Dennd4a	5.9138e-34	0.373054	0.818	0.248	9.17586e-30	2.43939e-50	0.569054	0.75	0.243	3.78495e-46	5.9138e-34	4.87877e-50	Dennd4a	102442	11
Relb	7.80068e-50	0.928613	0.652	0.154	1.21035e-45	3.06238e-47	0.614068	0.583	0.174	4.75158e-43	3.06238e-47	1.56014e-49	Relb	19698	11
Rps9	2.52358e-34	0.779558	0.992	0.909	3.91559e-30	2.07548e-49	0.679987	1	0.915	3.22032e-45	2.52358e-34	4.15096e-49	Rps9	76846	11
Rbpj	1.56717e-36	0.413002	0.629	0.166	2.43162e-32	7.78654e-49	0.54809	0.653	0.195	1.20816e-44	1.56717e-36	1.55731e-48	Rbpj	19664	11
Rplp01	7.97349e-39	0.942725	0.985	0.832	1.23717e-34	9.91912e-49	0.745791	0.991	0.891	1.53905e-44	7.97349e-39	1.98382e-48	Rplp0	11837	11
Taf10	4.61531e-43	0.56069	0.689	0.185	7.16111e-39	1.34205e-48	0.526419	0.644	0.197	2.08232e-44	4.61531e-43	2.68409e-48	Taf10	24075	11
Spag9	2.10647e-28	0.528541	0.848	0.341	3.2684e-24	1.64564e-48	0.739552	0.894	0.377	2.55337e-44	2.10647e-28	3.29127e-48	Spag9	70834	11
Smim3	1.45063e-32	0.312237	0.674	0.205	2.2508e-28	4.14909e-48	0.578736	0.685	0.22	6.43773e-44	1.45063e-32	8.29819e-48	Smim3	106878	11
Erp29	6.94211e-48	0.795987	0.879	0.276	1.07714e-43	2.57232e-41	0.640582	0.741	0.287	3.99122e-37	2.57232e-41	1.38842e-47	Erp29	67397	11
Rpsa1	3.38241e-40	1.10946	0.985	0.694	5.24815e-36	1.03149e-47	0.852964	0.991	0.768	1.60047e-43	3.38241e-40	2.06299e-47	Rpsa	16785	11
Limd2	2.10583e-44	0.585852	0.674	0.167	3.26741e-40	4.56295e-47	0.356468	0.532	0.139	7.07987e-43	2.10583e-44	9.1259e-47	Limd2	67803	11
Trf	1.58868e-40	0.605559	0.712	0.187	2.465e-36	6.8754e-47	0.394406	0.694	0.213	1.06679e-42	1.58868e-40	1.37508e-46	Trf	22041	11
H2-T23	1.43509e-28	0.563528	0.924	0.381	2.22669e-24	2.8859e-46	0.583587	0.866	0.325	4.47775e-42	1.43509e-28	5.77179e-46	H2-T23	15040	11
Arpc4	5.60552e-35	0.531759	0.864	0.308	8.69753e-31	4.8566e-46	0.534623	0.852	0.32	7.53549e-42	5.60552e-35	9.71319e-46	Arpc4	68089	11
Nfe2l2	4.4139e-28	0.543379	0.848	0.337	6.84861e-24	6.96665e-46	0.727173	0.875	0.354	1.08095e-41	4.4139e-28	1.39333e-45	Nfe2l2	18024	11
Tmed5	5.85084e-32	0.58978	0.788	0.276	9.07816e-28	8.5257e-46	0.667842	0.792	0.295	1.32285e-41	5.85084e-32	1.70514e-45	Tmed5	73130	11
Cd471	4.09039e-35	0.85168	0.962	0.43	6.34665e-31	8.54625e-46	0.83472	0.944	0.468	1.32604e-41	4.09039e-35	1.70925e-45	Cd47	16423	11
Foxp1	1.54018e-21	0.530903	0.583	0.21	2.38975e-17	1.32429e-45	0.725821	0.657	0.225	2.05477e-41	1.54018e-21	2.64858e-45	Foxp1	108655	11
Tagln2	3.35704e-36	1.19228	0.924	0.436	5.20879e-32	3.26454e-45	1.01459	0.968	0.547	5.06527e-41	3.35704e-36	6.52909e-45	Tagln2	21346	11
Bhlhe40	1.49073e-35	0.87844	0.886	0.327	2.31302e-31	8.494e-45	0.77163	0.903	0.403	1.31793e-40	1.49073e-35	1.6988e-44	Bhlhe40	20893	11
Tspo	3.40103e-31	1.00732	0.947	0.469	5.27704e-27	1.98901e-44	0.956702	0.944	0.524	3.08615e-40	3.40103e-31	3.97802e-44	Tspo	12257	11
Spg21	5.04894e-39	0.629894	0.621	0.169	7.83393e-35	4.6865e-44	0.528749	0.593	0.183	7.27157e-40	5.04894e-39	9.373e-44	Spg21	27965	11
Mrps7	1.43342e-40	0.588744	0.583	0.151	2.2241e-36	5.64186e-44	0.471145	0.523	0.147	8.75391e-40	1.43342e-40	1.12837e-43	Mrps7	50529	11
Hax1	4.017e-34	0.536841	0.538	0.147	6.23278e-30	1.04803e-43	0.504991	0.509	0.145	1.62613e-39	4.017e-34	2.09607e-43	Hax1	23897	11
Pitpna	1.12391e-33	0.572194	0.833	0.302	1.74387e-29	1.207e-43	0.640028	0.796	0.311	1.87278e-39	1.12391e-33	2.414e-43	Pitpna	18738	11
Tmsb102	7.66121e-38	1.35006	0.985	0.589	1.18871e-33	2.35708e-43	1.08181	0.986	0.725	3.65724e-39	7.66121e-38	4.71415e-43	Tmsb10	19240	11
Marcks	2.09547e-32	0.691837	0.788	0.277	3.25133e-28	2.90211e-43	0.76188	0.866	0.372	4.50291e-39	2.09547e-32	5.80421e-43	Marcks	17118	11
Rgs1	1.78619e-18	0.311369	0.72	0.297	2.77145e-14	3.17362e-43	0.743175	0.662	0.227	4.92419e-39	1.78619e-18	6.34725e-43	Rgs1	50778	11
Ctsz	2.13475e-39	0.786481	0.992	0.393	3.31227e-35	3.42851e-43	0.712517	0.958	0.474	5.31968e-39	2.13475e-39	6.85702e-43	Ctsz	64138	11
Arpc5	1.01451e-24	0.477612	0.947	0.445	1.57412e-20	4.99953e-43	0.646865	0.94	0.447	7.75728e-39	1.01451e-24	9.99907e-43	Arpc5	67771	11
Nsa2	7.84965e-35	0.667217	0.788	0.269	1.21795e-30	1.97036e-42	0.571983	0.745	0.274	3.05722e-38	7.84965e-35	3.94073e-42	Nsa2	59050	11
Nr4a3	4.11033e-35	0.818804	0.758	0.247	6.37759e-31	7.38935e-42	0.837442	0.75	0.284	1.14653e-37	4.11033e-35	1.47787e-41	Nr4a3	18124	11
Cyba1	2.16099e-24	0.613016	0.985	0.582	3.353e-20	1.34099e-41	0.682987	0.995	0.621	2.08068e-37	2.16099e-24	2.68198e-41	Cyba	13057	11
Ubl3	4.30616e-27	0.501119	0.758	0.279	6.68144e-23	2.48047e-41	0.485458	0.755	0.278	3.8487e-37	4.30616e-27	4.96094e-41	Ubl3	24109	11
Pfn11	2.01764e-33	0.910986	1	0.814	3.13057e-29	2.61084e-41	0.700451	0.991	0.866	4.05099e-37	2.01764e-33	5.22169e-41	Pfn1	18643	11
Phf5a	5.44324e-41	0.451726	0.621	0.16	8.44573e-37	3.45872e-33	0.291804	0.514	0.166	5.36655e-29	3.45872e-33	1.08865e-40	Phf5a	68479	11
Smpdl3a	8.32836e-41	0.738897	0.667	0.184	1.29223e-36	2.29438e-40	0.540566	0.611	0.203	3.55996e-36	2.29438e-40	1.66567e-40	Smpdl3a	57319	11
Nap1l11	1.09449e-40	0.772297	0.848	0.29	1.69822e-36	1.17891e-35	0.567715	0.824	0.358	1.82919e-31	1.17891e-35	2.18899e-40	Nap1l1	53605	11
Uqcrfs1	1.45703e-25	0.52494	0.742	0.282	2.26073e-21	1.46984e-40	0.633427	0.741	0.288	2.2806e-36	1.45703e-25	2.93967e-40	Uqcrfs1	66694	11
Psma6	1.42248e-22	0.424271	0.667	0.253	2.20712e-18	1.75256e-40	0.518781	0.722	0.258	2.71927e-36	1.42248e-22	3.50511e-40	Psma6	26443	11
Rps7	1.93172e-32	0.844596	0.992	0.765	2.99725e-28	2.84341e-40	0.66359	0.995	0.834	4.41184e-36	1.93172e-32	5.68683e-40	Rps7	20115	11
Arhgdia	9.31317e-31	0.616276	0.947	0.4	1.44503e-26	3.76174e-40	0.64067	0.921	0.436	5.83671e-36	9.31317e-31	7.52347e-40	Arhgdia	192662	11
Rps6	5.41208e-36	0.918757	0.977	0.808	8.39738e-32	6.79206e-40	0.666987	0.986	0.866	1.05386e-35	5.41208e-36	1.35841e-39	Rps6	20104	11
Ppp1ca	4.67664e-28	0.647462	0.894	0.384	7.25628e-24	8.78753e-40	0.657984	0.889	0.411	1.36347e-35	4.67664e-28	1.75751e-39	Ppp1ca	19045	11
Arpc1b	2.19626e-26	0.785906	0.992	0.649	3.40772e-22	1.27831e-39	0.755632	0.981	0.712	1.98343e-35	2.19626e-26	2.55662e-39	Arpc1b	11867	11
Mpc1	1.44161e-39	0.778952	0.864	0.309	2.2368e-35	2.394e-39	0.736079	0.773	0.334	3.71453e-35	2.394e-39	2.88322e-39	Mpc1	55951	11
Ptpn1	7.84271e-19	0.393327	0.636	0.255	1.21688e-14	1.66247e-39	0.573194	0.676	0.243	2.57949e-35	7.84271e-19	3.32495e-39	Ptpn1	19246	11
Wdr1	2.24196e-39	0.555772	0.765	0.227	3.47862e-35	2.93229e-39	0.504908	0.662	0.226	4.54974e-35	2.93229e-39	4.48392e-39	Wdr1	22388	11
Nfkb2	4.28835e-24	0.28277	0.53	0.166	6.6538e-20	2.55451e-39	0.457745	0.537	0.166	3.96358e-35	4.28835e-24	5.10902e-39	Nfkb2	18034	11
Psap1	2.00053e-26	1.26498	0.962	0.663	3.10402e-22	6.41337e-39	1.14508	0.968	0.723	9.95099e-35	2.00053e-26	1.28267e-38	Psap	19156	11
Crem	3.52463e-22	0.559531	0.871	0.425	5.46882e-18	9.04442e-39	0.601232	0.907	0.446	1.40333e-34	3.52463e-22	1.80888e-38	Crem	12916	11
Iqgap1	7.84321e-25	0.373188	0.78	0.291	1.21695e-20	1.22052e-38	0.508749	0.773	0.292	1.89375e-34	7.84321e-25	2.44103e-38	Iqgap1	29875	11
Cfl1	7.93989e-25	0.731192	0.985	0.705	1.23195e-20	2.8451e-38	0.67549	1	0.769	4.41446e-34	7.93989e-25	5.6902e-38	Cfl1	12631	11
Nfil3	2.39999e-17	0.283351	0.561	0.215	3.72382e-13	1.07243e-37	0.516212	0.671	0.241	1.66399e-33	2.39999e-17	2.14487e-37	Nfil3	18030	11
Wnk1	9.44623e-36	1.00547	0.871	0.32	1.46568e-31	2.12029e-37	0.779911	0.806	0.351	3.28985e-33	9.44623e-36	4.24059e-37	Wnk1	232341	11
Rps29	9.98871e-26	0.633072	1	0.936	1.54985e-21	3.39534e-37	0.580426	1	0.95	5.26822e-33	9.98871e-26	6.79069e-37	Rps29	20090	11
Pgls	1.71369e-31	0.605626	0.75	0.262	2.65896e-27	1.97211e-36	0.511346	0.745	0.286	3.05993e-32	1.71369e-31	3.94422e-36	Pgls	66171	11
Npc2	1.6168e-14	0.54338	0.939	0.577	2.50863e-10	3.99487e-36	0.854115	0.963	0.588	6.19843e-32	1.6168e-14	7.98973e-36	Npc2	67963	11
Snrpe	4.30402e-36	0.662072	0.886	0.322	6.67812e-32	2.96747e-26	0.377241	0.755	0.337	4.60433e-22	2.96747e-26	8.60805e-36	Snrpe	20643	11
Rgs10	5.58212e-31	0.512044	0.606	0.172	8.66121e-27	5.13992e-36	0.516974	0.56	0.184	7.9751e-32	5.58212e-31	1.02798e-35	Rgs10	67865	11
Rpl19	6.57409e-26	0.689688	0.985	0.807	1.02004e-21	6.80831e-36	0.554682	1	0.865	1.05638e-31	6.57409e-26	1.36166e-35	Rpl19	19921	11
Marcksl11	9.77838e-19	0.385565	0.833	0.391	1.51721e-14	1.34828e-35	0.732598	0.815	0.373	2.09199e-31	9.77838e-19	2.69656e-35	Marcksl1	17357	11
Cdc421	4.65861e-21	0.598176	0.977	0.611	7.22829e-17	1.62252e-35	0.614515	0.977	0.635	2.5175e-31	4.65861e-21	3.24503e-35	Cdc42	12540	11
Ppp1r11	1.64361e-35	0.546885	0.705	0.221	2.55022e-31	1.38563e-25	0.351013	0.56	0.222	2.14995e-21	1.38563e-25	3.28722e-35	Ppp1r11	76497	11
Psma1	6.07281e-28	0.492177	0.78	0.293	9.42258e-24	3.34371e-35	0.444625	0.741	0.295	5.1881e-31	6.07281e-28	6.68742e-35	Psma1	26440	11
H2-D1	1.53082e-14	0.496221	1	0.866	2.37523e-10	5.21886e-35	0.719674	1	0.86	8.09758e-31	1.53082e-14	1.04377e-34	H2-D1	14964	11
Psma4	5.74565e-35	0.670032	0.788	0.278	8.91494e-31	1.2806e-33	0.458944	0.736	0.294	1.98698e-29	1.2806e-33	1.14913e-34	Psma4	26441	11
Mvp	1.5983e-21	0.328289	0.523	0.174	2.47992e-17	6.11727e-35	0.384038	0.542	0.175	9.49156e-31	1.5983e-21	1.22345e-34	Mvp	78388	11
Cdc42se1	2.11173e-31	0.373011	0.576	0.167	3.27655e-27	6.27584e-35	0.277554	0.519	0.163	9.73759e-31	2.11173e-31	1.25517e-34	Cdc42se1	57912	11
Csnk2b	8.41788e-21	0.32571	0.629	0.239	1.30612e-16	7.80526e-35	0.334599	0.62	0.219	1.21106e-30	8.41788e-21	1.56105e-34	Csnk2b	13001	11
Rps27a	1.72442e-29	0.746056	0.992	0.872	2.6756e-25	1.02065e-34	0.559459	0.991	0.908	1.58363e-30	1.72442e-29	2.04129e-34	Rps27a	78294	11
Ube2f	1.28451e-34	0.451615	0.636	0.182	1.99304e-30	1.3647e-33	0.35739	0.616	0.213	2.11747e-29	1.3647e-33	2.56902e-34	Ube2f	67921	11
Rpl17	9.84911e-27	0.737517	0.985	0.836	1.52819e-22	1.295e-34	0.641193	1	0.875	2.00932e-30	9.84911e-27	2.59e-34	Rpl17	319195	11
Nr4a2	3.33615e-34	0.31568	0.765	0.234	5.17636e-30	5.53016e-30	0.306482	0.722	0.288	8.5806e-26	5.53016e-30	6.67229e-34	Nr4a2	18227	11
Ppp2ca	1.44773e-23	0.49881	0.894	0.386	2.24631e-19	9.67205e-34	0.658515	0.875	0.436	1.50072e-29	1.44773e-23	1.93441e-33	Ppp2ca	19052	11
Herpud1	5.16201e-23	0.449223	0.75	0.304	8.00938e-19	1.25373e-33	0.527344	0.75	0.307	1.94529e-29	5.16201e-23	2.50746e-33	Herpud1	64209	11
Rpl18	2.16893e-27	0.746927	0.985	0.779	3.36531e-23	1.34446e-33	0.593643	0.995	0.827	2.08607e-29	2.16893e-27	2.68893e-33	Rpl18	19899	11
Cmtm7	2.08898e-33	0.358183	0.591	0.161	3.24126e-29	1.60574e-30	0.384171	0.537	0.19	2.49147e-26	1.60574e-30	4.17796e-33	Cmtm7	102545	11
Tmem123	3.28138e-27	1.18981	0.682	0.263	5.09139e-23	2.29464e-33	1.09974	0.657	0.271	3.56036e-29	3.28138e-27	4.58928e-33	Tmem123	71929	11
Rnh1	5.48921e-23	0.422575	0.886	0.387	8.51706e-19	2.8212e-33	0.625469	0.852	0.411	4.37737e-29	5.48921e-23	5.6424e-33	Rnh1	107702	11
Pomp	3.12488e-26	0.68556	0.871	0.392	4.84856e-22	4.70535e-33	0.636487	0.843	0.403	7.30082e-29	3.12488e-26	9.4107e-33	Pomp	66537	11
Rps13	2.62319e-24	0.67921	0.985	0.804	4.07014e-20	4.84211e-33	0.581064	0.991	0.842	7.51303e-29	2.62319e-24	9.68423e-33	Rps13	68052	11
Cct2	7.59048e-33	0.508138	0.727	0.235	1.17774e-28	1.19266e-26	0.260726	0.616	0.236	1.85053e-22	1.19266e-26	1.5181e-32	Cct2	12461	11
Rpl34	3.50352e-23	0.614146	0.992	0.826	5.43606e-19	9.38107e-33	0.542755	0.986	0.866	1.45557e-28	3.50352e-23	1.87621e-32	Rpl34	68436	11
Ptms	1.15554e-32	0.837104	0.848	0.341	1.79294e-28	1.7776e-25	0.520263	0.843	0.421	2.75813e-21	1.7776e-25	2.31109e-32	Ptms	69202	11
Eif3k	1.35764e-23	0.620829	0.917	0.462	2.10651e-19	1.77789e-32	0.637105	0.921	0.521	2.75858e-28	1.35764e-23	3.55578e-32	Eif3k	73830	11
Ppt1	2.53569e-24	1.08533	0.538	0.192	3.93437e-20	2.4777e-32	0.91023	0.532	0.203	3.84439e-28	2.53569e-24	4.95539e-32	Ppt1	19063	11
Sri	2.87885e-32	0.64661	0.826	0.307	4.46682e-28	5.99354e-27	0.444828	0.736	0.326	9.29958e-23	5.99354e-27	5.75769e-32	Sri	109552	11
Hpcal1	1.69885e-28	0.378233	0.561	0.164	2.63594e-24	3.97781e-32	0.316141	0.537	0.181	6.17197e-28	1.69885e-28	7.95562e-32	Hpcal1	53602	11
G3bp1	3.92437e-30	0.603723	0.803	0.299	6.08906e-26	5.77231e-32	0.546376	0.769	0.328	8.95632e-28	3.92437e-30	1.15446e-31	G3bp1	27041	11
Lrrc59	6.8333e-32	0.440868	0.674	0.209	1.06025e-27	9.67233e-28	0.380987	0.583	0.223	1.50076e-23	9.67233e-28	1.36666e-31	Lrrc59	98238	11
Rpl32	2.32067e-29	0.803699	0.985	0.843	3.60075e-25	9.32245e-32	0.559378	0.991	0.895	1.44647e-27	2.32067e-29	1.86449e-31	Rpl32	19951	11
Snrpd1	1.0349e-31	0.475535	0.697	0.224	1.60576e-27	1.02386e-27	0.321927	0.653	0.257	1.58861e-23	1.02386e-27	2.06981e-31	Snrpd1	20641	11
Cycs	1.12683e-18	0.362272	0.902	0.445	1.74839e-14	1.32058e-31	0.609814	0.917	0.473	2.04901e-27	1.12683e-18	2.64116e-31	Cycs	13063	11
H3f3a1	1.21033e-14	0.410594	0.977	0.786	1.87795e-10	2.30223e-31	0.567366	0.995	0.791	3.57213e-27	1.21033e-14	4.60445e-31	H3f3a	15078	11
Psma7	1.17251e-18	0.459811	0.871	0.426	1.81926e-14	2.48021e-31	0.565959	0.889	0.436	3.8483e-27	1.17251e-18	4.96043e-31	Psma7	26444	11
Actb1	3.49497e-31	1.0635	1	0.91	5.42279e-27	3.38007e-30	0.966254	1	0.958	5.24451e-26	3.38007e-30	6.98994e-31	Actb	11461	11
Vim1	3.61293e-31	1.23863	0.924	0.402	5.60583e-27	1.96684e-13	0.680658	0.898	0.605	3.05176e-09	1.96684e-13	7.22587e-31	Vim	22352	11
Rpl27-ps3	3.00406e-23	0.389692	0.689	0.257	4.6611e-19	5.45692e-31	0.361505	0.671	0.256	8.46695e-27	3.00406e-23	1.09138e-30	Rpl27-ps3	621100	11
Rab10	6.01875e-22	0.409621	0.773	0.313	9.33869e-18	5.52863e-31	0.519563	0.782	0.351	8.57822e-27	6.01875e-22	1.10573e-30	Rab10	19325	11
Rps4x1	4.2276e-27	0.822848	0.992	0.745	6.55954e-23	6.59675e-31	0.614239	0.995	0.83	1.02355e-26	4.2276e-27	1.31935e-30	Rps4x	20102	11
Rps16	7.194e-27	0.659073	0.992	0.869	1.11622e-22	6.6558e-31	0.472984	0.991	0.908	1.03271e-26	7.194e-27	1.33116e-30	Rps16	20055	11
Rps3a11	1.59978e-30	0.808204	0.985	0.796	2.48221e-26	7.14167e-31	0.573971	0.986	0.855	1.1081e-26	1.59978e-30	1.42833e-30	Rps3a1	20091	11
Cct5	7.76914e-31	0.631164	0.818	0.313	1.20546e-26	9.69874e-27	0.415277	0.736	0.327	1.50486e-22	9.69874e-27	1.55383e-30	Cct5	12465	11
Rps24	6.56817e-25	0.63761	0.992	0.796	1.01912e-20	7.84692e-31	0.523048	0.991	0.862	1.21753e-26	6.56817e-25	1.56938e-30	Rps24	20088	11
Rpl281	8.78447e-29	0.795679	0.992	0.728	1.363e-24	1.54144e-30	0.586651	0.986	0.804	2.39169e-26	8.78447e-29	3.08287e-30	Rpl28	19943	11
Eif2s2	3.72328e-21	0.686914	0.871	0.44	5.77705e-17	1.85509e-30	0.660088	0.926	0.5	2.87836e-26	3.72328e-21	3.71018e-30	Eif2s2	67204	11
Edem1	4.24059e-25	0.386596	0.561	0.182	6.5797e-21	2.12409e-30	0.326561	0.505	0.172	3.29573e-26	4.24059e-25	4.24817e-30	Edem1	192193	11
Hnrnpa1	3.63898e-30	0.764278	0.886	0.38	5.64625e-26	4.84332e-24	0.388376	0.843	0.424	7.5149e-20	4.84332e-24	7.27797e-30	Hnrnpa1	15382	11
Akap13	6.9046e-21	0.446981	0.735	0.301	1.07132e-16	4.06469e-30	0.467744	0.824	0.354	6.30677e-26	6.9046e-21	8.12938e-30	Akap13	75547	11
Stx7	4.30481e-30	0.563705	0.621	0.199	6.67934e-26	2.0976e-27	0.361107	0.579	0.222	3.25464e-23	2.0976e-27	8.60962e-30	Stx7	53331	11
Ifngr1	5.26084e-22	0.251479	0.758	0.305	8.16273e-18	5.55276e-30	0.41946	0.708	0.306	8.61567e-26	5.26084e-22	1.11055e-29	Ifngr1	15979	11
Rpl151	1.20509e-28	0.80722	0.992	0.734	1.86982e-24	7.09318e-30	0.560918	0.986	0.816	1.10058e-25	1.20509e-28	1.41864e-29	Rpl15	66480	11
Ccdc12	1.01383e-29	0.646541	0.78	0.298	1.57306e-25	1.16764e-29	0.452279	0.722	0.31	1.81172e-25	1.16764e-29	2.02766e-29	Ccdc12	72654	11
Ube2e3	2.2443e-16	0.314824	0.53	0.208	3.48226e-12	1.37327e-29	0.449824	0.588	0.223	2.13077e-25	2.2443e-16	2.74654e-29	Ube2e3	22193	11
Rps15a	4.0026e-27	0.686027	0.985	0.791	6.21043e-23	1.67253e-29	0.519802	0.991	0.866	2.5951e-25	4.0026e-27	3.34506e-29	Rps15a	267019	11
Eif3f	1.86906e-29	0.896422	0.977	0.559	2.90003e-25	3.32534e-25	0.577629	0.958	0.62	5.1596e-21	3.32534e-25	3.73811e-29	Eif3f	66085	11
Tln1	2.4968e-29	0.304856	0.636	0.191	3.87403e-25	2.07933e-28	0.273498	0.569	0.205	3.22628e-24	2.07933e-28	4.99359e-29	Tln1	21894	11
Eif3h	8.44861e-23	0.692764	0.947	0.503	1.31089e-18	3.48469e-29	0.604842	0.931	0.541	5.40685e-25	8.44861e-23	6.96938e-29	Eif3h	68135	11
Lsm4	3.86242e-23	0.42135	0.598	0.215	5.99293e-19	6.75369e-29	0.379538	0.694	0.285	1.0479e-24	3.86242e-23	1.35074e-28	Lsm4	50783	11
Atp1a1	1.89042e-23	0.40192	0.811	0.32	2.93317e-19	8.73266e-29	0.402853	0.796	0.339	1.35496e-24	1.89042e-23	1.74653e-28	Atp1a1	11928	11
Tmem14c	1.18345e-28	0.504884	0.712	0.247	1.83624e-24	9.84664e-25	0.295583	0.616	0.257	1.5278e-20	9.84664e-25	2.3669e-28	Tmem14c	66154	11
Atp5d	4.45475e-18	0.535562	0.909	0.508	6.912e-14	1.24817e-28	0.522087	0.954	0.527	1.93666e-24	4.45475e-18	2.49634e-28	Atp5d	66043	11
Itm2c	1.25692e-28	0.707783	0.826	0.326	1.95024e-24	2.83373e-19	0.320869	0.759	0.371	4.39682e-15	2.83373e-19	2.51384e-28	Itm2c	64294	11
Psmb7	1.27028e-28	0.419751	0.735	0.256	1.97097e-24	3.37343e-27	0.307769	0.662	0.265	5.23421e-23	3.37343e-27	2.54056e-28	Psmb7	19177	11
Eef1b2	1.73726e-28	0.889975	0.97	0.544	2.69552e-24	3.08358e-24	0.563378	0.954	0.604	4.78449e-20	3.08358e-24	3.47451e-28	Eef1b2	55949	11
Fam96b	2.91125e-19	0.346678	0.53	0.192	4.5171e-15	3.86076e-28	0.335009	0.579	0.218	5.99035e-24	2.91125e-19	7.72152e-28	Fam96b	NA	11
Rbm31	2.78289e-23	0.716059	0.97	0.575	4.31792e-19	5.47728e-28	0.554097	0.954	0.58	8.49854e-24	2.78289e-23	1.09546e-27	Rbm3	19652	11
Ywhah	1.60849e-17	0.348515	0.765	0.334	2.49574e-13	6.65708e-28	0.441047	0.796	0.352	1.03291e-23	1.60849e-17	1.33142e-27	Ywhah	22629	11
Sdf2l1	7.24182e-21	0.371712	0.591	0.217	1.12364e-16	8.85129e-28	0.263185	0.625	0.241	1.37337e-23	7.24182e-21	1.77026e-27	Sdf2l1	64136	11
Rps181	8.61845e-25	0.696861	0.992	0.807	1.33724e-20	2.15461e-27	0.52229	1	0.874	3.34309e-23	8.61845e-25	4.30921e-27	Rps18	20084	11
H13	1.70823e-21	0.35572	0.697	0.272	2.6505e-17	2.37934e-27	0.358365	0.653	0.261	3.69179e-23	1.70823e-21	4.75869e-27	H13	14950	11
Cmpk1	7.98194e-26	0.293282	0.765	0.269	1.23848e-21	2.59355e-27	0.318546	0.676	0.275	4.02415e-23	7.98194e-26	5.1871e-27	Cmpk1	66588	11
Uba52	1.6418e-16	0.356949	0.924	0.493	2.54742e-12	2.78572e-27	0.431515	0.935	0.499	4.32232e-23	1.6418e-16	5.57144e-27	Uba52	22186	11
Rpl35a1	2.43477e-24	0.60563	1	0.885	3.77778e-20	3.06493e-27	0.461348	0.995	0.915	4.75555e-23	2.43477e-24	6.12987e-27	Rpl35a	57808	11
Rpl27	1.59145e-17	0.570947	0.977	0.687	2.46929e-13	3.79361e-27	0.562359	0.972	0.734	5.88617e-23	1.59145e-17	7.58722e-27	Rpl27	19942	11
Dnajc8	5.32011e-27	0.451029	0.758	0.274	8.25468e-23	7.84542e-23	0.256366	0.611	0.256	1.2173e-18	7.84542e-23	1.06402e-26	Dnajc8	68598	11
Emc6	5.28487e-22	0.309246	0.636	0.23	8.20001e-18	5.85167e-27	0.294553	0.593	0.229	9.07946e-23	5.28487e-22	1.17033e-26	Emc6	66048	11
Gnai2	1.95446e-26	0.646975	0.97	0.486	3.03254e-22	9.71536e-27	0.545168	0.944	0.539	1.50744e-22	1.95446e-26	1.94307e-26	Gnai2	14678	11
Tomm22	7.05883e-24	0.352495	0.758	0.289	1.09525e-19	1.08552e-26	0.314723	0.611	0.243	1.6843e-22	7.05883e-24	2.17105e-26	Tomm22	223696	11
Eif4h	1.3701e-26	0.389401	0.735	0.258	2.12585e-22	2.03434e-24	0.278785	0.606	0.244	3.15648e-20	2.03434e-24	2.7402e-26	Eif4h	22384	11
Rpl29	1.68445e-20	0.681703	0.977	0.672	2.6136e-16	2.108e-26	0.543171	0.981	0.745	3.27077e-22	1.68445e-20	4.216e-26	Rpl29	19944	11
Atpif1	4.14567e-20	0.675499	0.841	0.419	6.43242e-16	2.60707e-26	0.580727	0.856	0.447	4.04513e-22	4.14567e-20	5.21414e-26	Atpif1	11983	11
Gpi1	2.64891e-26	0.568314	0.833	0.337	4.11005e-22	6.5132e-26	0.415111	0.736	0.335	1.01059e-21	6.5132e-26	5.29782e-26	Gpi1	14751	11
Slc25a3	1.1214e-11	0.301138	0.962	0.567	1.73997e-07	3.47392e-26	0.498708	0.972	0.581	5.39014e-22	1.1214e-11	6.94784e-26	Slc25a3	18674	11
Rpl11	2.40118e-24	0.659545	0.992	0.788	3.72568e-20	3.5981e-26	0.494273	0.991	0.844	5.58282e-22	2.40118e-24	7.19621e-26	Rpl11	67025	11
Eif3m	4.14947e-26	0.497744	0.864	0.343	6.43832e-22	2.82936e-20	0.316846	0.708	0.334	4.39004e-16	2.82936e-20	8.29895e-26	Eif3m	98221	11
Rps192	4.73207e-26	0.68534	0.992	0.832	7.34228e-22	2.10995e-24	0.458754	0.995	0.899	3.27379e-20	2.10995e-24	9.46415e-26	Rps19	20085	11
Eif3i	5.4041e-26	0.482503	0.879	0.34	8.385e-22	7.62113e-24	0.366853	0.731	0.333	1.18249e-19	7.62113e-24	1.08082e-25	Eif3i	54709	11
Rpl18a	2.02791e-21	0.606767	0.992	0.89	3.14651e-17	7.15736e-26	0.486858	1	0.927	1.11054e-21	2.02791e-21	1.43147e-25	Rpl18a	76808	11
Rps3	6.90385e-21	0.572237	0.992	0.827	1.0712e-16	8.02469e-26	0.460009	0.995	0.871	1.24511e-21	6.90385e-21	1.60494e-25	Rps3	27050	11
Rpl41	8.41891e-26	0.793366	0.992	0.71	1.30628e-21	1.29316e-22	0.540163	0.995	0.794	2.00647e-18	1.29316e-22	1.68378e-25	Rpl4	67891	11
Snrpf	8.5652e-26	0.675879	0.864	0.384	1.32898e-21	1.60091e-16	0.273661	0.792	0.431	2.48397e-12	1.60091e-16	1.71304e-25	Snrpf	69878	11
Slc25a5	2.07039e-18	0.577687	0.909	0.495	3.21242e-14	2.95227e-25	0.545647	0.921	0.531	4.58075e-21	2.07039e-18	5.90455e-25	Slc25a5	11740	11
Rpl141	3.5735e-25	0.751416	0.985	0.78	5.54465e-21	6.48407e-20	0.442193	0.991	0.844	1.00607e-15	6.48407e-20	7.14701e-25	Rpl14	67115	11
Ifitm21	7.86836e-10	0.533552	0.932	0.668	1.22085e-05	4.09274e-25	0.669269	0.972	0.744	6.3503e-21	7.86836e-10	8.18548e-25	Ifitm2	80876	11
Plp2	5.98525e-25	0.401144	0.576	0.19	9.28671e-21	1.3156e-21	0.354672	0.509	0.211	2.04129e-17	1.3156e-21	1.19705e-24	Plp2	18824	11
Ube2n	1.90929e-23	0.375365	0.826	0.332	2.96245e-19	7.89249e-25	0.349542	0.801	0.373	1.2246e-20	1.90929e-23	1.5785e-24	Ube2n	93765	11
Atp5c1	3.03878e-24	0.553657	0.917	0.409	4.71498e-20	1.14039e-24	0.48246	0.819	0.416	1.76943e-20	3.03878e-24	2.28078e-24	Atp5c1	11949	11
Ghitm	1.26065e-24	0.327518	0.765	0.283	1.95603e-20	3.05103e-19	0.273666	0.616	0.277	4.73398e-15	3.05103e-19	2.5213e-24	Ghitm	66092	11
Rpl261	1.7654e-24	0.671621	0.985	0.813	2.7392e-20	4.02311e-24	0.460932	0.991	0.874	6.24225e-20	4.02311e-24	3.53081e-24	Rpl26	19941	11
Rack1	1.92069e-24	0.756004	0.97	0.613	2.98014e-20	5.4271e-24	0.540512	0.977	0.686	8.42069e-20	5.4271e-24	3.84138e-24	Rack1	14694	11
Gm11808	1.03676e-17	0.422647	0.962	0.508	1.60863e-13	1.94705e-24	0.455669	0.94	0.521	3.02105e-20	1.03676e-17	3.8941e-24	Gm11808	666586	11
Rps25	7.45472e-19	0.537032	0.992	0.828	1.15667e-14	2.01579e-24	0.456459	0.991	0.869	3.1277e-20	7.45472e-19	4.03158e-24	Rps25	75617	11
Mrpl52	2.06087e-24	0.559748	0.902	0.415	3.19764e-20	1.36021e-21	0.372078	0.856	0.455	2.1105e-17	1.36021e-21	4.12173e-24	Mrpl52	68836	11
Psma5	6.60993e-23	0.362434	0.689	0.254	1.0256e-18	2.68661e-24	0.340328	0.63	0.267	4.16855e-20	6.60993e-23	5.37323e-24	Psma5	26442	11
Nars	3.7097e-19	0.334657	0.598	0.231	5.75597e-15	3.40663e-24	0.379125	0.569	0.237	5.28573e-20	3.7097e-19	6.81327e-24	Nars	70223	11
Cox5a	4.65248e-21	0.472638	0.917	0.42	7.21878e-17	3.49413e-24	0.407641	0.843	0.425	5.42149e-20	4.65248e-21	6.98826e-24	Cox5a	12858	11
Rplp2	7.17395e-15	0.408144	0.977	0.867	1.11311e-10	4.50309e-24	0.386617	0.995	0.891	6.98699e-20	7.17395e-15	9.00617e-24	Rplp2	67186	11
Atp5f1	5.47227e-24	0.594597	0.886	0.398	8.49077e-20	1.83425e-21	0.308029	0.838	0.415	2.84602e-17	1.83425e-21	1.09445e-23	Atp5f1	NA	11
Rps10	8.9015e-20	0.594866	0.977	0.746	1.38116e-15	6.2074e-24	0.487314	0.995	0.793	9.63141e-20	8.9015e-20	1.24148e-23	Rps10	67097	11
Tbca	6.50611e-24	0.715008	0.864	0.423	1.00949e-19	8.14536e-15	0.34704	0.792	0.468	1.26383e-10	8.14536e-15	1.30122e-23	Tbca	21371	11
Polr2e	7.88497e-24	0.320891	0.614	0.212	1.22343e-19	4.07137e-23	0.295277	0.5	0.192	6.31714e-19	4.07137e-23	1.57699e-23	Polr2e	66420	11
Psmd11	2.01126e-22	0.298722	0.629	0.222	3.12067e-18	8.3078e-24	0.272425	0.606	0.248	1.28904e-19	2.01126e-22	1.66156e-23	Psmd11	69077	11
Tpm4	9.36842e-20	0.432352	0.909	0.454	1.4536e-15	9.06397e-24	0.488111	0.931	0.535	1.40637e-19	9.36842e-20	1.81279e-23	Tpm4	326618	11
Rpl10	9.66023e-24	0.6112	0.992	0.861	1.49888e-19	1.41615e-18	0.380674	0.991	0.905	2.1973e-14	1.41615e-18	1.93205e-23	Rpl10	110954	11
Rps26	7.28688e-20	0.562737	0.985	0.783	1.13063e-15	1.23431e-23	0.447817	0.991	0.83	1.91516e-19	7.28688e-20	2.46862e-23	Rps26	27370	11
Tpm3	1.18878e-20	0.529893	0.97	0.505	1.84451e-16	1.31173e-23	0.475578	0.977	0.576	2.03528e-19	1.18878e-20	2.62346e-23	Tpm3	59069	11
Rpl10a	1.68165e-23	0.739897	0.992	0.693	2.60925e-19	4.00805e-17	0.428895	0.986	0.771	6.21889e-13	4.00805e-17	3.36331e-23	Rpl10a	19896	11
Psmd8	1.88863e-23	0.470485	0.765	0.317	2.93039e-19	5.98112e-21	0.304922	0.722	0.337	9.28031e-17	5.98112e-21	3.77725e-23	Psmd8	57296	11
Psmb1	2.20939e-23	0.556923	0.97	0.465	3.42809e-19	3.58936e-17	0.324086	0.856	0.491	5.56925e-13	3.58936e-17	4.41879e-23	Psmb1	19170	11
Eif3e	3.2671e-23	0.595028	0.939	0.456	5.06923e-19	4.30634e-21	0.405331	0.875	0.471	6.68171e-17	4.30634e-21	6.5342e-23	Eif3e	16341	11
Rpl3	2.47661e-21	0.734614	0.985	0.72	3.84271e-17	4.14962e-23	0.527342	1	0.802	6.43854e-19	2.47661e-21	8.29923e-23	Rpl3	27367	11
Rpl6	2.92022e-19	0.618166	0.992	0.768	4.53101e-15	7.88959e-23	0.475945	0.995	0.842	1.22415e-18	2.92022e-19	1.57792e-22	Rpl6	19988	11
Rpl131	8.0299e-23	0.643052	1	0.873	1.24592e-18	1.64516e-15	0.360997	1	0.92	2.55263e-11	1.64516e-15	1.60598e-22	Rpl13	270106	11
Ybx1	2.53755e-21	0.721565	0.962	0.602	3.93727e-17	8.79191e-23	0.552898	0.972	0.677	1.36415e-18	2.53755e-21	1.75838e-22	Ybx1	22608	11
Dcun1d5	1.06003e-22	0.299792	0.689	0.255	1.64474e-18	1.22975e-21	0.298502	0.639	0.282	1.90808e-17	1.22975e-21	2.12006e-22	Dcun1d5	76863	11
Rpl36al	1.29288e-12	0.31964	0.939	0.531	2.00604e-08	1.32308e-22	0.404437	0.949	0.58	2.05289e-18	1.29288e-12	2.64616e-22	Rpl36al	66483	11
Cnbp	1.54115e-15	0.487022	0.955	0.588	2.39125e-11	1.55945e-22	0.485231	0.954	0.635	2.41964e-18	1.54115e-15	3.1189e-22	Cnbp	12785	11
Emp3	1.74861e-22	0.695957	0.841	0.359	2.71314e-18	1.31952e-21	0.591706	0.866	0.47	2.04737e-17	1.31952e-21	3.49721e-22	Emp3	13732	11
Rpl27a	4.8544e-19	0.568463	0.985	0.816	7.53209e-15	2.71464e-22	0.434273	0.995	0.858	4.21204e-18	4.8544e-19	5.42928e-22	Rpl27a	26451	11
Psmb6	5.53255e-16	0.280135	0.856	0.407	8.5843e-12	2.91792e-22	0.344113	0.843	0.422	4.52745e-18	5.53255e-16	5.83584e-22	Psmb6	19175	11
Smdt1	3.63967e-20	0.477205	0.879	0.408	5.64732e-16	6.38548e-22	0.416141	0.875	0.464	9.90771e-18	3.63967e-20	1.2771e-21	Smdt1	69029	11
Eef1a1	7.37661e-22	0.615398	1	0.869	1.14455e-17	1.78478e-16	0.358595	1	0.925	2.76926e-12	1.78478e-16	1.47532e-21	Eef1a1	13627	11
Set	7.5427e-22	0.404583	0.871	0.375	1.17032e-17	1.23199e-12	0.282641	0.708	0.406	1.91156e-08	1.23199e-12	1.50854e-21	Set	56086	11
Rpl81	8.44155e-22	0.577445	1	0.817	1.30979e-17	9.18077e-22	0.42507	0.991	0.86	1.42449e-17	9.18077e-22	1.68831e-21	Rpl8	26961	11
Hnrnpa3	3.68469e-21	0.51535	0.917	0.444	5.71717e-17	1.87878e-21	0.386101	0.894	0.486	2.91512e-17	3.68469e-21	3.75756e-21	Hnrnpa3	229279	11
Cox5b	2.26078e-13	0.29826	0.939	0.514	3.50783e-09	2.45695e-21	0.366699	0.968	0.561	3.8122e-17	2.26078e-13	4.9139e-21	Cox5b	12859	11
Rtraf	6.3922e-21	0.521362	0.826	0.366	9.91814e-17	3.86782e-19	0.365558	0.75	0.384	6.0013e-15	3.86782e-19	1.27844e-20	Rtraf	68045	11
Rpl391	7.71515e-21	0.632034	0.992	0.805	1.19708e-16	5.67112e-16	0.367942	0.991	0.876	8.79931e-12	5.67112e-16	1.54303e-20	Rpl39	67248	11
Rpl22	1.01376e-20	0.704812	0.97	0.65	1.57294e-16	7.98422e-21	0.487067	0.968	0.712	1.23883e-16	1.01376e-20	1.59684e-20	Rpl22	19934	11
Rps51	8.24497e-21	0.633665	0.977	0.808	1.27929e-16	3.36464e-17	0.415468	1	0.879	5.22058e-13	3.36464e-17	1.64899e-20	Rps5	20103	11
Eef1g	9.18703e-21	0.674926	0.97	0.582	1.42546e-16	8.49579e-14	0.315221	0.968	0.636	1.31821e-09	8.49579e-14	1.83741e-20	Eef1g	67160	11
Anp32b	9.56729e-21	0.438028	0.758	0.316	1.48446e-16	1.55588e-18	0.273531	0.699	0.339	2.4141e-14	1.55588e-18	1.91346e-20	Anp32b	67628	11
Iscu	1.08397e-20	0.415784	0.712	0.289	1.68188e-16	1.17607e-15	0.312517	0.644	0.321	1.82479e-11	1.17607e-15	2.16793e-20	Iscu	66383	11
Ccnd2	2.89845e-12	0.457787	0.523	0.228	4.49724e-08	1.17528e-20	0.658105	0.602	0.28	1.82357e-16	2.89845e-12	2.35057e-20	Ccnd2	12444	11
Rpl352	1.2324e-20	0.612168	0.992	0.757	1.91219e-16	1.28759e-17	0.401827	0.991	0.829	1.99783e-13	1.28759e-17	2.4648e-20	Rpl35	66489	11
Rpl211	7.69441e-20	0.568057	0.992	0.81	1.19387e-15	1.97022e-20	0.421383	0.991	0.863	3.057e-16	7.69441e-20	3.94045e-20	Rpl21	19933	11
Clic1	2.63528e-17	0.503862	0.985	0.57	4.0889e-13	2.3455e-20	0.440776	0.963	0.614	3.63928e-16	2.63528e-17	4.691e-20	Clic1	114584	11
Atp5e1	1.2014e-11	0.333349	0.977	0.619	1.86409e-07	6.0336e-20	0.40147	0.968	0.661	9.36174e-16	1.2014e-11	1.20672e-19	Atp5e	67126	11
Akr1a1	3.27207e-16	0.397391	0.894	0.422	5.07695e-12	6.14991e-20	0.366725	0.856	0.453	9.54219e-16	3.27207e-16	1.22998e-19	Akr1a1	58810	11
Rps14	6.31705e-19	0.505855	1	0.902	9.80154e-15	6.45527e-20	0.379401	0.995	0.934	1.0016e-15	6.31705e-19	1.29105e-19	Rps14	20044	11
Mdh2	8.49411e-18	0.537266	0.75	0.338	1.31795e-13	8.10566e-20	0.329794	0.713	0.346	1.25767e-15	8.49411e-18	1.62113e-19	Mdh2	17448	11
Cct4	5.02203e-18	0.429254	0.727	0.325	7.79218e-14	2.05876e-19	0.272559	0.699	0.327	3.19437e-15	5.02203e-18	4.11752e-19	Cct4	12464	11
Atp5g2	2.11258e-19	0.524755	0.917	0.445	3.27789e-15	1.88114e-17	0.292725	0.875	0.466	2.91877e-13	1.88114e-17	4.22517e-19	Atp5g2	67942	11
Rpl7a	3.13682e-19	0.665432	0.977	0.663	4.8671e-15	1.98961e-15	0.410816	0.991	0.732	3.08707e-11	1.98961e-15	6.27365e-19	Rpl7a	27176	11
Btf3	1.05161e-16	0.577009	0.962	0.657	1.63168e-12	3.56146e-19	0.455742	0.977	0.691	5.52596e-15	1.05161e-16	7.12292e-19	Btf3	218490	11
Cox7a2l	3.7903e-19	0.563135	0.955	0.526	5.88103e-15	2.27321e-12	0.29718	0.898	0.574	3.52711e-08	2.27321e-12	7.5806e-19	Cox7a2l	20463	11
Gnb2	3.96779e-19	0.499346	0.97	0.493	6.15643e-15	3.17738e-15	0.287404	0.912	0.53	4.93002e-11	3.17738e-15	7.93559e-19	Gnb2	14693	11
Snrpg	1.16418e-16	0.385126	0.886	0.451	1.80635e-12	4.29916e-19	0.290112	0.889	0.494	6.67057e-15	1.16418e-16	8.59831e-19	Snrpg	68011	11
Ndufa6	3.93756e-13	0.296731	0.924	0.477	6.10952e-09	5.45508e-19	0.344428	0.898	0.496	8.46411e-15	3.93756e-13	1.09102e-18	Ndufa6	67130	11
Rpl9	5.75012e-19	0.558656	0.992	0.84	8.92189e-15	8.5146e-16	0.339778	0.995	0.882	1.32113e-11	8.5146e-16	1.15002e-18	Rpl9	20005	11
Rpl13a	2.03742e-16	0.528868	0.977	0.621	3.16126e-12	6.90391e-19	0.446232	0.977	0.683	1.07121e-14	2.03742e-16	1.38078e-18	Rpl13a	22121	11
Bst2	9.28512e-15	0.525232	0.72	0.333	1.44068e-10	8.62241e-19	0.34911	0.676	0.324	1.33785e-14	9.28512e-15	1.72448e-18	Bst2	69550	11
Rps28	2.93657e-15	0.433908	0.992	0.873	4.55637e-11	1.54946e-18	0.368573	0.995	0.907	2.40415e-14	2.93657e-15	3.09893e-18	Rps28	54127	11
Gpx1	1.59403e-18	0.4974	0.962	0.521	2.4733e-14	7.60858e-14	0.312147	0.921	0.615	1.18055e-09	7.60858e-14	3.18807e-18	Gpx1	14775	11
Reep5	3.13196e-17	0.353416	0.841	0.382	4.85955e-13	3.3093e-18	0.290033	0.755	0.387	5.13471e-14	3.13196e-17	6.61859e-18	Reep5	13476	11
Rpl23a1	3.50468e-18	0.565412	0.985	0.81	5.43786e-14	2.11691e-16	0.373104	0.986	0.881	3.2846e-12	2.11691e-16	7.00935e-18	Rpl23a	268449	11
Rps15	5.62504e-18	0.522259	0.985	0.789	8.72781e-14	2.65623e-16	0.37396	1	0.849	4.1214e-12	2.65623e-16	1.12501e-17	Rps15	20054	11
Psmb2	3.13079e-16	0.353263	0.773	0.362	4.85774e-12	7.48645e-18	0.279373	0.782	0.396	1.1616e-13	3.13079e-16	1.49729e-17	Psmb2	26445	11
Pabpc1	8.52448e-14	0.46097	0.97	0.625	1.32266e-09	1.11742e-17	0.440012	0.981	0.681	1.73378e-13	8.52448e-14	2.23483e-17	Pabpc1	18458	11
Pcbp1	1.14637e-16	0.274628	0.894	0.421	1.77871e-12	1.14842e-17	0.292193	0.866	0.459	1.78189e-13	1.14637e-16	2.29684e-17	Pcbp1	23983	11
Atp5a1	1.19895e-14	0.335028	0.864	0.427	1.86029e-10	2.60241e-17	0.269221	0.875	0.448	4.0379e-13	1.19895e-14	5.20482e-17	Atp5a1	11946	11
Rpl5	2.79261e-17	0.572659	0.985	0.615	4.33301e-13	7.67715e-13	0.306807	0.981	0.692	1.19119e-08	7.67715e-13	5.58522e-17	Rpl5	100503670	11
Rpl71	3.53463e-17	0.560461	0.992	0.726	5.48433e-13	8.92889e-15	0.362939	0.995	0.811	1.38541e-10	8.92889e-15	7.06925e-17	Rpl7	19989	11
Prdx2	1.60482e-10	0.296268	0.697	0.351	2.49004e-06	4.90663e-17	0.343787	0.769	0.41	7.61312e-13	1.60482e-10	9.81325e-17	Prdx2	21672	11
Tomm20	7.20994e-14	0.259772	0.909	0.486	1.11869e-09	4.91979e-17	0.310493	0.926	0.527	7.63355e-13	7.20994e-14	9.83958e-17	Tomm20	67952	11
Hnrnpf	1.42329e-15	0.468421	0.955	0.535	2.20838e-11	8.33633e-17	0.353995	0.968	0.601	1.29347e-12	1.42329e-15	1.66727e-16	Hnrnpf	98758	11
Nfkbia1	1.10137e-09	0.32406	0.947	0.619	1.70888e-05	9.12881e-17	0.53977	0.94	0.714	1.41643e-12	1.10137e-09	1.82576e-16	Nfkbia	18035	11
Rps81	1.13007e-16	0.512448	1	0.831	1.75342e-12	5.42762e-16	0.362535	0.995	0.879	8.4215e-12	5.42762e-16	2.26015e-16	Rps8	20116	11
Hmgb2	3.33917e-09	0.408742	0.598	0.311	5.18105e-05	1.75583e-16	0.333495	0.579	0.263	2.72434e-12	3.33917e-09	3.51166e-16	Hmgb2	97165	11
Arf5	6.62491e-15	0.32832	0.962	0.531	1.02792e-10	2.0898e-16	0.297776	0.949	0.583	3.24253e-12	6.62491e-15	4.17959e-16	Arf5	11844	11
Sumo2	5.25686e-16	0.463284	0.932	0.52	8.15655e-12	2.96481e-16	0.381534	0.917	0.572	4.6002e-12	5.25686e-16	5.92962e-16	Sumo2	170930	11
Rpl23	1.14399e-14	0.43183	1	0.858	1.77502e-10	5.02958e-16	0.342289	0.986	0.897	7.8039e-12	1.14399e-14	1.00592e-15	Rpl23	65019	11
Rpl37a	1.07736e-12	0.390871	1	0.897	1.67163e-08	5.13305e-16	0.32847	0.991	0.925	7.96445e-12	1.07736e-12	1.02661e-15	Rpl37a	19981	11
Atp5h	8.78433e-14	0.420099	0.947	0.545	1.36298e-09	5.96837e-16	0.340316	0.944	0.591	9.26053e-12	8.78433e-14	1.19367e-15	Atp5h	71679	11
Rps231	1.37573e-15	0.502916	0.977	0.849	2.13458e-11	2.20676e-15	0.351003	0.995	0.899	3.42401e-11	2.20676e-15	2.75145e-15	Rps23	66475	11
Txnrd1	2.33613e-13	0.2838	0.629	0.301	3.62473e-09	3.06349e-15	0.365583	0.676	0.373	4.75331e-11	2.33613e-13	6.12697e-15	Txnrd1	50493	11
Rps201	3.76118e-15	0.511591	1	0.743	5.83584e-11	2.16991e-10	0.274476	0.991	0.804	3.36683e-06	2.16991e-10	7.52236e-15	Rps20	67427	11
Anxa2	1.19234e-14	0.486233	0.864	0.435	1.85003e-10	4.00673e-15	0.455662	0.912	0.545	6.21684e-11	1.19234e-14	8.01346e-15	Anxa2	12306	11
Gapdh	8.91563e-11	0.347216	0.977	0.654	1.38335e-06	1.06593e-14	0.319721	0.968	0.68	1.6539e-10	8.91563e-11	2.13187e-14	Gapdh	14433	11
Rpl30	3.33701e-14	0.476263	0.985	0.71	5.1777e-10	7.774e-14	0.342466	0.986	0.745	1.20621e-09	7.774e-14	6.67402e-14	Rpl30	19946	11
Tmem176a	1.14256e-11	0.715418	0.538	0.273	1.77279e-07	7.34032e-14	0.578394	0.583	0.341	1.13892e-09	1.14256e-11	1.46806e-13	Tmem176a	66058	11
Atp5b	5.763e-12	0.341599	0.97	0.542	8.94187e-08	4.70687e-13	0.262292	0.921	0.567	7.30318e-09	5.763e-12	9.41374e-13	Atp5b	11947	11
Rpl31	4.82025e-13	0.517895	0.985	0.746	7.47911e-09	3.39805e-10	0.276971	0.995	0.806	5.27241e-06	3.39805e-10	9.64051e-13	Rpl31	114641	11
Eef2	6.30798e-13	0.474021	1	0.689	9.78747e-09	7.43396e-11	0.320764	0.991	0.741	1.15345e-06	7.43396e-11	1.2616e-12	Eef2	13629	11
Rpl36	3.46621e-10	0.297406	0.977	0.805	5.37817e-06	2.6367e-12	0.266588	1	0.855	4.09111e-08	3.46621e-10	5.27341e-12	Rpl36	54217	11
Hspa8	3.19805e-12	0.559332	1	0.783	4.9621e-08	9.10875e-06	0.369064	0.991	0.838	0.141331	9.10875e-06	6.3961e-12	Hspa8	15481	11
Odc1	3.89182e-12	0.328779	0.598	0.291	6.03855e-08	4.11944e-09	0.394859	0.546	0.338	6.39173e-05	4.11944e-09	7.78364e-12	Odc1	18263	11
Ptma	1.29071e-11	0.545847	0.977	0.758	2.00267e-07	1.29344e-08	0.311239	0.995	0.842	0.00020069	1.29344e-08	2.58143e-11	Ptma	19231	11
Naca	1.30983e-11	0.453015	0.977	0.673	2.03233e-07	1.03796e-08	0.258905	0.968	0.746	0.000161049	1.03796e-08	2.61965e-11	Naca	17938	11
Rps121	1.31531e-11	0.412304	0.977	0.769	2.04084e-07	6.0313e-11	0.290029	0.986	0.815	9.35816e-07	6.0313e-11	2.63063e-11	Rps12	20042	11
Tubb5	3.82213e-09	0.56823	0.674	0.377	5.93041e-05	0.0520959	0.280587	0.565	0.441	1	0.0520959	7.64425e-09	Tubb5	22154	11
Mrc1	0	3.50861	0.921	0.041	0	0	3.35101	0.922	0.059	0	0	0	Mrc1	17533	12
Pf4	0	4.82368	0.956	0.049	0	0	4.54326	0.959	0.067	0	0	0	Pf4	56744	12
Folr2	0	3.27896	0.719	0.009	0	0	3.22782	0.813	0.014	0	0	0	Folr2	14276	12
F13a1	0	3.05207	0.746	0.013	0	0	2.7864	0.731	0.027	0	0	0	F13a1	74145	12
Ccl8	6.62078e-270	6.39075	0.86	0.054	1.02728e-265	0	4.68539	0.684	0.043	0	6.62078e-270	0	Ccl8	20307	12
Ltc4s	1.74989e-219	2.4455	0.579	0.026	2.71513e-215	0	2.0452	0.57	0.02	0	1.74989e-219	0	Ltc4s	17001	12
Clec10a	2.00478e-284	2.8047	0.605	0.02	3.11062e-280	1.80528e-299	2.44899	0.622	0.035	2.80108e-295	2.00478e-284	3.61057e-299	Clec10a	17312	12
Ccl12	1.03918e-269	4.60717	0.728	0.034	1.61239e-265	1.63468e-250	3.24941	0.518	0.028	2.53636e-246	1.63468e-250	2.07835e-269	Ccl12	20293	12
C3ar1	1.64899e-201	2.18626	0.702	0.045	2.55858e-197	6.34711e-265	2.47429	0.772	0.069	9.84818e-261	1.64899e-201	1.26942e-264	C3ar1	12267	12
Fcrls	5.37818e-221	2.45216	0.693	0.039	8.34479e-217	1.58247e-242	1.93256	0.653	0.05	2.45536e-238	5.37818e-221	3.16494e-242	Fcrls	80891	12
C1qa	1.38403e-167	3.58945	0.965	0.121	2.14745e-163	1.3715e-241	3.13668	0.995	0.142	2.12802e-237	1.38403e-167	2.743e-241	C1qa	12259	12
Csf1r	5.62154e-158	2.56845	0.798	0.08	8.72239e-154	4.26789e-237	2.52684	0.855	0.1	6.62206e-233	5.62154e-158	8.53578e-237	Csf1r	12978	12
C1qc	3.8268e-188	3.44479	0.965	0.104	5.93766e-184	7.60114e-232	2.986	0.969	0.138	1.17939e-227	3.8268e-188	1.52023e-231	C1qc	12262	12
Adgre1	1.77931e-161	2.01745	0.711	0.058	2.76078e-157	5.34547e-221	2.09846	0.736	0.074	8.29403e-217	1.77931e-161	1.06909e-220	Adgre1	13733	12
Cd38	6.77981e-127	1.66084	0.518	0.039	1.05196e-122	3.04426e-212	1.86275	0.544	0.04	4.72348e-208	6.77981e-127	6.08853e-212	Cd38	12494	12
Rgl1	7.28209e-138	2.12675	0.588	0.048	1.12989e-133	5.66005e-212	2.32668	0.699	0.073	8.78214e-208	7.28209e-138	1.13201e-211	Rgl1	19731	12
C1qb	2.7437e-152	3.32911	0.974	0.137	4.25712e-148	4.36749e-195	2.93506	0.969	0.172	6.7766e-191	2.7437e-152	8.73499e-195	C1qb	12260	12
Mafb	1.16692e-119	2.89154	0.711	0.086	1.81059e-115	3.77451e-181	2.92931	0.782	0.115	5.85653e-177	1.16692e-119	7.54903e-181	Mafb	16658	12
Ms4a7	8.79806e-181	2.35781	0.842	0.073	1.36511e-176	2.13111e-163	1.78652	0.668	0.078	3.30663e-159	2.13111e-163	1.75961e-180	Ms4a7	109225	12
Fcgr2b	9.06932e-160	2.39297	0.719	0.064	1.4072e-155	4.5623e-177	2.14153	0.699	0.087	7.07886e-173	9.06932e-160	9.12459e-177	Fcgr2b	14130	12
Cbr2	9.52245e-53	1.38533	0.544	0.099	1.4775e-48	3.6898e-169	1.64421	0.565	0.055	5.7251e-165	9.52245e-53	7.3796e-169	Cbr2	12409	12
Aif11	4.27576e-117	2.30632	0.728	0.088	6.63427e-113	5.36244e-164	2.03634	0.741	0.102	8.32036e-160	4.27576e-117	1.07249e-163	Aif1	11629	12
Cd831	4.26737e-82	2.126	0.719	0.12	6.62125e-78	1.87284e-157	2.3427	0.855	0.155	2.90591e-153	4.26737e-82	3.74569e-157	Cd83	12522	12
Wfdc171	1.31997e-108	3.34296	0.886	0.154	2.04806e-104	1.29744e-156	2.80348	0.933	0.198	2.01311e-152	1.31997e-108	2.59488e-156	Wfdc17	100034251	12
Tnf	2.35007e-89	1.93255	0.57	0.069	3.64636e-85	1.2579e-152	2.29061	0.642	0.084	1.95176e-148	2.35007e-89	2.51581e-152	Tnf	21926	12
Cfp1	3.28533e-118	1.99589	0.64	0.066	5.09751e-114	9.82158e-151	1.95654	0.71	0.103	1.52392e-146	3.28533e-118	1.96432e-150	Cfp	18636	12
C5ar1	6.64887e-86	2.29468	0.825	0.155	1.03164e-81	6.22085e-141	2.21072	0.865	0.169	9.65227e-137	6.64887e-86	1.24417e-140	C5ar1	12273	12
Dab2	6.46947e-130	2.49895	0.798	0.105	1.0038e-125	1.39084e-130	2.18975	0.798	0.173	2.15803e-126	6.46947e-130	2.78168e-130	Dab2	13132	12
Ccl6	3.05551e-83	2.08752	0.851	0.164	4.74093e-79	9.55642e-129	2.15422	0.876	0.195	1.48277e-124	3.05551e-83	1.91128e-128	Ccl6	20305	12
Ifi207	5.74541e-75	1.78472	0.719	0.134	8.91457e-71	3.35742e-123	2.13368	0.788	0.172	5.20938e-119	5.74541e-75	6.71485e-123	Ifi207	226691	12
Lgmn	1.65825e-83	2.3543	0.877	0.202	2.57294e-79	4.14806e-123	2.2222	0.907	0.248	6.43613e-119	1.65825e-83	8.29611e-123	Lgmn	19141	12
Lyz2	5.77274e-99	3.12427	0.982	0.254	8.95698e-95	8.76085e-123	2.3751	0.974	0.318	1.35933e-118	5.77274e-99	1.75217e-122	Lyz2	17105	12
Hmox11	5.62162e-68	3.23862	0.789	0.206	8.72251e-64	2.5034e-122	3.59947	0.948	0.317	3.88428e-118	5.62162e-68	5.00681e-122	Hmox1	15368	12
Ccl9	8.51532e-101	2.19697	0.64	0.077	1.32124e-96	4.08553e-121	2.22531	0.71	0.129	6.33911e-117	8.51532e-101	8.17106e-121	Ccl9	20308	12
Selenop1	1.53045e-72	3.06626	0.947	0.409	2.37464e-68	1.06696e-118	2.99957	0.984	0.549	1.65549e-114	1.53045e-72	2.13391e-118	Selenop	20363	12
Trf1	3.12794e-88	2.18101	0.895	0.185	4.85331e-84	5.78204e-113	2.18069	0.834	0.21	8.97142e-109	3.12794e-88	1.15641e-112	Trf	22041	12
Ccl4	1.17539e-40	2.39495	0.711	0.229	1.82374e-36	1.90948e-106	3.2821	0.865	0.287	2.96275e-102	1.17539e-40	3.81896e-106	Ccl4	20303	12
Ctsc1	7.57041e-90	2.45911	0.868	0.194	1.17462e-85	7.47616e-105	2.0592	0.829	0.23	1.16e-100	7.57041e-90	1.49523e-104	Ctsc	13032	12
Pltp	3.13604e-78	2.11142	0.702	0.13	4.86588e-74	2.06864e-103	2.065	0.767	0.193	3.2097e-99	3.13604e-78	4.13727e-103	Pltp	18830	12
Ms4a6c1	1.38309e-91	1.74985	0.649	0.087	2.14601e-87	6.26471e-101	1.52409	0.549	0.088	9.72032e-97	1.38309e-91	1.25294e-100	Ms4a6c	73656	12
Cflar	2.35513e-18	1.15147	0.5	0.197	3.65422e-14	4.79942e-100	1.98112	0.772	0.203	7.44677e-96	2.35513e-18	9.59883e-100	Cflar	12633	12
Apoe	5.15415e-65	3.14645	0.991	0.6	7.99719e-61	6.4055e-100	2.75686	1	0.715	9.93877e-96	5.15415e-65	1.2811e-99	Apoe	11816	12
Gatm1	1.16394e-44	1.31218	0.5	0.095	1.80597e-40	4.4258e-99	1.44093	0.668	0.129	6.86708e-95	1.16394e-44	8.85161e-99	Gatm	67092	12
Ctsb1	6.17099e-60	2.27174	0.974	0.568	9.57491e-56	2.65615e-98	2.11042	0.99	0.624	4.12127e-94	6.17099e-60	5.31229e-98	Ctsb	13030	12
Unc93b11	4.71386e-67	1.70309	0.772	0.169	7.31403e-63	1.20319e-97	1.64584	0.767	0.183	1.86687e-93	4.71386e-67	2.40638e-97	Unc93b1	54445	12
Rab7b	7.59513e-71	1.44186	0.518	0.072	1.17846e-66	6.05037e-96	1.52711	0.56	0.102	9.38776e-92	7.59513e-71	1.21007e-95	Rab7b	226421	12
Ccl72	5.09223e-81	4.19093	0.904	0.272	7.9011e-77	1.53311e-95	2.97569	0.948	0.51	2.37878e-91	5.09223e-81	3.06622e-95	Ccl7	20306	12
Marcksl12	2.76212e-25	0.918878	0.825	0.393	4.28571e-21	1.37331e-94	1.93098	0.953	0.37	2.13083e-90	2.76212e-25	2.74662e-94	Marcksl1	17357	12
Grn	1.44127e-56	1.96018	0.877	0.317	2.23628e-52	4.22615e-94	2.12862	0.896	0.349	6.55729e-90	1.44127e-56	8.45229e-94	Grn	14824	12
Pld41	1.77165e-87	1.54745	0.632	0.084	2.7489e-83	3.26795e-92	1.51056	0.596	0.113	5.07055e-88	1.77165e-87	6.5359e-92	Pld4	104759	12
Ly861	1.90327e-85	1.70256	0.658	0.094	2.95312e-81	4.68517e-92	1.46312	0.611	0.115	7.2695e-88	1.90327e-85	9.37033e-92	Ly86	17084	12
Plek1	3.82174e-37	1.24297	0.825	0.278	5.92981e-33	6.41158e-89	1.7521	0.881	0.26	9.9482e-85	3.82174e-37	1.28232e-88	Plek	56193	12
Plekho2	2.72054e-37	1.0864	0.5	0.114	4.22119e-33	1.40971e-85	1.48816	0.653	0.152	2.1873e-81	2.72054e-37	2.81941e-85	Plekho2	102595	12
Ccl21	2.12028e-78	3.61337	0.877	0.243	3.28983e-74	7.92046e-85	2.41996	0.959	0.503	1.22894e-80	2.12028e-78	1.58409e-84	Ccl2	20296	12
Abca1	9.21248e-61	1.58268	0.632	0.126	1.42941e-56	1.91131e-84	1.83094	0.653	0.16	2.9656e-80	9.21248e-61	3.82263e-84	Abca1	11303	12
Cd681	1.73137e-54	1.50164	0.693	0.149	2.68639e-50	3.72759e-84	1.3564	0.71	0.165	5.78373e-80	1.73137e-54	7.45518e-84	Cd68	12514	12
Ctss1	7.28513e-46	1.08814	0.86	0.254	1.13036e-41	3.96066e-84	1.21099	0.876	0.249	6.14535e-80	7.28513e-46	7.92131e-84	Ctss	13040	12
Ccl3	8.92539e-29	0.819885	0.588	0.173	1.38486e-24	2.86968e-83	1.49976	0.741	0.195	4.45259e-79	8.92539e-29	5.73936e-83	Ccl3	20302	12
Cd141	1.74888e-34	1.40779	0.868	0.346	2.71355e-30	4.49217e-81	1.44292	0.907	0.297	6.97005e-77	1.74888e-34	8.98433e-81	Cd14	12475	12
H2-Aa1	1.14527e-55	2.29073	0.939	0.353	1.777e-51	3.08165e-77	1.98013	0.912	0.376	4.78149e-73	1.14527e-55	6.1633e-77	H2-Aa	14960	12
Ptpn181	5.38429e-28	1.2347	0.684	0.255	8.35427e-24	1.11851e-76	1.38932	0.751	0.212	1.73549e-72	5.38429e-28	2.23703e-76	Ptpn18	19253	12
H2-Eb11	2.58396e-51	2.27188	0.904	0.341	4.00928e-47	2.02245e-76	1.86094	0.902	0.352	3.13804e-72	2.58396e-51	4.04491e-76	H2-Eb1	14969	12
Cd861	5.8211e-51	1.1695	0.509	0.088	9.03202e-47	3.6124e-76	1.3121	0.534	0.107	5.605e-72	5.8211e-51	7.2248e-76	Cd86	12524	12
Cd741	5.1376e-50	2.06738	0.982	0.541	7.9715e-46	2.35955e-74	1.74386	0.995	0.6	3.66107e-70	5.1376e-50	4.71909e-74	Cd74	16149	12
Kctd121	9.40638e-62	2.13297	0.763	0.191	1.45949e-57	6.31856e-74	1.74323	0.725	0.22	9.80388e-70	9.40638e-62	1.26371e-73	Kctd12	239217	12
Plin2	2.1838e-73	2.30024	0.675	0.125	3.38838e-69	7.01831e-74	1.66088	0.632	0.161	1.08896e-69	2.1838e-73	1.40366e-73	Plin2	11520	12
Fcer1g1	1.24591e-31	1.17701	0.974	0.469	1.93316e-27	1.49763e-71	1.4228	0.969	0.377	2.32372e-67	1.24591e-31	2.99526e-71	Fcer1g	14127	12
Zeb2	7.44652e-34	1.08079	0.64	0.187	1.1554e-29	3.47618e-69	1.45852	0.741	0.232	5.39364e-65	7.44652e-34	6.95236e-69	Zeb2	24136	12
Cxcl21	2.35638e-13	0.85109	0.754	0.489	3.65616e-09	4.80441e-69	2.22328	0.917	0.5	7.45453e-65	2.35638e-13	9.60882e-69	Cxcl2	20310	12
H2-DMa1	1.81957e-60	1.73015	0.667	0.129	2.82324e-56	9.41745e-69	1.35877	0.617	0.144	1.46121e-64	1.81957e-60	1.88349e-68	H2-DMa	14998	12
Lilr4b	1.95723e-39	1.03603	0.632	0.156	3.03684e-35	4.38161e-66	1.15607	0.668	0.175	6.7985e-62	1.95723e-39	8.76321e-66	Lilr4b	14727	12
Serinc3	2.52985e-35	1.40343	0.921	0.549	3.92532e-31	2.57147e-65	1.59314	0.912	0.546	3.98989e-61	2.52985e-35	5.14294e-65	Serinc3	26943	12
H2-Ab11	1.57952e-47	2.216	0.947	0.433	2.45078e-43	3.27522e-65	1.74239	0.917	0.464	5.08184e-61	1.57952e-47	6.55045e-65	H2-Ab1	14961	12
Pmp221	9.88035e-64	2.03494	0.807	0.212	1.53303e-59	1.53827e-53	1.57084	0.751	0.313	2.38678e-49	1.53827e-53	1.97607e-63	Pmp22	18858	12
Sgpl1	3.30677e-38	0.973796	0.509	0.115	5.13078e-34	7.92599e-63	1.4839	0.523	0.128	1.2298e-58	3.30677e-38	1.5852e-62	Sgpl1	20397	12
Fcgr3	1.79385e-62	1.59493	0.763	0.159	2.78335e-58	8.61192e-62	1.22283	0.606	0.149	1.33623e-57	8.61192e-62	3.58771e-62	Fcgr3	14131	12
Hbegf	1.75215e-20	0.870809	0.5	0.173	2.71864e-16	1.99385e-62	1.31151	0.611	0.162	3.09365e-58	1.75215e-20	3.98769e-62	Hbegf	15200	12
Id21	1.45103e-35	2.26595	0.825	0.451	2.25142e-31	1.59619e-61	1.83429	0.907	0.482	2.47665e-57	1.45103e-35	3.19239e-61	Id2	15902	12
Slfn2	9.65095e-16	0.455348	0.658	0.279	1.49744e-11	1.12498e-59	1.35494	0.746	0.247	1.74552e-55	9.65095e-16	2.24996e-59	Slfn2	20556	12
Spi11	6.50477e-21	0.777817	0.57	0.19	1.00928e-16	7.72303e-59	1.08325	0.674	0.185	1.1983e-54	6.50477e-21	1.54461e-58	Spi1	20375	12
Cst31	2.46635e-46	1.50204	0.991	0.721	3.82679e-42	5.50405e-56	0.957504	0.99	0.816	8.54009e-52	2.46635e-46	1.10081e-55	Cst3	13010	12
Picalm1	4.98953e-29	1.06906	0.711	0.273	7.74176e-25	3.29481e-55	1.26609	0.772	0.309	5.11222e-51	4.98953e-29	6.58961e-55	Picalm	233489	12
Bach1	3.85085e-39	1.31703	0.5	0.114	5.97498e-35	6.03097e-54	1.30375	0.539	0.148	9.35766e-50	3.85085e-39	1.20619e-53	Bach1	12013	12
Rgs101	2.19327e-36	0.937945	0.64	0.172	3.40308e-32	1.01381e-53	1.18291	0.611	0.184	1.57302e-49	2.19327e-36	2.02761e-53	Rgs10	67865	12
Klf6	1.59255e-06	0.629455	0.667	0.484	0.0247101	3.10225e-53	1.53814	0.896	0.499	4.81346e-49	1.59255e-06	6.20451e-53	Klf6	23849	12
Sdc4	1.39875e-24	1.48444	0.667	0.277	2.17029e-20	8.15998e-53	1.79907	0.819	0.39	1.2661e-48	1.39875e-24	1.632e-52	Sdc4	20971	12
Mcl11	4.30672e-11	0.62208	0.754	0.513	6.68231e-07	1.20742e-51	1.48253	0.891	0.535	1.87343e-47	4.30672e-11	2.41483e-51	Mcl1	17210	12
Arl4c1	6.52241e-27	1.42529	0.579	0.192	1.01202e-22	4.7491e-51	1.35317	0.632	0.2	7.36871e-47	6.52241e-27	9.49821e-51	Arl4c	320982	12
Blvrb	4.50021e-50	1.76615	0.719	0.208	6.98253e-46	1.40483e-47	1.37456	0.622	0.238	2.17974e-43	1.40483e-47	9.00043e-50	Blvrb	233016	12
Ctsh1	1.64042e-34	1.46192	0.702	0.24	2.54528e-30	7.07194e-49	1.22376	0.731	0.284	1.09728e-44	1.64042e-34	1.41439e-48	Ctsh	13036	12
Ftl11	5.94427e-21	0.609575	1	0.976	9.22313e-17	4.81613e-48	0.872133	1	0.971	7.47271e-44	5.94427e-21	9.63226e-48	Ftl1	14325	12
Fcgrt1	3.29552e-44	1.8921	0.667	0.197	5.11333e-40	4.07594e-47	1.43621	0.679	0.286	6.32423e-43	3.29552e-44	8.15188e-47	Fcgrt	14132	12
Itm2b	3.46579e-38	1.39992	0.965	0.811	5.37752e-34	5.53401e-47	1.05982	0.984	0.87	8.58657e-43	3.46579e-38	1.1068e-46	Itm2b	16432	12
Efhd2	1.45415e-15	0.609644	0.737	0.371	2.25626e-11	2.03782e-46	1.11005	0.777	0.324	3.16189e-42	1.45415e-15	4.07565e-46	Efhd2	27984	12
Cltc	2.09147e-28	1.17718	0.702	0.29	3.24513e-24	8.7007e-46	1.4027	0.725	0.344	1.35e-41	2.09147e-28	1.74014e-45	Cltc	67300	12
Ctsa	1.57816e-44	1.52316	0.693	0.208	2.44867e-40	3.73507e-44	1.25734	0.585	0.207	5.79533e-40	3.73507e-44	3.15632e-44	Ctsa	19025	12
Atp6v1a	1.16759e-25	0.89798	0.544	0.177	1.81163e-21	3.24112e-44	1.21937	0.544	0.177	5.02893e-40	1.16759e-25	6.48225e-44	Atp6v1a	11964	12
Rps291	3.24919e-29	0.982624	0.982	0.936	5.04145e-25	3.42125e-44	0.792418	1	0.95	5.30842e-40	3.24919e-29	6.84251e-44	Rps29	20090	12
Gas6	2.78067e-42	1.24153	0.728	0.207	4.31449e-38	3.559e-39	0.898918	0.715	0.288	5.52214e-35	3.559e-39	5.56135e-42	Gas6	14456	12
Irf2bp2	2.55029e-35	1.29793	0.632	0.19	3.95703e-31	4.38267e-42	1.29071	0.575	0.201	6.80015e-38	2.55029e-35	8.76534e-42	Irf2bp2	270110	12
Sdcbp1	9.81959e-13	0.538155	0.842	0.644	1.52361e-08	1.96288e-41	1.07782	0.881	0.62	3.0456e-37	9.81959e-13	3.92575e-41	Sdcbp	53378	12
Tmem176b	3.47265e-38	1.50143	0.816	0.318	5.38816e-34	2.43613e-41	1.17208	0.813	0.392	3.7799e-37	3.47265e-38	4.87227e-41	Tmem176b	65963	12
Atp2b1	1.33987e-15	0.761836	0.658	0.322	2.07894e-11	3.49046e-40	1.30477	0.72	0.335	5.41579e-36	1.33987e-15	6.98091e-40	Atp2b1	67972	12
Alox5ap1	4.97273e-33	0.894352	0.667	0.183	7.71569e-29	5.75386e-39	0.590537	0.627	0.197	8.92769e-35	4.97273e-33	1.15077e-38	Alox5ap	11690	12
Tmem176a1	1.0243e-38	1.40415	0.781	0.269	1.58931e-34	4.6675e-33	1.07757	0.725	0.338	7.24209e-29	4.6675e-33	2.04861e-38	Tmem176a	66058	12
Psap2	3.35422e-12	0.545854	0.904	0.666	5.20441e-08	1.22495e-38	0.864958	0.964	0.724	1.90063e-34	3.35422e-12	2.4499e-38	Psap	19156	12
Snx5	6.74119e-37	1.60563	0.632	0.208	1.04596e-32	1.4821e-26	0.943202	0.518	0.224	2.29962e-22	1.4821e-26	1.34824e-36	Snx5	69178	12
Lcp11	6.64107e-17	0.548657	0.667	0.288	1.03043e-12	1.37769e-36	0.869635	0.684	0.262	2.13762e-32	6.64107e-17	2.75538e-36	Lcp1	18826	12
Ctsz1	3.65225e-17	0.700879	0.763	0.4	5.66683e-13	1.90688e-36	0.933321	0.845	0.479	2.95872e-32	3.65225e-17	3.81377e-36	Ctsz	64138	12
Ehd1	3.66997e-22	0.715645	0.711	0.298	5.69433e-18	2.37056e-36	1.05036	0.705	0.318	3.67816e-32	3.66997e-22	4.74112e-36	Ehd1	13660	12
Lamp1	9.40483e-20	1.05749	0.807	0.519	1.45925e-15	1.50812e-35	1.04912	0.876	0.583	2.34e-31	9.40483e-20	3.01624e-35	Lamp1	16783	12
Hexa	1.67211e-22	1.13293	0.64	0.278	2.59444e-18	5.23943e-35	1.09024	0.715	0.351	8.12949e-31	1.67211e-22	1.04789e-34	Hexa	15211	12
Cxcl161	8.25932e-27	1.07721	0.605	0.205	1.28152e-22	8.87904e-35	0.980538	0.591	0.224	1.37767e-30	8.25932e-27	1.77581e-34	Cxcl16	66102	12
Rnf130	3.10051e-34	1.29965	0.649	0.219	4.81076e-30	4.46076e-25	0.87206	0.534	0.239	6.92132e-21	4.46076e-25	6.20103e-34	Rnf130	59044	12
Eif4e	1.11164e-18	1.59327	0.684	0.369	1.72482e-14	3.58163e-33	1.46103	0.746	0.442	5.55725e-29	1.11164e-18	7.16325e-33	Eif4e	13684	12
Rap1b	2.53736e-10	0.647422	0.807	0.578	3.93696e-06	8.82852e-33	1.00836	0.902	0.64	1.36983e-28	2.53736e-10	1.7657e-32	Rap1b	215449	12
Iqgap11	8.86845e-10	0.765309	0.526	0.298	1.37603e-05	1.83495e-32	1.10342	0.642	0.298	2.8471e-28	8.86845e-10	3.6699e-32	Iqgap1	29875	12
Marcks1	1.41261e-15	1.02788	0.588	0.283	2.1918e-11	7.1146e-32	1.13628	0.725	0.378	1.1039e-27	1.41261e-15	1.42292e-31	Marcks	17118	12
Laptm51	4.97544e-12	0.442648	0.702	0.324	7.71989e-08	1.56782e-30	0.68596	0.731	0.286	2.43262e-26	4.97544e-12	3.13563e-30	Laptm5	16792	12
Clic41	1.12548e-11	0.732503	0.579	0.306	1.74629e-07	2.63113e-30	1.13355	0.731	0.393	4.08246e-26	1.12548e-11	5.26225e-30	Clic4	29876	12
Ctsd1	2.20392e-13	0.813095	0.789	0.553	3.41961e-09	7.59571e-29	0.84124	0.834	0.536	1.17855e-24	2.20392e-13	1.51914e-28	Ctsd	13033	12
mt-Co31	3.08701e-18	0.773095	1	0.886	4.78981e-14	1.12211e-28	0.583226	1	0.917	1.74107e-24	3.08701e-18	2.24422e-28	mt-Co3	NA	12
Tmsb4x2	2.99744e-12	0.462433	0.982	0.959	4.65083e-08	1.35611e-28	0.4958	1	0.973	2.10413e-24	2.99744e-12	2.71221e-28	Tmsb4x	19241	12
Npc21	1.27267e-19	0.881025	0.886	0.58	1.97468e-15	2.26803e-28	0.82805	0.876	0.592	3.51907e-24	1.27267e-19	4.53606e-28	Npc2	67963	12
Atp6v0b	3.65609e-07	0.310496	0.693	0.479	0.00567279	5.2244e-28	0.847255	0.777	0.474	8.10618e-24	3.65609e-07	1.04488e-27	Atp6v0b	114143	12
Cfh1	1.42608e-27	1.17611	0.553	0.169	2.2127e-23	9.43321e-17	0.712656	0.549	0.283	1.46366e-12	9.43321e-17	2.85216e-27	Cfh	12628	12
Rilpl21	9.6162e-17	0.5281	0.518	0.198	1.49205e-12	6.38731e-27	0.728325	0.508	0.199	9.91055e-23	9.6162e-17	1.27746e-26	Rilpl2	80291	12
mt-Co21	2.93796e-15	0.80588	0.982	0.792	4.55853e-11	2.59052e-26	0.689865	0.99	0.842	4.01945e-22	2.93796e-15	5.18104e-26	mt-Co2	NA	12
Ier31	9.88879e-12	0.555431	0.833	0.546	1.53434e-07	5.28782e-26	1.00509	0.865	0.598	8.20458e-22	9.88879e-12	1.05756e-25	Ier3	15937	12
Clta	3.87316e-21	1.13866	0.816	0.512	6.0096e-17	7.00465e-26	0.97201	0.777	0.528	1.08684e-21	3.87316e-21	1.40093e-25	Clta	12757	12
mt-Co11	1.95302e-12	0.676177	1	0.864	3.03031e-08	1.36522e-25	0.745418	1	0.905	2.11828e-21	1.95302e-12	2.73045e-25	mt-Co1	NA	12
Metrnl1	1.34313e-17	0.938303	0.614	0.274	2.084e-13	1.94462e-25	0.905109	0.715	0.383	3.01727e-21	1.34313e-17	3.88923e-25	Metrnl	210029	12
Gna13	4.35726e-10	0.604487	0.57	0.315	6.76072e-06	2.54466e-25	0.912075	0.663	0.347	3.9483e-21	4.35726e-10	5.08933e-25	Gna13	14674	12
Ifi27l2a	3.111e-24	1.27177	0.816	0.385	4.82703e-20	1.14272e-24	1.07335	0.767	0.454	1.77305e-20	3.111e-24	2.28545e-24	Ifi27l2a	76933	12
Rab20	4.23955e-14	0.605056	0.596	0.277	6.57809e-10	1.16328e-22	0.721127	0.617	0.306	1.80495e-18	4.23955e-14	2.32656e-22	Rab20	19332	12
Ly6e	5.46871e-21	1.1205	0.886	0.622	8.48525e-17	5.60578e-22	0.827828	0.845	0.633	8.69793e-18	5.46871e-21	1.12116e-21	Ly6e	17069	12
Nfe2l21	6.52438e-13	0.696979	0.649	0.342	1.01232e-08	7.10649e-22	0.950099	0.648	0.363	1.10264e-17	6.52438e-13	1.4213e-21	Nfe2l2	18024	12
Ftl1-ps1	3.03293e-20	0.724938	0.614	0.242	4.7059e-16	1.05059e-21	0.67296	0.58	0.289	1.63009e-17	3.03293e-20	2.10117e-21	Ftl1-ps1	634386	12
Zfp362	1.34383e-15	0.913008	0.816	0.542	2.08509e-11	8.90465e-21	0.675718	0.876	0.617	1.38165e-16	1.34383e-15	1.78093e-20	Zfp36	22695	12
Ehd4	3.70599e-17	0.905713	0.509	0.213	5.75022e-13	1.10658e-20	0.973109	0.503	0.25	1.71697e-16	3.70599e-17	2.21317e-20	Ehd4	98878	12
Tgfb11	1.02606e-18	0.76256	0.588	0.232	1.59203e-14	6.5948e-14	0.47633	0.508	0.261	1.02325e-09	6.5948e-14	2.05211e-18	Tgfb1	21803	12
Arhgdib1	4.62947e-10	0.26508	0.57	0.257	7.18308e-06	1.14698e-18	0.470487	0.56	0.247	1.77966e-14	4.62947e-10	2.29396e-18	Arhgdib	11857	12
H2-K1	2.47393e-07	0.32404	0.912	0.745	0.00383855	6.61455e-18	0.559635	0.886	0.726	1.02631e-13	2.47393e-07	1.32291e-17	H2-K1	14972	12
H2-D11	1.018e-06	0.336553	0.93	0.868	0.0157953	1.15833e-17	0.465988	0.959	0.862	1.79726e-13	1.018e-06	2.31666e-17	H2-D1	14964	12
Tuba1c	5.32024e-05	0.506117	0.544	0.38	0.825488	2.14062e-17	0.941588	0.725	0.449	3.32138e-13	5.32024e-05	4.28124e-17	Tuba1c	22146	12
Sqstm1	9.47553e-06	0.433888	0.675	0.486	0.147022	4.11095e-17	0.830523	0.782	0.562	6.37855e-13	9.47553e-06	8.2219e-17	Sqstm1	18412	12
Prdx11	0.000399139	0.382375	0.798	0.633	1	1.59622e-16	1.01704	0.907	0.728	2.4767e-12	0.000399139	3.19245e-16	Prdx1	18477	12
Map2k3	2.03576e-07	0.501277	0.518	0.312	0.00315868	2.50667e-16	0.713375	0.58	0.334	3.88935e-12	2.03576e-07	5.01335e-16	Map2k3	26397	12
Emp31	1.13051e-15	0.825006	0.728	0.363	1.75411e-11	9.29272e-14	0.660097	0.731	0.476	1.44186e-09	9.29272e-14	2.26103e-15	Emp3	13732	12
Top1	3.07312e-08	0.569128	0.649	0.411	0.000476826	8.48024e-15	0.723249	0.663	0.447	1.31579e-10	3.07312e-08	1.69605e-14	Top1	21969	12
Nfkb11	1.13871e-07	0.582207	0.605	0.366	0.00176682	1.39583e-14	0.503594	0.751	0.485	2.16576e-10	1.13871e-07	2.79165e-14	Nfkb1	18033	12
Rab1a	4.84157e-09	0.583997	0.579	0.35	7.51217e-05	1.88851e-14	0.69491	0.606	0.387	2.93021e-10	4.84157e-09	3.77702e-14	Rab1a	19324	12
mt-Nd12	2.14471e-14	0.738295	0.991	0.801	3.32773e-10	4.60935e-12	0.362549	0.979	0.861	7.15186e-08	4.60935e-12	4.28941e-14	mt-Nd1	NA	12
BC005537	2.37807e-09	0.658838	0.579	0.336	3.68982e-05	4.57553e-14	0.854411	0.549	0.334	7.09939e-10	2.37807e-09	9.15106e-14	BC005537	79555	12
Mat2a1	2.65285e-06	0.825156	0.596	0.405	0.0411616	5.11969e-14	0.606615	0.736	0.471	7.94371e-10	2.65285e-06	1.02394e-13	Mat2a	232087	12
Tubb61	1.0935e-13	0.765012	0.579	0.27	1.69667e-09	1.79596e-09	0.52413	0.601	0.404	2.78661e-05	1.79596e-09	2.18699e-13	Tubb6	67951	12
mt-Nd22	1.30774e-10	0.606094	0.904	0.63	2.02909e-06	3.96489e-13	0.52739	0.912	0.703	6.15192e-09	1.30774e-10	7.92978e-13	mt-Nd2	NA	12
Vamp8	1.63081e-08	0.525992	0.658	0.416	0.000253036	3.9907e-13	0.575794	0.627	0.395	6.19197e-09	1.63081e-08	7.98139e-13	Vamp8	22320	12
mt-Nd41	4.14932e-11	0.613201	0.982	0.745	6.43809e-07	1.12117e-12	0.443411	0.964	0.814	1.7396e-08	4.14932e-11	2.24233e-12	mt-Nd4	NA	12
mt-Atp61	1.90961e-12	0.627885	1	0.893	2.96296e-08	5.59571e-12	0.318754	1	0.931	8.68231e-08	5.59571e-12	3.81923e-12	mt-Atp6	NA	12
Snx3	3.64816e-11	0.735628	0.649	0.416	5.66048e-07	7.87492e-12	0.53507	0.648	0.443	1.22187e-07	3.64816e-11	1.57498e-11	Snx3	54198	12
Akr1a11	9.78568e-12	0.779427	0.675	0.428	1.51835e-07	1.19562e-10	0.505045	0.658	0.461	1.85512e-06	1.19562e-10	1.95714e-11	Akr1a1	58810	12
Tmem256	1.45805e-11	0.842969	0.57	0.333	2.26231e-07	2.75714e-10	0.611544	0.591	0.401	4.27798e-06	2.75714e-10	2.9161e-11	Tmem256	69186	12
Cd631	4.14123e-10	0.33872	0.895	0.648	6.42553e-06	2.87682e-11	0.307325	0.912	0.696	4.46367e-07	4.14123e-10	5.75363e-11	Cd63	12512	12
Jund2	2.79781e-08	0.581331	0.886	0.748	0.000434108	2.97072e-11	0.458351	0.948	0.803	4.60937e-07	2.79781e-08	5.94145e-11	Jund	16478	12
Kdm6b1	0.000252752	0.332266	0.632	0.455	1	3.18842e-11	0.341651	0.829	0.589	4.94715e-07	0.000252752	6.37683e-11	Kdm6b	216850	12
Rtn4	2.29913e-07	0.473808	0.658	0.429	0.00356732	6.31014e-11	0.491513	0.741	0.504	9.79081e-07	2.29913e-07	1.26203e-10	Rtn4	68585	12
Jmjd1c	9.99391e-11	0.654832	0.579	0.313	1.55066e-06	3.32571e-10	0.567362	0.565	0.372	5.16018e-06	3.32571e-10	1.99878e-10	Jmjd1c	108829	12
Actr31	6.98641e-10	0.539984	0.667	0.411	1.08401e-05	1.4171e-10	0.561523	0.622	0.433	2.19877e-06	6.98641e-10	2.8342e-10	Actr3	74117	12
Emp11	3.83801e-10	0.5635	0.605	0.327	5.95506e-06	3.91853e-05	0.389035	0.611	0.49	0.607999	3.91853e-05	7.67602e-10	Emp1	13730	12
Crip11	0.00267621	0.506437	0.667	0.519	1	6.01568e-10	0.625855	0.834	0.705	9.33393e-06	0.00267621	1.20314e-09	Crip1	12925	12
mt-Cytb1	8.03199e-10	0.553547	0.991	0.811	1.24624e-05	4.1197e-09	0.290123	0.99	0.866	6.39212e-05	4.1197e-09	1.6064e-09	mt-Cytb	NA	12
App1	8.56363e-10	0.559439	0.614	0.34	1.32873e-05	2.35706e-08	0.398531	0.653	0.463	0.000365722	2.35706e-08	1.71273e-09	App	11820	12
Wnk11	2.87194e-05	0.484856	0.5	0.33	0.44561	2.41628e-09	0.556009	0.539	0.361	3.74911e-05	2.87194e-05	4.83257e-09	Wnk1	232341	12
Gpx11	0.00106579	0.344682	0.658	0.528	1	3.33781e-09	0.480082	0.767	0.62	5.17895e-05	0.00106579	6.67563e-09	Gpx1	14775	12
Canx	3.42477e-06	0.603133	0.553	0.379	0.0531387	3.77308e-09	0.473165	0.627	0.435	5.85431e-05	3.42477e-06	7.54616e-09	Canx	12330	12
Glul1	4.63972e-09	0.692373	0.623	0.369	7.19899e-05	1.21126e-05	0.291036	0.565	0.402	0.187939	1.21126e-05	9.27944e-09	Glul	14645	12
Slc3a2	1.5448e-05	0.383794	0.684	0.511	0.239691	7.6013e-09	0.497877	0.689	0.521	0.000117942	1.5448e-05	1.52026e-08	Slc3a2	17254	12
Hspa81	6.46069e-07	0.358239	0.939	0.785	0.0100244	4.47697e-08	0.368292	0.959	0.839	0.000694647	6.46069e-07	8.95394e-08	Hspa8	15481	12
Capza2	1.26394e-07	0.527133	0.64	0.423	0.00196113	8.80618e-08	0.401551	0.596	0.443	0.00136637	1.26394e-07	1.76124e-07	Capza2	12343	12
Sh3glb1	9.43396e-08	0.587381	0.632	0.433	0.00146377	1.65e-07	0.35918	0.653	0.48	0.00256014	1.65e-07	1.88679e-07	Sh3glb1	54673	12
H2-T231	5.21275e-05	0.289059	0.579	0.39	0.80881	2.71457e-07	0.284427	0.508	0.338	0.00421192	5.21275e-05	5.42913e-07	H2-T23	15040	12
Zfand5	0.00126921	0.359958	0.561	0.415	1	3.09189e-07	0.419759	0.642	0.482	0.00479738	0.00126921	6.18378e-07	Zfand5	22682	12
Pcbp11	0.00061978	0.330407	0.57	0.429	1	4.65806e-07	0.416064	0.611	0.468	0.00722744	0.00061978	9.31611e-07	Pcbp1	23983	12
Hnrnpf1	1.85024e-06	0.542105	0.711	0.541	0.0287083	9.73339e-07	0.337307	0.751	0.609	0.0151023	1.85024e-06	1.94668e-06	Hnrnpf	98758	12
Lmna	1.07343e-06	0.671871	0.693	0.457	0.0166554	1.1675e-06	0.346066	0.756	0.581	0.0181149	1.1675e-06	2.14686e-06	Lmna	16905	12
Rap1a	1.76234e-06	0.442082	0.579	0.396	0.0273445	7.74128e-06	0.360983	0.549	0.424	0.120114	7.74128e-06	3.52468e-06	Rap1a	109905	12
Ahnak2	1.74821e-05	0.432677	0.596	0.384	0.271253	1.78573e-06	0.43024	0.725	0.544	0.0277074	1.74821e-05	3.57145e-06	Ahnak	66395	12
Arhgdia1	0.000391453	0.402981	0.544	0.41	1	2.83215e-06	0.524101	0.591	0.447	0.0439436	0.000391453	5.66429e-06	Arhgdia	192662	12
mt-Nd5	4.0202e-06	0.417664	0.544	0.353	0.0623775	1.82917e-05	0.336589	0.518	0.378	0.283814	1.82917e-05	8.04039e-06	mt-Nd5	NA	12
Srsf2	4.87079e-05	0.387676	0.64	0.495	0.755751	0.000406267	0.359251	0.622	0.524	1	0.000406267	9.74134e-05	Srsf2	20382	12
Vim2	0.00894041	0.270671	0.544	0.411	1	0.000551688	0.290245	0.756	0.61	1	0.00894041	0.00110307	Vim	22352	12
Ccl91	1.99455e-102	2.75494	0.632	0.077	3.09475e-98	8.78384e-113	2.53908	0.69	0.13	1.3629e-108	1.99455e-102	1.75677e-112	Ccl9	20308	13
Ccl61	1.45309e-64	2.10707	0.754	0.166	2.25462e-60	8.13705e-101	2.27042	0.81	0.198	1.26254e-96	1.45309e-64	1.62741e-100	Ccl6	20305	13
Ctss2	2.71157e-58	2.0073	0.86	0.254	4.20728e-54	2.30449e-99	1.71457	0.913	0.249	3.57564e-95	2.71157e-58	4.60897e-99	Ctss	13040	13
Lyz21	1.52525e-76	3.53644	0.895	0.256	2.36658e-72	1.07691e-93	3.25281	0.891	0.322	1.67093e-89	1.52525e-76	2.15381e-93	Lyz2	17105	13
Cybb	2.5375e-76	1.70064	0.553	0.074	3.93719e-72	1.88716e-92	1.66184	0.543	0.089	2.92812e-88	2.5375e-76	3.77432e-92	Cybb	13058	13
H2-DMa2	9.54433e-51	1.89917	0.605	0.131	1.4809e-46	1.80552e-91	1.74259	0.69	0.142	2.80144e-87	9.54433e-51	3.61103e-91	H2-DMa	14998	13
Pld42	1.08707e-53	1.3201	0.518	0.087	1.6867e-49	1.18481e-88	1.40192	0.609	0.113	1.83834e-84	1.08707e-53	2.36961e-88	Pld4	104759	13
S100a41	6.58833e-71	2.38699	0.64	0.114	1.02225e-66	2.32657e-86	2.02889	0.663	0.151	3.6099e-82	6.58833e-71	4.65313e-86	S100a4	20198	13
Wfdc172	7.18714e-49	2.11629	0.658	0.159	1.11516e-44	1.88791e-81	1.79185	0.777	0.203	2.92928e-77	7.18714e-49	3.77581e-81	Wfdc17	100034251	13
H2-DMb11	3.99604e-54	1.62732	0.605	0.121	6.20025e-50	5.99518e-79	1.46239	0.641	0.136	9.30212e-75	3.99604e-54	1.19904e-78	H2-DMb1	14999	13
Ly862	1.1144e-47	1.11949	0.526	0.097	1.7291e-43	1.90579e-76	1.22518	0.592	0.116	2.95703e-72	1.1144e-47	3.81159e-76	Ly86	17084	13
Cd742	1.03779e-46	2.32835	0.947	0.541	1.61024e-42	1.6673e-71	2.01658	0.989	0.601	2.58698e-67	1.03779e-46	3.33459e-71	Cd74	16149	13
H2-Eb12	6.48109e-51	2.13643	0.904	0.341	1.00561e-46	4.82462e-70	1.9116	0.886	0.353	7.48588e-66	6.48109e-51	9.64924e-70	H2-Eb1	14969	13
H2-Aa2	1.47255e-52	2.12907	0.912	0.354	2.28481e-48	1.92733e-68	1.92406	0.886	0.377	2.99044e-64	1.47255e-52	3.85465e-68	H2-Aa	14960	13
Alox5ap2	4.91994e-41	1.41219	0.684	0.183	7.63378e-37	2.90946e-65	1.41479	0.701	0.195	4.51432e-61	4.91994e-41	5.81892e-65	Alox5ap	11690	13
Cd142	7.94633e-22	1.02021	0.772	0.348	1.23295e-17	3.24771e-65	1.69896	0.853	0.299	5.03915e-61	7.94633e-22	6.49542e-65	Cd14	12475	13
Cytip1	2.7847e-34	1.4728	0.649	0.198	4.32074e-30	7.68457e-64	1.5519	0.62	0.159	1.19234e-59	2.7847e-34	1.53691e-63	Cytip	227929	13
H2-Ab12	1.68194e-47	2.19233	0.921	0.433	2.60969e-43	1.94231e-62	1.92921	0.908	0.465	3.01368e-58	1.68194e-47	3.88462e-62	H2-Ab1	14961	13
Plbd11	7.01497e-35	0.78071	0.5	0.108	1.08844e-30	3.10713e-60	1.12476	0.533	0.115	4.82103e-56	7.01497e-35	6.21426e-60	Plbd1	66857	13
Csf2rb1	5.83012e-36	1.28723	0.509	0.115	9.04601e-32	1.08864e-59	1.2717	0.527	0.118	1.68914e-55	5.83012e-36	2.17729e-59	Csf2rb	12983	13
Ncf2	1.61224e-39	0.961661	0.535	0.117	2.50155e-35	4.50451e-58	0.912277	0.505	0.109	6.98919e-54	1.61224e-39	9.00901e-58	Ncf2	17970	13
Gm2a1	4.11995e-51	1.71738	0.746	0.211	6.39251e-47	7.18054e-47	1.35335	0.712	0.271	1.11413e-42	7.18054e-47	8.2399e-51	Gm2a	14667	13
Arhgdib2	4.59157e-22	0.958135	0.667	0.255	7.12428e-18	4.87654e-50	1.14421	0.728	0.243	7.56644e-46	4.59157e-22	9.75308e-50	Arhgdib	11857	13
Crip12	7.89123e-38	2.578	0.886	0.514	1.2244e-33	9.27997e-48	2.03978	0.929	0.702	1.43988e-43	7.89123e-38	1.85599e-47	Crip1	12925	13
Unc93b12	6.34584e-22	1.08765	0.526	0.174	9.84621e-18	7.5978e-47	1.09042	0.63	0.188	1.17887e-42	6.34584e-22	1.51956e-46	Unc93b1	54445	13
Slfn21	1.93127e-11	0.550615	0.579	0.281	2.99656e-07	2.2948e-46	1.40136	0.696	0.249	3.56061e-42	1.93127e-11	4.58959e-46	Slfn2	20556	13
Ptprc	7.5783e-19	0.678327	0.614	0.23	1.17585e-14	6.29257e-46	1.04127	0.658	0.207	9.76355e-42	7.5783e-19	1.25851e-45	Ptprc	19264	13
Psap3	3.1566e-32	1.30543	0.921	0.665	4.89779e-28	6.42196e-46	1.28814	0.918	0.726	9.96432e-42	3.1566e-32	1.28439e-45	Psap	19156	13
Lgals31	3.38286e-25	1.16345	0.842	0.485	5.24885e-21	3.00588e-45	1.52668	0.859	0.492	4.66392e-41	3.38286e-25	6.01176e-45	Lgals3	16854	13
Spi12	1.52946e-39	1.26374	0.702	0.187	2.37312e-35	6.51684e-45	0.916248	0.641	0.187	1.01115e-40	1.52946e-39	1.30337e-44	Spi1	20375	13
Fcer1g2	9.96355e-24	1.13514	0.904	0.471	1.54594e-19	5.96308e-43	1.04164	0.897	0.379	9.25231e-39	9.96355e-24	1.19262e-42	Fcer1g	14127	13
Ctsc2	2.39397e-33	1.29069	0.64	0.198	3.71448e-29	3.65477e-42	1.06111	0.668	0.235	5.67073e-38	2.39397e-33	7.30953e-42	Ctsc	13032	13
Tmsb4x3	1.77448e-22	1.14361	0.965	0.959	2.75329e-18	4.669e-42	1.17203	0.995	0.974	7.24442e-38	1.77448e-22	9.338e-42	Tmsb4x	19241	13
Plek2	1.72878e-18	0.437244	0.711	0.28	2.68238e-14	6.53755e-42	0.863413	0.75	0.264	1.01437e-37	1.72878e-18	1.30751e-41	Plek	56193	13
Tyrobp1	1.12036e-18	0.690284	0.921	0.486	1.73835e-14	1.15511e-39	0.694136	0.902	0.392	1.79226e-35	1.12036e-18	2.31021e-39	Tyrobp	22177	13
Coro1a1	3.0876e-26	1.20392	0.711	0.268	4.79072e-22	2.5865e-37	1.09249	0.663	0.245	4.01322e-33	3.0876e-26	5.173e-37	Coro1a	12721	13
Laptm52	6.62017e-12	0.493867	0.693	0.324	1.02719e-07	7.53783e-37	0.987901	0.755	0.286	1.16957e-32	6.62017e-12	1.50757e-36	Laptm5	16792	13
Tgfb12	1.88253e-23	1.32691	0.605	0.232	2.92094e-19	1.35429e-34	1.26128	0.641	0.258	2.10132e-30	1.88253e-23	2.70858e-34	Tgfb1	21803	13
Fcgr31	2.17327e-20	0.770189	0.518	0.164	3.37205e-16	2.39875e-32	0.769026	0.5	0.153	3.7219e-28	2.17327e-20	4.7975e-32	Fcgr3	14131	13
Picalm2	1.55248e-22	0.978343	0.667	0.274	2.40883e-18	2.60423e-32	1.11031	0.685	0.312	4.04073e-28	1.55248e-22	5.20847e-32	Picalm	233489	13
Fam49b1	1.15611e-23	1.06742	0.623	0.238	1.79382e-19	3.96716e-31	0.927925	0.571	0.215	6.15544e-27	1.15611e-23	7.93431e-31	Fam49b	NA	13
Arl4c2	1.37332e-17	0.833481	0.518	0.194	2.13084e-13	1.78311e-30	0.842721	0.565	0.202	2.76667e-26	1.37332e-17	3.56622e-30	Arl4c	320982	13
Ctsh2	7.03685e-20	1.0369	0.596	0.242	1.09184e-15	6.50612e-30	0.905687	0.663	0.286	1.00949e-25	7.03685e-20	1.30122e-29	Ctsh	13036	13
Npc22	3.89253e-16	0.99378	0.816	0.581	6.03965e-12	4.0854e-29	1.00447	0.837	0.593	6.3389e-25	3.89253e-16	8.17079e-29	Npc2	67963	13
Lcp12	1.01489e-12	0.478488	0.632	0.289	1.57471e-08	4.98506e-29	0.727765	0.668	0.263	7.73481e-25	1.01489e-12	9.97011e-29	Lcp1	18826	13
Atox12	4.48918e-16	1.07697	0.781	0.56	6.96542e-12	6.60576e-27	0.963137	0.837	0.576	1.02495e-22	4.48918e-16	1.32115e-26	Atox1	11927	13
Plaur	1.18869e-07	0.414936	0.57	0.313	0.00184437	9.51238e-27	0.87665	0.636	0.274	1.47594e-22	1.18869e-07	1.90248e-26	Plaur	18793	13
Ifi27l2a1	8.1914e-13	0.562655	0.675	0.388	1.27098e-08	9.5238e-27	1.07851	0.772	0.454	1.47771e-22	8.1914e-13	1.90476e-26	Ifi27l2a	76933	13
Atp2b11	9.26266e-13	1.03795	0.605	0.323	1.43719e-08	1.20662e-24	1.10204	0.652	0.338	1.87219e-20	9.26266e-13	2.41324e-24	Atp2b1	67972	13
Cyba2	8.92082e-18	0.904371	0.851	0.586	1.38415e-13	1.92377e-24	0.833108	0.842	0.627	2.98492e-20	8.92082e-18	3.84754e-24	Cyba	13057	13
Syngr21	1.37627e-13	0.88449	0.5	0.228	2.13542e-09	8.9242e-24	0.789793	0.533	0.221	1.38468e-19	1.37627e-13	1.78484e-23	Syngr2	20973	13
Rps292	1.38766e-15	0.633945	0.974	0.937	2.1531e-11	1.15327e-22	0.550562	0.967	0.951	1.78942e-18	1.38766e-15	2.30655e-22	Rps29	20090	13
Ctsz2	2.97307e-15	0.723167	0.746	0.4	4.61302e-11	4.72934e-22	0.812387	0.783	0.482	7.33804e-18	2.97307e-15	9.45867e-22	Ctsz	64138	13
Cotl11	7.00227e-11	0.494003	0.658	0.344	1.08647e-06	1.44731e-21	0.570561	0.701	0.338	2.24565e-17	7.00227e-11	2.89463e-21	Cotl1	72042	13
Fxyd51	9.89698e-11	0.500792	0.825	0.556	1.53562e-06	1.94465e-21	0.636487	0.826	0.556	3.01733e-17	9.89698e-11	3.88931e-21	Fxyd5	18301	13
Emp32	3.31806e-21	1.48978	0.684	0.364	5.1483e-17	8.54675e-18	0.880491	0.723	0.476	1.32611e-13	8.54675e-18	6.63612e-21	Emp3	13732	13
Cst32	2.16727e-19	0.923303	0.895	0.723	3.36273e-15	4.0627e-20	0.512425	0.967	0.817	6.30369e-16	2.16727e-19	8.12541e-20	Cst3	13010	13
Cd44	7.48626e-16	0.805649	0.719	0.351	1.16157e-11	2.58353e-19	0.589488	0.723	0.415	4.0086e-15	7.48626e-16	5.16705e-19	Cd44	12505	13
Tpd52	1.88819e-06	0.265863	0.57	0.347	0.0292972	5.77575e-19	0.709856	0.603	0.294	8.96165e-15	1.88819e-06	1.15515e-18	Tpd52	21985	13
Ucp21	2.62029e-15	0.888788	0.667	0.352	4.06565e-11	6.25024e-19	0.827888	0.712	0.409	9.69788e-15	2.62029e-15	1.25005e-18	Ucp2	22228	13
Gmfg	5.16797e-17	0.41905	0.737	0.317	8.01863e-13	8.99262e-19	0.413593	0.549	0.243	1.3953e-14	5.16797e-17	1.79852e-18	Gmfg	63986	13
Id22	5.27087e-16	1.22951	0.746	0.453	8.17829e-12	6.04577e-18	0.875283	0.75	0.487	9.38062e-14	5.27087e-16	1.20915e-17	Id2	15902	13
Gpx12	2.27984e-15	1.403	0.772	0.526	3.53739e-11	1.8356e-17	0.851762	0.821	0.619	2.84812e-13	2.27984e-15	3.67121e-17	Gpx1	14775	13
H3f3a2	6.21317e-10	0.706089	0.825	0.789	9.64036e-06	3.24325e-17	0.618205	0.87	0.795	5.03223e-13	6.21317e-10	6.4865e-17	H3f3a	15078	13
Lsp12	1.35931e-14	0.860317	0.658	0.331	2.1091e-10	3.36408e-17	0.671104	0.717	0.39	5.21971e-13	1.35931e-14	6.72817e-17	Lsp1	16985	13
Fau2	8.21714e-11	0.467651	0.982	0.954	1.27497e-06	4.44887e-17	0.449461	0.951	0.948	6.90286e-13	8.21714e-11	8.89773e-17	Fau	14109	13
Rpl35a2	4.76412e-13	0.628053	0.921	0.887	7.392e-09	5.37876e-17	0.435503	0.951	0.916	8.34569e-13	4.76412e-13	1.07575e-16	Rpl35a	57808	13
Iqgap12	4.13845e-08	0.725949	0.509	0.298	0.000642121	1.44011e-16	0.928694	0.565	0.3	2.23447e-12	4.13845e-08	2.88022e-16	Iqgap1	29875	13
Sem11	8.79124e-16	0.81047	0.842	0.669	1.36405e-11	1.82916e-16	0.577421	0.826	0.69	2.83812e-12	8.79124e-16	3.65831e-16	Sem1	20422	13
Rps27a1	9.98599e-16	0.782134	0.895	0.874	1.54943e-11	2.78947e-14	0.438109	0.924	0.91	4.32815e-10	2.78947e-14	1.9972e-15	Rps27a	78294	13
Pitpna1	1.49896e-06	0.492785	0.5	0.31	0.0232578	1.84919e-15	0.696884	0.582	0.319	2.86921e-11	1.49896e-06	3.69838e-15	Pitpna	18738	13
Rpl37a1	1.21147e-10	0.597036	0.947	0.898	1.87972e-06	2.05444e-15	0.487472	0.957	0.926	3.18767e-11	1.21147e-10	4.10888e-15	Rpl37a	19981	13
Sh3bgrl32	8.61158e-13	0.662576	0.86	0.649	1.33617e-08	4.6785e-15	0.54156	0.826	0.604	7.25916e-11	8.61158e-13	9.357e-15	Sh3bgrl3	73723	13
Ppp2ca1	8.49516e-05	0.450383	0.553	0.394	1	4.74405e-15	0.762522	0.685	0.443	7.36087e-11	8.49516e-05	9.4881e-15	Ppp2ca	19052	13
Spag91	7.02755e-08	0.614129	0.57	0.348	0.00109039	5.27811e-15	0.729163	0.658	0.386	8.18952e-11	7.02755e-08	1.05562e-14	Spag9	70834	13
Actg11	4.81017e-11	0.596328	0.921	0.904	7.46347e-07	1.11178e-14	0.46131	0.957	0.933	1.72503e-10	4.81017e-11	2.22356e-14	Actg1	11465	13
Arpc22	6.2157e-12	0.732756	0.798	0.621	9.64427e-08	1.80738e-14	0.602443	0.842	0.69	2.80433e-10	6.2157e-12	3.61476e-14	Arpc2	76709	13
Sub11	9.28014e-07	0.574627	0.746	0.596	0.0143991	2.04149e-14	0.731368	0.799	0.641	3.16758e-10	9.28014e-07	4.08299e-14	Sub1	20024	13
Vim3	2.18084e-14	1.19575	0.746	0.407	3.38378e-10	5.54669e-09	0.735994	0.783	0.609	8.60624e-05	5.54669e-09	4.36167e-14	Vim	22352	13
Rps91	6.71526e-12	0.578723	0.956	0.91	1.04194e-07	5.86737e-14	0.447481	0.908	0.918	9.10382e-10	6.71526e-12	1.17347e-13	Rps9	76846	13
Calm11	6.21249e-13	1.00881	0.816	0.688	9.6393e-09	7.89282e-14	0.541682	0.859	0.708	1.22465e-09	6.21249e-13	1.57856e-13	Calm1	12313	13
Cmpk11	1.69677e-13	0.782434	0.553	0.274	2.63271e-09	8.35826e-14	0.535896	0.527	0.281	1.29687e-09	1.69677e-13	1.67165e-13	Cmpk1	66588	13
Tmem176b1	5.8627e-06	0.414801	0.535	0.323	0.0909657	4.46003e-13	0.570743	0.674	0.397	6.92018e-09	5.8627e-06	8.92006e-13	Tmem176b	65963	13
mt-Co22	9.98539e-13	0.936687	1	0.792	1.54933e-08	0.0203919	0.406251	0.935	0.844	1	0.0203919	1.99708e-12	mt-Co2	NA	13
Atp1b3	3.19169e-08	0.592943	0.526	0.295	0.000495222	1.53216e-12	0.641921	0.554	0.324	2.3773e-08	3.19169e-08	3.06432e-12	Atp1b3	11933	13
Capzb1	1.83554e-12	0.769283	0.719	0.459	2.84803e-08	4.25249e-12	0.58646	0.679	0.468	6.59816e-08	4.25249e-12	3.67109e-12	Capzb	12345	13
Tmsb103	3.50864e-12	0.878695	0.833	0.593	5.44401e-08	1.9431e-11	0.596363	0.864	0.73	3.01491e-07	1.9431e-11	7.01728e-12	Tmsb10	19240	13
Psma71	4.72609e-06	0.552891	0.596	0.433	0.07333	3.73402e-12	0.545141	0.674	0.444	5.79371e-08	4.72609e-06	7.46805e-12	Psma7	26444	13
H2-D12	1.6794e-06	0.461886	0.904	0.868	0.0260576	1.09361e-11	0.404526	0.94	0.863	1.69685e-07	1.6794e-06	2.18723e-11	H2-D1	14964	13
Brk1	2.74979e-06	0.452868	0.561	0.369	0.0426657	2.80241e-11	0.637544	0.62	0.38	4.34823e-07	2.74979e-06	5.60483e-11	Brk1	101314	13
Rpl321	1.1738e-07	0.474889	0.895	0.845	0.00182127	4.03156e-11	0.338679	0.973	0.896	6.25536e-07	1.1738e-07	8.06311e-11	Rpl32	19951	13
Atp1a11	4.68125e-11	0.87867	0.605	0.326	7.26342e-07	2.44977e-07	0.39105	0.543	0.348	0.00380106	2.44977e-07	9.36249e-11	Atp1a1	11928	13
Rap1a1	4.73848e-11	0.921566	0.632	0.395	7.35222e-07	8.34562e-05	0.376711	0.571	0.423	1	8.34562e-05	9.47695e-11	Rap1a	109905	13
Ifitm31	2.54136e-09	0.604115	0.851	0.691	3.94318e-05	4.82725e-11	0.682299	0.897	0.747	7.48995e-07	2.54136e-09	9.65449e-11	Ifitm3	66141	13
Taldo11	1.14914e-06	0.314301	0.614	0.402	0.01783	5.43171e-11	0.365184	0.587	0.357	8.42785e-07	1.14914e-06	1.08634e-10	Taldo1	21351	13
Capza21	2.81017e-09	0.643162	0.658	0.423	4.36026e-05	6.81972e-11	0.583225	0.668	0.442	1.05815e-06	2.81017e-09	1.36394e-10	Capza2	12343	13
Arpc51	1.93886e-06	0.313088	0.667	0.452	0.0300833	8.10132e-11	0.367745	0.69	0.457	1.257e-06	1.93886e-06	1.62026e-10	Arpc5	67771	13
Actr32	4.44762e-08	0.524123	0.64	0.412	0.000690093	9.38609e-11	0.525233	0.668	0.431	1.45635e-06	4.44762e-08	1.87722e-10	Actr3	74117	13
Actb2	2.59684e-08	0.544013	0.93	0.912	0.000402926	1.43118e-10	0.507059	0.995	0.958	2.22061e-06	2.59684e-08	2.86235e-10	Actb	11461	13
Rps111	3.6031e-09	0.584308	0.868	0.79	5.59056e-05	1.43143e-10	0.379928	0.929	0.867	2.221e-06	3.6031e-09	2.86285e-10	Rps11	27207	13
Msn	1.88472e-10	0.662371	0.649	0.366	2.92433e-06	7.15618e-10	0.423105	0.69	0.427	1.11035e-05	7.15618e-10	3.76943e-10	Msn	17698	13
Tagln21	1.10641e-09	0.862725	0.649	0.443	1.71671e-05	3.73949e-10	0.649252	0.723	0.556	5.80219e-06	1.10641e-09	7.47898e-10	Tagln2	21346	13
Ifitm22	5.25069e-10	0.888922	0.807	0.671	8.14697e-06	1.41246e-09	0.582157	0.864	0.748	2.19158e-05	1.41246e-09	1.05014e-09	Ifitm2	80876	13
Metrnl2	1.77042e-08	0.510808	0.526	0.276	0.000274699	6.28863e-10	0.722905	0.592	0.387	9.75744e-06	1.77042e-08	1.25773e-09	Metrnl	210029	13
mt-Co32	8.05167e-10	0.780108	1	0.886	1.2493e-05	0.188976	0.308004	0.978	0.917	1	0.188976	1.61033e-09	mt-Co3	NA	13
Mrpl33	8.84404e-06	0.320054	0.605	0.422	0.137224	8.6521e-10	0.408241	0.636	0.449	1.34246e-05	8.84404e-06	1.73042e-09	Mrpl33	66845	13
Rpl38	2.16458e-06	0.385984	0.895	0.832	0.0335856	9.01179e-10	0.305457	0.935	0.866	1.39827e-05	2.16458e-06	1.80236e-09	Rpl38	67671	13
Rap1b1	1.31815e-06	0.592889	0.754	0.579	0.0204524	1.03715e-09	0.459912	0.788	0.643	1.60925e-05	1.31815e-06	2.07431e-09	Rap1b	215449	13
Cdc422	2.10499e-07	0.504185	0.772	0.616	0.0032661	1.38962e-09	0.482357	0.793	0.642	2.15614e-05	2.10499e-07	2.77924e-09	Cdc42	12540	13
Arhgdia2	3.29782e-06	0.559366	0.623	0.408	0.051169	1.79174e-09	0.495594	0.647	0.446	2.78006e-05	3.29782e-06	3.58347e-09	Arhgdia	192662	13
Arpc41	6.7321e-07	0.445436	0.518	0.317	0.0104455	1.7983e-09	0.456083	0.538	0.332	2.79025e-05	6.7321e-07	3.59661e-09	Arpc4	68089	13
Gdi21	3.26955e-09	0.798873	0.675	0.452	5.07304e-05	2.03896e-09	0.447144	0.647	0.435	3.16365e-05	3.26955e-09	4.07791e-09	Gdi2	14569	13
Rps241	2.4542e-09	0.477085	0.912	0.799	3.80794e-05	1.25958e-07	0.265612	0.929	0.864	0.00195436	1.25958e-07	4.90841e-09	Rps24	20088	13
Eno1	4.00379e-05	0.410548	0.544	0.373	0.621228	2.82713e-09	0.358495	0.582	0.357	4.38658e-05	4.00379e-05	5.65427e-09	Eno1	13806	13
Arpc1b1	2.93961e-09	0.653966	0.798	0.654	4.5611e-05	2.12909e-08	0.441748	0.81	0.718	0.000330349	2.12909e-08	5.87922e-09	Arpc1b	11867	13
Rps3a12	4.25102e-09	0.438804	0.939	0.797	6.59589e-05	1.02429e-06	0.283068	0.929	0.857	0.0158929	1.02429e-06	8.50205e-09	Rps3a1	20091	13
H2afz1	0.000661312	0.411899	0.737	0.639	1	4.25665e-09	0.617132	0.832	0.716	6.60462e-05	0.000661312	8.51331e-09	H2afz	NA	13
Tspo1	4.28772e-09	0.790174	0.693	0.476	6.65283e-05	6.07383e-09	0.539582	0.685	0.533	9.42415e-05	6.07383e-09	8.57544e-09	Tspo	12257	13
Pfn12	5.84634e-07	0.534117	0.86	0.817	0.00907118	6.11212e-09	0.30317	0.918	0.869	9.48356e-05	5.84634e-07	1.22242e-08	Pfn1	18643	13
Rpl341	6.96437e-07	0.427974	0.868	0.829	0.0108059	1.25302e-08	0.32365	0.908	0.869	0.000194419	6.96437e-07	2.50604e-08	Rpl34	68436	13
Rpl191	2.70953e-05	0.29488	0.912	0.809	0.420411	1.41737e-08	0.28903	0.946	0.867	0.000219919	2.70953e-05	2.83474e-08	Rpl19	19921	13
Pkm1	0.0043426	0.257133	0.675	0.559	1	1.60578e-08	0.419099	0.723	0.551	0.000249152	0.0043426	3.21155e-08	Pkm	18746	13
Marcks2	1.88744e-08	0.674794	0.518	0.284	0.000292855	9.0701e-06	0.488455	0.533	0.384	0.140732	9.0701e-06	3.77488e-08	Marcks	17118	13
Rplp21	1.65315e-06	0.34115	0.904	0.869	0.0256503	2.16878e-08	0.266592	0.929	0.893	0.000336507	1.65315e-06	4.33755e-08	Rplp2	67186	13
Ybx11	0.000401686	0.387964	0.754	0.607	1	2.19531e-08	0.436626	0.804	0.683	0.000340624	0.000401686	4.39062e-08	Ybx1	22608	13
Slc25a51	2.36412e-08	0.700039	0.693	0.5	0.000366816	4.22565e-05	0.375926	0.679	0.54	0.655651	4.22565e-05	4.72823e-08	Slc25a5	11740	13
Apoe1	0.000195324	1.11945	0.754	0.604	1	2.62489e-08	0.548103	0.87	0.719	0.000407277	0.000195324	5.24977e-08	Apoe	11816	13
Abracl	5.47048e-06	0.552856	0.518	0.348	0.0848799	3.97158e-08	0.409758	0.56	0.377	0.00061623	5.47048e-06	7.94316e-08	Abracl	73112	13
Cox6b1	4.53618e-08	0.581261	0.781	0.595	0.000703834	0.000150841	0.26652	0.766	0.646	1	0.000150841	9.07237e-08	Cox6b1	110323	13
Zfp36l2	2.76465e-07	0.634961	0.553	0.346	0.00428963	5.39792e-08	0.610436	0.516	0.334	0.000837542	2.76465e-07	1.07958e-07	Zfp36l2	12193	13
Rps281	2.66052e-05	0.333877	0.921	0.875	0.412807	8.32869e-08	0.304294	0.935	0.909	0.00129228	2.66052e-05	1.66574e-07	Rps28	54127	13
Rpsa2	1.03282e-07	0.507902	0.877	0.697	0.00160253	1.62364e-07	0.38752	0.891	0.772	0.00251923	1.62364e-07	2.06565e-07	Rpsa	16785	13
Klf61	0.322851	0.551865	0.561	0.486	1	1.18628e-07	0.685111	0.685	0.505	0.00184063	0.322851	2.37255e-07	Klf6	23849	13
Eif3k1	0.000937675	0.337349	0.605	0.469	1	2.64861e-07	0.336806	0.707	0.529	0.00410959	0.000937675	5.29723e-07	Eif3k	73830	13
2010107E04Rik	5.77057e-06	0.478599	0.702	0.508	0.0895362	3.37425e-07	0.343545	0.734	0.553	0.00523549	5.77057e-06	6.7485e-07	2010107E04Rik	NA	13
Rps131	5.73865e-07	0.356	0.904	0.806	0.00890409	4.05283e-07	0.272807	0.918	0.845	0.00628837	5.73865e-07	8.10566e-07	Rps13	68052	13
Cox5a1	1.02052e-06	0.544443	0.623	0.427	0.0158345	4.22754e-07	0.39661	0.614	0.433	0.00655945	1.02052e-06	8.45507e-07	Cox5a	12858	13
Rpl282	3.28313e-05	0.412535	0.851	0.732	0.50941	5.78821e-07	0.274781	0.897	0.807	0.00898099	3.28313e-05	1.15764e-06	Rpl28	19943	13
Grn1	6.80417e-07	0.677033	0.535	0.324	0.0105573	5.3337e-05	0.344078	0.511	0.361	0.827576	5.3337e-05	1.36083e-06	Grn	14824	13
Ppp1ca1	1.19868e-05	0.481292	0.579	0.392	0.185987	8.47127e-07	0.399009	0.598	0.421	0.013144	1.19868e-05	1.69425e-06	Ppp1ca	19045	13
Rpl181	2.17208e-06	0.315196	0.877	0.782	0.033702	1.13037e-06	0.254394	0.886	0.831	0.0175389	2.17208e-06	2.26074e-06	Rpl18	19899	13
Clta1	1.47435e-05	0.472417	0.675	0.515	0.228761	1.32282e-06	0.333115	0.701	0.531	0.0205249	1.47435e-05	2.64565e-06	Clta	12757	13
Rack11	7.79754e-06	0.520846	0.746	0.619	0.120987	1.44495e-06	0.408719	0.804	0.692	0.0224198	7.79754e-06	2.8899e-06	Rack1	14694	13
Atp5e2	0.00215642	0.276951	0.746	0.625	1	1.85348e-06	0.4533	0.766	0.668	0.0287585	0.00215642	3.70695e-06	Atp5e	67126	13
mt-Co12	2.36904e-06	0.656283	1	0.864	0.036758	0.0789231	0.370837	0.978	0.905	1	0.0789231	4.73807e-06	mt-Co1	NA	13
Rps27l1	0.00139054	0.605615	0.675	0.52	1	2.97441e-06	0.56469	0.723	0.589	0.046151	0.00139054	5.94882e-06	Rps27l	67941	13
Smdt11	6.77169e-06	0.514188	0.596	0.415	0.10507	0.000146646	0.366255	0.598	0.474	1	0.000146646	1.35433e-05	Smdt1	69029	13
Atp5h1	1.53431e-05	0.47813	0.746	0.55	0.238063	7.74242e-06	0.372823	0.745	0.599	0.120131	1.53431e-05	1.54848e-05	Atp5h	71679	13
Anxa21	1.42493e-05	0.434959	0.64	0.44	0.221093	3.14373e-05	0.353945	0.696	0.553	0.487781	3.14373e-05	2.84985e-05	Anxa2	12306	13
Lamp11	0.000653081	0.375114	0.658	0.522	1	2.0876e-05	0.328932	0.745	0.588	0.323911	0.000653081	4.17515e-05	Lamp1	16783	13
Rac11	0.00013993	0.250949	0.684	0.535	1	2.21635e-05	0.316209	0.679	0.528	0.343888	0.00013993	4.43264e-05	Rac1	19353	13
Atp5k	0.000591607	0.280362	0.535	0.383	1	2.89778e-05	0.291387	0.582	0.407	0.44962	0.000591607	5.79548e-05	Atp5k	11958	13
Reep51	0.000241296	0.404922	0.535	0.39	1	4.10901e-05	0.309486	0.554	0.394	0.637553	0.000241296	8.21784e-05	Reep5	13476	13
Atp5l1	6.64367e-05	0.341938	0.789	0.708	1	0.000416123	0.295534	0.772	0.747	1	0.000416123	0.000132869	Atp5l	27425	13
Eif3f1	0.000121481	0.454224	0.728	0.566	1	0.000306642	0.265445	0.761	0.627	1	0.000306642	0.000242947	Eif3f	66085	13
Ndufa61	0.000169595	0.31325	0.64	0.485	1	0.0053071	0.262064	0.609	0.506	1	0.0053071	0.000339161	Ndufa6	67130	13
Pabpc11	0.0022087	0.258991	0.789	0.63	1	0.000285938	0.261941	0.81	0.687	1	0.0022087	0.000571795	Pabpc1	18458	13
Arf51	0.00089202	0.34344	0.649	0.539	1	0.000592607	0.25235	0.696	0.592	1	0.00089202	0.00118486	Arf5	11844	13
S100a101	0.00975156	0.422419	0.561	0.461	1	0.00204785	0.290509	0.707	0.596	1	0.00975156	0.00409151	S100a10	20194	13
Igfbp72	1.24766e-17	1.94718	0.711	0.336	1.93587e-13	2.43806e-29	1.9568	0.771	0.506	3.78289e-25	1.24766e-17	4.87611e-29	Igfbp7	29817	14
Ubb	3.97436e-09	0.763031	0.987	0.922	6.16661e-05	9.36303e-27	0.80922	0.967	0.943	1.45277e-22	3.97436e-09	1.87261e-26	Ubb	22187	14
Id32	3.99497e-22	1.88415	0.855	0.421	6.19859e-18	5.51034e-24	1.45873	0.743	0.539	8.54985e-20	3.99497e-22	1.10207e-23	Id3	15903	14
Lgals12	7.58475e-14	1.35801	0.816	0.428	1.17685e-09	1.56461e-23	1.08643	0.871	0.643	2.42765e-19	7.58475e-14	3.12922e-23	Lgals1	16852	14
Cebpd2	4.6143e-12	1.26594	0.711	0.347	7.15954e-08	4.14563e-20	1.3628	0.719	0.475	6.43235e-16	4.6143e-12	8.29125e-20	Cebpd	12609	14
Ptma1	2.01464e-08	0.788783	0.921	0.761	0.000312592	9.53031e-19	0.646078	0.905	0.845	1.47872e-14	2.01464e-08	1.90606e-18	Ptma	19231	14
Sparc1	1.43483e-18	1.47115	0.697	0.253	2.22628e-14	2.8329e-16	0.900311	0.671	0.435	4.39553e-12	2.8329e-16	2.86966e-18	Sparc	20692	14
Mgp	5.76384e-09	0.634145	0.553	0.254	8.94317e-05	8.32161e-18	2.12819	0.71	0.494	1.29118e-13	5.76384e-09	1.66432e-17	Mgp	17313	14
Tuba1a1	1.43423e-12	1.30526	0.671	0.339	2.22535e-08	3.96739e-17	1.30277	0.6	0.415	6.1558e-13	1.43423e-12	7.93478e-17	Tuba1a	22142	14
Fosb2	1.23853e-09	1.11887	0.789	0.532	1.9217e-05	6.64992e-17	0.921007	0.79	0.62	1.0318e-12	1.23853e-09	1.32998e-16	Fosb	14282	14
Klf42	3.08086e-16	1.24975	0.789	0.412	4.78026e-12	3.59477e-12	0.925163	0.662	0.527	5.57764e-08	3.59477e-12	6.16172e-16	Klf4	16600	14
mt-Nd42	1.52528e-11	1.31391	0.908	0.747	2.36662e-07	6.82869e-16	0.982827	0.848	0.817	1.05954e-11	1.52528e-11	1.36574e-15	mt-Nd4	NA	14
Vim4	7.14033e-16	1.29377	0.789	0.409	1.10789e-11	7.27327e-05	0.484727	0.667	0.612	1	7.27327e-05	1.42807e-15	Vim	22352	14
mt-Cytb2	6.29024e-14	1.20415	1	0.812	9.75994e-10	7.35569e-16	1.05116	0.9	0.869	1.14131e-11	6.29024e-14	1.47114e-15	mt-Cytb	NA	14
Malat1	7.49531e-16	1.24398	1	0.977	1.16297e-11	1.708e-11	0.865778	0.995	0.982	2.65013e-07	1.708e-11	1.49906e-15	Malat1	72289	14
Gadd45g2	4.13065e-08	0.893474	0.737	0.495	0.000640911	1.80629e-15	1.34945	0.738	0.591	2.80264e-11	4.13065e-08	3.61259e-15	Gadd45g	23882	14
Bgn	5.80034e-12	0.570148	0.553	0.2	8.99982e-08	2.86888e-15	1.156	0.595	0.37	4.45135e-11	5.80034e-12	5.73776e-15	Bgn	12111	14
2001-06-01	9.00709e-15	1.45504	0.829	0.501	1.39754e-10	1.51422e-07	1.11219	0.633	0.555	0.00234947	1.51422e-07	1.80142e-14	Jun	16476	14
Crip13	4.11664e-14	1.9911	0.776	0.518	6.38737e-10	8.99822e-10	0.818947	0.762	0.707	1.39616e-05	8.99822e-10	8.23327e-14	Crip1	12925	14
mt-Atp62	3.46396e-13	1.07344	1	0.894	5.37468e-09	6.44605e-14	0.840087	0.957	0.933	1.00017e-09	3.46396e-13	1.28921e-13	mt-Atp6	NA	14
Egr12	4.85725e-13	1.39733	0.776	0.432	7.53651e-09	1.29998e-10	1.05375	0.686	0.547	2.01705e-06	1.29998e-10	9.7145e-13	Egr1	13653	14
mt-Nd13	2.98712e-10	0.859515	0.987	0.803	4.63482e-06	6.42339e-13	0.786887	0.91	0.863	9.96653e-09	2.98712e-10	1.28468e-12	mt-Nd1	NA	14
Junb2	1.73013e-07	0.863364	0.987	0.875	0.00268446	1.6721e-12	0.79966	0.943	0.908	2.59443e-08	1.73013e-07	3.3442e-12	Junb	16477	14
Lmna1	1.20507e-11	1.20207	0.763	0.458	1.86979e-07	3.45855e-12	1.05481	0.676	0.583	5.36629e-08	1.20507e-11	6.9171e-12	Lmna	16905	14
Dynll11	5.92081e-08	0.806952	0.842	0.653	0.000918672	6.85384e-12	0.751642	0.748	0.72	1.06344e-07	5.92081e-08	1.37077e-11	Dynll1	56455	14
Fos1	1.06601e-10	1.72741	0.882	0.658	1.65402e-06	9.4108e-12	1.34763	0.743	0.666	1.46018e-07	1.06601e-10	1.88216e-11	Fos	14281	14
Nbl1	1.65362e-11	0.722212	0.566	0.235	2.56575e-07	3.92929e-11	1.08893	0.529	0.36	6.09669e-07	3.92929e-11	3.30723e-11	Nbl1	17965	14
Serpinh11	4.26884e-10	0.864372	0.553	0.233	6.62354e-06	1.95093e-11	0.922668	0.562	0.379	3.02706e-07	4.26884e-10	3.90186e-11	Serpinh1	12406	14
mt-Co33	3.22499e-11	0.978859	1	0.886	5.00389e-07	1.59465e-07	0.738026	0.943	0.918	0.00247427	1.59465e-07	6.44997e-11	mt-Co3	NA	14
mt-Co13	5.08853e-11	0.883119	1	0.865	7.89536e-07	6.15999e-11	0.650296	0.938	0.906	9.55784e-07	6.15999e-11	1.01771e-10	mt-Co1	NA	14
Mt22	1.14641e-05	0.332866	0.868	0.682	0.177878	8.25596e-11	0.360435	0.971	0.84	1.281e-06	1.14641e-05	1.65119e-10	Mt2	17750	14
Calm21	3.3369e-06	0.645903	0.842	0.739	0.0517754	1.06253e-10	0.709771	0.752	0.78	1.64862e-06	3.3369e-06	2.12506e-10	Calm2	12314	14
Nr4a11	2.49815e-10	1.15698	0.724	0.433	3.87613e-06	9.22348e-10	0.907485	0.633	0.546	1.43111e-05	9.22348e-10	4.9963e-10	Nr4a1	15370	14
Tnfrsf12a1	3.64915e-05	0.681121	0.592	0.39	0.566202	1.22788e-09	0.948315	0.595	0.476	1.90517e-05	3.64915e-05	2.45575e-09	Tnfrsf12a	27279	14
Mt12	2.24509e-07	0.693779	0.961	0.83	0.00348349	1.2816e-09	0.440416	0.976	0.93	1.98852e-05	2.24509e-07	2.56319e-09	Mt1	17748	14
mt-Nd23	1.34479e-09	1.19377	0.816	0.633	2.08657e-05	1.21192e-07	0.899391	0.695	0.71	0.00188041	1.21192e-07	2.68957e-09	mt-Nd2	NA	14
Jund3	2.05308e-09	0.820205	0.908	0.749	3.18555e-05	8.93316e-08	0.612637	0.819	0.806	0.00138607	8.93316e-08	4.10615e-09	Jund	16478	14
Cd812	9.98796e-09	0.990298	0.737	0.473	0.000154973	3.37786e-09	0.83858	0.667	0.585	5.24109e-05	9.98796e-09	6.75573e-09	Cd81	12520	14
S100a62	0.00297832	0.308678	0.895	0.715	1	3.82687e-09	0.711672	0.886	0.796	5.93778e-05	0.00297832	7.65375e-09	S100a6	20200	14
Ahnak3	8.58026e-09	0.802143	0.684	0.384	0.000133131	0.0133187	0.362238	0.576	0.549	1	0.0133187	1.71605e-08	Ahnak	66395	14
Ppp1r15a1	1.68393e-05	1.18711	0.671	0.503	0.261279	1.43558e-08	1.12492	0.59	0.513	0.000222745	1.68393e-05	2.87117e-08	Ppp1r15a	17872	14
Myl6	0.0183954	0.916853	0.737	0.792	1	1.66059e-08	0.728472	0.81	0.851	0.000257657	0.0183954	3.32118e-08	Myl6	17904	14
Serping12	5.97063e-08	0.314048	0.618	0.27	0.000926403	3.50469e-08	0.586808	0.648	0.447	0.000543788	5.97063e-08	7.00938e-08	Serping1	12258	14
Col1a21	4.55376e-08	0.599787	0.513	0.215	0.000706562	3.73051e-05	0.29846	0.562	0.409	0.578827	3.73051e-05	9.10752e-08	Col1a2	12843	14
Gadd45b1	5.31063e-08	0.859391	0.75	0.525	0.000823997	0.000277412	0.657919	0.552	0.545	1	0.000277412	1.06213e-07	Gadd45b	17873	14
Slc25a41	6.17637e-08	1.02127	0.592	0.365	0.000958326	3.00622e-06	0.814445	0.51	0.435	0.0466444	3.00622e-06	1.23527e-07	Slc25a4	11739	14
Zfp36l12	8.73691e-08	0.968468	0.711	0.452	0.00135562	1.4229e-06	0.726637	0.59	0.535	0.0220777	1.4229e-06	1.74738e-07	Zfp36l1	12192	14
mt-Co23	1.10935e-07	0.815358	0.947	0.794	0.00172126	5.22528e-05	0.624733	0.829	0.847	0.810754	5.22528e-05	2.21869e-07	mt-Co2	NA	14
Hnrnpa2b1	1.86606e-07	0.914154	0.75	0.588	0.00289538	0.364004	0.526778	0.505	0.644	1	0.364004	3.73213e-07	Hnrnpa2b1	53379	14
Maff1	2.68459e-07	1.18084	0.605	0.373	0.00416542	5.81431e-05	1.18813	0.562	0.53	0.902148	5.81431e-05	5.36919e-07	Maff	17133	14
Hsp90aa1	3.2067e-07	0.733082	0.803	0.582	0.00497551	0.0870175	0.407889	0.571	0.661	1	0.0870175	6.41339e-07	Hsp90aa1	15519	14
Atf4	5.27922e-07	0.751759	0.684	0.47	0.00819124	0.0155092	0.507166	0.514	0.543	1	0.0155092	1.05584e-06	Atf4	11911	14
Arf4	1.08087e-06	1.18022	0.763	0.609	0.0167708	9.0717e-07	0.929501	0.638	0.66	0.0140756	1.08087e-06	1.81434e-06	Arf4	11843	14
Laptm4a2	9.3818e-07	0.897179	0.75	0.552	0.0145568	0.000336027	0.64123	0.614	0.622	1	0.000336027	1.87636e-06	Laptm4a	17775	14
Ubc	0.000501906	0.617217	0.921	0.823	1	1.06102e-06	0.622298	0.814	0.847	0.0164627	0.000501906	2.12203e-06	Ubc	22190	14
Cdkn1a1	1.87785e-06	1.08785	0.632	0.451	0.0291368	0.459038	0.505572	0.462	0.531	1	0.459038	3.7557e-06	Cdkn1a	12575	14
Ccnl12	2.14175e-06	0.825027	0.697	0.518	0.0332314	0.302763	0.396899	0.481	0.561	1	0.302763	4.28349e-06	Ccnl1	56706	14
Ier2	1.005e-05	1.01039	0.763	0.571	0.155936	2.83166e-06	0.911105	0.643	0.627	0.0439361	1.005e-05	5.66332e-06	Ier2	15936	14
Dstn	3.5786e-06	1.14671	0.605	0.419	0.0555255	1.09807e-05	0.849946	0.51	0.462	0.170376	1.09807e-05	7.15719e-06	Dstn	56431	14
Hspa51	7.94185e-06	0.502756	0.842	0.673	0.123226	0.0108396	0.278097	0.69	0.758	1	0.0108396	1.58836e-05	Hspa5	14828	14
Csrnp11	0.066792	0.300144	0.526	0.457	1	6.95836e-05	0.614779	0.538	0.515	1	0.066792	0.000139162	Csrnp1	215418	14
Srsf21	7.89043e-05	0.657745	0.658	0.496	1	0.318504	0.470452	0.467	0.529	1	0.318504	0.000157802	Srsf2	20382	14
Neat1	9.49803e-05	0.852869	0.684	0.521	1	0.795879	0.396553	0.486	0.579	1	0.795879	0.000189952	Neat1	66961	14
S100a102	0.0102817	0.76605	0.579	0.462	1	0.000123164	0.598048	0.643	0.598	1	0.0102817	0.000246313	S100a10	20194	14
Selenow2	0.000132999	0.870332	0.658	0.529	1	0.0137435	0.431212	0.605	0.659	1	0.0137435	0.00026598	Selenow	20364	14
Ddx3x1	0.000266411	0.625289	0.605	0.452	1	0.299862	0.411568	0.481	0.532	1	0.299862	0.000532751	Ddx3x	13205	14
Eif5a1	0.000415113	0.984969	0.724	0.646	1	0.00362622	0.611083	0.681	0.734	1	0.00362622	0.000830053	Eif5a	276770	14
Anxa22	0.000666775	0.665199	0.605	0.442	1	0.141698	0.353856	0.529	0.558	1	0.141698	0.00133311	Anxa2	12306	14
Chchd2	0.000763183	0.450858	0.816	0.723	1	0.271587	0.298771	0.648	0.776	1	0.271587	0.00152578	Chchd2	14004	14
Socs32	0.000772434	0.675417	0.618	0.41	1	0.185281	0.657485	0.51	0.52	1	0.185281	0.00154427	Socs3	12702	14
Zfp363	0.000853815	0.402007	0.711	0.545	1	0.00915393	0.564582	0.619	0.624	1	0.00915393	0.0017069	Zfp36	22695	14
Ctsl1	0.000875757	0.441795	0.605	0.435	1	0.00217963	0.521319	0.533	0.505	1	0.00217963	0.00175075	Ctsl	13039	14
Anxa5	0.00129255	0.862777	0.579	0.422	1	0.0828872	0.699426	0.5	0.527	1	0.0828872	0.00258343	Anxa5	11747	14
Hspa82	0.00135186	0.482451	0.882	0.786	1	0.00135476	0.262229	0.833	0.843	1	0.00135476	0.00270189	Hspa8	15481	14
Rtn41	0.0185943	0.395928	0.539	0.432	1	0.00153055	0.679112	0.529	0.51	1	0.0185943	0.00305875	Rtn4	68585	14
Ube2s	0.0393758	0.38349	0.553	0.491	1	0.00197152	0.654397	0.533	0.555	1	0.0393758	0.00393915	Ube2s	77891	14
Srrm2	0.00250358	0.598548	0.539	0.437	1	0.181164	0.509247	0.486	0.539	1	0.181164	0.0050009	Srrm2	75956	14
Eif4a1	0.00398272	0.496391	0.763	0.697	1	0.0029318	0.392185	0.71	0.767	1	0.00398272	0.005855	Eif4a1	13681	14
Snu131	0.00300973	0.860039	0.553	0.475	1	0.00374216	0.766502	0.514	0.547	1	0.00374216	0.00601041	Snu13	20826	14
Cox6c	0.00588711	0.503131	0.684	0.612	1	0.121538	0.480785	0.571	0.665	1	0.121538	0.0117396	Cox6c	12864	14
Selenof1	0.00967124	0.431579	0.605	0.501	1	0.686452	0.430199	0.5	0.582	1	0.686452	0.0192489	Selenof	93684	14
Tra2b	0.0100319	0.59124	0.579	0.487	1	0.744375	0.261899	0.448	0.537	1	0.744375	0.0199632	Tra2b	20462	14
Rpl22l12	0.282002	0.344355	0.737	0.695	1	0.0175749	0.301887	0.776	0.788	1	0.282002	0.034841	Rpl22l1	68028	14
Gnas1	0.0308055	0.37796	0.697	0.626	1	0.208261	0.258827	0.624	0.71	1	0.208261	0.060662	Gnas	14683	14
1810037I17Rik	0.0316626	0.3037	0.566	0.446	1	0.419085	0.550377	0.438	0.501	1	0.419085	0.0623228	1810037I17Rik	67704	14
Morf4l1	0.137253	0.322596	0.645	0.621	1	0.0449808	0.378921	0.61	0.67	1	0.137253	0.0879383	Morf4l1	21761	14
Hnrnpa31	0.0483537	0.343802	0.526	0.454	1	0.253213	0.348326	0.381	0.503	1	0.253213	0.0943694	Hnrnpa3	229279	14
Dad1	0.0706638	0.287575	0.579	0.544	1	0.764269	0.442464	0.495	0.604	1	0.764269	0.136334	Dad1	13135	14
Dusp12	0.116649	0.591492	0.724	0.659	1	0.366668	0.435279	0.662	0.72	1	0.366668	0.219691	Dusp1	19252	14
Slc25a52	0.282521	0.260741	0.526	0.504	1	0.34317	0.333194	0.49	0.545	1	0.34317	0.485224	Slc25a5	11740	14
Minos1	0.349315	0.371368	0.513	0.486	1	0.817325	0.493833	0.467	0.54	1	0.817325	0.576609	Minos1	NA	14
Sfrp4	1.28246e-189	3.98014	0.534	0.023	1.98986e-185	7.77079e-231	3.96145	0.606	0.043	1.20572e-226	1.28246e-189	1.55416e-230	Sfrp4	20379	15
Mfap4	3.62472e-192	3.04384	0.718	0.045	5.62411e-188	1.12074e-174	2.3845	0.8	0.107	1.73894e-170	1.12074e-174	7.24944e-192	Mfap4	76293	15
Sfrp1	2.10364e-134	3.32227	0.854	0.104	3.26401e-130	4.19901e-173	3.40732	0.878	0.149	6.51518e-169	2.10364e-134	8.39802e-173	Sfrp1	20377	15
Fxyd6	6.89115e-113	1.97462	0.563	0.049	1.06923e-108	1.05433e-171	1.6184	0.661	0.071	1.6359e-167	6.89115e-113	2.10866e-171	Fxyd6	59095	15
Col12a1	2.38694e-166	1.79154	0.583	0.032	3.70357e-162	8.64413e-167	2.3257	0.678	0.079	1.34122e-162	2.38694e-166	1.72883e-166	Col12a1	12816	15
Il33	1.411e-130	2.41688	0.709	0.069	2.1893e-126	1.1911e-154	1.91975	0.772	0.111	1.84811e-150	1.411e-130	2.3822e-154	Il33	77125	15
Cpxm1	4.23626e-110	3.62005	0.592	0.058	6.57298e-106	8.43385e-152	3.26316	0.667	0.089	1.3086e-147	4.23626e-110	1.68677e-151	Cpxm1	56264	15
Serpina3n	4.73724e-149	2.45616	0.68	0.054	7.3503e-145	9.47428e-145	2.43324	0.744	0.116	1.47003e-140	9.47428e-145	9.47448e-149	Serpina3n	20716	15
Timp1	1.02169e-93	4.38333	0.65	0.088	1.58525e-89	2.36596e-144	3.74805	0.861	0.182	3.67103e-140	1.02169e-93	4.73192e-144	Timp1	21857	15
Col1a11	3.93743e-102	3.06179	0.864	0.146	6.10932e-98	1.50616e-139	3.30825	0.989	0.292	2.33695e-135	3.93743e-102	3.01231e-139	Col1a1	12842	15
Mmp2	7.83602e-104	2.54169	0.699	0.086	1.21584e-99	1.2719e-135	2.21939	0.761	0.129	1.97348e-131	7.83602e-104	2.5438e-135	Mmp2	17390	15
Ctsk	4.45841e-122	1.73463	0.621	0.054	6.91767e-118	1.93919e-135	1.36278	0.672	0.093	3.00884e-131	4.45841e-122	3.87837e-135	Ctsk	13038	15
Lox1	1.08542e-98	2.21638	0.786	0.114	1.68414e-94	2.02475e-132	2.31559	0.911	0.2	3.1416e-128	1.08542e-98	4.0495e-132	Lox	16948	15
Bgn1	5.44959e-116	3.61971	0.981	0.191	8.45559e-112	1.34531e-130	2.88032	1	0.36	2.08739e-126	5.44959e-116	2.69062e-130	Bgn	12111	15
Cox6b2	1.6036e-130	1.83639	0.534	0.037	2.48814e-126	1.08492e-129	1.52456	0.583	0.073	1.68336e-125	1.08492e-129	3.20719e-130	Cox6b2	333182	15
Sulf1	6.737e-117	1.5453	0.553	0.044	1.04531e-112	2.06342e-130	1.65744	0.633	0.086	3.20161e-126	6.737e-117	4.12685e-130	Sulf1	240725	15
Pcolce1	6.9014e-127	3.08259	0.913	0.132	1.07082e-122	3.38849e-127	2.55636	0.978	0.27	5.25758e-123	6.9014e-127	6.77698e-127	Pcolce	18542	15
Loxl1	2.05943e-108	1.78462	0.573	0.053	3.19541e-104	3.07638e-125	1.56705	0.728	0.121	4.7733e-121	2.05943e-108	6.15275e-125	Loxl1	16949	15
Col5a2	6.87263e-93	1.97023	0.67	0.086	1.06636e-88	1.24652e-124	2.12579	0.856	0.184	1.9341e-120	6.87263e-93	2.49304e-124	Col5a2	12832	15
Sod3	2.92945e-81	1.37541	0.515	0.056	4.54534e-77	1.44434e-121	1.41839	0.633	0.092	2.24104e-117	2.92945e-81	2.88868e-121	Sod3	20657	15
Hsd11b1	5.6573e-100	2.233	0.641	0.072	8.77787e-96	2.21634e-120	1.52495	0.639	0.092	3.43887e-116	5.6573e-100	4.43268e-120	Hsd11b1	15483	15
Sparc2	4.24774e-90	3.34262	0.981	0.246	6.5908e-86	8.65078e-119	3.2291	1	0.427	1.34226e-114	4.24774e-90	1.73016e-118	Sparc	20692	15
Col1a22	1.05087e-101	3.09653	0.981	0.205	1.63053e-97	2.31959e-114	2.93451	0.989	0.398	3.59907e-110	1.05087e-101	4.63918e-114	Col1a2	12843	15
Lhfp	1.27699e-92	1.56911	0.612	0.071	1.98137e-88	1.06378e-107	1.35726	0.661	0.111	1.65056e-103	1.27699e-92	2.12756e-107	Lhfp	108927	15
Efemp2	2.37535e-72	1.38362	0.621	0.092	3.6856e-68	1.95945e-107	1.4283	0.694	0.127	3.04028e-103	2.37535e-72	3.91889e-107	Efemp2	58859	15
Col15a1	5.40341e-53	1.13329	0.563	0.093	8.38393e-49	3.83503e-105	1.2956	0.733	0.134	5.95043e-101	5.40341e-53	7.67006e-105	Col15a1	12819	15
Serpinh12	2.61721e-92	2.42346	1	0.224	4.06086e-88	1.13235e-104	2.07782	0.994	0.368	1.75696e-100	2.61721e-92	2.2647e-104	Serpinh1	12406	15
Rcn3	7.93746e-90	1.92398	0.806	0.131	1.23158e-85	5.21918e-103	1.71421	0.878	0.224	8.09807e-99	7.93746e-90	1.04384e-102	Rcn3	52377	15
Igfbp73	1.9135e-71	3.13442	0.99	0.329	2.96899e-67	1.95986e-102	2.53199	0.994	0.501	3.04091e-98	1.9135e-71	3.91971e-102	Igfbp7	29817	15
Col3a11	1.5388e-78	3.41485	0.854	0.179	2.38761e-74	8.42273e-102	3.23105	0.967	0.355	1.30687e-97	1.5388e-78	1.68455e-101	Col3a1	12825	15
Gpx8	5.02135e-54	1.42178	0.641	0.133	7.79112e-50	1.19779e-97	1.33121	0.739	0.155	1.8585e-93	5.02135e-54	2.39559e-97	Gpx8	69590	15
Colec12	3.7093e-96	1.44184	0.631	0.07	5.75534e-92	3.37602e-84	1.036	0.644	0.126	5.23824e-80	3.37602e-84	7.41859e-96	Colec12	140792	15
Ppic	6.62272e-65	1.38542	0.534	0.076	1.02758e-60	1.67348e-94	1.1809	0.644	0.119	2.59657e-90	6.62272e-65	3.34696e-94	Ppic	19038	15
Fbln11	3.8187e-93	2.49829	0.913	0.171	5.9251e-89	2.99009e-85	1.98461	0.928	0.307	4.63942e-81	2.99009e-85	7.6374e-93	Fbln1	14114	15
Mgp1	3.96054e-90	3.57721	1	0.245	6.14518e-86	3.48303e-91	2.81492	0.994	0.487	5.40428e-87	3.96054e-90	6.96607e-91	Mgp	17313	15
Mfap51	1.09235e-90	2.76272	0.903	0.175	1.6949e-86	6.7081e-91	2.38105	0.922	0.313	1.04083e-86	1.09235e-90	1.34162e-90	Mfap5	50530	15
Fstl11	2.38157e-65	2.12514	0.777	0.165	3.69524e-61	1.72127e-90	1.79933	0.933	0.292	2.67072e-86	2.38157e-65	3.44254e-90	Fstl1	14314	15
Hspg2	1.06563e-84	1.35483	0.573	0.067	1.65343e-80	5.88051e-90	1.11614	0.667	0.128	9.12419e-86	1.06563e-84	1.1761e-89	Hspg2	15530	15
Serpinf11	2.6736e-89	2.4229	0.893	0.175	4.14835e-85	3.05763e-89	1.84629	0.911	0.292	4.74422e-85	3.05763e-89	5.3472e-89	Serpinf1	20317	15
Olfml3	2.29716e-75	1.8756	0.796	0.148	3.56427e-71	7.23407e-89	1.59799	0.856	0.23	1.12244e-84	2.29716e-75	1.44681e-88	Olfml3	99543	15
Cilp	1.61539e-72	2.24218	0.534	0.067	2.50645e-68	1.17324e-88	1.84089	0.744	0.172	1.8204e-84	1.61539e-72	2.34647e-88	Cilp	214425	15
Aebp11	1.9522e-79	2.30171	0.864	0.172	3.02904e-75	2.26744e-88	1.91438	0.911	0.292	3.51816e-84	1.9522e-79	4.53488e-88	Aebp1	11568	15
Col4a1	7.00868e-53	1.38419	0.544	0.093	1.08747e-48	4.03664e-88	1.54564	0.733	0.166	6.26326e-84	7.00868e-53	8.07329e-88	Col4a1	12826	15
Fbln2	1.09576e-71	1.8226	0.583	0.082	1.70019e-67	1.22975e-86	1.59928	0.722	0.168	1.90809e-82	1.09576e-71	2.45951e-86	Fbln2	14115	15
Bmp1	1.60445e-69	1.51453	0.563	0.078	2.48947e-65	7.07489e-86	1.25515	0.667	0.138	1.09774e-81	1.60445e-69	1.41498e-85	Bmp1	12153	15
Lum1	8.81681e-86	2.89996	0.845	0.162	1.36802e-81	1.84441e-78	2.01927	0.867	0.289	2.86179e-74	1.84441e-78	1.76336e-85	Lum	17022	15
Rbp11	4.24228e-74	2.10187	0.854	0.187	6.58232e-70	9.40186e-86	1.65256	0.922	0.303	1.45879e-81	4.24228e-74	1.88037e-85	Rbp1	19659	15
Ptgis	1.55016e-85	1.52858	0.602	0.073	2.40523e-81	9.12339e-67	0.964905	0.583	0.124	1.41559e-62	9.12339e-67	3.10032e-85	Ptgis	19223	15
Serpine1	6.58068e-63	2.59826	0.612	0.108	1.02106e-58	1.63224e-85	2.34181	0.711	0.171	2.53258e-81	6.58068e-63	3.26448e-85	Serpine1	18787	15
Ltbp3	1.58726e-57	0.982781	0.505	0.074	2.46278e-53	3.12977e-81	1.00154	0.572	0.105	4.85614e-77	1.58726e-57	6.25953e-81	Ltbp3	16998	15
Igfbp62	3.15608e-77	2.58954	0.971	0.248	4.89697e-73	4.99238e-81	1.96894	0.972	0.373	7.74618e-77	3.15608e-77	9.98477e-81	Igfbp6	16012	15
Lgals13	2.47301e-59	2.38385	0.981	0.424	3.83713e-55	3.33769e-80	1.84398	1	0.64	5.17875e-76	2.47301e-59	6.67537e-80	Lgals1	16852	15
Bicc1	6.97123e-80	1.19537	0.602	0.075	1.08166e-75	1.4521e-67	1.09004	0.611	0.136	2.25308e-63	1.4521e-67	1.39425e-79	Bicc1	83675	15
Ccdc801	5.63488e-79	1.65359	0.806	0.137	8.74308e-75	2.09453e-63	1.31278	0.822	0.253	3.24987e-59	2.09453e-63	1.12698e-78	Ccdc80	67896	15
Serping13	1.42052e-78	2.42706	0.99	0.261	2.20408e-74	1.54287e-75	1.70723	0.994	0.438	2.39392e-71	1.54287e-75	2.84104e-78	Serping1	12258	15
Cald1	6.52088e-78	1.57216	0.757	0.125	1.01178e-73	3.55179e-69	1.43356	0.756	0.211	5.51096e-65	3.55179e-69	1.30418e-77	Cald1	109624	15
P3h3	2.05876e-49	0.992698	0.534	0.093	3.19437e-45	5.90778e-77	1.07967	0.644	0.14	9.16651e-73	2.05876e-49	1.18156e-76	P3h3	14789	15
Prrx1	2.9539e-75	1.08493	0.544	0.064	4.58327e-71	9.70624e-71	0.919813	0.539	0.101	1.50602e-66	9.70624e-71	5.9078e-75	Prrx1	18933	15
Col6a2	7.03127e-56	1.15116	0.631	0.111	1.09097e-51	5.23913e-75	1.22105	0.794	0.211	8.12903e-71	7.03127e-56	1.04783e-74	Col6a2	12834	15
Mmp23	3.53746e-70	1.44682	0.621	0.091	5.48872e-66	3.95949e-74	1.25968	0.672	0.156	6.14354e-70	3.53746e-70	7.91897e-74	Mmp23	26561	15
Fkbp9	4.13382e-54	1.42609	0.699	0.154	6.41403e-50	2.4893e-73	1.23729	0.794	0.22	3.8624e-69	4.13382e-54	4.9786e-73	Fkbp9	27055	15
Tspan4	2.91827e-73	1.65483	0.65	0.104	4.52799e-69	7.92699e-54	0.843366	0.55	0.133	1.22995e-49	7.92699e-54	5.83654e-73	Tspan4	64540	15
Nid11	1.04575e-51	1.38457	0.592	0.11	1.62258e-47	1.47129e-71	1.06732	0.783	0.204	2.28285e-67	1.04575e-51	2.94257e-71	Nid1	18073	15
C1s11	1.88931e-71	1.73162	0.835	0.164	2.93145e-67	2.43134e-49	0.979049	0.778	0.256	3.77247e-45	2.43134e-49	3.77862e-71	C1s1	50908	15
Fkbp7	2.58132e-70	1.2622	0.641	0.098	4.00518e-66	6.64692e-61	1.02809	0.644	0.163	1.03134e-56	6.64692e-61	5.16264e-70	Fkbp7	14231	15
Fst1	2.68133e-68	1.66025	0.66	0.105	4.16035e-64	3.93064e-70	1.32999	0.733	0.189	6.09878e-66	2.68133e-68	7.86128e-70	Fst	14313	15
C1ra	6.15999e-69	1.56195	0.699	0.119	9.55783e-65	1.21603e-58	0.919903	0.572	0.134	1.8868e-54	1.21603e-58	1.232e-68	C1ra	50909	15
Nbl11	2.84728e-67	2.29819	0.893	0.227	4.41784e-63	1.09608e-67	1.71251	0.922	0.35	1.70068e-63	2.84728e-67	2.19217e-67	Nbl1	17965	15
Cygb1	1.36335e-67	1.55549	0.796	0.152	2.11537e-63	7.50718e-37	0.724631	0.744	0.265	1.16481e-32	7.50718e-37	2.7267e-67	Cygb	114886	15
Svep1	4.60953e-67	1.21229	0.524	0.067	7.15215e-63	4.59633e-66	1.06485	0.556	0.115	7.13167e-62	4.59633e-66	9.21906e-67	Svep1	64817	15
Mfge8	2.23156e-48	1.2295	0.767	0.191	3.46249e-44	4.76053e-67	1.02787	0.783	0.223	7.38643e-63	2.23156e-48	9.52105e-67	Mfge8	17304	15
Sparcl11	6.98632e-67	2.21118	0.864	0.195	1.084e-62	2.2601e-52	1.59146	0.789	0.286	3.50678e-48	2.2601e-52	1.39726e-66	Sparcl1	13602	15
Entpd21	9.58154e-67	1.7253	0.786	0.161	1.48667e-62	6.16417e-47	1.08941	0.717	0.24	9.56433e-43	6.16417e-47	1.91631e-66	Entpd2	12496	15
Igfbp5	2.50607e-66	3.18852	0.709	0.134	3.88842e-62	9.51977e-61	2.7283	0.694	0.218	1.47709e-56	9.51977e-61	5.01214e-66	Igfbp5	16011	15
Prelp	4.32799e-57	1.25921	0.544	0.086	6.71531e-53	3.58075e-66	0.989051	0.65	0.152	5.55589e-62	4.32799e-57	7.16149e-66	Prelp	116847	15
Slit3	3.3237e-65	1.25314	0.553	0.077	5.15706e-61	2.5925e-50	0.867259	0.533	0.129	4.02253e-46	2.5925e-50	6.64741e-65	Slit3	20564	15
Cxcl14	2.35692e-44	3.27099	0.505	0.099	3.657e-40	3.06783e-64	3.09407	0.55	0.13	4.76005e-60	2.35692e-44	6.13566e-64	Cxcl14	57266	15
Cd3021	7.00538e-62	1.82633	0.864	0.215	1.08696e-57	1.52754e-46	1.1388	0.811	0.316	2.37013e-42	1.52754e-46	1.40108e-61	Cd302	66205	15
Col6a11	1.62574e-56	1.40241	0.718	0.144	2.5225e-52	1.40438e-61	1.16447	0.833	0.26	2.17903e-57	1.62574e-56	2.80875e-61	Col6a1	12833	15
Pi16	1.95846e-60	1.96595	0.66	0.119	3.03874e-56	9.04565e-57	1.57824	0.711	0.214	1.40352e-52	9.04565e-57	3.91691e-60	Pi16	74116	15
Pdpn1	2.04546e-49	1.35942	0.689	0.149	3.17373e-45	7.61968e-60	1.50831	0.828	0.299	1.18227e-55	2.04546e-49	1.52394e-59	Pdpn	14726	15
Fgfr11	3.83212e-59	1.44561	0.728	0.147	5.94592e-55	1.26885e-42	0.823992	0.756	0.264	1.96875e-38	1.26885e-42	7.66424e-59	Fgfr1	14182	15
Lrp11	4.96002e-59	1.58176	0.786	0.183	7.69597e-55	1.32411e-42	0.892355	0.822	0.32	2.05449e-38	1.32411e-42	9.92004e-59	Lrp1	16971	15
Crispld2	1.80115e-57	1.28091	0.592	0.097	2.79466e-53	2.61855e-58	0.800205	0.7	0.177	4.06294e-54	1.80115e-57	5.2371e-58	Crispld2	78892	15
Rnase41	5.77814e-56	1.78039	0.835	0.225	8.96536e-52	4.60434e-58	1.32155	0.894	0.348	7.1441e-54	5.77814e-56	9.20869e-58	Rnase4	58809	15
Meg31	3.71802e-53	2.12509	0.738	0.164	5.76888e-49	6.44215e-57	1.71512	0.8	0.285	9.99564e-53	3.71802e-53	1.28843e-56	Meg3	17263	15
Pdgfra	9.45704e-57	1.2499	0.592	0.099	1.46735e-52	6.09531e-47	0.723332	0.644	0.178	9.45749e-43	6.09531e-47	1.89141e-56	Pdgfra	18595	15
Tmed3	1.88534e-25	1.24186	0.738	0.327	2.9253e-21	2.70839e-56	1.36867	0.878	0.374	4.20234e-52	1.88534e-25	5.41678e-56	Tmed3	66111	15
Tm4sf1	7.33751e-45	0.511869	0.612	0.127	1.13849e-40	4.29608e-56	0.670321	0.678	0.188	6.6658e-52	7.33751e-45	8.59217e-56	Tm4sf1	17112	15
Mxra8	8.40672e-56	1.3421	0.65	0.125	1.30439e-51	1.00503e-46	0.865667	0.617	0.175	1.5594e-42	1.00503e-46	1.68134e-55	Mxra8	74761	15
Apod2	1.74104e-55	2.49939	0.854	0.237	2.7014e-51	2.80063e-34	1.5854	0.789	0.356	4.34545e-30	2.80063e-34	3.48209e-55	Apod	11815	15
Thbs1	3.09227e-18	0.943299	0.883	0.46	4.79797e-14	9.0921e-55	1.6392	0.906	0.421	1.41073e-50	3.09227e-18	1.81842e-54	Thbs1	21825	15
Islr	2.01261e-54	0.938405	0.563	0.09	3.12277e-50	1.41853e-52	0.764471	0.589	0.145	2.201e-48	1.41853e-52	4.02523e-54	Islr	26968	15
Selenom1	4.6966e-48	1.56951	0.767	0.21	7.28724e-44	1.076e-53	1.09562	0.872	0.333	1.66951e-49	4.6966e-48	2.15199e-53	Selenom	114679	15
Col6a3	4.02128e-53	1.23509	0.505	0.078	6.23941e-49	2.17011e-48	0.994959	0.567	0.148	3.36715e-44	2.17011e-48	8.04255e-53	Col6a3	12835	15
Cfh2	4.4371e-53	1.81701	0.728	0.166	6.8846e-49	8.26541e-25	0.639287	0.678	0.28	1.28246e-20	8.26541e-25	8.8742e-53	Cfh	12628	15
Dcn2	2.7404e-51	2.11649	1	0.428	4.252e-47	5.28869e-47	1.3432	1	0.638	8.20592e-43	5.28869e-47	5.4808e-51	Dcn	13179	15
Fxyd11	3.48914e-51	1.19721	0.777	0.171	5.41374e-47	1.77106e-39	0.739932	0.783	0.273	2.74798e-35	1.77106e-39	6.97827e-51	Fxyd1	56188	15
Csrp2	3.01208e-34	1.05619	0.505	0.115	4.67354e-30	9.18455e-50	1.06003	0.572	0.156	1.42507e-45	3.01208e-34	1.83691e-49	Csrp2	13008	15
Dpep11	1.57133e-47	1.27075	0.592	0.111	2.43808e-43	9.98195e-50	0.930774	0.689	0.196	1.5488e-45	1.57133e-47	1.99639e-49	Dpep1	13479	15
Il11ra11	1.03336e-40	1.38712	0.68	0.188	1.60336e-36	6.75245e-49	1.0528	0.75	0.262	1.04771e-44	1.03336e-40	1.35049e-48	Il11ra1	16157	15
Ltbp41	5.22665e-48	1.41497	0.854	0.229	8.10967e-44	1.06748e-18	0.479955	0.717	0.339	1.6563e-14	1.06748e-18	1.04533e-47	Ltbp4	108075	15
Rarres21	1.73907e-47	1.38686	0.816	0.202	2.69834e-43	2.98552e-44	1.01689	0.861	0.322	4.63233e-40	2.98552e-44	3.47814e-47	Rarres2	71660	15
Prss23	2.47082e-47	1.50614	0.641	0.139	3.83373e-43	3.2992e-43	1.04259	0.661	0.212	5.11904e-39	3.2992e-43	4.94165e-47	Prss23	76453	15
Igfbp41	3.25993e-41	2.82436	0.728	0.223	5.05811e-37	2.49669e-47	2.081	0.806	0.381	3.87386e-43	3.25993e-41	4.99338e-47	Igfbp4	16010	15
Igf11	8.57918e-45	1.62399	0.738	0.186	1.33115e-40	2.45163e-46	1.19125	0.828	0.316	3.80395e-42	8.57918e-45	4.90326e-46	Igf1	16000	15
Maged1	3.12261e-23	0.919986	0.583	0.204	4.84504e-19	2.59523e-46	0.848621	0.7	0.231	4.02676e-42	3.12261e-23	5.19046e-46	Maged1	94275	15
Cnn3	5.62527e-32	1.23178	0.728	0.255	8.72817e-28	3.63074e-46	0.974961	0.783	0.292	5.63345e-42	5.62527e-32	7.26147e-46	Cnn3	71994	15
Lmna2	6.84011e-29	1.35818	0.922	0.453	1.06131e-24	3.69738e-46	1.15851	0.967	0.575	5.73685e-42	6.84011e-29	7.39476e-46	Lmna	16905	15
Gas61	3.59425e-39	1.29061	0.728	0.208	5.57683e-35	5.55949e-46	1.30663	0.744	0.288	8.62611e-42	3.59425e-39	1.1119e-45	Gas6	14456	15
Tpm1	5.04653e-22	0.553276	0.553	0.174	7.8302e-18	2.19491e-45	0.883947	0.622	0.191	3.40562e-41	5.04653e-22	4.38982e-45	Tpm1	22003	15
Calu	1.50316e-33	1.30377	0.65	0.201	2.33231e-29	2.96168e-45	0.962179	0.717	0.254	4.59534e-41	1.50316e-33	5.92336e-45	Calu	12321	15
Vkorc1	8.43302e-32	1.15818	0.699	0.243	1.30847e-27	1.56995e-44	1.07131	0.722	0.271	2.43593e-40	8.43302e-32	3.13989e-44	Vkorc1	27973	15
Pam	5.91499e-44	1.45248	0.563	0.115	9.17769e-40	7.87762e-43	1.3824	0.678	0.234	1.22229e-38	7.87762e-43	1.183e-43	Pam	18484	15
Ctla2a	1.18021e-31	1.74536	0.621	0.188	1.83121e-27	8.45173e-44	1.19926	0.744	0.285	1.31137e-39	1.18021e-31	1.69035e-43	Ctla2a	13024	15
Penk2	2.49514e-39	2.5824	0.718	0.217	3.87146e-35	1.12273e-43	2.24085	0.8	0.36	1.74202e-39	2.49514e-39	2.24545e-43	Penk	18619	15
Txndc5	7.42585e-25	0.903156	0.563	0.187	1.1522e-20	2.19597e-43	0.721551	0.639	0.208	3.40726e-39	7.42585e-25	4.39193e-43	Txndc5	105245	15
Prnp	2.37483e-43	1.3376	0.689	0.183	3.68478e-39	3.41693e-42	0.774501	0.678	0.227	5.3017e-38	3.41693e-42	4.74965e-43	Prnp	19122	15
Gpx32	4.25934e-43	1.61623	0.883	0.302	6.6088e-39	2.67016e-37	1.056	0.961	0.571	4.14302e-33	2.67016e-37	8.51869e-43	Gpx3	14778	15
Matn21	5.46012e-43	1.52688	0.757	0.193	8.47192e-39	9.78235e-34	0.878205	0.739	0.283	1.51783e-29	9.78235e-34	1.09202e-42	Matn2	17181	15
Fosb3	1.29129e-35	1.58619	0.961	0.528	2.00357e-31	9.01957e-43	1.13727	0.972	0.616	1.39948e-38	1.29129e-35	1.80391e-42	Fosb	14282	15
Pmepa1	3.81272e-30	1.3116	0.621	0.197	5.91582e-26	1.28282e-42	1.0841	0.744	0.285	1.99042e-38	3.81272e-30	2.56563e-42	Pmepa1	65112	15
Pbx11	9.96762e-37	1.18987	0.709	0.205	1.54658e-32	9.91353e-42	0.819699	0.761	0.28	1.53818e-37	9.96762e-37	1.98271e-41	Pbx1	18514	15
Copz2	7.87224e-24	0.870817	0.573	0.188	1.22146e-19	2.73869e-41	0.709517	0.644	0.206	4.24935e-37	7.87224e-24	5.47738e-41	Copz2	56358	15
Fermt2	1.40305e-28	1.14619	0.534	0.152	2.17697e-24	3.50403e-41	0.799239	0.644	0.212	5.43686e-37	1.40305e-28	7.00807e-41	Fermt2	218952	15
Fcgrt2	1.43884e-40	1.1829	0.718	0.197	2.2325e-36	5.54534e-39	0.798946	0.739	0.285	8.60416e-35	5.54534e-39	2.87768e-40	Fcgrt	14132	15
Rcn1	3.18102e-21	0.67956	0.612	0.215	4.93567e-17	3.1125e-40	0.798816	0.672	0.227	4.82935e-36	3.18102e-21	6.22499e-40	Rcn1	19672	15
Npdc1	6.1175e-31	0.997494	0.641	0.201	9.49191e-27	4.37205e-40	0.821489	0.628	0.213	6.78367e-36	6.1175e-31	8.74409e-40	Npdc1	18146	15
Nr4a12	3.93504e-39	1.77587	0.922	0.428	6.10561e-35	1.32262e-39	1.0465	0.939	0.538	2.05217e-35	3.93504e-39	2.64523e-39	Nr4a1	15370	15
Slc25a42	2.86421e-39	1.56102	0.864	0.359	4.4441e-35	4.88281e-38	0.943608	0.872	0.425	7.57617e-34	4.88281e-38	5.72841e-39	Slc25a4	11739	15
Ly6c11	6.98089e-35	1.24782	0.757	0.227	1.08316e-30	6.91944e-39	1.20304	0.783	0.32	1.07362e-34	6.98089e-35	1.38389e-38	Ly6c1	17067	15
Mtch1	2.04193e-31	1.14596	0.689	0.244	3.16826e-27	7.3797e-39	1.04926	0.7	0.288	1.14503e-34	2.04193e-31	1.47594e-38	Mtch1	56462	15
Ogn1	1.66894e-38	1.0797	0.641	0.146	2.58952e-34	7.35115e-18	0.331813	0.628	0.267	1.1406e-13	7.35115e-18	3.33787e-38	Ogn	18295	15
Cd813	2.45018e-38	1.45022	0.971	0.467	3.8017e-34	4.67618e-33	0.845565	0.961	0.577	7.25556e-29	4.67618e-33	4.90037e-38	Cd81	12520	15
Serpine21	3.69685e-38	1.7117	0.796	0.259	5.73604e-34	1.35759e-21	0.590766	0.706	0.327	2.10644e-17	1.35759e-21	7.3937e-38	Serpine2	20720	15
Gas11	5.81023e-38	0.792846	0.612	0.133	9.01515e-34	1.38503e-12	0.297593	0.544	0.252	2.14902e-08	1.38503e-12	1.16205e-37	Gas1	14451	15
Ndrg1	5.48051e-22	1.03338	0.505	0.158	8.50357e-18	6.56488e-38	1.05033	0.628	0.218	1.01861e-33	5.48051e-22	1.31298e-37	Ndrg1	17988	15
Prdx4	3.58041e-29	0.868092	0.534	0.143	5.55536e-25	8.13546e-38	0.846222	0.556	0.177	1.2623e-33	3.58041e-29	1.62709e-37	Prdx4	53381	15
Klf43	9.82701e-38	1.5715	0.942	0.407	1.52476e-33	8.65479e-36	1.02154	0.939	0.52	1.34288e-31	8.65479e-36	1.9654e-37	Klf4	16600	15
Cavin3	1.02063e-32	1.12757	0.544	0.131	1.58361e-28	1.57629e-37	0.790199	0.656	0.223	2.44578e-33	1.02063e-32	3.15259e-37	Cavin3	109042	15
Ergic3	1.21755e-22	0.963742	0.718	0.313	1.88915e-18	2.78925e-37	0.935992	0.767	0.337	4.3278e-33	1.21755e-22	5.57849e-37	Ergic3	66366	15
Emp12	3.38225e-37	1.33444	0.874	0.323	5.24791e-33	1.07159e-34	0.743503	0.944	0.481	1.66268e-30	1.07159e-34	6.76451e-37	Emp1	13730	15
Cavin11	4.9795e-37	0.980327	0.641	0.156	7.7262e-33	1.63652e-21	0.372756	0.656	0.274	2.53922e-17	1.63652e-21	9.95901e-37	Cavin1	19285	15
App2	3.13637e-22	1.10906	0.738	0.338	4.86639e-18	1.29864e-36	0.9384	0.883	0.458	2.01498e-32	3.13637e-22	2.59729e-36	App	11820	15
Nedd41	7.01182e-27	0.990034	0.689	0.249	1.08795e-22	1.67678e-36	0.809765	0.75	0.296	2.60169e-32	7.01182e-27	3.35356e-36	Nedd4	17999	15
Tuba1a2	1.09357e-30	1.30575	0.845	0.334	1.69678e-26	4.7909e-36	0.98506	0.861	0.409	7.43356e-32	1.09357e-30	9.58179e-36	Tuba1a	22142	15
Ugdh2	6.4203e-36	1.42466	0.757	0.235	9.96173e-32	3.02396e-25	0.520934	0.817	0.383	4.69198e-21	3.02396e-25	1.28406e-35	Ugdh	22235	15
Cyr61	9.58807e-25	1.20339	0.631	0.21	1.48769e-20	8.28942e-36	1.17943	0.717	0.29	1.28619e-31	9.58807e-25	1.65788e-35	Cyr61	NA	15
Ckap4	8.925e-22	0.876286	0.505	0.165	1.3848e-17	3.8668e-35	0.669252	0.594	0.201	5.99973e-31	8.925e-22	7.7336e-35	Ckap4	216197	15
Plat1	6.94801e-32	1.07728	0.68	0.194	1.07805e-27	5.44359e-35	0.968523	0.7	0.272	8.44627e-31	6.94801e-32	1.08872e-34	Plat	18791	15
Nenf1	4.33147e-26	1.09034	0.767	0.321	6.72071e-22	1.22805e-34	0.952785	0.822	0.402	1.90544e-30	4.33147e-26	2.4561e-34	Nenf	66208	15
S100a16	1.18695e-15	0.716681	0.524	0.202	1.84167e-11	1.72552e-34	0.710563	0.694	0.252	2.67731e-30	1.18695e-15	3.45103e-34	S100a16	67860	15
Htra31	8.32648e-34	0.920481	0.515	0.112	1.29194e-29	2.26554e-27	0.744893	0.594	0.219	3.51521e-23	2.26554e-27	1.6653e-33	Htra3	78558	15
Gadd45g3	1.15885e-33	1.2769	0.981	0.489	1.79808e-29	9.76099e-27	0.622	0.939	0.587	1.51451e-22	9.76099e-27	2.31771e-33	Gadd45g	23882	15
C32	2.83116e-33	1.73749	0.699	0.213	4.39283e-29	1.24165e-33	1.15434	0.817	0.374	1.92654e-29	2.83116e-33	2.48329e-33	C3	12266	15
Sgk1	9.03843e-15	0.791278	0.612	0.268	1.4024e-10	1.25646e-33	1.13913	0.728	0.318	1.94952e-29	9.03843e-15	2.51291e-33	Sgk1	20393	15
Tmem167	1.32856e-11	0.693803	0.563	0.279	2.06139e-07	1.02265e-32	0.811995	0.717	0.3	1.58674e-28	1.32856e-11	2.0453e-32	Tmem167	66074	15
Vim5	1.1215e-32	1.31205	0.932	0.405	1.74013e-28	5.41232e-32	0.892533	0.983	0.604	8.39775e-28	5.41232e-32	2.24301e-32	Vim	22352	15
Morf4l2	1.36518e-28	1.21637	0.845	0.398	2.11821e-24	1.12478e-32	0.882889	0.883	0.469	1.7452e-28	1.36518e-28	2.24955e-32	Morf4l2	56397	15
Tceal8	1.15002e-21	0.751794	0.583	0.204	1.78436e-17	1.88795e-32	0.670908	0.65	0.246	2.92934e-28	1.15002e-21	3.77589e-32	Tceal8	66684	15
P4hb	4.20514e-14	0.510245	0.66	0.318	6.52469e-10	2.37033e-32	0.850366	0.772	0.36	3.67781e-28	4.20514e-14	4.74066e-32	P4hb	18453	15
Nr4a21	2.5492e-24	1.62957	0.641	0.239	3.95535e-20	3.52614e-32	0.957483	0.7	0.291	5.47116e-28	2.5492e-24	7.05228e-32	Nr4a2	18227	15
Ly6a2	3.80709e-25	1.24667	0.864	0.406	5.90708e-21	8.47887e-32	1.04711	0.933	0.518	1.31558e-27	3.80709e-25	1.69577e-31	Ly6a	110454	15
Ctsl2	1.29431e-28	1.13841	0.932	0.428	2.00825e-24	1.11132e-31	0.869925	0.917	0.495	1.72433e-27	1.29431e-28	2.22265e-31	Ctsl	13039	15
Atp2a2	1.30939e-27	0.872312	0.631	0.208	2.03165e-23	8.726e-31	0.686712	0.628	0.238	1.35393e-26	1.30939e-27	1.7452e-30	Atp2a2	11938	15
Timp22	1.86425e-30	1.05754	0.971	0.444	2.89257e-26	2.21804e-28	0.754313	0.95	0.549	3.44151e-24	2.21804e-28	3.72849e-30	Timp2	21858	15
Mgst11	1.01182e-24	0.921751	0.67	0.231	1.56995e-20	1.77372e-29	0.67076	0.7	0.277	2.75211e-25	1.01182e-24	3.54745e-29	Mgst1	56615	15
Csrp1	1.72772e-21	0.872408	0.66	0.261	2.68074e-17	2.2113e-29	0.746577	0.739	0.319	3.43105e-25	1.72772e-21	4.4226e-29	Csrp1	13007	15
Rpl22l13	6.61232e-18	0.963916	0.981	0.69	1.02597e-13	6.72641e-29	0.795351	0.994	0.782	1.04367e-24	6.61232e-18	1.34528e-28	Rpl22l1	68028	15
Tnfrsf12a2	6.23511e-22	1.07446	0.806	0.385	9.6744e-18	6.77684e-29	0.827409	0.861	0.469	1.05149e-24	6.23511e-22	1.35537e-28	Tnfrsf12a	27279	15
Ecm11	7.81447e-29	1.06381	0.66	0.199	1.21249e-24	6.13204e-23	0.629581	0.711	0.322	9.51447e-19	6.13204e-23	1.56289e-28	Ecm1	13601	15
Cd632	2.32692e-23	0.834204	0.99	0.647	3.61045e-19	1.10928e-28	0.671317	0.994	0.694	1.72117e-24	2.32692e-23	2.21857e-28	Cd63	12512	15
Gem1	2.37797e-28	1.03828	0.68	0.207	3.68965e-24	4.44646e-24	0.791122	0.7	0.308	6.89912e-20	4.44646e-24	4.75593e-28	Gem	14579	15
Arl1	5.1203e-20	0.837727	0.631	0.263	7.94465e-16	3.54314e-28	0.631983	0.65	0.268	5.49754e-24	5.1203e-20	7.08628e-28	Arl1	104303	15
Laptm4a3	1.9533e-26	1.08916	0.942	0.547	3.03073e-22	3.88967e-28	0.757461	0.95	0.613	6.03521e-24	1.9533e-26	7.77933e-28	Laptm4a	17775	15
Tceal9	1.2691e-17	0.826483	0.786	0.396	1.96913e-13	4.76554e-28	0.710965	0.861	0.438	7.39421e-24	1.2691e-17	9.53108e-28	Tceal9	22381	15
Hsp90b1	2.74057e-16	0.972735	0.825	0.487	4.25226e-12	2.77732e-27	0.76052	0.917	0.571	4.30929e-23	2.74057e-16	5.55464e-27	Hsp90b1	22027	15
Kdelr2	3.73306e-11	0.544649	0.524	0.252	5.79222e-07	3.77015e-27	0.771027	0.683	0.306	5.84977e-23	3.73306e-11	7.54031e-27	Kdelr2	66913	15
Errfi11	2.36759e-23	1.21764	0.796	0.351	3.67355e-19	7.34144e-27	0.910394	0.878	0.487	1.1391e-22	2.36759e-23	1.46829e-26	Errfi1	74155	15
Sptbn11	1.43112e-23	0.896268	0.66	0.238	2.22053e-19	1.03796e-26	0.78411	0.689	0.309	1.6105e-22	1.43112e-23	2.07593e-26	Sptbn1	20742	15
S100a12	3.43059e-13	0.614868	0.592	0.274	5.3229e-09	1.64299e-26	0.657994	0.739	0.346	2.54926e-22	3.43059e-13	3.28597e-26	S100a1	20193	15
Arf41	7.12292e-22	0.990377	0.932	0.605	1.10519e-17	1.81972e-26	0.691973	0.961	0.651	2.82348e-22	7.12292e-22	3.63944e-26	Arf4	11843	15
Itga5	3.01199e-26	1.15316	0.515	0.145	4.67341e-22	1.18152e-24	0.804176	0.639	0.285	1.83325e-20	1.18152e-24	6.02398e-26	Itga5	16402	15
Lrpap1	9.6652e-14	0.555891	0.534	0.228	1.49965e-09	3.04629e-26	0.598	0.611	0.244	4.72662e-22	9.6652e-14	6.09258e-26	Lrpap1	16976	15
Pqlc1	5.31376e-25	1.19755	0.583	0.195	8.24482e-21	3.3453e-26	0.706343	0.611	0.251	5.19057e-22	5.31376e-25	6.6906e-26	Pqlc1	NA	15
Tspan3	1.26915e-19	0.804256	0.602	0.234	1.96921e-15	3.54987e-26	0.679276	0.656	0.282	5.50798e-22	1.26915e-19	7.09975e-26	Tspan3	56434	15
Pdia3	1.04477e-15	0.902689	0.816	0.488	1.62107e-11	4.03452e-26	0.674286	0.917	0.563	6.25996e-22	1.04477e-15	8.06903e-26	Pdia3	14827	15
Rgcc	1.18e-20	1.03374	0.641	0.24	1.83089e-16	4.15585e-26	0.812606	0.572	0.219	6.44821e-22	1.18e-20	8.3117e-26	Rgcc	66214	15
Pdia6	1.07874e-11	0.453815	0.738	0.398	1.67377e-07	4.72454e-26	0.538701	0.844	0.447	7.3306e-22	1.07874e-11	9.44908e-26	Pdia6	71853	15
Egr13	6.67957e-26	1.0752	0.922	0.428	1.0364e-21	1.69241e-12	0.295297	0.872	0.542	2.62595e-08	1.69241e-12	1.33591e-25	Egr1	13653	15
C1d	1.77415e-15	0.758014	0.505	0.203	2.75277e-11	9.73698e-26	0.512878	0.572	0.222	1.51079e-21	1.77415e-15	1.9474e-25	C1d	57316	15
2002-06-01	9.98818e-26	1.03312	0.932	0.497	1.54977e-21	5.25645e-20	0.641863	0.878	0.549	8.1559e-16	5.25645e-20	1.99764e-25	Jun	16476	15
Gm128401	6.04861e-21	1.70897	0.583	0.222	9.38502e-17	1.50371e-25	0.68941	0.672	0.279	2.33316e-21	6.04861e-21	3.00743e-25	Gm12840	NA	15
Ddost	4.86454e-11	0.663769	0.602	0.32	7.54781e-07	1.64375e-25	0.726469	0.717	0.359	2.55045e-21	4.86454e-11	3.28751e-25	Ddost	13200	15
Ybx3	1.86545e-25	0.902993	0.621	0.213	2.89443e-21	3.75388e-19	0.456531	0.606	0.278	5.82452e-15	3.75388e-19	3.73089e-25	Ybx3	56449	15
Fkbp1a1	5.13055e-20	0.924545	0.796	0.414	7.96056e-16	1.2717e-24	0.699677	0.85	0.496	1.97317e-20	5.13055e-20	2.5434e-24	Fkbp1a	14225	15
Tpm41	2.79151e-10	0.452622	0.796	0.458	4.33131e-06	1.41706e-24	0.737096	0.894	0.538	2.19871e-20	2.79151e-10	2.83412e-24	Tpm4	326618	15
Hk21	4.8539e-20	0.772414	0.602	0.224	7.53131e-16	1.5072e-24	0.551414	0.767	0.352	2.33858e-20	4.8539e-20	3.01441e-24	Hk2	15277	15
Ptgs2	7.09979e-10	0.467994	0.524	0.234	1.1016e-05	2.3704e-24	0.963973	0.628	0.276	3.67792e-20	7.09979e-10	4.74081e-24	Ptgs2	19225	15
Anxa51	6.38832e-23	1.01257	0.864	0.416	9.91212e-19	2.61694e-24	0.745611	0.883	0.516	4.06045e-20	6.38832e-23	5.23388e-24	Anxa5	11747	15
Ppp3ca	2.92889e-10	0.524852	0.534	0.262	4.54447e-06	4.04368e-24	0.5918	0.656	0.292	6.27417e-20	2.92889e-10	8.08736e-24	Ppp3ca	19055	15
Calr	6.22402e-13	0.81433	0.845	0.521	9.65719e-09	6.13412e-24	0.660425	0.911	0.613	9.5177e-20	6.22402e-13	1.22682e-23	Calr	12317	15
Tubb2a	2.23025e-19	0.923909	0.573	0.214	3.46046e-15	9.31646e-24	0.660413	0.561	0.23	1.44554e-19	2.23025e-19	1.86329e-23	Tubb2a	22151	15
Cyb5r3	8.00086e-18	0.761158	0.524	0.201	1.24141e-13	1.06152e-23	0.549987	0.55	0.225	1.64705e-19	8.00086e-18	2.12303e-23	Cyb5r3	109754	15
Bag31	2.27015e-23	0.874469	0.641	0.226	3.52236e-19	3.13143e-21	0.428279	0.711	0.315	4.85872e-17	3.13143e-21	4.5403e-23	Bag3	29810	15
Id33	6.75337e-23	0.998643	0.883	0.419	1.04785e-18	1.64887e-12	0.448398	0.867	0.537	2.55839e-08	1.64887e-12	1.35067e-22	Id3	15903	15
Nfix1	7.50318e-23	0.991739	0.563	0.19	1.16419e-18	6.6845e-17	0.312553	0.578	0.25	1.03717e-12	6.6845e-17	1.50064e-22	Nfix	18032	15
Ahnak4	8.58111e-23	0.932427	0.845	0.38	1.33145e-18	2.33955e-16	0.509334	0.872	0.541	3.63004e-12	2.33955e-16	1.71622e-22	Ahnak	66395	15
Rhoc1	1.17199e-22	0.93746	0.689	0.261	1.81846e-18	2.70567e-20	0.480587	0.733	0.353	4.19812e-16	2.70567e-20	2.34398e-22	Rhoc	11853	15
Cxcl121	1.24799e-22	0.86363	0.583	0.176	1.93638e-18	2.3272e-21	0.494386	0.561	0.223	3.61089e-17	2.3272e-21	2.49598e-22	Cxcl12	20315	15
Ostc	4.01079e-12	0.634982	0.553	0.274	6.22314e-08	1.26269e-22	0.624569	0.667	0.315	1.95919e-18	4.01079e-12	2.52538e-22	Ostc	66357	15
Tubb62	1.54115e-22	0.845419	0.718	0.268	2.39124e-18	1.08199e-11	0.368899	0.711	0.402	1.67882e-07	1.08199e-11	3.08229e-22	Tubb6	67951	15
Dnajb11	5.28115e-12	0.803792	0.67	0.358	8.19423e-08	1.86699e-22	0.729952	0.772	0.405	2.89682e-18	5.28115e-12	3.73398e-22	Dnajb1	81489	15
Selenow3	2.21876e-22	0.928431	0.922	0.523	3.44263e-18	1.56831e-14	0.505193	0.878	0.651	2.4334e-10	1.56831e-14	4.43752e-22	Selenow	20364	15
Vat1	9.30634e-20	0.770295	0.563	0.209	1.44397e-15	4.12037e-22	0.546426	0.594	0.256	6.39316e-18	9.30634e-20	8.24073e-22	Vat1	26949	15
Cd341	4.7755e-22	0.75143	0.534	0.158	7.40967e-18	3.3255e-11	0.335354	0.5	0.249	5.15984e-07	3.3255e-11	9.55101e-22	Cd34	12490	15
Itgb1	1.56774e-14	0.5726	0.67	0.316	2.4325e-10	5.29192e-22	0.634795	0.694	0.354	8.21094e-18	1.56774e-14	1.05838e-21	Itgb1	16412	15
Itm2c1	2.97781e-19	0.990385	0.699	0.331	4.62036e-15	7.19801e-22	0.668927	0.711	0.375	1.11684e-17	2.97781e-19	1.4396e-21	Itm2c	64294	15
Hmgn11	2.18704e-19	0.840441	0.777	0.374	3.39341e-15	7.73645e-22	0.606897	0.789	0.435	1.20039e-17	2.18704e-19	1.54729e-21	Hmgn1	15312	15
Ptov1	2.692e-13	0.722585	0.505	0.225	4.1769e-09	1.13827e-21	0.46507	0.572	0.238	1.76614e-17	2.692e-13	2.27654e-21	Ptov1	84113	15
Cebpd3	1.30906e-21	1.25345	0.796	0.344	2.03114e-17	7.927e-06	0.388224	0.733	0.476	0.122995	7.927e-06	2.61813e-21	Cebpd	12609	15
Nptn1	1.554e-21	0.866232	0.689	0.275	2.41119e-17	3.5263e-09	0.255142	0.561	0.323	5.4714e-05	3.5263e-09	3.108e-21	Nptn	20320	15
Nfia1	8.44519e-19	0.757688	0.534	0.189	1.31035e-14	1.57152e-21	0.532962	0.656	0.291	2.43837e-17	8.44519e-19	3.14305e-21	Nfia	18027	15
Rexo2	1.50139e-10	0.560743	0.544	0.278	2.32956e-06	5.50254e-21	0.484962	0.683	0.318	8.53774e-17	1.50139e-10	1.10051e-20	Rexo2	104444	15
Xbp1	1.90678e-15	0.732975	0.66	0.316	2.95856e-11	7.2918e-21	0.511042	0.722	0.353	1.1314e-16	1.90678e-15	1.45836e-20	Xbp1	22433	15
Oat	1.81889e-14	0.672192	0.612	0.276	2.82219e-10	8.37237e-21	0.545434	0.667	0.314	1.29906e-16	1.81889e-14	1.67447e-20	Oat	18242	15
Lgmn1	8.80807e-12	0.460439	0.505	0.211	1.36666e-07	8.95558e-21	0.343687	0.611	0.257	1.38955e-16	8.80807e-12	1.79112e-20	Lgmn	19141	15
Cst33	1.21173e-20	1.08407	0.981	0.722	1.88013e-16	1.83563e-15	0.37265	0.994	0.816	2.84817e-11	1.83563e-15	2.42347e-20	Cst3	13010	15
Manf	5.346e-09	0.518023	0.709	0.42	8.29485e-05	1.24397e-20	0.527148	0.85	0.481	1.93014e-16	5.346e-09	2.48794e-20	Manf	74840	15
Serpinb6a1	1.542e-11	0.547566	0.592	0.281	2.39257e-07	1.45362e-20	0.474923	0.711	0.323	2.25543e-16	1.542e-11	2.90724e-20	Serpinb6a	20719	15
Ppib	1.36589e-12	0.723263	0.825	0.504	2.11931e-08	1.49675e-20	0.618846	0.883	0.572	2.32236e-16	1.36589e-12	2.9935e-20	Ppib	19035	15
9530068E07Rik	9.97506e-20	0.79544	0.505	0.175	1.54773e-15	2.29994e-20	0.414172	0.506	0.201	3.56859e-16	9.97506e-20	4.59988e-20	9530068E07Rik	213673	15
Neat11	1.54008e-15	1.01252	0.835	0.517	2.38958e-11	2.59658e-20	0.866418	0.85	0.568	4.02886e-16	1.54008e-15	5.19317e-20	Neat1	66961	15
Anxa11	4.05472e-20	0.842941	0.825	0.375	6.29131e-16	1.24372e-19	0.474718	0.817	0.419	1.92976e-15	1.24372e-19	8.10945e-20	Anxa1	16952	15
Rcn2	2.4977e-08	0.418054	0.515	0.266	0.000387543	5.4859e-20	0.528171	0.617	0.291	8.51193e-16	2.4977e-08	1.09718e-19	Rcn2	26611	15
Rpn2	1.57434e-09	0.564096	0.592	0.328	2.44275e-05	6.98134e-20	0.525188	0.694	0.35	1.08323e-15	1.57434e-09	1.39627e-19	Rpn2	20014	15
Sdf4	2.34438e-12	0.694075	0.66	0.356	3.63754e-08	8.35282e-20	0.591612	0.7	0.363	1.29602e-15	2.34438e-12	1.67056e-19	Sdf4	20318	15
Tmem59	3.48244e-15	0.739712	0.845	0.483	5.40336e-11	1.53964e-19	0.577346	0.844	0.519	2.3889e-15	3.48244e-15	3.07927e-19	Tmem59	56374	15
Anxa23	1.74473e-13	0.752808	0.825	0.437	2.70713e-09	2.62674e-19	0.776228	0.867	0.549	4.07566e-15	1.74473e-13	5.25349e-19	Anxa2	12306	15
Spcs1	2.67712e-19	0.75881	0.816	0.406	4.15382e-15	8.26713e-18	0.547836	0.789	0.46	1.28273e-13	8.26713e-18	5.35425e-19	Spcs1	69019	15
Atraid	4.26094e-19	0.742955	0.592	0.23	6.61128e-15	3.07665e-17	0.425206	0.539	0.246	4.77373e-13	3.07665e-17	8.52189e-19	Atraid	381629	15
Tmed10	6.42637e-10	0.540676	0.767	0.468	9.97115e-06	8.46427e-19	0.582375	0.839	0.494	1.31332e-14	6.42637e-10	1.69285e-18	Tmed10	68581	15
Crip14	1.41936e-18	0.800251	0.922	0.514	2.20228e-14	1.55861e-07	0.272315	0.917	0.703	0.00241833	1.55861e-07	2.83872e-18	Crip1	12925	15
Npc23	0.000219008	0.348946	0.767	0.582	1	1.44773e-18	0.643261	0.928	0.591	2.2463e-14	0.000219008	2.89547e-18	Npc2	67963	15
Phlda11	1.7996e-18	1.13941	0.796	0.385	2.79226e-14	2.64922e-13	0.63545	0.756	0.461	4.11052e-09	2.64922e-13	3.5992e-18	Phlda1	21664	15
Prdx21	1.16032e-08	0.468192	0.631	0.354	0.000180036	2.28689e-18	0.555403	0.767	0.413	3.54833e-14	1.16032e-08	4.57377e-18	Prdx2	21672	15
Tubb51	5.29261e-18	0.904433	0.738	0.377	8.21202e-14	4.05418e-14	0.51446	0.739	0.437	6.29047e-10	4.05418e-14	1.05852e-17	Tubb5	22154	15
Selenos	6.58777e-11	0.573433	0.612	0.318	1.02216e-06	5.95324e-18	0.413563	0.678	0.339	9.23705e-14	6.58777e-11	1.19065e-17	Selenos	109815	15
Klf91	8.69216e-18	0.687245	0.66	0.269	1.34867e-13	1.56694e-12	0.26656	0.656	0.334	2.43127e-08	1.56694e-12	1.73843e-17	Klf9	16601	15
Emc10	1.16162e-14	0.738256	0.602	0.287	1.80237e-10	1.3948e-17	0.546931	0.644	0.32	2.16417e-13	1.16162e-14	2.7896e-17	Emc10	69683	15
Paip2	1.00958e-07	0.415252	0.641	0.378	0.00156646	1.47403e-17	0.410277	0.722	0.373	2.28711e-13	1.00958e-07	2.94807e-17	Paip2	67869	15
Hnrnph11	1.52631e-17	0.661958	0.767	0.343	2.36823e-13	1.74873e-12	0.297783	0.711	0.391	2.71332e-08	1.74873e-12	3.05263e-17	Hnrnph1	59013	15
Swi5	2.55316e-11	0.64059	0.699	0.399	3.96149e-07	1.6596e-17	0.519268	0.8	0.463	2.57503e-13	2.55316e-11	3.31919e-17	Swi5	72931	15
Dynlrb1	8.36893e-10	0.570399	0.65	0.379	1.29852e-05	2.09057e-17	0.550504	0.717	0.401	3.24373e-13	8.36893e-10	4.18114e-17	Dynlrb1	67068	15
Dynll12	3.21257e-17	0.833611	0.922	0.65	4.98463e-13	4.15187e-15	0.490704	0.933	0.715	6.44205e-11	4.15187e-15	6.42515e-17	Dynll1	56455	15
Maff2	2.82856e-15	0.987815	0.728	0.37	4.38879e-11	4.60962e-17	0.851254	0.822	0.523	7.15228e-13	2.82856e-15	9.21923e-17	Maff	17133	15
Map1lc3a	1.32793e-14	0.682765	0.709	0.355	2.06042e-10	4.73381e-17	0.418549	0.728	0.382	7.34498e-13	1.32793e-14	9.46763e-17	Map1lc3a	66734	15
Tmsb104	1.71637e-13	0.511817	0.961	0.591	2.66312e-09	5.24193e-17	0.434704	1	0.726	8.13338e-13	1.71637e-13	1.04839e-16	Tmsb10	19240	15
Nr4a31	1.03591e-12	0.788517	0.563	0.253	1.60731e-08	5.49657e-17	0.846274	0.594	0.29	8.52848e-13	1.03591e-12	1.09931e-16	Nr4a3	18124	15
Ptma2	1.78372e-16	0.713542	0.99	0.759	2.76761e-12	1.57364e-11	0.371866	0.983	0.843	2.44167e-07	1.57364e-11	3.56743e-16	Ptma	19231	15
Dnajc3	6.59843e-10	0.664996	0.592	0.319	1.02381e-05	2.27721e-16	0.428516	0.7	0.363	3.53331e-12	6.59843e-10	4.55441e-16	Dnajc3	100037258	15
Bsg	1.11515e-10	0.48433	0.835	0.518	1.73026e-06	2.33258e-16	0.519953	0.878	0.585	3.61923e-12	1.11515e-10	4.66515e-16	Bsg	12215	15
Ptms1	3.97934e-09	0.440097	0.631	0.348	6.17434e-05	2.575e-16	0.496834	0.739	0.426	3.99536e-12	3.97934e-09	5.14999e-16	Ptms	69202	15
Krtcap2	6.73223e-10	0.540011	0.699	0.396	1.04457e-05	4.36508e-16	0.389791	0.8	0.454	6.77285e-12	6.73223e-10	8.73015e-16	Krtcap2	66059	15
Selenof2	2.83481e-14	0.781729	0.796	0.497	4.3985e-10	5.97941e-16	0.495508	0.839	0.572	9.27766e-12	2.83481e-14	1.19588e-15	Selenof	93684	15
Ifrd11	2.36452e-07	0.40755	0.903	0.632	0.00366878	6.18636e-16	0.595047	0.906	0.659	9.59875e-12	2.36452e-07	1.23727e-15	Ifrd1	15982	15
Rbms11	6.34926e-16	0.619988	0.699	0.313	9.85152e-12	2.03113e-13	0.316557	0.7	0.381	3.15149e-09	2.03113e-13	1.26985e-15	Rbms1	56878	15
Ssr3	1.9104e-10	0.470484	0.602	0.318	2.96418e-06	7.8963e-16	0.506747	0.678	0.361	1.22519e-11	1.9104e-10	1.57926e-15	Ssr3	67437	15
S100a63	1.28745e-15	0.741526	0.99	0.712	1.99761e-11	3.30864e-14	0.512172	0.994	0.794	5.13368e-10	3.30864e-14	2.57491e-15	S100a6	20200	15
Rab181	8.71839e-12	0.684732	0.602	0.316	1.35274e-07	1.3623e-15	0.454714	0.694	0.356	2.11374e-11	8.71839e-12	2.7246e-15	Rab18	19330	15
Sqstm11	4.55848e-09	0.462137	0.777	0.484	7.07295e-05	1.90641e-15	0.576871	0.856	0.561	2.95799e-11	4.55848e-09	3.81282e-15	Sqstm1	18412	15
Bhlhe401	2.06027e-15	0.700072	0.709	0.333	3.19671e-11	9.02748e-15	0.581087	0.722	0.411	1.4007e-10	9.02748e-15	4.12054e-15	Bhlhe40	20893	15
Sar1a	2.09204e-15	0.669072	0.689	0.336	3.24601e-11	1.68532e-14	0.39867	0.689	0.383	2.61495e-10	1.68532e-14	4.18408e-15	Sar1a	20224	15
Myl12a	5.24515e-09	0.494535	0.913	0.651	8.13838e-05	2.14219e-15	0.493776	0.956	0.708	3.32382e-11	5.24515e-09	4.28438e-15	Myl12a	67268	15
Ybx12	9.31344e-10	0.568263	0.874	0.605	1.44507e-05	2.54315e-15	0.494605	0.922	0.68	3.94594e-11	9.31344e-10	5.08629e-15	Ybx1	22608	15
Axl1	2.56307e-15	0.749306	0.505	0.182	3.97686e-11	6.06297e-15	0.333645	0.617	0.291	9.40731e-11	6.06297e-15	5.12614e-15	Axl	26362	15
Ift20	1.15557e-08	0.284461	0.534	0.269	0.000179299	2.65844e-15	0.272134	0.589	0.276	4.12484e-11	1.15557e-08	5.31688e-15	Ift20	55978	15
Zfp36l13	3.74424e-10	0.48893	0.786	0.449	5.80956e-06	2.6624e-15	0.451796	0.894	0.527	4.13097e-11	3.74424e-10	5.32479e-15	Zfp36l1	12192	15
Prdx12	3.25375e-15	0.817097	0.951	0.63	5.04852e-11	5.88692e-09	0.343566	0.95	0.727	9.13415e-05	5.88692e-09	6.5075e-15	Prdx1	18477	15
Hspa52	3.22692e-08	0.503652	0.922	0.671	0.000500688	3.81994e-15	0.478719	0.961	0.75	5.92701e-11	3.22692e-08	7.63987e-15	Hspa5	14828	15
Rtn42	3.10394e-14	0.636978	0.806	0.427	4.81607e-10	4.5058e-15	0.534259	0.833	0.502	6.99121e-11	3.10394e-14	9.01161e-15	Rtn4	68585	15
Fos2	5.82458e-12	1.22988	0.893	0.657	9.03742e-08	2.75113e-14	0.75404	0.933	0.661	4.26865e-10	5.82458e-12	5.50226e-14	Fos	14281	15
Map7d1	1.06089e-10	0.375609	0.515	0.233	1.64608e-06	4.22589e-14	0.322858	0.567	0.282	6.5569e-10	1.06089e-10	8.45179e-14	Map7d1	245877	15
Hes11	6.44079e-14	0.979032	0.612	0.28	9.99353e-10	4.49273e-14	0.407099	0.678	0.353	6.97091e-10	6.44079e-14	8.98545e-14	Hes1	15205	15
Rbbp7	4.60907e-14	0.752908	0.68	0.337	7.15143e-10	1.7571e-12	0.288479	0.65	0.347	2.72631e-08	1.7571e-12	9.21814e-14	Rbbp7	245688	15
Fuca1	1.52974e-12	0.593464	0.631	0.31	2.37355e-08	7.64143e-14	0.460157	0.644	0.35	1.18564e-09	1.52974e-12	1.52829e-13	Fuca1	71665	15
Rer1	1.41174e-09	0.471651	0.631	0.333	2.19046e-05	8.43035e-14	0.284205	0.639	0.332	1.30805e-09	1.41174e-09	1.68607e-13	Rer1	67830	15
Bcap31	1.55904e-13	0.699668	0.621	0.298	2.41901e-09	3.49899e-08	0.293395	0.517	0.301	0.000542903	3.49899e-08	3.11808e-13	Bcap31	27061	15
Jund4	3.20421e-13	0.669016	0.971	0.747	4.97165e-09	7.1823e-13	0.422138	0.972	0.802	1.11441e-08	7.1823e-13	6.40841e-13	Jund	16478	15
Pttg1ip1	1.75449e-12	0.542684	0.553	0.245	2.72227e-08	4.23729e-13	0.382737	0.589	0.309	6.57459e-09	1.75449e-12	8.47459e-13	Pttg1ip	108705	15
Rrbp1	8.69238e-12	0.712661	0.689	0.39	1.34871e-07	5.55693e-13	0.416954	0.744	0.434	8.62214e-09	8.69238e-12	1.11139e-12	Rrbp1	81910	15
Tmed9	2.14961e-12	0.644692	0.748	0.44	3.33534e-08	7.87118e-13	0.392744	0.789	0.481	1.22129e-08	2.14961e-12	1.57424e-12	Tmed9	67511	15
Cltb	1.92461e-12	0.650676	0.573	0.278	2.98623e-08	9.27268e-13	0.380194	0.617	0.337	1.43875e-08	1.92461e-12	1.85454e-12	Cltb	74325	15
Tmem2561	0.000137822	0.349382	0.505	0.335	1	1.00152e-12	0.413391	0.706	0.399	1.55396e-08	0.000137822	2.00304e-12	Tmem256	69186	15
Eef1g1	0.000643304	0.270443	0.757	0.588	1	1.42776e-12	0.451354	0.894	0.64	2.21531e-08	0.000643304	2.85551e-12	Eef1g	67160	15
Fgl21	1.55132e-12	0.742353	0.621	0.28	2.40703e-08	2.28386e-11	0.486599	0.628	0.361	3.54364e-07	2.28386e-11	3.10265e-12	Fgl2	14190	15
Gnas2	1.0568e-10	0.573359	0.893	0.622	1.63973e-06	1.5891e-12	0.440675	0.933	0.702	2.46565e-08	1.0568e-10	3.1782e-12	Gnas	14683	15
Serf21	7.37127e-05	0.318235	0.981	0.809	1	1.59283e-12	0.493555	0.983	0.852	2.47144e-08	7.37127e-05	3.18566e-12	Serf2	378702	15
Klf2	6.76378e-07	0.426118	0.68	0.42	0.0104947	1.69663e-12	0.286388	0.711	0.419	2.63249e-08	6.76378e-07	3.39326e-12	Klf2	16598	15
Ywhaq	1.86632e-12	0.584537	0.748	0.407	2.89578e-08	3.1348e-10	0.350123	0.711	0.438	4.86396e-06	3.1348e-10	3.73263e-12	Ywhaq	22630	15
Emc7	1.90974e-12	0.508574	0.573	0.274	2.96315e-08	5.69094e-11	0.259172	0.55	0.291	8.83006e-07	5.69094e-11	3.81947e-12	Emc7	73024	15
Anp32b1	2.19465e-06	0.319773	0.544	0.322	0.0340521	2.71945e-12	0.294097	0.628	0.343	4.2195e-08	2.19465e-06	5.4389e-12	Anp32b	67628	15
Tmem50a	3.31561e-12	0.531863	0.748	0.406	5.14451e-08	2.65766e-08	0.261385	0.644	0.418	0.000412362	2.65766e-08	6.63123e-12	Tmem50a	71817	15
2007-09-01	3.71439e-12	0.635129	0.66	0.335	5.76324e-08	1.54106e-09	0.261426	0.617	0.366	2.39111e-05	1.54106e-09	7.42878e-12	2007-09-01	NA	15
Lamp21	2.73799e-11	0.458016	0.816	0.467	4.24827e-07	4.92867e-12	0.353322	0.811	0.528	7.64732e-08	2.73799e-11	9.85733e-12	Lamp2	16784	15
Dpm3	2.35264e-08	0.463084	0.544	0.296	0.000365035	6.86008e-12	0.344917	0.611	0.33	1.06441e-07	2.35264e-08	1.37202e-11	Dpm3	68563	15
Impdh2	2.58034e-10	0.612206	0.621	0.333	4.00366e-06	9.2458e-12	0.322368	0.611	0.335	1.43458e-07	2.58034e-10	1.84916e-11	Impdh2	23918	15
Ranbp1	1.05197e-11	0.616432	0.65	0.34	1.63224e-07	1.19646e-10	0.29599	0.7	0.415	1.85643e-06	1.19646e-10	2.10395e-11	Ranbp1	19385	15
Dad11	3.40386e-07	0.377652	0.816	0.54	0.00528142	1.93223e-11	0.295898	0.867	0.594	2.99805e-07	3.40386e-07	3.86446e-11	Dad1	13135	15
Canx1	5.60299e-11	0.423311	0.699	0.377	8.69359e-07	3.53692e-11	0.37899	0.694	0.434	5.48788e-07	5.60299e-11	7.07384e-11	Canx	12330	15
Rheb	4.1818e-11	0.649402	0.796	0.486	6.48848e-07	2.54295e-10	0.398735	0.806	0.542	3.94564e-06	2.54295e-10	8.3636e-11	Rheb	19744	15
Minos11	6.32866e-08	0.449267	0.748	0.481	0.000981954	7.89482e-11	0.468125	0.811	0.53	1.22496e-06	6.32866e-08	1.57896e-10	Minos1	NA	15
1810037I17Rik1	1.42627e-06	0.435518	0.689	0.443	0.0221301	8.74011e-11	0.353587	0.772	0.492	1.35612e-06	1.42627e-06	1.74802e-10	1810037I17Rik	67704	15
Sec62	2.30781e-08	0.353354	0.738	0.437	0.00035808	9.25519e-11	0.272954	0.739	0.439	1.43604e-06	2.30781e-08	1.85104e-10	Sec62	69276	15
Tuba1b	1.32834e-10	0.65949	0.68	0.394	2.06105e-06	3.87399e-09	0.345746	0.706	0.441	6.01089e-05	3.87399e-09	2.65667e-10	Tuba1b	22143	15
Vcp	1.77992e-06	0.456904	0.583	0.356	0.0276173	1.35678e-10	0.279469	0.667	0.378	2.10518e-06	1.77992e-06	2.71357e-10	Vcp	269523	15
Ap2m1	1.51817e-10	0.522341	0.573	0.297	2.35559e-06	4.69721e-09	0.279573	0.561	0.322	7.28819e-05	4.69721e-09	3.03634e-10	Ap2m1	11773	15
S100a131	1.75174e-10	0.387555	0.641	0.306	2.71801e-06	6.36991e-10	0.277989	0.694	0.404	9.88355e-06	6.36991e-10	3.50349e-10	S100a13	20196	15
Ndufa4	1.6347e-05	0.41292	0.699	0.473	0.25364	3.36483e-10	0.417167	0.811	0.538	5.22087e-06	1.6347e-05	6.72965e-10	Ndufa4	17992	15
Ubb1	4.00515e-10	0.445124	1	0.921	6.2144e-06	3.45e-05	0.266113	0.994	0.942	0.535301	3.45e-05	8.01031e-10	Ubb	22187	15
Sec61g	2.58708e-09	0.476637	0.932	0.645	4.01412e-05	8.32996e-10	0.294128	0.944	0.739	1.29248e-05	2.58708e-09	1.66599e-09	Sec61g	20335	15
Tmed2	4.84744e-05	0.362381	0.757	0.519	0.752129	1.27654e-09	0.319348	0.844	0.576	1.98068e-05	4.84744e-05	2.55309e-09	Tmed2	56334	15
Selenok2	1.56833e-09	0.442319	0.932	0.673	2.43342e-05	1.28368e-08	0.303248	0.922	0.728	0.000199176	1.28368e-08	3.13666e-09	Selenok	80795	15
Mrfap1	1.70033e-09	0.448657	0.777	0.478	2.63824e-05	4.18266e-08	0.253648	0.767	0.535	0.000648982	4.18266e-08	3.40066e-09	Mrfap1	67568	15
Arpc1b2	2.466e-08	0.575304	0.874	0.653	0.000382625	1.58452e-08	0.370119	0.9	0.716	0.000245854	2.466e-08	3.16903e-08	Arpc1b	11867	15
Dusp13	2.27269e-08	0.479946	0.922	0.655	0.00035263	2.05927e-07	0.288394	0.9	0.713	0.00319516	2.05927e-07	4.54537e-08	Dusp1	19252	15
Sfr11	3.51578e-07	0.481133	0.592	0.356	0.00545508	4.40271e-08	0.270413	0.65	0.392	0.000683124	3.51578e-07	8.80542e-08	Sfr1	67788	15
S100a103	1.03501e-07	0.476689	0.777	0.458	0.00160592	6.72329e-07	0.31765	0.839	0.593	0.0104319	6.72329e-07	2.07002e-07	S100a10	20194	15
Ube2s1	0.000510173	0.351386	0.68	0.489	1	5.17033e-07	0.278648	0.783	0.548	0.00802228	0.000510173	1.03407e-06	Ube2s	77891	15
Cavin2	0	2.72078	0.717	0.019	0	1.2553e-188	2.45313	0.524	0.038	1.94772e-184	1.2553e-188	0	Cavin2	20324	16
Egfl7	0	2.89708	0.735	0.004	0	0	2.83193	0.665	0.005	0	0	0	Egfl7	353156	16
Eng	0	2.47358	0.743	0.03	0	2.19668e-225	2.48065	0.629	0.048	3.40837e-221	2.19668e-225	0	Eng	13805	16
Emcn	0	2.72903	0.735	0.021	0	0	2.56379	0.653	0.02	0	0	0	Emcn	59308	16
Grrp1	0	2.7769	0.602	0.002	0	0	2.3659	0.529	0.002	0	0	0	Grrp1	72690	16
Flt1	0	3.1802	0.69	0.01	0	0	2.77835	0.547	0.013	0	0	0	Flt1	14254	16
Aqp1	0	4.14951	0.717	0.018	0	4.55885e-228	4.00488	0.535	0.032	7.07352e-224	4.55885e-228	0	Aqp1	11826	16
Apold1	0	2.72258	0.69	0.005	0	0	2.76928	0.582	0.007	0	0	0	Apold1	381823	16
Rasip1	0	2.24899	0.752	0.024	0	0	2.27261	0.576	0.018	0	0	0	Rasip1	69903	16
Ptprb	0	2.1203	0.602	0.003	0	0	1.83605	0.512	0.002	0	0	0	Ptprb	19263	16
Plvap	0	3.46638	0.708	0.01	0	0	3.45176	0.594	0.014	0	0	0	Plvap	84094	16
Cdh5	0	2.54614	0.735	0.004	0	0	2.55304	0.659	0.006	0	0	0	Cdh5	12562	16
Esam	0	2.54759	0.664	0.008	0	0	2.74184	0.6	0.009	0	0	0	Esam	69524	16
Pecam1	0	3.30776	0.867	0.029	0	0	2.82417	0.694	0.032	0	0	0	Pecam1	18613	16
Adgrf5	0	2.03551	0.673	0.009	0	0	1.96551	0.559	0.01	0	0	0	Adgrf5	224792	16
Ecscr	0	3.07178	0.832	0.028	0	0	2.77096	0.653	0.034	0	0	0	Ecscr	68545	16
Bcr	2.11709e-243	3.2802	0.69	0.035	3.28487e-239	3.59175e-286	2.87563	0.6	0.031	5.57296e-282	2.11709e-243	7.18351e-286	Bcr	110279	16
Rnd1	3.95735e-224	2.79625	0.646	0.032	6.14022e-220	4.31123e-207	2.65338	0.565	0.04	6.68931e-203	4.31123e-207	7.91469e-224	Rnd1	223881	16
Lrg1	7.06267e-107	3.19179	0.549	0.055	1.09584e-102	8.89167e-191	3.37186	0.547	0.041	1.37963e-186	7.06267e-107	1.77833e-190	Lrg1	76905	16
S1pr1	1.50357e-149	1.83462	0.637	0.048	2.33293e-145	4.27642e-187	1.81473	0.5	0.033	6.6353e-183	1.50357e-149	8.55284e-187	S1pr1	13609	16
Tm4sf11	2.98232e-174	5.64541	0.938	0.119	4.62737e-170	1.18935e-150	4.76786	0.871	0.184	1.84539e-146	1.18935e-150	5.96464e-174	Tm4sf1	17112	16
Cav1	2.04512e-170	2.24033	0.708	0.056	3.17321e-166	5.6258e-157	2.36569	0.671	0.083	8.72899e-153	5.6258e-157	4.09024e-170	Cav1	12389	16
Gng11	2.3957e-170	3.00434	0.752	0.066	3.71717e-166	1.61469e-128	2.83532	0.718	0.125	2.50535e-124	1.61469e-128	4.7914e-170	Gng11	66066	16
Cd93	2.75774e-164	1.9453	0.575	0.036	4.27891e-160	4.67789e-103	1.84295	0.5	0.066	7.25822e-99	4.67789e-103	5.51549e-164	Cd93	17064	16
Cd200	3.68283e-161	2.59757	0.779	0.077	5.71428e-157	2.25251e-91	2.32372	0.547	0.094	3.495e-87	2.25251e-91	7.36566e-161	Cd200	17470	16
Gja1	3.96458e-159	2.79612	0.743	0.069	6.15144e-155	9.68366e-107	2.54576	0.665	0.125	1.50252e-102	9.68366e-107	7.92916e-159	Gja1	14609	16
Epas1	1.7537e-119	1.95014	0.584	0.055	2.72105e-115	3.94581e-81	1.44399	0.512	0.086	6.12231e-77	3.94581e-81	3.50741e-119	Epas1	13819	16
Gimap6	2.304e-101	1.77414	0.761	0.104	3.57489e-97	2.61517e-118	1.81606	0.571	0.072	4.0577e-114	2.304e-101	5.23034e-118	Gimap6	231931	16
Tinagl1	2.56292e-103	2.11122	0.611	0.072	3.97662e-99	4.37475e-110	1.78337	0.524	0.069	6.78786e-106	2.56292e-103	8.74949e-110	Tinagl1	94242	16
Ece1	2.55542e-106	1.7521	0.619	0.071	3.96499e-102	3.67109e-66	1.48697	0.535	0.117	5.69606e-62	3.67109e-66	5.11084e-106	Ece1	230857	16
Ramp2	2.27708e-105	1.76846	0.717	0.094	3.53312e-101	2.71197e-95	1.85491	0.659	0.129	4.20789e-91	2.71197e-95	4.55416e-105	Ramp2	54409	16
Pdlim1	1.22046e-85	2.74276	0.708	0.131	1.89367e-81	3.2661e-102	2.62914	0.682	0.147	5.06768e-98	1.22046e-85	6.5322e-102	Pdlim1	54132	16
F11r	2.0244e-39	1.12575	0.575	0.149	3.14106e-35	3.043e-93	1.66235	0.576	0.099	4.72151e-89	2.0244e-39	6.08599e-93	F11r	16456	16
Tcf4	2.5754e-89	2.52177	0.796	0.16	3.99599e-85	6.43125e-63	2.19114	0.629	0.194	9.97872e-59	6.43125e-63	5.15079e-89	Tcf4	21413	16
Rcan1	1.18037e-85	3.09683	0.717	0.127	1.83146e-81	6.45183e-47	2.30678	0.582	0.199	1.00107e-42	6.45183e-47	2.36074e-85	Rcan1	54720	16
Arhgap31	1.05178e-80	1.95486	0.708	0.126	1.63195e-76	2.61239e-37	1.4267	0.541	0.185	4.05338e-33	2.61239e-37	2.10356e-80	Arhgap31	12549	16
Id1	3.67009e-58	2.41895	0.832	0.259	5.69451e-54	1.83788e-79	2.62977	0.8	0.265	2.85165e-75	3.67009e-58	3.67575e-79	Id1	15901	16
Emp13	4.36511e-67	3.55881	0.894	0.322	6.7729e-63	6.81778e-45	2.58043	0.818	0.485	1.05785e-40	6.81778e-45	8.73022e-67	Emp1	13730	16
Ehd41	3.01489e-66	2.06421	0.788	0.208	4.67791e-62	5.97901e-29	1.40076	0.559	0.249	9.27703e-25	5.97901e-29	6.02979e-66	Ehd4	98878	16
Cavin12	9.84387e-61	1.76036	0.699	0.154	1.52737e-56	8.37733e-20	1.18342	0.553	0.277	1.29983e-15	8.37733e-20	1.96877e-60	Cavin1	19285	16
Ndrg11	2.77287e-59	1.76142	0.699	0.153	4.30238e-55	2.20339e-22	0.993963	0.524	0.222	3.41878e-18	2.20339e-22	5.54574e-59	Ndrg1	17988	16
Sptbn12	3.58858e-59	1.8677	0.805	0.234	5.56804e-55	6.2317e-16	0.914515	0.559	0.313	9.6691e-12	6.2317e-16	7.17716e-59	Sptbn1	20742	16
Tsc22d1	8.02965e-50	2.70009	0.69	0.203	1.24588e-45	4.47589e-57	2.28711	0.635	0.203	6.9448e-53	8.02965e-50	8.95179e-57	Tsc22d1	21807	16
Rhoj	9.09908e-56	1.54167	0.593	0.115	1.41181e-51	2.46355e-21	1.12333	0.5	0.22	3.82244e-17	2.46355e-21	1.81982e-55	Rhoj	80837	16
Clic42	4.85319e-55	2.47754	0.823	0.301	7.53021e-51	2.71605e-34	2.03456	0.688	0.395	4.21422e-30	2.71605e-34	9.70638e-55	Clic4	29876	16
Adamts11	1.90553e-54	2.00179	0.69	0.163	2.95662e-50	6.61043e-24	1.55095	0.535	0.246	1.02567e-19	6.61043e-24	3.81106e-54	Adamts1	11504	16
Crip2	2.0462e-54	1.95962	0.743	0.217	3.17488e-50	7.71491e-32	1.44987	0.612	0.271	1.19705e-27	7.71491e-32	4.09239e-54	Crip2	68337	16
Ctla2a1	1.05451e-53	1.12757	0.743	0.185	1.63618e-49	3.90386e-54	0.532851	0.794	0.285	6.05723e-50	1.05451e-53	7.80772e-54	Ctla2a	13024	16
Nfib	1.61076e-53	1.61027	0.726	0.19	2.49925e-49	9.99832e-23	0.931969	0.529	0.229	1.55134e-18	9.99832e-23	3.22152e-53	Nfib	18028	16
Ets1	1.72552e-39	1.0179	0.637	0.157	2.67731e-35	1.75313e-53	1.27734	0.588	0.152	2.72016e-49	1.72552e-39	3.50626e-53	Ets1	23871	16
Timp3	2.66153e-52	1.88065	0.743	0.197	4.12963e-48	3.27052e-21	1.47353	0.553	0.264	5.07454e-17	3.27052e-21	5.32306e-52	Timp3	21859	16
Sbno2	1.75831e-50	2.346	0.761	0.25	2.7282e-46	4.64036e-40	1.67585	0.624	0.252	7.19998e-36	4.64036e-40	3.51662e-50	Sbno2	216161	16
Cavin31	2.34539e-49	1.47611	0.593	0.129	3.6391e-45	2.3559e-33	1.31939	0.588	0.225	3.65541e-29	2.3559e-33	4.69077e-49	Cavin3	109042	16
Cnn31	3.90511e-49	1.7037	0.779	0.253	6.05917e-45	1.30992e-27	1.26262	0.618	0.297	2.03247e-23	1.30992e-27	7.81022e-49	Cnn3	71994	16
Ptma3	1.48041e-34	1.42362	0.956	0.759	2.297e-30	8.33835e-47	1.26366	0.982	0.843	1.29378e-42	1.48041e-34	1.66767e-46	Ptma	19231	16
S100a161	8.54373e-46	1.45046	0.708	0.198	1.32565e-41	6.24063e-18	0.934048	0.518	0.258	9.68296e-14	6.24063e-18	1.70875e-45	S100a16	67860	16
Igfbp74	2.03924e-45	2.70992	0.841	0.331	3.16408e-41	4.54259e-32	1.49307	0.853	0.505	7.04828e-28	4.54259e-32	4.07848e-45	Igfbp7	29817	16
Hbegf1	3.62791e-43	2.11216	0.628	0.171	5.62907e-39	5.76633e-45	1.97637	0.547	0.166	8.94703e-41	3.62791e-43	1.15327e-44	Hbegf	15200	16
Aplp2	1.31145e-44	1.71559	0.832	0.329	2.03485e-40	7.25251e-30	1.42513	0.665	0.359	1.1253e-25	7.25251e-30	2.6229e-44	Aplp2	11804	16
Hspb1	2.14439e-42	1.93296	0.832	0.305	3.32723e-38	8.78336e-25	1.42631	0.659	0.34	1.36283e-20	8.78336e-25	4.28877e-42	Hspb1	15507	16
Fkbp1a2	2.39757e-40	1.94355	0.832	0.412	3.72006e-36	6.09147e-42	1.75743	0.8	0.498	9.45152e-38	2.39757e-40	1.21829e-41	Fkbp1a	14225	16
Pim3	2.52621e-41	2.20264	0.681	0.225	3.91966e-37	2.32172e-34	1.83067	0.553	0.219	3.60238e-30	2.32172e-34	5.05241e-41	Pim3	223775	16
Arid5b	6.18406e-41	1.66158	0.717	0.234	9.59518e-37	1.41856e-17	1.15382	0.535	0.292	2.20103e-13	1.41856e-17	1.23681e-40	Arid5b	71371	16
Tgm2	2.86909e-23	0.544844	0.708	0.26	4.45168e-19	4.94801e-40	1.30895	0.653	0.245	7.67734e-36	2.86909e-23	9.89602e-40	Tgm2	21817	16
S100a132	5.95523e-36	1.47712	0.77	0.303	9.24014e-32	5.60018e-17	0.909054	0.653	0.405	8.68925e-13	5.60018e-17	1.19105e-35	S100a13	20196	16
Rab11a	6.30116e-36	1.32657	0.814	0.347	9.77688e-32	3.53123e-31	1.2838	0.676	0.352	5.47905e-27	3.53123e-31	1.26023e-35	Rab11a	53869	16
Lmna3	7.27973e-36	1.67151	0.876	0.453	1.12952e-31	7.82716e-14	0.862956	0.741	0.582	1.21446e-09	7.82716e-14	1.45595e-35	Lmna	16905	16
Calm12	3.51084e-29	1.22313	0.929	0.686	5.44741e-25	1.68976e-34	1.17911	0.871	0.708	2.62183e-30	3.51084e-29	3.37952e-34	Calm1	12313	16
Rbpms	2.73462e-34	1.20608	0.575	0.16	4.24304e-30	1.4133e-28	1.43151	0.506	0.204	2.19288e-24	1.4133e-28	5.46924e-34	Rbpms	19663	16
Sparcl12	5.09473e-34	1.17921	0.69	0.197	7.90499e-30	8.80719e-10	0.594137	0.518	0.294	1.36652e-05	8.80719e-10	1.01895e-33	Sparcl1	13602	16
Actn4	2.18376e-33	1.27408	0.664	0.228	3.38832e-29	1.48661e-21	0.935854	0.506	0.225	2.30663e-17	1.48661e-21	4.36752e-33	Actn4	60595	16
Rhoc2	4.07209e-32	1.44315	0.69	0.26	6.31826e-28	7.33083e-17	1.16754	0.606	0.357	1.13745e-12	7.33083e-17	8.14418e-32	Rhoc	11853	16
Tspan131	4.19043e-18	0.684393	0.619	0.249	6.50188e-14	2.52306e-30	0.899383	0.559	0.198	3.91477e-26	4.19043e-18	5.04611e-30	Tspan13	66109	16
Msn1	3.16884e-30	1.22092	0.814	0.362	4.91677e-26	6.30997e-24	1.12946	0.7	0.428	9.79054e-20	6.30997e-24	6.33768e-30	Msn	17698	16
Tshz21	4.86598e-30	1.22921	0.646	0.212	7.55005e-26	8.66536e-11	0.562788	0.529	0.294	1.34452e-06	8.66536e-11	9.73196e-30	Tshz2	228911	16
Ly6c12	2.71435e-29	1.96938	0.637	0.228	4.21158e-25	3.6467e-12	1.16989	0.541	0.327	5.65822e-08	3.6467e-12	5.4287e-29	Ly6c1	17067	16
Tpm31	3.46133e-29	1.44742	0.841	0.51	5.3706e-25	7.39871e-14	1.00557	0.706	0.586	1.14798e-09	7.39871e-14	6.92266e-29	Tpm3	59069	16
Id34	5.44576e-28	1.37097	0.876	0.418	8.44964e-24	4.1961e-13	0.494625	0.788	0.539	6.51067e-09	4.1961e-13	1.08915e-27	Id3	15903	16
Vim6	5.88987e-27	1.34806	0.867	0.405	9.13872e-23	9.99483e-23	1.14917	0.865	0.608	1.5508e-18	9.99483e-23	1.17797e-26	Vim	22352	16
Ifitm32	6.42448e-27	0.896867	0.965	0.689	9.96822e-23	6.31709e-24	0.950675	0.882	0.748	9.8016e-20	6.31709e-24	1.2849e-26	Ifitm3	66141	16
Clic11	1.07555e-26	1.4002	0.876	0.573	1.66883e-22	1.70109e-16	0.998448	0.741	0.623	2.6394e-12	1.70109e-16	2.15111e-26	Clic1	114584	16
App3	1.03835e-25	1.13676	0.752	0.337	1.6111e-21	1.32756e-10	0.813954	0.618	0.465	2.05984e-06	1.32756e-10	2.07669e-25	App	11820	16
Gnai21	2.28033e-25	1.20231	0.841	0.49	3.53816e-21	1.61801e-18	0.979196	0.729	0.548	2.5105e-14	1.61801e-18	4.56066e-25	Gnai2	14678	16
Ppp1r21	4.01742e-25	1.33424	0.814	0.429	6.23343e-21	2.04373e-12	0.898463	0.682	0.524	3.17106e-08	2.04373e-12	8.03484e-25	Ppp1r2	66849	16
Gnas3	4.90594e-25	1.15182	0.92	0.621	7.61206e-21	3.54462e-21	0.854479	0.835	0.704	5.49984e-17	3.54462e-21	9.81188e-25	Gnas	14683	16
Cltb1	5.64314e-25	1.21213	0.646	0.276	8.75589e-21	3.8218e-18	1.00085	0.588	0.338	5.92991e-14	3.8218e-18	1.12863e-24	Cltb	74325	16
Ppia	1.96571e-16	0.759218	0.947	0.762	3.05e-12	1.05056e-24	0.912621	0.941	0.821	1.63006e-20	1.96571e-16	2.10113e-24	Ppia	268373	16
Cdkn1a2	1.14417e-23	1.30555	0.823	0.446	1.77529e-19	2.17095e-12	1.03684	0.694	0.524	3.36844e-08	2.17095e-12	2.28833e-23	Cdkn1a	12575	16
Plpp31	5.43121e-23	0.843241	0.655	0.232	8.42706e-19	4.3186e-08	0.580709	0.535	0.332	0.000670074	4.3186e-08	1.08624e-22	Plpp3	67916	16
Nfkbia2	1.16048e-22	1.20441	0.92	0.62	1.8006e-18	3.35348e-07	0.602777	0.776	0.72	0.00520326	3.35348e-07	2.32095e-22	Nfkbia	18035	16
Tagln22	4.34461e-22	1.22288	0.805	0.44	6.74109e-18	3.90081e-21	1.04509	0.788	0.555	6.0525e-17	3.90081e-21	8.68921e-22	Tagln2	21346	16
Tubb63	6.44021e-22	1.27237	0.628	0.269	9.99263e-18	1.95679e-10	0.867166	0.588	0.405	3.03615e-06	1.95679e-10	1.28804e-21	Tubb6	67951	16
Hes12	1.03584e-21	1.3886	0.673	0.278	1.6072e-17	9.84552e-11	0.876278	0.576	0.356	1.52763e-06	9.84552e-11	2.07167e-21	Hes1	15205	16
Ltbp42	5.41078e-21	1.00535	0.628	0.233	8.39536e-17	1.05977e-08	0.537041	0.565	0.344	0.000164434	1.05977e-08	1.08216e-20	Ltbp4	108075	16
Ubc1	1.53108e-17	0.963266	0.947	0.821	2.37562e-13	1.0385e-20	0.984152	0.9	0.845	1.61133e-16	1.53108e-17	2.077e-20	Ubc	22190	16
Hspa83	3.96062e-16	0.890855	0.947	0.785	6.1453e-12	2.03361e-20	0.766316	0.947	0.84	3.15535e-16	3.96062e-16	4.06723e-20	Hspa8	15481	16
Hsp90ab1	2.6445e-20	0.897491	0.938	0.679	4.1032e-16	8.17357e-19	0.773136	0.888	0.766	1.26821e-14	8.17357e-19	5.289e-20	Hsp90ab1	15516	16
S100a104	8.71978e-20	1.00223	0.85	0.456	1.35296e-15	2.1633e-05	0.42938	0.747	0.596	0.335658	2.1633e-05	1.74396e-19	S100a10	20194	16
Map2k31	9.91411e-20	0.777766	0.681	0.309	1.53827e-15	6.01979e-09	0.694304	0.506	0.337	9.34031e-05	6.01979e-09	1.98282e-19	Map2k3	26397	16
Sertad1	1.40451e-19	0.910077	0.708	0.328	2.17925e-15	5.21066e-11	0.877924	0.541	0.345	8.08485e-07	5.21066e-11	2.80903e-19	Sertad1	55942	16
Eif2s21	1.06122e-16	1.0947	0.735	0.444	1.64659e-12	4.77988e-19	1.13088	0.712	0.509	7.41647e-15	1.06122e-16	9.55977e-19	Eif2s2	67204	16
Plaur1	7.03885e-19	0.685616	0.708	0.31	1.09215e-14	5.04456e-14	0.874891	0.524	0.277	7.82714e-10	5.04456e-14	1.40777e-18	Plaur	18793	16
Ly6e1	4.06841e-17	0.705834	0.912	0.621	6.31255e-13	1.5486e-18	0.746554	0.806	0.635	2.40281e-14	4.06841e-17	3.09721e-18	Ly6e	17069	16
Csnk1a11	1.62224e-18	0.955542	0.743	0.421	2.51707e-14	0.00015804	0.349453	0.594	0.48	1	0.00015804	3.24448e-18	Csnk1a1	93687	16
Sgk11	6.45274e-14	1.00136	0.566	0.268	1.00121e-09	1.78037e-18	1.11683	0.594	0.322	2.76243e-14	6.45274e-14	3.56075e-18	Sgk1	20393	16
Tmem176a2	2.96299e-18	1.05667	0.619	0.272	4.59737e-14	1.24977e-06	0.700188	0.5	0.345	0.0193914	1.24977e-06	5.92597e-18	Tmem176a	66058	16
2003-06-01	3.64979e-18	0.938659	0.885	0.497	5.66301e-14	1.10073e-09	0.463318	0.729	0.553	1.70789e-05	1.10073e-09	7.29957e-18	Jun	16476	16
Anxa24	4.37096e-18	0.966928	0.788	0.437	6.78198e-14	8.165e-09	0.592139	0.718	0.553	0.000126688	8.165e-09	8.74192e-18	Anxa2	12306	16
Sparc3	2.65808e-17	0.85891	0.619	0.252	4.12427e-13	4.92025e-09	0.450624	0.653	0.437	7.63426e-05	4.92025e-09	5.31616e-17	Sparc	20692	16
Trib1	3.91379e-17	0.687746	0.708	0.343	6.07264e-13	0.00157956	0.369557	0.535	0.421	1	0.00157956	7.82758e-17	Trib1	211770	16
Jund5	2.42749e-16	0.828637	0.956	0.747	3.7665e-12	0.000291756	0.284713	0.818	0.807	1	0.000291756	4.85498e-16	Jund	16478	16
Itgb11	2.86274e-16	0.757385	0.655	0.316	4.44183e-12	7.39322e-10	0.727621	0.547	0.358	1.14713e-05	7.39322e-10	5.72548e-16	Itgb1	16412	16
Zfand51	3.15055e-16	0.882949	0.752	0.411	4.8884e-12	1.16915e-08	0.694134	0.629	0.483	0.000181406	1.16915e-08	6.30111e-16	Zfand5	22682	16
Laptm4a4	4.0011e-16	0.777084	0.858	0.548	6.2081e-12	5.8683e-05	0.380711	0.718	0.62	0.910526	5.8683e-05	8.0022e-16	Laptm4a	17775	16
Slc25a53	0.000618092	0.335144	0.673	0.501	1	8.69073e-16	0.937416	0.765	0.538	1.34845e-11	0.000618092	1.73815e-15	Slc25a5	11740	16
Rbms12	1.2886e-15	0.551953	0.673	0.313	1.9994e-11	5.97397e-05	0.320068	0.529	0.386	0.926921	5.97397e-05	2.57721e-15	Rbms1	56878	16
Myl12a1	1.35786e-15	0.716834	0.929	0.65	2.10686e-11	3.49019e-11	0.580481	0.812	0.712	5.41538e-07	3.49019e-11	2.71573e-15	Myl12a	67268	16
Tuba1b1	2.89546e-15	0.741865	0.726	0.392	4.4926e-11	2.15288e-12	0.947132	0.641	0.443	3.3404e-08	2.15288e-12	5.79092e-15	Tuba1b	22143	16
Uap11	3.02476e-15	1.31523	0.566	0.276	4.69322e-11	0.000144876	0.363504	0.524	0.399	1	0.000144876	6.04953e-15	Uap1	107652	16
Rpl311	0.000139838	0.310108	0.894	0.749	1	3.30786e-15	0.61468	0.929	0.809	5.13247e-11	0.000139838	6.61572e-15	Rpl31	114641	16
Ifitm23	3.93209e-15	0.738159	0.92	0.669	6.10104e-11	4.4196e-09	0.502698	0.824	0.75	6.85745e-05	4.4196e-09	7.86419e-15	Ifitm2	80876	16
Socs33	4.17019e-15	1.12762	0.708	0.407	6.47046e-11	7.16545e-09	0.701904	0.682	0.515	0.000111179	7.16545e-09	8.34037e-15	Socs3	12702	16
Tubb52	9.99758e-12	0.72316	0.646	0.378	1.55122e-07	8.44837e-15	1.16501	0.671	0.439	1.31085e-10	9.99758e-12	1.68967e-14	Tubb5	22154	16
Rac12	1.02189e-14	0.713053	0.823	0.532	1.58557e-10	9.55039e-13	0.754966	0.676	0.528	1.48184e-08	9.55039e-13	2.04378e-14	Rac1	19353	16
Snu132	1.11317e-14	0.779701	0.77	0.47	1.7272e-10	0.00230117	0.397265	0.618	0.544	1	0.00230117	2.22634e-14	Snu13	20826	16
Stat3	1.83241e-14	0.71851	0.681	0.37	2.84317e-10	9.58493e-06	0.421027	0.571	0.419	0.14872	9.58493e-06	3.66483e-14	Stat3	20848	16
Top11	3.46246e-14	0.820717	0.69	0.41	5.37236e-10	0.000122205	0.448638	0.541	0.451	1	0.000122205	6.92493e-14	Top1	21969	16
Ly6a3	6.08925e-14	0.949722	0.726	0.408	9.44808e-10	2.98922e-05	0.426338	0.682	0.526	0.463807	2.98922e-05	1.21785e-13	Ly6a	110454	16
Sh3glb11	6.46712e-14	0.744895	0.743	0.43	1.00344e-09	3.98155e-05	0.446589	0.6	0.482	0.617778	3.98155e-05	1.29342e-13	Sh3glb1	54673	16
Jak11	6.47553e-14	0.738434	0.664	0.356	1.00474e-09	5.98003e-05	0.471494	0.524	0.405	0.927862	5.98003e-05	1.29511e-13	Jak1	16451	16
Fus	9.55889e-14	0.716037	0.779	0.458	1.48316e-09	1.69427e-06	0.653996	0.571	0.458	0.0262882	1.69427e-06	1.91178e-13	Fus	233908	16
Tmsb105	7.90031e-13	0.561029	0.912	0.591	1.22581e-08	2.69953e-13	0.706343	0.929	0.728	4.1886e-09	7.90031e-13	5.39907e-13	Tmsb10	19240	16
Gnb1	2.97795e-13	0.739459	0.708	0.425	4.62059e-09	7.97506e-06	0.543474	0.594	0.478	0.123741	7.97506e-06	5.9559e-13	Gnb1	14688	16
Ran1	9.87252e-06	0.377789	0.611	0.431	0.153182	3.05943e-13	1.19622	0.706	0.512	4.74701e-09	9.87252e-06	6.11886e-13	Ran	19384	16
Bsg1	3.23801e-13	0.915379	0.814	0.518	5.02409e-09	2.42053e-10	0.869634	0.7	0.59	3.75569e-06	2.42053e-10	6.47601e-13	Bsg	12215	16
Rps171	3.59906e-08	0.463557	0.929	0.734	0.00055843	5.52777e-13	0.61609	0.941	0.809	8.57689e-09	3.59906e-08	1.10555e-12	Rps17	20068	16
Hnrnpf2	7.1657e-13	0.741754	0.788	0.539	1.11183e-08	9.24543e-11	0.685171	0.724	0.61	1.43452e-06	9.24543e-11	1.43314e-12	Hnrnpf	98758	16
H2-Q4	8.77563e-13	0.731989	0.611	0.312	1.36163e-08	5.33003e-10	0.66342	0.512	0.307	8.27007e-06	5.33003e-10	1.75513e-12	H2-Q4	15015	16
Icam11	9.92636e-13	1.08829	0.584	0.289	1.54017e-08	1.77308e-10	1.11339	0.588	0.391	2.75111e-06	1.77308e-10	1.98527e-12	Icam1	15894	16
Atf41	1.80492e-12	0.727869	0.761	0.467	2.80051e-08	6.42378e-08	0.620586	0.647	0.539	0.000996713	6.42378e-08	3.60984e-12	Atf4	11911	16
Rpl291	1.9379e-12	0.583249	0.938	0.674	3.00685e-08	3.62912e-11	0.563971	0.871	0.749	5.63094e-07	3.62912e-11	3.87581e-12	Rpl29	19944	16
mt-Co14	2.64073e-12	0.612351	0.982	0.865	4.09735e-08	0.000656632	0.270469	0.959	0.906	1	0.000656632	5.28145e-12	mt-Co1	NA	16
Spag92	2.86876e-12	0.750881	0.646	0.347	4.45117e-08	1.30482e-07	0.542886	0.559	0.389	0.00202457	1.30482e-07	5.73752e-12	Spag9	70834	16
Cd814	4.27424e-12	0.643442	0.814	0.469	6.63191e-08	3.22829e-05	0.381771	0.718	0.584	0.500902	3.22829e-05	8.54848e-12	Cd81	12520	16
Capns1	5.86126e-12	0.727318	0.708	0.422	9.09434e-08	0.00111445	0.405875	0.547	0.46	1	0.00111445	1.17225e-11	Capns1	12336	16
Sfpq	7.32547e-12	0.665136	0.69	0.405	1.13662e-07	0.000680857	0.371049	0.529	0.436	1	0.000680857	1.46509e-11	Sfpq	71514	16
Ier32	5.67606e-10	0.52134	0.823	0.546	8.80698e-06	9.86938e-12	0.602171	0.8	0.601	1.53133e-07	5.67606e-10	1.97388e-11	Ier3	15937	16
Rpl72	1.25228e-06	0.392392	0.912	0.728	0.0194304	2.17544e-11	0.4816	0.924	0.814	3.37541e-07	1.25228e-06	4.35088e-11	Rpl7	19989	16
Ddx3x2	2.9273e-11	0.751951	0.708	0.449	4.542e-07	0.0086646	0.331189	0.582	0.529	1	0.0086646	5.8546e-11	Ddx3x	13205	16
Ywhae	3.08716e-11	0.642319	0.752	0.49	4.79004e-07	8.93185e-08	0.695786	0.718	0.557	0.00138587	8.93185e-08	6.17433e-11	Ywhae	22627	16
Slc3a21	4.32114e-11	0.579596	0.796	0.508	6.70468e-07	0.0189268	0.259265	0.571	0.524	1	0.0189268	8.64228e-11	Slc3a2	17254	16
mt-Nd43	4.73356e-11	0.618016	0.956	0.745	7.34459e-07	3.92206e-08	0.439565	0.912	0.816	0.000608547	3.92206e-08	9.46712e-11	mt-Nd4	NA	16
Raly	8.07491e-11	0.680831	0.664	0.403	1.2529e-06	8.83613e-09	0.694042	0.582	0.414	0.000137101	8.83613e-09	1.61498e-10	Raly	19383	16
Hnrnpa11	8.09982e-11	0.599254	0.664	0.386	1.25677e-06	7.14213e-08	0.725567	0.588	0.433	0.00110817	7.14213e-08	1.61996e-10	Hnrnpa1	15382	16
Bst21	9.25582e-11	0.467499	0.619	0.336	1.43613e-06	1.13047e-07	0.600543	0.506	0.331	0.00175404	1.13047e-07	1.85116e-10	Bst2	69550	16
Tmem176b2	9.69654e-11	0.847802	0.602	0.322	1.50451e-06	1.45534e-06	0.626818	0.559	0.4	0.022581	1.45534e-06	1.93931e-10	Tmem176b	65963	16
Ybx13	1.86314e-10	0.697755	0.832	0.605	2.89085e-06	1.64117e-10	0.677572	0.806	0.684	2.54644e-06	1.86314e-10	3.28234e-10	Ybx1	22608	16
Son	1.87943e-10	0.655846	0.752	0.472	2.91612e-06	0.031267	0.264877	0.524	0.488	1	0.031267	3.75886e-10	Son	20658	16
Tra2b1	2.22547e-10	0.595665	0.752	0.483	3.45304e-06	0.00612982	0.330173	0.6	0.532	1	0.00612982	4.45094e-10	Tra2b	20462	16
Ywhah1	3.25797e-10	0.732545	0.602	0.339	5.05507e-06	1.15113e-06	0.64906	0.524	0.362	0.0178609	1.15113e-06	6.51594e-10	Ywhah	22629	16
Serinc31	4.44744e-10	0.621034	0.805	0.552	6.90064e-06	5.63599e-07	0.60112	0.676	0.553	0.00874481	5.63599e-07	8.89487e-10	Serinc3	26943	16
Ywhaq1	4.56764e-10	0.584313	0.673	0.408	7.08715e-06	2.69511e-05	0.505698	0.565	0.443	0.418173	2.69511e-05	9.13529e-10	Ywhaq	22630	16
Srsf22	5.1493e-10	0.666641	0.788	0.493	7.98966e-06	3.53317e-07	0.702898	0.635	0.524	0.00548207	3.53317e-07	1.02986e-09	Srsf2	20382	16
Gpx13	5.15011e-10	0.496107	0.823	0.525	7.99091e-06	1.01798e-07	0.451562	0.741	0.622	0.0015795	1.01798e-07	1.03002e-09	Gpx1	14775	16
Ptms2	5.5168e-10	0.79488	0.584	0.348	8.55987e-06	0.00180218	0.401412	0.541	0.431	1	0.00180218	1.10336e-09	Ptms	69202	16
Tgoln1	6.53669e-10	0.478704	0.611	0.336	1.01423e-05	1.77778e-05	0.381242	0.529	0.39	0.27584	1.77778e-05	1.30734e-09	Tgoln1	22134	16
Eif4a11	8.63757e-10	0.575757	0.903	0.694	1.3402e-05	1.03349e-08	0.5488	0.829	0.763	0.000160356	1.03349e-08	1.72751e-09	Eif4a1	13681	16
Dynll13	1.21527e-09	0.586562	0.867	0.651	1.88561e-05	1.67535e-09	0.464645	0.853	0.717	2.59948e-05	1.67535e-09	2.43053e-09	Dynll1	56455	16
Chchd21	1.88557e-09	0.497847	0.912	0.72	2.92565e-05	1.29741e-09	0.536034	0.847	0.77	2.01305e-05	1.88557e-09	2.59481e-09	Chchd2	14004	16
Rpl152	0.000410729	0.288927	0.912	0.737	1	2.61299e-09	0.422811	0.894	0.819	4.05432e-05	0.000410729	5.22599e-09	Rpl15	66480	16
Set1	2.64719e-09	0.480297	0.628	0.382	4.10738e-05	0.000649328	0.566535	0.512	0.414	1	0.000649328	5.29438e-09	Set	56086	16
Rpl42	3.74564e-05	0.33783	0.894	0.713	0.581173	3.23021e-09	0.44847	0.935	0.797	5.01199e-05	3.74564e-05	6.46042e-09	Rpl4	67891	16
Snx31	3.7043e-09	0.578864	0.673	0.415	5.74759e-05	0.0027663	0.436873	0.518	0.447	1	0.0027663	7.4086e-09	Snx3	54198	16
Rrbp11	4.42389e-09	0.552075	0.637	0.39	6.86411e-05	0.00128903	0.383192	0.529	0.44	1	0.00128903	8.84778e-09	Rrbp1	81910	16
mt-Nd51	4.57474e-09	0.386211	0.628	0.351	7.09817e-05	0.000253224	0.356217	0.512	0.379	1	0.000253224	9.14948e-09	mt-Nd5	NA	16
Srrm21	7.86922e-09	0.610517	0.673	0.434	0.000122099	6.73517e-08	0.760826	0.653	0.534	0.00104503	6.73517e-08	1.57384e-08	Srrm2	75956	16
1971-09-01	1.06869e-08	0.586922	0.575	0.336	0.000165817	3.91415e-05	0.44479	0.5	0.37	0.60732	3.91415e-05	2.13737e-08	2007-09-01	NA	16
Slc38a21	1.08839e-08	0.548511	0.699	0.437	0.000168874	0.000636838	0.25653	0.612	0.475	1	0.000636838	2.17677e-08	Slc38a2	67760	16
Rps141	1.76215e-07	0.342879	1	0.902	0.00273415	1.0983e-08	0.28367	0.982	0.935	0.000170413	1.76215e-07	2.19661e-08	Rps14	20044	16
Rps31	5.84522e-05	0.383126	0.929	0.828	0.906945	2.46908e-08	0.425652	0.941	0.874	0.000383102	5.84522e-05	4.93815e-08	Rps3	27050	16
H2-D13	7.80823e-07	0.336632	0.956	0.867	0.0121152	3.04273e-08	0.37436	0.871	0.865	0.00047211	7.80823e-07	6.08546e-08	H2-D1	14964	16
Gabarapl2	1.69186e-05	0.372216	0.566	0.4	0.26251	5.3413e-08	0.604637	0.576	0.419	0.000828756	1.69186e-05	1.06826e-07	Gabarapl2	93739	16
Psma3	6.38713e-08	0.512503	0.735	0.459	0.000991027	0.0397842	0.290883	0.547	0.485	1	0.0397842	1.27743e-07	Psma3	19167	16
Hnrnpu	1.97455e-05	0.334017	0.628	0.441	0.306371	6.99944e-08	0.643844	0.641	0.492	0.00108603	1.97455e-05	1.39989e-07	Hnrnpu	51810	16
Rps61	4.91881e-05	0.27972	0.929	0.809	0.763202	7.0718e-08	0.371897	0.959	0.867	0.00109726	4.91881e-05	1.41436e-07	Rps6	20104	16
H2-K11	9.73309e-08	0.379825	0.92	0.744	0.00151019	6.0705e-06	0.450854	0.741	0.73	0.0941898	6.0705e-06	1.94662e-07	H2-K1	14972	16
Hnrnpa2b11	1.22114e-07	0.518075	0.796	0.586	0.00189471	6.26306e-07	0.549648	0.741	0.637	0.00971777	6.26306e-07	2.44227e-07	Hnrnpa2b1	53379	16
Atp1a12	2.11005e-06	0.329291	0.54	0.327	0.0327396	1.49854e-07	0.548187	0.524	0.349	0.00232513	2.11005e-06	2.99707e-07	Atp1a1	11928	16
Slc25a43	2.40671e-07	0.461128	0.593	0.364	0.00373425	7.2305e-05	0.542203	0.559	0.434	1	7.2305e-05	4.81342e-07	Slc25a4	11739	16
Dnajb6	2.64144e-07	0.457636	0.664	0.448	0.00409846	6.32702e-05	0.520733	0.541	0.438	0.981701	6.32702e-05	5.28288e-07	Dnajb6	23950	16
Eif51	2.65925e-07	0.386822	0.814	0.595	0.00412609	0.00187458	0.26361	0.641	0.601	1	0.00187458	5.3185e-07	Eif5	217869	16
Rps202	6.44294e-06	0.330099	0.938	0.745	0.0999686	7.92662e-07	0.400864	0.906	0.808	0.0122989	6.44294e-06	1.58532e-06	Rps20	67427	16
Eif6	2.35489e-06	0.431934	0.513	0.325	0.0365385	8.83835e-07	0.478307	0.524	0.371	0.0137136	2.35489e-06	1.76767e-06	Eif6	16418	16
Eif4g2	1.07636e-06	0.363142	0.761	0.518	0.0167008	0.00158916	0.44503	0.635	0.572	1	0.00158916	2.15272e-06	Eif4g2	13690	16
Eloc	1.41466e-06	0.443335	0.646	0.428	0.0219498	2.1465e-05	0.594473	0.594	0.472	0.333051	2.1465e-05	2.82932e-06	Eloc	67923	16
Arhgdia3	1.47792e-06	0.340671	0.664	0.407	0.0229315	0.0107826	0.379942	0.524	0.45	1	0.0107826	2.95584e-06	Arhgdia	192662	16
Serbp1	0.000116798	0.324163	0.637	0.454	1	1.7586e-06	0.662093	0.624	0.509	0.0272864	0.000116798	3.51719e-06	Serbp1	66870	16
Sumo1	2.07958e-06	0.345324	0.699	0.475	0.0322667	0.031572	0.334281	0.547	0.509	1	0.031572	4.15915e-06	Sumo1	22218	16
Snrpb	2.24687e-06	0.409401	0.655	0.46	0.0348624	0.000560854	0.410682	0.618	0.511	1	0.000560854	4.49373e-06	Snrpb	20638	16
Eif4a2	2.46766e-06	0.43035	0.699	0.475	0.0382882	0.0399751	0.311774	0.547	0.479	1	0.0399751	4.93532e-06	Eif4a2	13682	16
Ncl	2.83443e-06	0.490519	0.673	0.486	0.043979	0.000829316	0.391045	0.582	0.522	1	0.000829316	5.66885e-06	Ncl	17975	16
Gnb21	6.2833e-05	0.382947	0.69	0.5	0.974917	7.37563e-06	0.494338	0.671	0.539	0.11444	6.2833e-05	1.47512e-05	Gnb2	14693	16
Uqcrb	7.48571e-06	0.34342	0.761	0.505	0.116148	1.04137e-05	0.417859	0.7	0.575	0.161578	1.04137e-05	1.49714e-05	Uqcrb	67530	16
Sfr12	7.77879e-06	0.364048	0.558	0.357	0.120696	0.000183204	0.456773	0.506	0.396	1	0.000183204	1.55575e-05	Sfr1	67788	16
Rap1a2	8.04056e-06	0.3458	0.593	0.395	0.124757	0.00171396	0.468738	0.5	0.426	1	0.00171396	1.6081e-05	Rap1a	109905	16
Cd472	8.48452e-06	0.335305	0.637	0.438	0.131646	0.018344	0.270548	0.547	0.482	1	0.018344	1.6969e-05	Cd47	16423	16
Eif5a2	9.12055e-06	0.287421	0.841	0.644	0.141514	0.000128151	0.39549	0.859	0.729	1	0.000128151	1.8241e-05	Eif5a	276770	16
Pcbp12	9.73572e-06	0.363105	0.628	0.427	0.151059	0.000138967	0.472573	0.588	0.469	1	0.000138967	1.94714e-05	Pcbp1	23983	16
Hmgb1	1.30903e-05	0.40822	0.761	0.565	0.203109	0.00409836	0.306888	0.706	0.611	1	0.00409836	2.61805e-05	Hmgb1	15289	16
Hsp90aa11	1.60557e-05	0.37078	0.796	0.581	0.249121	0.036943	0.288597	0.688	0.658	1	0.036943	3.21112e-05	Hsp90aa1	15519	16
Arf1	0.00200583	0.274341	0.646	0.509	1	2.77132e-05	0.455308	0.653	0.556	0.429998	0.00200583	5.54257e-05	Arf1	11840	16
Hint11	6.17189e-05	0.419002	0.726	0.517	0.95763	0.00439776	0.483753	0.641	0.6	1	0.00439776	0.000123434	Hint1	15254	16
Cox7a2	7.39233e-05	0.339537	0.77	0.549	1	0.000398	0.441141	0.676	0.587	1	0.000398	0.000147841	Cox7a2	12866	16
Selenof3	0.00191245	0.292327	0.673	0.499	1	9.60771e-05	0.431124	0.694	0.576	1	0.00191245	0.000192145	Selenof	93684	16
Hnrnpa32	0.000184771	0.295358	0.628	0.452	1	0.00175651	0.449358	0.6	0.497	1	0.00175651	0.000369509	Hnrnpa3	229279	16
Cyb5a1	0.000230355	0.292889	0.54	0.376	1	0.0766055	0.300407	0.518	0.475	1	0.0766055	0.000460658	Cyb5a	109672	16
Sumo21	0.000327039	0.292536	0.699	0.526	1	0.0241256	0.406493	0.635	0.582	1	0.0241256	0.000653972	Sumo2	170930	16
Morf4l21	0.000376709	0.338923	0.566	0.403	1	0.00756986	0.426248	0.565	0.478	1	0.00756986	0.000753276	Morf4l2	56397	16
Mrfap11	0.000395115	0.293549	0.655	0.48	1	0.0788417	0.407494	0.559	0.541	1	0.0788417	0.000790074	Mrfap1	67568	16
Eef1b21	0.00100092	0.254979	0.708	0.551	1	0.0132325	0.490245	0.647	0.615	1	0.0132325	0.00200084	Eef1b2	55949	16
Fmod	0	1.54422	0.506	0.012	0	4.23489e-217	1.19618	0.517	0.02	6.57085e-213	4.23489e-217	0	Fmod	14264	17
Krt15	0	4.55159	0.818	0.022	0	0	5.25359	0.94	0.025	0	0	0	Krt15	16665	17
Krt14	0	4.4494	0.779	0.016	0	0	4.77932	0.845	0.02	0	0	0	Krt14	16664	17
Krt17	0	3.70003	0.597	0.012	0	0	4.77111	0.75	0.019	0	0	0	Krt17	16667	17
Krt5	0	2.41534	0.669	0.004	0	0	2.81154	0.819	0.004	0	0	0	Krt5	110308	17
Serpinb5	5.95984e-280	1.61931	0.597	0.026	9.24728e-276	0	1.55339	0.664	0.023	0	5.95984e-280	0	Serpinb5	20724	17
Bcam	2.04668e-286	1.76343	0.597	0.024	3.17563e-282	3.79449e-244	1.87379	0.603	0.026	5.88754e-240	3.79449e-244	4.09336e-286	Bcam	57278	17
Epha2	6.00484e-234	1.82511	0.656	0.042	9.31712e-230	1.63819e-230	1.84074	0.672	0.036	2.54181e-226	1.63819e-230	1.20097e-233	Epha2	13836	17
Sfn	2.91223e-210	4.88636	0.935	0.131	4.51862e-206	7.07313e-234	5.28153	0.957	0.092	1.09747e-229	2.91223e-210	1.41463e-233	Sfn	55948	17
Lamc2	8.50022e-94	1.77203	0.552	0.082	1.31889e-89	4.3205e-220	2.29145	0.802	0.059	6.70369e-216	8.50022e-94	8.641e-220	Lamc2	16782	17
Fxyd3	1.1291e-190	2.99991	0.916	0.126	1.75191e-186	6.62279e-208	3.00443	0.957	0.094	1.02759e-203	1.1291e-190	1.32456e-207	Fxyd3	17178	17
Perp	6.24393e-192	2.66479	0.844	0.108	9.68808e-188	3.95707e-202	2.65278	0.836	0.075	6.13979e-198	6.24393e-192	7.91414e-202	Perp	64058	17
Defb1	4.69015e-196	1.93119	0.617	0.044	7.27724e-192	1.74211e-129	1.62381	0.569	0.047	2.70306e-125	1.74211e-129	9.38031e-196	Defb1	13214	17
Foxa1	6.21457e-118	1.7327	0.636	0.091	9.64253e-114	6.497e-192	1.90897	0.733	0.055	1.00808e-187	6.21457e-118	1.2994e-191	Foxa1	15375	17
Hbegf2	2.98863e-168	3.98719	0.916	0.16	4.63716e-164	2.05518e-144	4.12058	0.948	0.162	3.18882e-140	2.05518e-144	5.97726e-168	Hbegf	15200	17
Tacstd2	5.74364e-84	1.66829	0.558	0.084	8.91183e-80	1.58688e-167	2.05302	0.655	0.048	2.46221e-163	5.74364e-84	3.17377e-167	Tacstd2	56753	17
Dusp6	1.52808e-131	2.00987	0.675	0.085	2.37097e-127	3.56953e-153	2.29171	0.836	0.093	5.53849e-149	1.52808e-131	7.13907e-153	Dusp6	67603	17
Cldn4	3.72072e-128	3.40211	0.968	0.242	5.77306e-124	1.31849e-147	3.78819	0.983	0.164	2.04578e-143	3.72072e-128	2.63699e-147	Cldn4	12740	17
Cdh1	1.50877e-82	1.56417	0.604	0.107	2.34101e-78	3.09366e-146	1.68493	0.716	0.068	4.80013e-142	1.50877e-82	6.18733e-146	Cdh1	12550	17
Arc	8.85536e-141	2.17093	0.591	0.061	1.374e-136	3.35554e-130	2.03415	0.629	0.06	5.20646e-126	3.35554e-130	1.77107e-140	Arc	11838	17
Palld	3.71359e-131	2.31456	0.708	0.102	5.76201e-127	3.53761e-134	2.61144	0.81	0.111	5.48896e-130	3.71359e-131	7.07523e-134	Palld	72333	17
Cbr21	2.99456e-69	0.863022	0.552	0.096	4.64636e-65	5.25984e-128	1.38616	0.638	0.059	8.16117e-124	2.99456e-69	1.05197e-127	Cbr2	12409	17
Plet1	4.99185e-49	2.32013	0.5	0.123	7.74536e-45	2.56458e-127	2.83802	0.69	0.077	3.97921e-123	4.99185e-49	5.12917e-127	Plet1	76509	17
Cyr611	6.81944e-120	3.35422	0.89	0.199	1.0581e-115	3.86618e-63	2.81065	0.897	0.291	5.99876e-59	3.86618e-63	1.36389e-119	Cyr61	NA	17
Krt8	2.78679e-55	1.31211	0.838	0.271	4.32398e-51	7.7654e-119	2.72041	0.94	0.168	1.20488e-114	2.78679e-55	1.55308e-118	Krt8	16691	17
Tpm11	4.80011e-117	2.85555	0.799	0.164	7.44786e-113	1.66372e-109	3.0128	0.897	0.19	2.58143e-105	1.66372e-109	9.60023e-117	Tpm1	22003	17
Tinagl11	3.85171e-99	1.57211	0.532	0.07	5.97631e-95	5.79135e-117	1.71546	0.647	0.071	8.98586e-113	3.85171e-99	1.15827e-116	Tinagl1	94242	17
Aldh1a1	1.66148e-115	1.84172	0.623	0.085	2.57796e-111	7.45287e-66	1.32398	0.647	0.119	1.15639e-61	7.45287e-66	3.32297e-115	Aldh1a1	11668	17
Dst	2.6766e-109	2.03227	0.669	0.111	4.15301e-105	2.85998e-87	2.20764	0.784	0.148	4.43755e-83	2.85998e-87	5.35319e-109	Dst	13518	17
Hspb11	1.01206e-106	2.89297	0.948	0.298	1.57031e-102	1.12426e-75	2.84311	0.957	0.337	1.7444e-71	1.12426e-75	2.02411e-106	Hspb1	15507	17
Mast4	3.26641e-105	2.00145	0.669	0.114	5.06816e-101	1.01841e-103	1.94181	0.733	0.106	1.58017e-99	1.01841e-103	6.53282e-105	Mast4	328329	17
F11r1	3.0079e-99	1.8078	0.721	0.142	4.66706e-95	1.42399e-103	1.51833	0.716	0.101	2.20946e-99	3.0079e-99	2.84798e-103	F11r	16456	17
Klf5	3.32353e-84	1.70333	0.597	0.105	5.15679e-80	1.29137e-100	1.52239	0.672	0.086	2.00369e-96	3.32353e-84	2.58274e-100	Klf5	12224	17
Atp1b1	1.59317e-57	1.3814	0.662	0.173	2.47196e-53	4.27832e-100	1.68115	0.741	0.109	6.63824e-96	1.59317e-57	8.55664e-100	Atp1b1	11931	17
Sult5a1	1.48288e-88	1.31224	0.5	0.065	2.30084e-84	1.72987e-98	1.62598	0.681	0.092	2.68406e-94	1.48288e-88	3.45973e-98	Sult5a1	57429	17
Epcam	8.58261e-69	1.55565	0.753	0.191	1.33168e-64	9.92095e-96	1.97584	0.793	0.13	1.53934e-91	8.58261e-69	1.98419e-95	Epcam	17075	17
Krt18	3.03956e-67	1.85535	0.89	0.301	4.71619e-63	2.13693e-92	2.97127	0.922	0.212	3.31567e-88	3.03956e-67	4.27387e-92	Krt18	16668	17
Cp	3.65443e-89	1.39326	0.61	0.098	5.67022e-85	1.07915e-78	1.62911	0.664	0.108	1.67442e-74	1.07915e-78	7.30886e-89	Cp	12870	17
Sdc1	4.69887e-87	1.36252	0.545	0.082	7.29077e-83	1.56684e-74	1.41369	0.629	0.102	2.4311e-70	1.56684e-74	9.39774e-87	Sdc1	20969	17
Stmn1	1.16938e-86	1.30563	0.63	0.111	1.81441e-82	4.53275e-71	1.16562	0.578	0.087	7.03302e-67	4.53275e-71	2.33876e-86	Stmn1	16765	17
Gsto1	7.68333e-49	1.70442	0.571	0.15	1.19214e-44	6.49749e-85	2.59624	0.793	0.163	1.00815e-80	7.68333e-49	1.2995e-84	Gsto1	14873	17
Fosl1	3.90666e-79	1.65712	0.682	0.148	6.06157e-75	5.14658e-54	1.53524	0.802	0.223	7.98544e-50	5.14658e-54	7.81331e-79	Fosl1	14283	17
F3	6.75337e-75	2.53967	0.604	0.122	1.04785e-70	2.13852e-69	2.43194	0.767	0.179	3.31813e-65	2.13852e-69	1.35067e-74	F3	14066	17
Mgst3	4.1881e-57	1.25228	0.552	0.128	6.49826e-53	1.21062e-74	1.18902	0.655	0.109	1.8784e-70	4.1881e-57	2.42125e-74	Mgst3	66447	17
Csrp11	1.62517e-73	2.02722	0.812	0.253	2.52162e-69	3.57052e-63	2.17457	0.914	0.32	5.54003e-59	3.57052e-63	3.25035e-73	Csrp1	13007	17
Tnfrsf12a3	4.37592e-71	2.29931	0.89	0.379	6.78968e-67	1.10919e-60	1.90739	0.966	0.471	1.72102e-56	1.10919e-60	8.75184e-71	Tnfrsf12a	27279	17
Scpep1	1.5897e-70	2.44427	0.519	0.099	2.46657e-66	2.37133e-33	2.28096	0.5	0.145	3.67936e-29	2.37133e-33	3.17939e-70	Scpep1	74617	17
Actn41	1.54935e-45	1.32635	0.669	0.225	2.40397e-41	1.41035e-68	1.64304	0.845	0.222	2.18829e-64	1.54935e-45	2.82069e-68	Actn4	60595	17
Lsr	1.39636e-64	1.229	0.545	0.113	2.16659e-60	1.59986e-67	1.17211	0.526	0.078	2.48234e-63	1.39636e-64	3.19972e-67	Lsr	54135	17
Errfi12	1.35622e-65	2.07734	0.883	0.345	2.1043e-61	3.10685e-33	1.43834	0.905	0.49	4.82058e-29	3.10685e-33	2.71243e-65	Errfi1	74155	17
Atp1a13	5.49426e-65	1.71104	0.844	0.317	8.5249e-61	2.08444e-55	1.76806	0.888	0.344	3.23422e-51	2.08444e-55	1.09885e-64	Atp1a1	11928	17
Id11	1.39962e-48	1.69396	0.747	0.257	2.17165e-44	7.62486e-64	2.20877	0.897	0.267	1.18307e-59	1.39962e-48	1.52497e-63	Id1	15901	17
Lcn2	2.07828e-59	1.54394	0.565	0.121	3.22465e-55	9.50814e-62	1.70605	0.603	0.107	1.47528e-57	2.07828e-59	1.90163e-61	Lcn2	16819	17
Sdc41	1.05466e-61	2.1636	0.799	0.27	1.63641e-57	1.08235e-41	1.764	0.914	0.393	1.67937e-37	1.08235e-41	2.10932e-61	Sdc4	20971	17
Mrps6	9.43083e-61	1.25959	0.61	0.145	1.46329e-56	2.36179e-52	1.33675	0.664	0.156	3.66455e-48	2.36179e-52	1.88617e-60	Mrps6	121022	17
Ctsl3	2.52085e-59	1.79124	0.922	0.424	3.91136e-55	1.17672e-33	1.27643	0.948	0.498	1.8258e-29	1.17672e-33	5.04171e-59	Ctsl	13039	17
Mgst12	1.75e-56	1.20077	0.773	0.224	2.7153e-52	3.18627e-25	0.758352	0.75	0.28	4.94382e-21	3.18627e-25	3.49999e-56	Mgst1	56615	17
Spint2	2.282e-35	0.628277	0.747	0.249	3.54076e-31	7.97802e-55	0.881686	0.819	0.186	1.23787e-50	2.282e-35	1.5956e-54	Spint2	20733	17
Tuba1c1	7.78842e-50	1.76269	0.818	0.371	1.20845e-45	2.76663e-53	1.85177	0.94	0.448	4.29271e-49	7.78842e-50	5.53326e-53	Tuba1c	22146	17
S100a162	3.33026e-52	1.28688	0.682	0.195	5.16723e-48	2.46108e-45	1.33494	0.81	0.255	3.81861e-41	2.46108e-45	6.66051e-52	S100a16	67860	17
Plscr1	5.17089e-37	1.28328	0.552	0.172	8.02315e-33	1.38324e-51	1.45466	0.647	0.151	2.14624e-47	5.17089e-37	2.76649e-51	Plscr1	22038	17
Tmem176a3	2.57919e-51	1.49322	0.773	0.265	4.00186e-47	1.3226e-42	1.29817	0.897	0.34	2.05214e-38	1.3226e-42	5.15837e-51	Tmem176a	66058	17
Map1lc3a1	9.46515e-48	1.43453	0.818	0.349	1.46861e-43	3.43005e-51	1.79704	0.888	0.382	5.32207e-47	9.46515e-48	6.86011e-51	Map1lc3a	66734	17
Tmem176b3	7.8707e-51	1.66701	0.805	0.314	1.22122e-46	1.57842e-36	1.41315	0.871	0.396	2.44908e-32	1.57842e-36	1.57414e-50	Tmem176b	65963	17
Apoe2	1.65832e-50	1.1716	0.961	0.598	2.57305e-46	4.10166e-37	0.704843	0.983	0.719	6.36414e-33	4.10166e-37	3.31664e-50	Apoe	11816	17
Chka	2.50387e-50	1.51014	0.695	0.221	3.88501e-46	1.03026e-44	1.68858	0.698	0.19	1.59856e-40	1.03026e-44	5.00775e-50	Chka	12660	17
Wls	5.25195e-50	1.04828	0.597	0.162	8.14893e-46	3.31753e-33	0.748289	0.621	0.177	5.14748e-29	3.31753e-33	1.05039e-49	Wls	68151	17
Pqlc11	3.40305e-49	1.52143	0.636	0.19	5.28017e-45	1.24643e-49	1.72016	0.81	0.251	1.93395e-45	3.40305e-49	2.49285e-49	Pqlc1	NA	17
Tubb4b	2.19388e-49	1.4802	0.805	0.318	3.40403e-45	3.83464e-28	1.06117	0.793	0.331	5.94982e-24	3.83464e-28	4.38776e-49	Tubb4b	227613	17
Oat1	3.32818e-49	1.37821	0.74	0.27	5.164e-45	1.56143e-35	1.14086	0.802	0.315	2.42272e-31	1.56143e-35	6.65635e-49	Oat	18242	17
Actg12	5.64545e-40	1.59928	0.981	0.902	8.75948e-36	7.08637e-49	1.77221	1	0.932	1.09952e-44	5.64545e-40	1.41727e-48	Actg1	11465	17
Dstn1	1.18925e-48	1.66826	0.838	0.41	1.84525e-44	1.16274e-44	1.75669	0.905	0.455	1.8041e-40	1.16274e-44	2.37851e-48	Dstn	56431	17
Rps151	1.32861e-45	1.19084	0.994	0.788	2.06148e-41	4.97276e-29	0.916181	0.948	0.852	7.71573e-25	4.97276e-29	2.65723e-45	Rps15	20054	17
Gas62	1.75962e-45	0.864424	0.695	0.205	2.73022e-41	2.09501e-20	0.688914	0.698	0.293	3.25062e-16	2.09501e-20	3.51924e-45	Gas6	14456	17
Ktn1	7.36605e-42	1.05964	0.513	0.139	1.14292e-37	1.45279e-44	1.03588	0.56	0.127	2.25415e-40	7.36605e-42	2.90558e-44	Ktn1	16709	17
Slc2a1	8.35476e-39	1.29591	0.545	0.165	1.29632e-34	3.78277e-44	1.24378	0.621	0.16	5.86935e-40	8.35476e-39	7.56555e-44	Slc2a1	20525	17
Plaur2	1.8617e-19	1.07608	0.636	0.309	2.88861e-15	1.32642e-42	1.95873	0.784	0.275	2.05807e-38	1.8617e-19	2.65284e-42	Plaur	18793	17
Luzp1	1.01059e-41	1.04333	0.545	0.156	1.56803e-37	1.78604e-18	0.721941	0.5	0.185	2.77122e-14	1.78604e-18	2.02118e-41	Luzp1	269593	17
Rps82	4.3787e-41	1.1427	0.968	0.831	6.79398e-37	7.38559e-28	0.925352	0.974	0.882	1.14595e-23	7.38559e-28	8.75739e-41	Rps8	20116	17
Timp31	2.29531e-40	1.12052	0.636	0.196	3.5614e-36	1.89294e-32	0.962628	0.759	0.263	2.93708e-28	1.89294e-32	4.59062e-40	Timp3	21859	17
Myl12a2	5.24355e-40	1.3377	0.909	0.648	8.13589e-36	6.47327e-40	1.44122	0.931	0.71	1.00439e-35	6.47327e-40	1.04871e-39	Myl12a	67268	17
Anxa3	4.01191e-31	0.961554	0.545	0.181	6.22487e-27	1.7837e-39	1.31556	0.681	0.211	2.76759e-35	4.01191e-31	3.5674e-39	Anxa3	11745	17
Rpl73	6.30843e-38	1.04742	0.961	0.726	9.78816e-34	7.75477e-25	0.755165	0.966	0.814	1.20323e-20	7.75477e-25	1.26169e-37	Rpl7	19989	17
Aldh2	1.54919e-37	1.15807	0.74	0.304	2.40372e-33	3.11559e-22	0.939156	0.767	0.347	4.83414e-18	3.11559e-22	3.09837e-37	Aldh2	11669	17
Rpl132	3.7337e-37	1.0347	0.994	0.873	5.7932e-33	3.92254e-28	0.826304	0.991	0.921	6.08621e-24	3.92254e-28	7.46739e-37	Rpl13	270106	17
Rps172	5.54637e-37	1.10334	0.929	0.732	8.60575e-33	4.55148e-27	0.846078	0.948	0.81	7.06207e-23	4.55148e-27	1.10927e-36	Rps17	20068	17
Rbp12	9.02417e-37	0.866953	0.617	0.187	1.40019e-32	4.38276e-15	0.474705	0.716	0.313	6.80029e-11	4.38276e-15	1.80483e-36	Rbp1	19659	17
Eif4a12	9.68309e-37	1.14369	0.935	0.691	1.50243e-32	2.79665e-24	0.989947	0.966	0.761	4.33928e-20	2.79665e-24	1.93662e-36	Eif4a1	13681	17
Rps52	1.06836e-36	1.09087	0.961	0.808	1.65767e-32	4.89777e-15	0.620363	0.966	0.881	7.59937e-11	4.89777e-15	2.13673e-36	Rps5	20103	17
Pdcl3	4.73757e-32	0.925837	0.558	0.197	7.35081e-28	1.19155e-36	1.01352	0.655	0.198	1.8488e-32	4.73757e-32	2.38309e-36	Pdcl3	68833	17
Rpl10a1	1.23217e-36	1.05821	0.942	0.693	1.91184e-32	4.51657e-23	0.789435	0.966	0.774	7.00791e-19	4.51657e-23	2.46434e-36	Rpl10a	19896	17
Rpl283	1.70869e-36	1.0564	0.948	0.729	2.65121e-32	1.19653e-20	0.712255	0.948	0.807	1.85653e-16	1.19653e-20	3.41739e-36	Rpl28	19943	17
Klf62	1.8949e-36	1.34356	0.883	0.477	2.94013e-32	1.4832e-24	1.1284	0.871	0.504	2.30134e-20	1.4832e-24	3.7898e-36	Klf6	23849	17
Rps193	7.01953e-36	1.08879	0.974	0.832	1.08915e-31	3.755e-24	0.77827	0.974	0.9	5.82627e-20	3.755e-24	1.40391e-35	Rps19	20085	17
Ndrg12	8.67519e-36	0.954641	0.532	0.154	1.34604e-31	5.99878e-27	0.833401	0.672	0.221	9.30771e-23	5.99878e-27	1.73504e-35	Ndrg1	17988	17
Cnn32	1.804e-20	0.81239	0.578	0.255	2.79909e-16	4.10688e-35	1.23767	0.784	0.297	6.37223e-31	1.804e-20	8.21376e-35	Cnn3	71994	17
Lmna4	1.87705e-34	1.2799	0.87	0.451	2.91243e-30	5.51091e-18	0.898439	0.897	0.58	8.55073e-14	5.51091e-18	3.7541e-34	Lmna	16905	17
Icam12	1.1076e-33	1.041	0.734	0.283	1.71856e-29	1.47436e-07	0.491665	0.672	0.391	0.00228761	1.47436e-07	2.21521e-33	Icam1	15894	17
Rpl27a1	1.63542e-33	0.877134	0.981	0.815	2.53752e-29	5.25053e-20	0.677841	0.974	0.86	8.14673e-16	5.25053e-20	3.27084e-33	Rpl27a	26451	17
Rpl312	2.00378e-33	0.988807	0.929	0.747	3.10906e-29	2.57067e-26	0.805481	0.948	0.81	3.98865e-22	2.57067e-26	4.00756e-33	Rpl31	114641	17
Aplp21	1.15695e-32	1.01498	0.76	0.327	1.79513e-28	1.01239e-16	0.65095	0.741	0.36	1.57083e-12	1.01239e-16	2.31391e-32	Aplp2	11804	17
Atpif11	1.20684e-25	0.92723	0.792	0.419	1.87254e-21	1.58797e-32	1.10655	0.888	0.452	2.46389e-28	1.20684e-25	3.17593e-32	Atpif1	11983	17
Tgif1	9.04319e-21	0.705527	0.734	0.369	1.40314e-16	2.32501e-32	1.23321	0.802	0.33	3.60749e-28	9.04319e-21	4.65003e-32	Tgif1	21815	17
Wsb1	3.51625e-32	0.952248	0.773	0.346	5.45581e-28	2.01534e-25	0.871203	0.845	0.388	3.127e-21	2.01534e-25	7.0325e-32	Wsb1	78889	17
Rpl142	4.87734e-32	0.958189	0.942	0.78	7.56768e-28	4.38882e-18	0.654573	0.948	0.847	6.80969e-14	4.38882e-18	9.75468e-32	Rpl14	67115	17
Rps62	6.36324e-32	0.879903	0.981	0.807	9.8732e-28	7.49421e-19	0.676231	0.966	0.868	1.1628e-14	7.49421e-19	1.27265e-31	Rps6	20104	17
Hnrnpa12	4.5828e-31	1.12473	0.773	0.381	7.11068e-27	2.55775e-17	0.722795	0.81	0.431	3.9686e-13	2.55775e-17	9.16561e-31	Hnrnpa1	15382	17
Hes13	1.67394e-24	1.13493	0.63	0.276	2.59729e-20	4.3841e-30	1.45686	0.845	0.354	6.80237e-26	1.67394e-24	8.7682e-30	Hes1	15205	17
2004-06-01	6.75496e-30	1.02216	0.916	0.494	1.0481e-25	9.22626e-16	0.487469	0.905	0.551	1.43155e-11	9.22626e-16	1.35099e-29	Jun	16476	17
Hsp90aa12	7.21617e-30	1.02919	0.896	0.577	1.11966e-25	7.18037e-18	0.706908	0.914	0.654	1.11411e-13	7.18037e-18	1.44323e-29	Hsp90aa1	15519	17
Ctnna1	8.63918e-30	0.856676	0.552	0.199	1.34045e-25	6.74409e-24	0.757541	0.586	0.205	1.04641e-19	6.74409e-24	1.72784e-29	Ctnna1	12385	17
Rps32	9.40555e-30	0.830268	0.974	0.826	1.45937e-25	9.1578e-22	0.69851	0.948	0.874	1.42092e-17	9.1578e-22	1.88111e-29	Rps3	27050	17
Rpl43	3.60224e-29	0.902767	0.948	0.71	5.58924e-25	1.22389e-16	0.620648	0.974	0.797	1.89898e-12	1.22389e-16	7.20448e-29	Rpl4	67891	17
Rpl33	3.77672e-29	0.920895	0.922	0.72	5.85996e-25	7.86813e-20	0.729509	0.966	0.805	1.22082e-15	7.86813e-20	7.55344e-29	Rpl3	27367	17
S100a105	6.46717e-29	1.11016	0.864	0.453	1.00345e-24	4.15649e-20	0.953849	0.922	0.594	6.44921e-16	4.15649e-20	1.29343e-28	S100a10	20194	17
Hmgn12	6.6696e-29	1.03158	0.74	0.371	1.03485e-24	1.56277e-20	0.88299	0.828	0.438	2.42479e-16	1.56277e-20	1.33392e-28	Hmgn1	15312	17
Tsc22d21	9.4161e-29	0.947352	0.688	0.284	1.461e-24	9.00073e-24	0.862438	0.81	0.332	1.39655e-19	9.00073e-24	1.88322e-28	Tsc22d2	72033	17
Runx1	1.10574e-28	0.917962	0.539	0.189	1.71567e-24	3.42937e-15	0.58013	0.595	0.246	5.32101e-11	3.42937e-15	2.21148e-28	Runx1	12394	17
Ndufa11	1.17381e-28	0.982242	0.682	0.313	1.82128e-24	2.53899e-24	0.91814	0.741	0.341	3.93949e-20	2.53899e-24	2.34762e-28	Ndufa11	69875	17
Rps282	2.10353e-28	0.917489	0.968	0.873	3.26383e-24	4.39771e-14	0.589642	0.948	0.909	6.82349e-10	4.39771e-14	4.20706e-28	Rps28	54127	17
Rpl301	2.16436e-28	0.915708	0.935	0.71	3.35823e-24	3.23212e-19	0.704072	0.948	0.75	5.01495e-15	3.23212e-19	4.32873e-28	Rpl30	19946	17
Rpl212	3.3884e-28	0.873432	0.942	0.81	5.25743e-24	5.90977e-22	0.717995	0.974	0.865	9.1696e-18	5.90977e-22	6.77679e-28	Rpl21	19933	17
Rps182	3.72443e-28	0.914336	0.955	0.807	5.77882e-24	1.19481e-20	0.715445	0.966	0.877	1.85387e-16	1.19481e-20	7.44886e-28	Rps18	20084	17
Ets11	6.54783e-28	0.513424	0.519	0.156	1.01596e-23	6.7796e-26	0.570693	0.552	0.157	1.05192e-21	6.7796e-26	1.30957e-27	Ets1	23871	17
Nfix2	1.15081e-27	0.726	0.539	0.187	1.78559e-23	1.06742e-15	0.443007	0.629	0.252	1.6562e-11	1.06742e-15	2.30161e-27	Nfix	18032	17
Rps3a13	1.52368e-27	0.838742	0.955	0.796	2.36414e-23	2.25968e-19	0.641726	0.94	0.858	3.50613e-15	2.25968e-19	3.04735e-27	Rps3a1	20091	17
Dnajb12	1.7684e-27	1.24671	0.721	0.354	2.74384e-23	1.29512e-16	0.965843	0.759	0.409	2.0095e-12	1.29512e-16	3.53679e-27	Dnajb1	81489	17
Rplp22	1.83175e-27	0.771715	0.961	0.867	2.84214e-23	7.43495e-21	0.649769	0.974	0.893	1.15361e-16	7.43495e-21	3.6635e-27	Rplp2	67186	17
Bsg2	4.87481e-20	0.80591	0.799	0.516	7.56375e-16	2.42239e-27	1.11145	0.905	0.588	3.75859e-23	4.87481e-20	4.84479e-27	Bsg	12215	17
Rpl182	3.63088e-27	0.824951	0.948	0.779	5.63368e-23	1.00526e-21	0.702956	0.94	0.83	1.55976e-17	1.00526e-21	7.26176e-27	Rpl18	19899	17
Rpl23a2	4.54483e-27	0.856479	0.974	0.81	7.05175e-23	2.05677e-16	0.558802	0.966	0.883	3.19129e-12	2.05677e-16	9.08965e-27	Rpl23a	268449	17
Anxa25	4.86477e-27	1.0541	0.818	0.434	7.54817e-23	5.18396e-23	0.990311	0.905	0.551	8.04344e-19	5.18396e-23	9.72954e-27	Anxa2	12306	17
Rplp02	7.17629e-27	0.808691	0.968	0.832	1.11347e-22	7.93063e-19	0.657178	0.957	0.893	1.23052e-14	7.93063e-19	1.43526e-26	Rplp0	11837	17
Rps101	1.0899e-26	0.93808	0.922	0.746	1.6911e-22	3.25208e-22	0.81537	0.94	0.797	5.04593e-18	3.25208e-22	2.17981e-26	Rps10	67097	17
Rpl262	1.48309e-26	0.774856	0.955	0.813	2.30116e-22	1.02548e-14	0.48928	0.983	0.876	1.59113e-10	1.02548e-14	2.96618e-26	Rpl26	19941	17
Rpl82	5.53306e-25	0.759777	0.948	0.818	8.5851e-21	1.86433e-26	0.754165	0.974	0.863	2.8927e-22	5.53306e-25	3.72867e-26	Rpl8	26961	17
Rps27	1.90795e-26	0.707254	0.987	0.97	2.96037e-22	1.99945e-23	0.653834	0.974	0.969	3.10234e-19	1.99945e-23	3.8159e-26	Rps27	57294	17
Ddx5	2.30256e-26	0.814407	0.942	0.792	3.57264e-22	4.13594e-11	0.500725	0.957	0.841	6.41733e-07	4.13594e-11	4.60511e-26	Ddx5	13207	17
Ncl1	3.22615e-26	0.933081	0.838	0.48	5.00569e-22	1.64309e-17	0.871958	0.836	0.518	2.54942e-13	1.64309e-17	6.4523e-26	Ncl	17975	17
Rpl91	3.32008e-26	0.773828	0.961	0.84	5.15143e-22	1.58964e-22	0.662674	0.957	0.885	2.46649e-18	1.58964e-22	6.64016e-26	Rpl9	20005	17
Maff3	7.28113e-26	1.1164	0.74	0.366	1.12974e-21	8.39031e-18	0.676422	0.905	0.525	1.30184e-13	8.39031e-18	1.45623e-25	Maff	17133	17
Rps21	1.94115e-25	0.890728	0.935	0.755	3.01189e-21	6.2132e-17	0.662427	0.957	0.792	9.6404e-13	6.2132e-17	3.8823e-25	Rps21	66481	17
Rps161	2.13338e-25	0.755864	0.981	0.869	3.31015e-21	8.118e-22	0.666841	0.948	0.91	1.25959e-17	8.118e-22	4.26676e-25	Rps16	20055	17
Tuba4a	6.30351e-22	0.835808	0.532	0.217	9.78052e-18	3.3835e-25	0.878289	0.578	0.188	5.24984e-21	6.30351e-22	6.767e-25	Tuba4a	22145	17
Rps71	3.53366e-25	0.780788	0.955	0.765	5.48283e-21	2.33224e-20	0.69939	0.948	0.837	3.61871e-16	2.33224e-20	7.06732e-25	Rps7	20115	17
Hsp90ab11	4.2308e-25	0.82127	0.942	0.677	6.56451e-21	7.24356e-18	0.615488	0.974	0.766	1.12391e-13	7.24356e-18	8.4616e-25	Hsp90ab1	15516	17
Sgk12	9.50705e-25	1.30666	0.61	0.265	1.47511e-20	8.62695e-14	1.01618	0.655	0.323	1.33856e-09	8.62695e-14	1.90141e-24	Sgk1	20393	17
Calm22	9.57449e-21	0.821986	0.929	0.735	1.48558e-16	1.3379e-24	0.948572	0.948	0.776	2.07589e-20	9.57449e-21	2.67581e-24	Calm2	12314	17
App4	1.48895e-24	0.894442	0.721	0.335	2.31025e-20	1.57177e-11	0.651343	0.776	0.464	2.43876e-07	1.57177e-11	2.9779e-24	App	11820	17
Ptma4	1.57463e-24	0.738174	0.955	0.758	2.44319e-20	5.91499e-12	0.493683	0.974	0.844	9.1777e-08	5.91499e-12	3.14925e-24	Ptma	19231	17
Rps15a1	3.12764e-24	0.716881	0.968	0.791	4.85285e-20	1.82225e-13	0.465825	0.983	0.868	2.8274e-09	1.82225e-13	6.25528e-24	Rps15a	267019	17
Eef1g2	3.73457e-24	0.86857	0.89	0.583	5.79457e-20	5.81729e-21	0.854585	0.914	0.642	9.0261e-17	5.81729e-21	7.46915e-24	Eef1g	67160	17
Rheb1	4.70206e-22	1.06747	0.773	0.484	7.29572e-18	4.15911e-24	1.10362	0.871	0.543	6.45328e-20	4.70206e-22	8.31823e-24	Rheb	19744	17
Rps142	4.81545e-24	0.74737	0.968	0.903	7.47165e-20	2.32939e-15	0.535754	0.983	0.935	3.61428e-11	2.32939e-15	9.6309e-24	Rps14	20044	17
Atf42	7.24751e-24	0.87902	0.831	0.463	1.12452e-19	6.38077e-21	0.966312	0.888	0.536	9.9004e-17	6.38077e-21	1.4495e-23	Atf4	11911	17
Tsc22d11	1.37491e-23	0.834709	0.532	0.204	2.13332e-19	2.41892e-21	0.701612	0.595	0.207	3.7532e-17	2.41892e-21	2.74983e-23	Tsc22d1	21807	17
Eloc1	3.82267e-23	0.937989	0.76	0.423	5.93125e-19	3.04114e-08	0.479791	0.741	0.47	0.000471863	3.04114e-08	7.64534e-23	Eloc	67923	17
Map2k32	6.34009e-21	0.757665	0.636	0.307	9.83729e-17	4.69371e-23	0.989427	0.75	0.334	7.28276e-19	6.34009e-21	9.38742e-23	Map2k3	26397	17
Rpl371	5.36211e-23	0.731958	0.961	0.878	8.31985e-19	4.42793e-16	0.541731	0.974	0.915	6.87037e-12	4.42793e-16	1.07242e-22	Rpl37	67281	17
[truncated: 9,093 more rows]
