# Supplementary material for: Impaired vitamin D signaling reveals neutrophils as key drivers of prostate cancer dissemination
Source: EMBO Mol Med. 2026 Apr 10;18(5):1967–89. doi: 10.1038/s44321-026-00417-5 (PMC13179334; doi:10.1038/s44321-026-00417-5)
Supplement: Supplementary file 8 — Dataset EV4 [file 44321_2026_417_MOESM8_ESM.zip › Dataset_EV4.xlsx]

## Sheet: B_cells
	p_val	avg_log2FC	pct.1	pct.2	p_val_adj
Rpl8	1.59333e-05	-0.533986	0.977	0.978	0.247221
Iglv3	3.10109e-05	5.35814	0.174	0	0.481164
H2-Eb1	0.000137839	-0.584264	0.953	0.946	1
S1pr1	0.000271863	-1.63925	0.105	0.337	1
Nars	0.00031393	1.91438	0.477	0.25	1
mt-Nd1	0.000315552	-0.45795	1	1	1
Irf8	0.000384318	1.36441	0.5	0.25	1
Wdr45	0.00042233	4.04244	0.128	0	1
Gm34215	0.00042233	4.07646	0.128	0	1
Eif4e	0.000468906	1.51677	0.442	0.196	1
Gmfg	0.000495188	-0.950658	0.337	0.62	1
Rnf19b	0.000592848	2.2778	0.198	0.033	1
Smim3	0.000608362	2.57951	0.174	0.022	1
Slc38a1	0.000653715	1.32509	0.547	0.315	1
Timm44	0.000689782	1.99536	0.174	0.022	1
Setd2	0.000707893	-4.12676	0.012	0.152	1
Cytip	0.000880031	-0.969067	0.57	0.739	1
Hsph1	0.000932323	3.67299	0.186	0.033	1
Rps15a	0.00105761	-0.329366	0.977	0.978	1
Spata6	0.0011582	2.9585	0.14	0.011	1
Lyrm2	0.00115824	2.16425	0.14	0.011	1
Apeh	0.00118479	1.94034	0.14	0.011	1
Arpc3	0.00122424	-0.774062	0.756	0.848	1
Sdc4	0.00129039	1.14082	0.477	0.217	1
Rps9	0.00130425	-0.360553	1	0.989	1
Ckap4	0.00134702	1.86782	0.279	0.098	1
Tspan1	0.0014089	-3.28457	0.012	0.141	1
Gm7334	0.00152314	3.16201	0.105	0	1
Cr2	0.00152314	5.42927	0.105	0	1
Ccr10	0.00152314	4.36842	0.105	0	1
Gtf2h1	0.0016697	2.65571	0.174	0.033	1
Psmd3	0.00188036	0.53842	0.244	0.065	1
Cops2	0.00190599	1.85236	0.174	0.033	1
Znrf2	0.00199854	2.82343	0.151	0.022	1
Aga	0.00203958	2.22741	0.151	0.022	1
Sos2	0.00211271	2.75633	0.128	0.011	1
Cdipt	0.00225663	2.04682	0.151	0.022	1
H2-Aa	0.00244302	-0.413207	0.86	0.935	1
Arfgap1	0.00248049	1.1436	0.233	0.065	1
Med28	0.00256517	1.15509	0.442	0.228	1
Man1a2	0.00263408	2.39738	0.186	0.043	1
Vps37b	0.00277588	-0.757523	0.384	0.598	1
Sf3b6	0.00283644	-1.27351	0.279	0.467	1
Cyb5a	0.00290357	1.39803	0.302	0.12	1
Rnf138	0.00300211	-1.70697	0.093	0.261	1
Il2rg	0.00316879	-1.07677	0.488	0.652	1
Creld2	0.00331731	1.74096	0.337	0.152	1
Raph1	0.00335844	3.34137	0.116	0.011	1
Ckb	0.00341379	3.82773	0.14	0.022	1
Rara	0.00342033	1.6079	0.221	0.065	1
Lyl1	0.00350069	-0.971716	0.047	0.196	1
Tmem9	0.0036249	2.71595	0.14	0.022	1
Zmiz1	0.0036249	3.24827	0.14	0.022	1
Nudt14	0.00369786	2.19026	0.14	0.022	1
Cd79a	0.00370118	-0.484155	0.919	0.946	1
Elk3	0.00375554	2.91999	0.116	0.011	1
Slpi	0.00378629	3.53549	0.209	0.065	1
Lsm6	0.00380532	0.717016	0.326	0.13	1
Vat1	0.00383683	1.71917	0.163	0.033	1
AC168977.1	0.00392599	2.59255	0.116	0.011	1
Zfp148	0.00399854	-1.9595	0.058	0.207	1
Cebpd	0.00410108	2.4753	0.174	0.043	1
Slc39a11	0.00410344	1.64143	0.116	0.011	1
Qpctl	0.00416441	1.85334	0.14	0.022	1
Bola3	0.00419653	0.92986	0.291	0.109	1
Chd7	0.00424844	-1.72384	0.14	0.315	1
Rhoh	0.00430759	-1.17676	0.395	0.565	1
Dnajb9	0.00438986	1.18862	0.419	0.228	1
Emp1	0.00456886	1.62339	0.198	0.054	1
Mcts1	0.00474275	1.2641	0.233	0.076	1
Ubald2	0.00479322	0.688182	0.523	0.315	1
Ifi211	0.00494585	2.03318	0.174	0.043	1
Alkbh6	0.00502606	2.20447	0.221	0.076	1
Ddx24	0.00506287	-1.36729	0.233	0.402	1
Midn	0.00509941	1.36343	0.233	0.076	1
Sh3gl1	0.00520208	1.80671	0.174	0.043	1
Pikfyve	0.00522706	2.9912	0.151	0.033	1
Nr4a1	0.00525861	0.942605	0.488	0.293	1
Luc7l2	0.00543116	-0.71545	0.523	0.663	1
Manea	0.00561892	2.31084	0.151	0.033	1
Tnfaip3	0.00584182	2.42244	0.186	0.054	1
Zcchc7	0.00586919	1.27944	0.256	0.098	1
Lamb3	0.00606474	-1.1283	0.163	0.348	1
Txnl1	0.0061757	1.35253	0.36	0.185	1
Rapgef6	0.00620945	1.1755	0.244	0.087	1
Prps1	0.00636888	1.79571	0.151	0.033	1
Scoc	0.00637116	3.69162	0.105	0.011	1
Bcl2l1	0.00651346	3.7099	0.105	0.011	1
Wasl	0.00661221	-3.80738	0.023	0.13	1
Mien1	0.00668853	1.25336	0.453	0.272	1
H2-Ab1	0.00675767	-0.387878	1	0.978	1
Mvp	0.0068131	1.54877	0.221	0.076	1
Chac1	0.00694758	2.40984	0.198	0.065	1
Sac3d1	0.00695765	3.29899	0.105	0.011	1
Ppp1r12c	0.00702346	-3.63697	0.012	0.109	1
Pex14	0.00759219	0.719337	0.105	0.011	1
Syne2	0.00759219	1.28101	0.105	0.011	1
Gm28875	0.00759219	1.2921	0.105	0.011	1
Dnajb1	0.00762405	2.42046	0.372	0.207	1
Grsf1	0.00762542	1.20949	0.128	0.022	1
Bpnt1	0.00763591	2.28086	0.163	0.043	1
Bst2	0.00778666	1.54575	0.36	0.196	1
Cdk11b	0.00779968	1.68719	0.267	0.12	1
Polr2g	0.0078741	1.01456	0.326	0.152	1
Pithd1	0.00787851	-2.27616	0.035	0.152	1
Serinc3	0.00800891	-0.541186	0.767	0.837	1
Sesn2	0.00807633	0.734048	0.128	0.022	1
Dot1l	0.00812317	-2.03669	0.012	0.109	1
Cd86	0.00833209	-0.45443	0.291	0.511	1
Txnrd1	0.00850684	3.24902	0.14	0.033	1
Nudc	0.00878675	0.945438	0.419	0.228	1
Ptpn22	0.00888166	1.10725	0.291	0.13	1
Add3	0.00919275	-1.66946	0.081	0.217	1
Cox5a	0.00938685	0.598761	0.663	0.457	1
Lrrc59	0.00975531	0.891474	0.384	0.196	1
Pdcd11	0.00975757	1.56443	0.163	0.043	1
Eapp	0.00979039	1.536	0.337	0.174	1
Slc7a5	0.0100026	0.862305	0.244	0.098	1
Dnlz	0.0101842	1.8846	0.174	0.054	1
Lyn	0.010283	-0.945737	0.267	0.457	1
Tmem115	0.0103508	-3.41246	0.035	0.141	1
Crem	0.0104287	-0.849602	0.686	0.739	1
Nans	0.0104918	1.10004	0.314	0.152	1
Ing5	0.0105047	1.9524	0.14	0.033	1
Fem1b	0.0105047	2.20921	0.14	0.033	1
Ubald1	0.0106185	0.845448	0.291	0.13	1
Cgrrf1	0.0106219	3.70342	0.116	0.022	1
Wac	0.0110471	1.21266	0.337	0.174	1
Gdi1	0.0110652	1.88931	0.14	0.033	1
Acbd5	0.0111001	1.204	0.198	0.065	1
Rps27l	0.0112355	0.842545	0.523	0.359	1
Isg20	0.0113087	2.74738	0.186	0.065	1
Mau2	0.0113938	-1.33284	0.128	0.283	1
Vapa	0.0115347	0.544744	0.57	0.348	1
Dgka	0.011642	-2.58906	0.035	0.141	1
Igfbp4	0.0119129	2.94368	0.116	0.022	1
Antxr2	0.012035	1.4279	0.174	0.054	1
Skiv2l2	0.0121795	-3.33317	0.023	0.12	1
Ap1g1	0.0123731	2.31856	0.116	0.022	1
Nme2	0.0126091	2.75268	0.116	0.022	1
Bckdk	0.0126477	0.911726	0.209	0.076	1
Slc7a1	0.0130611	1.63718	0.186	0.065	1
Hivep1	0.0131721	1.18599	0.209	0.076	1
Selenop	0.0131797	1.04863	0.221	0.087	1
Srgn	0.0133047	-0.407123	0.849	0.946	1
Mrpl4	0.0133531	1.27317	0.221	0.087	1
Mea1	0.0133531	1.31259	0.221	0.087	1
Cebpb	0.0133625	0.343768	0.709	0.5	1
Swt1	0.0133643	0.981828	0.267	0.12	1
Hist1h2bc	0.0133941	1.25311	0.244	0.109	1
Sdccag3	0.0135545	2.17588	0.151	0.043	1
Man2b2	0.0135933	1.45749	0.116	0.022	1
Gas7	0.0135933	1.4948	0.116	0.022	1
Pycr1	0.0135933	1.27512	0.116	0.022	1
Atp5l	0.0137296	-0.642753	0.733	0.793	1
Aasdhppt	0.0137723	2.00856	0.151	0.043	1
Bud31	0.0139327	0.964346	0.395	0.228	1
Ube2q1	0.0139703	1.33948	0.174	0.054	1
Arl1	0.0141469	1.11309	0.337	0.174	1
Basp1	0.0141907	1.14968	0.291	0.13	1
Arl6ip4	0.014217	2.14416	0.151	0.043	1
Gpr183	0.0142958	1.08946	0.279	0.13	1
Slc38a2	0.0144774	-0.912715	0.523	0.63	1
Epb41l2	0.0146655	1.04338	0.209	0.076	1
Prdx1	0.0149643	-0.365071	0.628	0.75	1
Stap1	0.0151669	0.420205	0.256	0.109	1
Emc2	0.0151669	0.884311	0.256	0.109	1
Snx6	0.015696	1.16809	0.186	0.065	1
Idh2	0.0157608	1.53075	0.209	0.087	1
Pnisr	0.0158275	-0.942822	0.233	0.402	1
Tomm22	0.0159111	-0.767444	0.279	0.446	1
Cops3	0.0160927	0.370787	0.209	0.076	1
Yeats4	0.0160962	-1.36758	0.198	0.337	1
Ccny	0.0161254	1.682	0.151	0.043	1
Nop53	0.0164173	-0.475519	0.733	0.783	1
Ak2	0.0164381	0.645165	0.291	0.13	1
Rbbp4	0.016445	0.946738	0.395	0.217	1
Lypla2	0.0164849	-1.6556	0.058	0.174	1
Becn1	0.0166238	0.973429	0.221	0.087	1
Npepl1	0.0166378	2.75981	0.128	0.033	1
Gstt2	0.0166378	2.28393	0.128	0.033	1
Gusb	0.0166513	0.257357	0.174	0.054	1
Hmgn3	0.0168276	1.2114	0.186	0.065	1
Uckl1	0.016897	1.21446	0.151	0.043	1
Ctbp1	0.0169377	-0.766863	0.36	0.522	1
Cd28	0.0169901	2.15315	0.163	0.054	1
Id3	0.0170906	0.89556	0.407	0.239	1
Scarb2	0.0173	1.4985	0.186	0.065	1
Hspe1	0.0173074	0.977647	0.663	0.565	1
Tspan31	0.0173651	1.0594	0.233	0.098	1
Jtb	0.0174343	0.844818	0.395	0.217	1
Rbm39	0.0175369	-0.385011	0.849	0.935	1
Tor1aip2	0.0177009	1.38093	0.151	0.043	1
Galnt11	0.017718	-3.90134	0.035	0.13	1
Tmod3	0.0181001	-1.16543	0.221	0.37	1
mt-Atp6	0.0183119	-0.274887	1	1	1
Tmem189	0.0184133	2.01593	0.128	0.033	1
Fam172a	0.0184632	-1.84797	0.047	0.152	1
Eif2s3y	0.0184678	1.05754	0.291	0.141	1
Zfand5	0.0185391	0.775151	0.43	0.261	1
Thbd	0.0185558	1.45422	0.163	0.054	1
Tmcc3	0.019041	1.86467	0.128	0.033	1
Sptlc2	0.019041	1.71874	0.128	0.033	1
Mrps26	0.0190879	1.44092	0.198	0.076	1
Larp7	0.0191126	1.64416	0.209	0.087	1
Ighm	0.0195949	-0.712163	0.744	0.891	1
Ankrd33b	0.0197738	-2.59609	0.058	0.163	1
Fosb	0.0199104	1.59072	0.314	0.174	1
Lmnb1	0.0200507	1.05216	0.372	0.207	1
Ergic1	0.0201109	1.58146	0.221	0.098	1
Glipr2	0.0203245	0.626284	0.221	0.087	1
Zc3h10	0.0203899	2.42738	0.105	0.022	1
Rps3a1	0.0204199	-0.252295	0.965	0.967	1
Borcs7	0.0206925	1.91908	0.128	0.033	1
U2surp	0.020731	1.38501	0.279	0.141	1
Lage3	0.0207711	2.28711	0.105	0.022	1
Fam212a	0.0207711	3.69546	0.105	0.022	1
Chid1	0.0210374	0.530901	0.128	0.033	1
Ndufc1	0.0210799	0.777199	0.349	0.185	1
Tnpo3	0.0210852	1.30335	0.233	0.098	1
Hdgfl2	0.0211584	3.1448	0.105	0.022	1
Napsa	0.0212164	-0.844869	0.372	0.522	1
Mrpl33	0.0212909	0.932431	0.36	0.207	1
Hmgn1	0.0213529	0.678157	0.523	0.37	1
Pgk1	0.0213714	0.688816	0.488	0.315	1
Ppp1r11	0.0214855	0.57382	0.465	0.283	1
Dennd5a	0.0215517	2.84006	0.105	0.022	1
2810004N23Rik	0.0215521	2.52419	0.105	0.022	1
Gm26740	0.0216225	-1.22881	0.105	0.239	1
Sacm1l	0.0219521	2.04697	0.105	0.022	1
Alg1	0.0219595	2.76844	0.14	0.043	1
Rpl21	0.0219716	-0.271148	0.988	0.967	1
Chtop	0.0220698	0.954113	0.163	0.054	1
Cdk7	0.0221948	-2.42254	0.023	0.109	1
Ppp4r3b	0.022279	-1.43543	0.105	0.228	1
Ccar1	0.0224534	-0.78279	0.221	0.38	1
Atf4	0.0225402	0.41148	0.593	0.435	1
Gopc	0.0225887	-2.12405	0.023	0.109	1
Il6	0.0227715	2.60624	0.105	0.022	1
Hvcn1	0.0228262	0.462386	0.36	0.185	1
Lpgat1	0.0232168	-1.43497	0.07	0.185	1
Donson	0.0233233	1.3642	0.174	0.065	1
Trim25	0.0233991	-1.21343	0.093	0.217	1
Txndc5	0.0234295	1.56918	0.36	0.239	1
Vdac2	0.0235439	0.679066	0.453	0.272	1
Mmp7	0.023595	1.60557	0.128	0.033	1
Gcc2	0.0236174	1.77618	0.105	0.022	1
Tm6sf1	0.023807	-1.37209	0.023	0.109	1
Eri3	0.0240504	1.62272	0.105	0.022	1
Ankrd17	0.0241755	-1.27815	0.105	0.228	1
Rac1	0.0242961	-0.708785	0.419	0.533	1
Sdhc	0.0243762	1.38356	0.163	0.054	1
Slc25a36	0.0243762	1.01913	0.163	0.054	1
Mplkip	0.0244571	1.83205	0.186	0.076	1
Usp32	0.0244904	1.20698	0.105	0.022	1
Ccnd2	0.0252284	0.545996	0.395	0.217	1
Copb2	0.0255264	2.04306	0.198	0.087	1
Iqcb1	0.0255743	-2.02278	0.07	0.174	1
Pea15a	0.0255887	1.42713	0.14	0.043	1
Ptp4a3	0.0257551	0.754122	0.407	0.25	1
Vps53	0.0258523	1.40464	0.105	0.022	1
Egr1	0.0260603	1.01188	0.233	0.109	1
Snrpd1	0.0262096	0.510256	0.442	0.261	1
Jakmip1	0.0264251	1.13123	0.186	0.076	1
Cdc42se2	0.0267807	0.936795	0.395	0.239	1
Dpy30	0.0268879	1.34083	0.244	0.12	1
Slc25a3	0.0270123	-0.55927	0.616	0.707	1
Gem	0.0270192	0.784066	0.419	0.261	1
Rpl3	0.0270454	-0.287851	0.977	0.946	1
Tinf2	0.0270607	0.838357	0.209	0.087	1
Mrpl55	0.0270607	0.941625	0.209	0.087	1
Ift20	0.0271776	0.801685	0.337	0.196	1
Tnfrsf17	0.0272652	0.366189	0.163	0.054	1
Nol12	0.0273479	0.430864	0.198	0.076	1
Atg3	0.0275234	1.11289	0.302	0.163	1
Tbrg1	0.0275315	0.809136	0.384	0.228	1
Nck1	0.0275904	1.40373	0.14	0.043	1
Snap23	0.0277522	-1.3986	0.163	0.283	1
Pmepa1	0.0280065	1.09383	0.14	0.043	1
Penk	0.0280065	1.44227	0.14	0.043	1
Hspa1b	0.0280084	4.05308	0.116	0.033	1
Gdi2	0.028076	-0.487939	0.779	0.87	1
Scd2	0.0281384	1.46881	0.174	0.065	1
Fryl	0.0281783	-1.38857	0.081	0.196	1
Myd88	0.0282887	-1.28357	0.023	0.109	1
Snx20	0.0284697	1.0142	0.372	0.228	1
Clint1	0.0285295	0.975011	0.291	0.152	1
Tmem176a	0.028697	1.66117	0.256	0.141	1
Igbp1	0.0287387	1.14365	0.244	0.12	1
Pla2g12a	0.0288927	1.04839	0.186	0.076	1
Aldh2	0.0290259	-0.872624	0.291	0.424	1
Cnpy3	0.0291316	-1.53507	0.07	0.174	1
Necap2	0.0292511	0.503066	0.279	0.13	1
Ubl7	0.0296332	1.12652	0.186	0.076	1
Smpd1	0.0297256	1.05297	0.14	0.043	1
Hmgn5	0.0298037	0.964499	0.221	0.098	1
Acaa1a	0.0298412	0.44681	0.198	0.076	1
Sp2	0.0299042	1.90339	0.116	0.033	1
Tfe3	0.0299977	-3.06675	0.035	0.12	1
Rps20	0.0300016	-0.28336	0.965	0.978	1
Bet1	0.0306981	0.84545	0.244	0.12	1
Dync1h1	0.0308745	1.54092	0.151	0.054	1
Gsto1	0.0308927	1.72165	0.116	0.033	1
Fermt3	0.0309004	0.996508	0.233	0.109	1
Trp53i11	0.0309704	-1.12952	0.174	0.304	1
Gid8	0.031309	1.59709	0.151	0.054	1
Hint2	0.0313658	1.71174	0.209	0.098	1
Usp4	0.0315347	0.816503	0.14	0.043	1
Rpl35	0.0318108	-0.275281	0.977	0.967	1
Sec61b	0.0319869	0.518985	0.651	0.5	1
2900097C17Rik	0.0320818	0.634618	0.174	0.065	1
Pqlc3	0.0320818	0.612177	0.174	0.065	1
Cd19	0.0321746	-0.482378	0.233	0.402	1
2210016F16Rik	0.0321938	1.38889	0.151	0.054	1
Elk4	0.0322765	-1.66702	0.07	0.174	1
Nsmce3	0.0323904	0.585062	0.209	0.087	1
Qsox1	0.0324281	1.73975	0.116	0.033	1
Ifitm3	0.0327287	0.873791	0.384	0.239	1
Lamc1	0.032949	-2.16807	0.035	0.12	1
Dffb	0.032949	-2.20624	0.035	0.12	1
Camk2d	0.0329626	-0.452778	0.326	0.5	1
Erh	0.0329787	0.564482	0.384	0.228	1
Ube2l3	0.0330991	0.660827	0.453	0.283	1
Rab5c	0.0332483	0.407843	0.302	0.152	1
Anxa11	0.033332	-1.41275	0.081	0.185	1
Usp34	0.0334404	0.735769	0.221	0.098	1
Unc119	0.0334735	-1.64464	0.047	0.141	1
Casp1	0.0334876	1.41396	0.116	0.033	1
Paip2	0.0337623	-0.587678	0.523	0.63	1
Lamtor2	0.033911	0.834261	0.36	0.217	1
Clcn4	0.0340279	1.58445	0.151	0.054	1
Ppcdc	0.0340284	1.55243	0.116	0.033	1
H2-T22	0.0341172	0.721359	0.314	0.174	1
Arhgdia	0.0343919	-0.619355	0.512	0.609	1
Fam216a	0.0345766	1.36633	0.116	0.033	1
Echs1	0.0345766	1.50219	0.116	0.033	1
Atp5h	0.0346176	-0.577707	0.616	0.717	1
Crlf2	0.0347409	0.408846	0.349	0.185	1
Serp1	0.0348093	-0.295029	0.814	0.859	1
C1qb	0.0348332	1.8546	0.163	0.065	1
Eefsec	0.0350517	-2.08468	0.035	0.12	1
Uba52	0.035432	-0.271499	0.791	0.848	1
Fkbp8	0.0354932	0.456922	0.349	0.207	1
N4bp2l1	0.0355347	-0.873786	0.14	0.283	1
Ewsr1	0.0359526	0.848676	0.302	0.163	1
Runx3	0.0361432	0.551951	0.279	0.141	1
Hsp90aa1	0.0362078	1.07267	0.709	0.554	1
Gadd45b	0.0362328	0.836154	0.465	0.315	1
Faf2	0.0362668	1.29651	0.116	0.033	1
Arfip2	0.0363019	2.61428	0.128	0.043	1
Cdca4	0.0368456	0.969877	0.116	0.033	1
Alyref	0.0368783	1.25318	0.209	0.098	1
Eri1	0.0369461	1.14083	0.151	0.054	1
Krtcap2	0.0375639	0.738269	0.523	0.402	1
Mdp1	0.037669	1.63054	0.163	0.065	1
Tmem154	0.0379491	2.32272	0.128	0.043	1
Rab3d	0.0380268	1.61009	0.116	0.033	1
Creb3	0.0381602	1.4847	0.163	0.065	1
Dnajc25	0.0381602	1.6756	0.163	0.065	1
Rell1	0.0382725	-1.67672	0.058	0.152	1
Zfp263	0.0382725	-2.23512	0.058	0.152	1
Trappc4	0.0383881	-1.54638	0.151	0.261	1
Psmb6	0.0384033	0.344153	0.616	0.413	1
Dhx36	0.0389611	-1.13823	0.07	0.174	1
Stoml1	0.0390078	0.832495	0.151	0.054	1
Cept1	0.0396667	1.29353	0.163	0.065	1
Mrpl57	0.0397322	1.02428	0.337	0.207	1
Creb1	0.0398181	-1.67082	0.058	0.152	1
Canx	0.0400082	0.591986	0.43	0.272	1
Dda1	0.0400941	0.614351	0.314	0.174	1
Ifngr1	0.0402203	-1.25582	0.14	0.261	1
Npc2	0.0407228	-0.644776	0.43	0.554	1
Rpf2	0.0408357	1.53768	0.128	0.043	1
Marcksl1	0.0408477	0.453157	0.419	0.272	1
mt-Nd5	0.0409217	-0.479359	0.593	0.674	1
Trappc2l	0.0410098	0.834797	0.291	0.163	1
Gpatch4	0.0414348	1.96573	0.128	0.043	1
Mbnl2	0.0415578	-1.39968	0.198	0.304	1
Ugdh	0.0417216	0.770635	0.151	0.054	1
Riok1	0.0422582	1.13626	0.198	0.087	1
Mrpl13	0.0423246	0.894692	0.221	0.109	1
Ebf1	0.0425024	-0.472127	0.767	0.804	1
Dnajc9	0.0427823	-1.3481	0.093	0.196	1
Hivep2	0.0427865	-0.780834	0.105	0.217	1
Tmem176b	0.0430316	1.87681	0.209	0.109	1
S100a10	0.043733	0.406416	0.57	0.391	1
Upf3b	0.0438995	-0.871849	0.116	0.228	1
Tmbim4	0.0442518	0.600816	0.36	0.217	1
Ring1	0.044311	1.54024	0.174	0.076	1
Mri1	0.0445432	1.59502	0.128	0.043	1
Mff	0.04456	0.401361	0.244	0.12	1
Prr5	0.0446625	0.961492	0.209	0.098	1
Sdhaf1	0.0449616	0.993932	0.256	0.13	1
March2	0.0451879	0.839076	0.128	0.043	1
Trip11	0.0453974	1.281	0.174	0.076	1
2810403A07Rik	0.0454168	2.25552	0.14	0.054	1
Clic4	0.0456125	1.10131	0.314	0.185	1
Rpl30	0.0458226	-0.261349	0.919	0.967	1
H2-DMb2	0.0460341	-0.488594	0.535	0.728	1
Cyth1	0.0460888	-0.730431	0.384	0.5	1
Iglc2	0.0462485	0.554334	0.57	0.435	1
Ehmt2	0.0463875	-2.33443	0.047	0.13	1
Fcf1	0.046638	0.841574	0.221	0.109	1
Hnrnpa1	0.0468866	0.515191	0.605	0.478	1
Herpud1	0.0469291	1.0486	0.419	0.326	1
Hspa1a	0.0469606	3.19412	0.209	0.109	1
Stip1	0.0471394	1.36436	0.221	0.109	1
Ebi3	0.0471695	0.650379	0.128	0.043	1
Psmd7	0.0473534	-1.09314	0.314	0.402	1
Aars	0.0476375	1.68757	0.174	0.076	1
Fcer1g	0.047722	0.816216	0.209	0.098	1
Zc3h12d	0.0479355	2.33934	0.14	0.054	1
Hsp90ab1	0.0481688	0.463299	0.942	0.87	1
Sft2d1	0.0482407	0.332637	0.314	0.174	1
Prorsd1	0.048792	1.14419	0.174	0.076	1
Htra2	0.0490302	0.475679	0.198	0.087	1
Rsu1	0.0491888	0.921417	0.163	0.065	1
Tmem39b	0.0492236	0.825984	0.128	0.043	1
Dapp1	0.0493167	-2.311	0.105	0.196	1
Got1	0.0494642	-0.96342	0.419	0.511	1
Nfkbie	0.0497146	0.968953	0.221	0.109	1
Nt5c2	0.0497375	2.53221	0.105	0.033	1

## Sheet: Basal
	p_val	avg_log2FC	pct.1	pct.2	p_val_adj
Lgals7	3.44845e-14	2.28582	0.733	0.292	5.35062e-10
Cmbl	1.34064e-09	4.53373	0.25	0.013	2.08013e-05
Gm7334	7.95405e-09	4.02864	0.233	0.013	0.000123415
Krt15	1.88973e-07	0.750868	0.94	0.818	0.0029321
Igfbp5	3.73533e-07	1.21675	0.517	0.208	0.00579573
Tes	4.655e-07	1.01555	0.612	0.292	0.00722269
Krt7	1.50402e-06	1.26561	0.672	0.403	0.0233364
Adh7	2.15345e-06	4.50225	0.155	0.006	0.0334129
Ehd2	2.20249e-06	1.5696	0.388	0.143	0.0341738
Gsto1	2.41339e-06	0.998447	0.793	0.571	0.0374461
Cnn3	4.27815e-06	0.841565	0.784	0.578	0.0663798
Flna	7.07796e-06	1.09011	0.603	0.351	0.109822
Gpbp1l1	8.59589e-06	2.03173	0.216	0.039	0.133374
Kcnn4	1.50115e-05	2.23623	0.241	0.058	0.232919
Lamc2	1.53857e-05	0.604911	0.802	0.552	0.238724
Sar1a	1.60057e-05	0.967929	0.595	0.312	0.248344
Hmgcr	2.13099e-05	1.33195	0.19	0.032	0.330644
Nasp	3.05908e-05	-1.42832	0.31	0.526	0.474646
Cpne2	4.6617e-05	4.58453	0.103	0	0.723309
Cdv3	5.81188e-05	1.05179	0.595	0.357	0.901771
Krt17	6.51001e-05	1.15806	0.75	0.597	1
Inmt	7.05996e-05	0.986152	0.431	0.208	1
Trio	8.23411e-05	1.88035	0.276	0.097	1
Hpgd	8.39912e-05	-1.73537	0.069	0.253	1
Rida	9.12097e-05	1.14454	0.457	0.227	1
Eno1	9.18054e-05	1.07015	0.56	0.331	1
Moxd1	9.33361e-05	1.58632	0.302	0.11	1
Cald1	0.000106014	0.382297	0.328	0.13	1
Map1b	0.000112827	1.66191	0.345	0.156	1
Tubb5	0.00012756	0.694194	0.672	0.448	1
Pfn1	0.000130064	0.465309	0.922	0.857	1
Nipa2	0.00016259	1.0709	0.388	0.175	1
Rhoc	0.000173596	0.999012	0.638	0.435	1
Arhgdia	0.000180144	0.83293	0.603	0.383	1
Eif5a	0.000186503	0.44733	0.94	0.786	1
Serpinh1	0.000235451	0.741848	0.534	0.305	1
Psmd8	0.000262911	0.899015	0.647	0.442	1
Lor	0.000263949	1.89796	0.216	0.065	1
Col4a1	0.000265418	1.61148	0.259	0.097	1
Ltbp1	0.000272091	1.77151	0.172	0.039	1
Oaz2	0.000282511	0.986759	0.474	0.247	1
Csrp1	0.000294271	0.579594	0.914	0.812	1
Hes1	0.000300104	0.816959	0.845	0.63	1
Sec24a	0.000303672	1.86321	0.224	0.071	1
Brd4	0.000310383	1.12645	0.388	0.188	1
Emd	0.000313104	0.990252	0.698	0.513	1
Fhl2	0.000325412	0.711289	0.69	0.481	1
Map1lc3a	0.000388406	0.468016	0.888	0.818	1
Zbtb42	0.000394598	1.49819	0.224	0.071	1
Tspan31	0.000410701	1.46322	0.319	0.143	1
Atp6v1f	0.000420172	0.610661	0.664	0.448	1
Fgfr1	0.000443401	0.873635	0.397	0.188	1
Szrd1	0.000481612	1.49986	0.293	0.123	1
Pak1ip1	0.000505687	1.18955	0.284	0.117	1
Bsg	0.000548193	0.434473	0.905	0.799	1
Heg1	0.000555871	2.09716	0.172	0.045	1
Actg1	0.000563214	0.270685	1	0.981	1
Arpp19	0.000579768	0.507378	0.759	0.513	1
Fam83h	0.000606588	0.957209	0.276	0.11	1
Palld	0.000660248	0.426372	0.81	0.708	1
Tma7	0.000724389	0.595263	0.733	0.565	1
S100a10	0.000747495	0.403028	0.922	0.864	1
Myl6	0.000754798	0.303621	0.948	0.929	1
Rragc	0.000803017	1.37683	0.198	0.058	1
Nfil3	0.000805868	1.04544	0.302	0.13	1
Dnajb2	0.000890612	1.01868	0.328	0.149	1
Pdzk1ip1	0.000909652	-3.4489	0.009	0.11	1
Vamp3	0.000957026	1.56802	0.293	0.13	1
Actn4	0.000983206	0.407236	0.845	0.669	1
Plaur	0.00101778	0.68671	0.784	0.636	1
Itga5	0.00104851	1.30932	0.155	0.039	1
Atp5o.1	0.0010695	0.572856	0.612	0.403	1
Cdo1	0.00107371	-1.91023	0.06	0.201	1
Dusp6	0.00109724	0.452668	0.836	0.675	1
Itga3	0.00109833	1.0433	0.44	0.247	1
Fblim1	0.00110436	1.31781	0.267	0.11	1
Hspg2	0.00110911	1.05027	0.198	0.065	1
Id1	0.00114642	0.503924	0.897	0.747	1
Capns1	0.00116359	0.566635	0.845	0.669	1
Tmem256	0.00117982	0.527096	0.603	0.409	1
Anxa2	0.00120404	0.366979	0.905	0.818	1
Serping1	0.00121005	0.917608	0.129	0.026	1
Timm10b	0.00125451	1.54021	0.233	0.091	1
Ncstn	0.00126574	1.59766	0.25	0.104	1
Pard3	0.00126655	0.403604	0.457	0.247	1
Sult5a1	0.0013706	0.550793	0.681	0.5	1
Nt5c2	0.00137889	-2.66529	0.026	0.136	1
Sdccag3	0.001407	2.38545	0.198	0.071	1
Jup	0.00141444	0.643804	0.629	0.442	1
Cdh13	0.00142398	1.45158	0.241	0.097	1
Tubb6	0.00142583	0.569677	0.621	0.383	1
Mafa	0.0014635	2.33155	0.112	0.019	1
Fam204a	0.00149218	0.978991	0.293	0.143	1
Fkbp1a	0.00150255	0.669305	0.612	0.442	1
Kdelr2	0.00153265	0.726744	0.543	0.331	1
Foxo3	0.00158185	-2.38372	0.103	0.24	1
Tjp2	0.00159839	0.752634	0.56	0.364	1
Eva1a	0.00162332	1.32503	0.328	0.169	1
Metap2	0.00164131	0.767753	0.69	0.468	1
Tmsb4x	0.00170679	0.274151	0.983	0.981	1
Piezo1	0.00170874	0.729603	0.233	0.091	1
S100a16	0.0017143	0.440915	0.81	0.682	1
Tpm3	0.00183657	0.580661	0.819	0.649	1
Ddx5	0.00193891	-0.293926	0.957	0.942	1
Pdlim1	0.00197219	0.525554	0.612	0.416	1
Cmtm7	0.00204311	0.737553	0.19	0.065	1
Iars2	0.0021313	2.22454	0.121	0.026	1
Retnla	0.00215744	2.99741	0.121	0.026	1
Nbl1	0.00216031	0.603706	0.603	0.409	1
Snhg18	0.00216899	-2.12035	0.069	0.195	1
Rassf1	0.00218556	0.812883	0.612	0.442	1
Timm10	0.00219749	0.900977	0.216	0.084	1
Rtn4	0.00225292	0.524398	0.819	0.708	1
Srf	0.00247139	1.02004	0.56	0.383	1
Cbx6	0.00250955	-2.45198	0.052	0.169	1
Rab8b	0.00253496	1.95739	0.181	0.065	1
Rpl30	0.00258061	-0.344814	0.948	0.935	1
Bad	0.00267503	1.08137	0.233	0.097	1
Col16a1	0.0026988	0.504593	0.336	0.175	1
Cd52	0.00272268	-0.710995	0.129	0.286	1
Clta	0.00281133	0.355534	0.759	0.61	1
Anxa5	0.00283848	0.457256	0.836	0.701	1
Tgm2	0.00286568	1.0649	0.517	0.331	1
Serf2	0.00296192	0.357775	0.879	0.786	1
Taf10	0.00306401	0.815458	0.44	0.286	1
Hmgn3	0.00308628	0.843434	0.534	0.338	1
Pqlc1	0.00313702	0.605466	0.81	0.636	1
Dnajb9	0.00317742	-0.932738	0.457	0.558	1
Herpud2	0.00318567	1.13398	0.293	0.149	1
Macrod1	0.00323696	1.73581	0.198	0.078	1
Vcl	0.00326897	0.916924	0.414	0.247	1
Msantd3	0.00326934	2.58108	0.112	0.026	1
Mri1	0.00326934	2.83298	0.112	0.026	1
Cyp2f2	0.00327114	0.767954	0.431	0.266	1
Zdhhc4	0.00338973	2.95139	0.112	0.026	1
Elf1	0.00344193	0.460614	0.629	0.403	1
Mrpl51	0.00350368	0.559144	0.379	0.214	1
Gpx4	0.00350514	0.42813	0.862	0.779	1
Aifm1	0.0035146	1.60348	0.138	0.039	1
Pkd2	0.0035737	1.4837	0.224	0.097	1
Zbtb16	0.00364651	-1.48978	0.069	0.195	1
Kdm7a	0.00370169	1.28872	0.181	0.065	1
Ube2a	0.00371759	0.721888	0.517	0.351	1
Sdhd	0.00376391	0.975599	0.276	0.13	1
Cyld	0.00377911	1.65743	0.147	0.045	1
Klf3	0.00381918	0.947297	0.276	0.13	1
Srsf10	0.00382612	0.924599	0.466	0.312	1
Creb3	0.00384679	1.35602	0.19	0.071	1
Arntl	0.00386649	1.87376	0.112	0.026	1
Larp1b	0.00387597	0.723099	0.379	0.214	1
Nabp2	0.00391507	1.22272	0.19	0.071	1
Epc1	0.00392359	2.6081	0.172	0.065	1
Cops4	0.00404107	1.09361	0.25	0.11	1
Krt5	0.00411601	0.483009	0.819	0.669	1
Rps5	0.00421569	-0.284968	0.966	0.961	1
Prkar2a	0.00433774	1.88099	0.181	0.071	1
Itsn2	0.00435817	0.776238	0.207	0.084	1
Ppp4r1	0.00441713	1.73964	0.172	0.065	1
Snrpb	0.00443578	0.442656	0.759	0.669	1
Irf6	0.00449687	0.724151	0.552	0.383	1
Chpf	0.00452811	1.97083	0.121	0.032	1
Impad1	0.00464031	0.859847	0.198	0.078	1
Psma5	0.00467672	0.653265	0.457	0.292	1
Frmd6	0.00470288	0.691912	0.491	0.318	1
Arpc1b	0.00484507	0.355919	0.819	0.695	1
Fgl2	0.00489198	1.03742	0.112	0.026	1
Pum1	0.00490738	1.36255	0.353	0.214	1
Itga6	0.00494707	0.570736	0.595	0.396	1
Pafah1b2	0.00501682	1.09263	0.328	0.182	1
Ccser2	0.00501926	0.570889	0.302	0.143	1
Ube2b	0.00509239	0.539595	0.784	0.675	1
Sh3glb1	0.00512162	0.579482	0.629	0.487	1
Hnrnpab	0.00513299	0.446916	0.759	0.61	1
Elf2	0.00514542	1.28543	0.267	0.136	1
Arrdc4	0.00515636	1.40629	0.25	0.123	1
Letm1	0.00535014	0.70589	0.207	0.084	1
Gtf2h1	0.00549027	1.43305	0.181	0.071	1
Arpc2	0.00554995	0.37518	0.836	0.766	1
Haus4	0.00556286	-1.5686	0.034	0.136	1
Cycs	0.00563903	0.529756	0.655	0.526	1
Lmo2	0.00569638	-2.21867	0.026	0.117	1
Eif4g3	0.0057187	1.23643	0.198	0.084	1
Prelp	0.00576027	0.662287	0.362	0.201	1
Ralgds	0.00579422	2.28078	0.138	0.045	1
Rrp8	0.00584042	1.437	0.267	0.136	1
Riok1	0.0059242	2.15282	0.224	0.104	1
Notch1	0.00593068	1.71821	0.25	0.13	1
Hspa5	0.00599049	-0.513219	0.888	0.929	1
Gpx1	0.00614571	0.517258	0.845	0.753	1
Pdlim7	0.00615566	0.857279	0.371	0.214	1
Tmem65	0.00619119	0.534653	0.431	0.234	1
Ddx1	0.00629542	1.12438	0.224	0.097	1
Ppp1r11	0.0063126	0.681513	0.474	0.331	1
F3	0.00641733	0.253899	0.767	0.604	1
Gm16286	0.00644893	0.468664	0.491	0.312	1
Cdh3	0.00645989	0.967624	0.259	0.123	1
Ilk	0.00653038	0.461706	0.534	0.377	1
Gripap1	0.0066494	2.12403	0.129	0.039	1
Fam220a	0.00673881	1.19723	0.319	0.182	1
Sox2	0.00692666	1.78271	0.129	0.039	1
Sqle	0.00693656	1.45638	0.284	0.156	1
Cacna2d1	0.00696671	0.969324	0.328	0.182	1
Cd151	0.00703775	0.816062	0.457	0.286	1
Psmd6	0.00710268	1.02601	0.336	0.195	1
Ogfod3	0.00711787	2.16506	0.103	0.026	1
Pafah1b1	0.00715429	0.504115	0.603	0.429	1
Nup35	0.00720039	2.0186	0.103	0.026	1
Eif6	0.00724041	0.501714	0.75	0.565	1
Smim4	0.00740162	0.704894	0.198	0.084	1
Cfl1	0.00746903	0.32358	0.922	0.864	1
Rps15a	0.00752713	-0.254862	0.983	0.968	1
Rit1	0.00754004	1.89754	0.155	0.058	1
Btbd9	0.0075689	1.2049	0.284	0.149	1
Pabpc1	0.00761304	0.378029	0.948	0.883	1
Serinc2	0.00765412	1.51729	0.233	0.117	1
Kif1b	0.0077068	1.05905	0.19	0.078	1
BC031181	0.00771405	0.963712	0.414	0.26	1
Tpm1	0.00781818	0.316263	0.897	0.799	1
Chmp2a	0.00781858	0.53439	0.629	0.474	1
Txnip	0.00783814	-2.39202	0.06	0.162	1
Cyp4b1	0.00785134	-2.59954	0.034	0.123	1
Rbms2	0.00786242	1.4966	0.172	0.071	1
1700017B05Rik	0.00793718	0.865398	0.103	0.026	1
Polr3d	0.00811484	1.60796	0.147	0.052	1
Cdc42se1	0.00814299	1.92546	0.207	0.097	1
Myl12b	0.00828389	0.574924	0.586	0.396	1
Rybp	0.00836186	0.513878	0.31	0.162	1
Pigx	0.00839192	1.0196	0.284	0.156	1
Siah2	0.00847842	0.944489	0.414	0.253	1
Plpp2	0.00854427	1.69921	0.198	0.091	1
Etf1	0.00854906	0.415925	0.767	0.617	1
Col18a1	0.00859879	0.702255	0.56	0.403	1
Dap	0.00860814	0.666855	0.371	0.221	1
Acta2	0.00865632	0.904696	0.147	0.052	1
Pan3	0.00866287	1.37048	0.25	0.13	1
Set	0.00872584	0.329557	0.75	0.591	1
Rnf139	0.00884008	1.41661	0.103	0.026	1
Id2	0.00893533	0.257298	0.819	0.63	1
Slc16a1	0.00893638	1.56582	0.164	0.065	1
Ndufa10	0.00903179	0.945389	0.397	0.247	1
Rnf217	0.00909082	1.28991	0.164	0.065	1
Sgpl1	0.00909082	1.7338	0.164	0.065	1
Manf	0.00924371	0.408832	0.586	0.422	1
Tnfrsf1a	0.00931375	0.885746	0.457	0.318	1
Smchd1	0.00935143	0.785262	0.293	0.162	1
Mapk8	0.00944065	-1.38655	0.112	0.24	1
Clec3b	0.00967038	0.748947	0.103	0.026	1
Tmem205	0.00975697	-1.13872	0.233	0.351	1
Atpif1	0.00976406	0.265223	0.888	0.792	1
Padi1	0.00977739	0.756283	0.138	0.045	1
Vwa1	0.00983138	1.32232	0.224	0.11	1
2700038G22Rik	0.00984372	1.8303	0.155	0.058	1
Tmed7	0.0098485	0.483187	0.405	0.24	1
Ythdf1	0.00986385	0.689267	0.259	0.13	1
Mrpl41	0.0101101	1.29653	0.19	0.084	1
Rpl9-ps6	0.0101411	-1.52877	0.095	0.201	1
Sub1	0.0102153	0.412918	0.828	0.812	1
Ctsc	0.0102403	1.20825	0.164	0.065	1
Smyd2	0.0102403	-1.9625	0.052	0.149	1
Senp5	0.0103665	1.72803	0.112	0.032	1
Trim16	0.0104398	1.29525	0.207	0.091	1
Sugt1	0.0104797	1.26714	0.302	0.162	1
S100a9	0.0105276	1.12105	0.216	0.097	1
Med29	0.010582	-1.79595	0.043	0.136	1
Arl2	0.0106477	1.29152	0.155	0.058	1
Cnn2	0.0107183	0.567793	0.595	0.474	1
Nhp2	0.0107253	0.46387	0.457	0.273	1
Insig2	0.0107587	1.17188	0.216	0.104	1
Rpl36	0.0108734	-0.254171	0.922	0.974	1
Rbms3	0.010893	0.595868	0.422	0.279	1
Tmem106b	0.0110893	1.76887	0.121	0.039	1
Nap1l1	0.0111046	0.428124	0.586	0.39	1
Tceal8	0.0111128	0.574567	0.474	0.344	1
Polr3gl	0.0111997	1.54183	0.121	0.039	1
Ass1	0.0112552	-1.47997	0.043	0.136	1
Pmepa1	0.0113034	0.325624	0.483	0.318	1
Aldoa	0.0113483	0.257376	0.871	0.753	1
Pef1	0.0114164	1.2535	0.198	0.091	1
Adh5	0.0115574	2.18637	0.379	0.247	1
Stk40	0.0115809	0.345495	0.509	0.331	1
Fam49b	0.011673	0.801396	0.25	0.123	1
Cdk11b	0.0117122	1.36084	0.284	0.162	1
Arih2	0.0117438	0.842071	0.241	0.123	1
Fbxl18	0.011776	-2.79699	0.052	0.143	1
Ly6d	0.0118918	0.701339	0.5	0.383	1
Paics	0.0118958	0.614375	0.293	0.156	1
Mtpn	0.0119642	0.577704	0.379	0.227	1
Vasp	0.0119963	0.688952	0.595	0.461	1
Txnl1	0.0120101	0.448808	0.595	0.422	1
Skil	0.0120615	0.528224	0.543	0.396	1
Pa2g4	0.0121144	0.763159	0.422	0.286	1
Ppp2cb	0.0121437	0.977442	0.25	0.13	1
Rarg	0.0121598	0.430605	0.293	0.162	1
Ninj1	0.0122297	1.07208	0.353	0.208	1
Snrnp40	0.0122682	0.505139	0.172	0.071	1
Plet1	0.0123105	0.345528	0.69	0.5	1
Atp6v0d1	0.0123158	1.40413	0.276	0.156	1
Ap2b1	0.0123624	0.469312	0.319	0.182	1
Farsa	0.0123942	-1.35062	0.078	0.182	1
Ppp1ca	0.0124128	0.589173	0.629	0.487	1
Clic4	0.0124305	0.552101	0.681	0.545	1
Tank	0.0124911	2.43785	0.155	0.065	1
Pnpla8	0.0125249	-1.63341	0.078	0.175	1
Upf3b	0.0126391	-1.3209	0.138	0.253	1
Psmc5	0.012673	0.833412	0.388	0.253	1
Msmo1	0.012831	1.29743	0.302	0.182	1
Pcyt1a	0.0130038	0.836506	0.181	0.078	1
Ybx3	0.0130458	0.557367	0.612	0.468	1
Tjp1	0.0130515	0.942212	0.216	0.104	1
Mrpl58	0.0134136	1.03078	0.181	0.078	1
Rhbdf1	0.0134398	0.59581	0.336	0.188	1
Spry4	0.013889	0.883832	0.121	0.039	1
Selenom	0.0139105	0.76927	0.293	0.162	1
Hbp1	0.0140092	-2.16911	0.078	0.175	1
Rac1	0.0141823	0.44792	0.716	0.597	1
Srrt	0.0142119	0.907443	0.276	0.156	1
Iffo2	0.0142781	0.888142	0.302	0.182	1
Tsc22d4	0.0143559	0.323823	0.224	0.11	1
Mex3c	0.0143795	1.54567	0.198	0.097	1
Ext2	0.0144039	0.719712	0.25	0.13	1
2200002D01Rik	0.0144688	0.879986	0.198	0.091	1
Swi5	0.014496	0.405114	0.724	0.584	1
Usp38	0.0146249	1.53484	0.138	0.052	1
Tmem128	0.0146533	0.886763	0.345	0.208	1
Ppdpf	0.0146992	1.2548	0.19	0.091	1
Eif3a	0.0148051	0.618699	0.569	0.409	1
Nfkb1	0.0149515	0.674702	0.647	0.481	1
Spry2	0.014984	0.737589	0.534	0.377	1
Ehd4	0.0151656	0.356165	0.586	0.429	1
Tfdp1	0.0152699	0.734058	0.129	0.045	1
Gm20186	0.0153016	0.304982	0.629	0.461	1
Rex1bd	0.0153099	-1.22264	0.267	0.377	1
Tmsb10	0.0153128	0.388254	0.845	0.786	1
Trappc6b	0.0153939	1.12739	0.276	0.156	1
Slc2a4	0.0154101	0.777348	0.129	0.045	1
Azin1	0.0154973	0.619261	0.569	0.435	1
Kansl3	0.0155079	1.57985	0.241	0.13	1
Txn1	0.0157231	0.379124	0.897	0.76	1
Cltc	0.0157762	0.814699	0.422	0.286	1
Mmadhc	0.0158041	1.2876	0.233	0.123	1
U2af1	0.0158176	0.439155	0.681	0.519	1
Ndufb4	0.0158421	0.35372	0.647	0.5	1
Ywhah	0.0158451	0.458123	0.595	0.448	1
S100a11	0.0159724	0.301993	0.922	0.87	1
Pja2	0.0160158	1.22057	0.147	0.058	1
Cdk2ap1	0.0160238	0.753177	0.31	0.182	1
Rnaset2b	0.0161552	0.995439	0.224	0.117	1
Smtn	0.0162385	0.687268	0.379	0.247	1
Npepl1	0.0162495	0.418808	0.138	0.052	1
Sipa1l3	0.0162744	2.45903	0.103	0.032	1
Ttc14	0.0163046	-1.61987	0.129	0.24	1
Cenpl	0.0164415	2.04894	0.103	0.032	1
Cdk19	0.0164415	1.54625	0.103	0.032	1
Nus1	0.0165352	0.796523	0.138	0.052	1
Stx11	0.0167463	1.27474	0.164	0.071	1
Dnajc21	0.0168858	0.818982	0.284	0.162	1
Baz2b	0.0172091	0.708787	0.267	0.149	1
Jmjd6	0.0172277	0.432344	0.336	0.195	1
Stub1	0.0174572	0.615349	0.414	0.266	1
Pomgnt1	0.0175995	0.601246	0.216	0.104	1
Brox	0.0176544	1.54914	0.103	0.032	1
Trip10	0.017664	0.914914	0.25	0.136	1
Tm4sf1	0.0177429	0.636407	0.267	0.149	1
Jpt2	0.0177823	1.70294	0.112	0.039	1
Yaf2	0.0178413	0.641494	0.216	0.104	1
Uap1	0.017955	0.688312	0.5	0.37	1
Lrp1	0.0180694	0.555691	0.224	0.11	1
Picalm	0.0181581	0.415747	0.56	0.396	1
Rab22a	0.0181907	0.647751	0.198	0.097	1
Galnt11	0.0182649	-2.3916	0.043	0.123	1
Sdhaf2	0.0183822	1.18598	0.103	0.032	1
Cxcl16	0.0184628	0.34072	0.552	0.383	1
Papola	0.0185491	0.445721	0.483	0.344	1
Selenow	0.0186265	0.354688	0.828	0.688	1
Erbin	0.0188115	0.635212	0.31	0.182	1
Bud23	0.0188147	1.12315	0.155	0.065	1
Zswim4	0.0188223	0.280314	0.172	0.078	1
Spint1	0.0188544	-1.33026	0.052	0.136	1
B4galt6	0.0189451	1.385	0.103	0.032	1
Agtr1a	0.0190592	-1.95572	0.034	0.11	1
Ppp4r2	0.0191017	0.6454	0.491	0.331	1
Lsm5	0.0192731	0.587014	0.405	0.273	1
Zc3h10	0.0193287	1.70591	0.103	0.032	1
Neo1	0.0193287	1.74635	0.103	0.032	1
Serf1	0.0193435	0.821431	0.216	0.11	1
Grpel2	0.0193474	0.859555	0.155	0.065	1
Rab15	0.0194012	0.828784	0.25	0.136	1
Plpp3	0.0194404	-1.51941	0.086	0.182	1
Mthfd2	0.0195163	0.893221	0.302	0.188	1
Col4a2	0.0195637	1.69546	0.112	0.039	1
Utrn	0.0196875	1.15446	0.259	0.143	1
Cd63	0.0197601	0.274255	0.905	0.851	1
Tom1l1	0.0197634	1.69204	0.121	0.045	1
Lyar	0.0197964	0.399935	0.353	0.214	1
Gja1	0.0198346	0.599111	0.31	0.188	1
Itpr3	0.0199168	0.782215	0.103	0.032	1
Idi1	0.0199381	1.08083	0.112	0.039	1
S100a1	0.0199641	0.674587	0.405	0.273	1
Glul	0.0199799	-0.695068	0.681	0.708	1
Ckap4	0.0200934	0.978668	0.224	0.117	1
E130309D02Rik	0.0201276	1.20335	0.112	0.039	1
Ilf2	0.0201667	0.508027	0.388	0.24	1
Atf6b	0.0203063	2.44699	0.121	0.045	1
Dusp11	0.0203622	0.609814	0.431	0.318	1
Sec11a	0.0204625	0.6877	0.483	0.338	1
Ppa1	0.0204909	0.485202	0.397	0.247	1
Thoc6	0.0205716	-1.45513	0.155	0.26	1
Slc4a7	0.0205925	0.67008	0.172	0.078	1
Nr4a1	0.0206051	0.511443	0.759	0.688	1
Tax1bp3	0.0206922	0.660415	0.414	0.279	1
Pik3c2a	0.0207463	1.50584	0.172	0.078	1
Ptges3	0.020828	0.325609	0.629	0.5	1
Zfp664	0.0208377	1.52383	0.181	0.084	1
Mthfsl	0.0208622	-1.42078	0.034	0.11	1
Polr1d	0.02096	0.561911	0.716	0.584	1
Ccnyl1	0.0210991	1.03737	0.112	0.039	1
Ube2e1	0.0210993	0.59536	0.552	0.422	1
Tbc1d10a	0.0212637	0.778033	0.414	0.279	1
Cltb	0.0212875	0.473357	0.638	0.494	1
Ap2m1	0.021391	0.774572	0.431	0.312	1
Smarca5	0.0214278	0.518001	0.526	0.364	1
G3bp2	0.0214284	0.318186	0.474	0.305	1
Golga5	0.021499	0.927313	0.112	0.039	1
Diaph1	0.0215654	0.9292	0.259	0.143	1
Iws1	0.0216042	1.32515	0.181	0.084	1
Btbd1	0.021863	1.17416	0.25	0.143	1
Ehmt2	0.0221173	-1.02748	0.06	0.149	1
Anxa3	0.0221659	0.40698	0.681	0.545	1
Rnf6	0.0223879	-0.873542	0.155	0.273	1
Zc3h7b	0.02241	1.81641	0.121	0.045	1
Ccdc6	0.0225654	1.06769	0.181	0.091	1
Ifrd1	0.022838	0.34929	0.81	0.734	1
Sytl1	0.0228818	0.852611	0.181	0.084	1
Ptger3	0.0228869	-1.3222	0.078	0.169	1
Cpm	0.0229369	-1.31677	0.086	0.182	1
Gng5	0.0229435	0.315434	0.879	0.766	1
Ecm1	0.0232941	0.49222	0.293	0.169	1
Wnt7b	0.0233186	1.24133	0.129	0.052	1
Desi2	0.0233775	0.881664	0.181	0.084	1
Fnip1	0.0234246	0.298976	0.284	0.162	1
St3gal1	0.0234272	1.67653	0.121	0.045	1
Ccny	0.0235989	1.16995	0.112	0.039	1
Zyx	0.0237925	0.462697	0.595	0.481	1
Pdlim5	0.0237967	0.403495	0.44	0.299	1
Blvrb	0.0238504	-0.334554	0.224	0.338	1
Zc3h13	0.0239108	-2.11231	0.06	0.143	1
Top3b	0.0239196	1.95608	0.129	0.052	1
Fam104a	0.0241328	0.550093	0.56	0.429	1
Galnt3	0.0244243	1.00571	0.207	0.11	1
Dusp7	0.0245594	0.729247	0.509	0.403	1
Atp5j2	0.0246068	0.380987	0.828	0.714	1
Anxa4	0.0246353	0.820407	0.44	0.305	1
Ackr3	0.024721	-1.28484	0.121	0.214	1
Zfp948	0.0248259	0.424362	0.362	0.221	1
Ptges	0.0249577	0.44577	0.44	0.299	1
Tln1	0.0249844	1.19866	0.371	0.26	1
Ddx54	0.0250498	-1.42933	0.086	0.182	1
Stoml2	0.0250618	1.11222	0.293	0.169	1
Pqbp1	0.0251757	0.78457	0.267	0.156	1
Tfg	0.0252658	1.14555	0.25	0.149	1
Exoc3	0.0252969	0.840589	0.172	0.078	1
Atg5	0.0254268	1.18394	0.181	0.091	1
Ccdc137	0.0255824	1.81647	0.121	0.045	1
Tpr	0.025608	0.976504	0.362	0.24	1
Ptpn23	0.0258181	1.48993	0.147	0.065	1
Gar1	0.0258225	0.456353	0.379	0.24	1
Mfge8	0.025865	0.621883	0.517	0.403	1
Six1	0.0258745	0.32963	0.112	0.039	1
Hint1	0.0260284	0.364097	0.853	0.805	1
Tmem243	0.026166	1.11195	0.198	0.104	1
Kmt2a	0.0261952	0.480561	0.216	0.117	1
Mul1	0.0265338	1.11128	0.138	0.058	1
Creld2	0.0265638	0.813966	0.207	0.104	1
Sf3b2	0.0274277	0.766926	0.44	0.299	1
Ube2n	0.0274386	0.49717	0.621	0.494	1
Wdr46	0.0275571	-1.90981	0.034	0.104	1
Efs	0.0275786	1.58504	0.147	0.065	1
Snrpa1	0.027622	0.457034	0.284	0.169	1
Rnf11	0.0276294	0.28675	0.491	0.325	1
Cks2	0.027776	-1.90731	0.155	0.266	1
Tnks1bp1	0.0278098	0.941072	0.207	0.11	1
Ywhag	0.0280024	0.697916	0.362	0.247	1
Acat1	0.0280382	0.849704	0.276	0.162	1
Tnfaip1	0.0281806	1.12055	0.319	0.214	1
Ccdc124	0.0284596	0.592036	0.31	0.188	1
Msn	0.0285369	0.355482	0.509	0.377	1
Scp2	0.0286001	0.40805	0.517	0.37	1
Hs3st1	0.0286602	-0.272289	0.259	0.143	1
Myo1e	0.028758	0.606596	0.155	0.071	1
Cyth2	0.0287785	0.7999	0.44	0.331	1
Rab11b	0.028848	0.303498	0.414	0.292	1
Epb41l2	0.0288828	0.752314	0.147	0.065	1
Ncoa4	0.0290094	-0.892089	0.388	0.474	1
Psat1	0.0291068	1.74384	0.19	0.097	1
Larp1	0.0293905	1.26847	0.181	0.091	1
Hif1a	0.0294051	0.400512	0.56	0.403	1
Zfp560	0.0295319	-1.46419	0.052	0.13	1
Mob3a	0.0297102	0.877422	0.259	0.149	1
Cry1	0.0297943	1.00474	0.181	0.091	1
Nab2	0.0299538	0.531403	0.353	0.221	1
Rheb	0.0307219	0.259634	0.871	0.773	1
Cyp51	0.0309384	0.940335	0.147	0.065	1
Arf5	0.030973	0.254255	0.836	0.747	1
Anapc5	0.031074	0.426763	0.5	0.357	1
Agrn	0.0311539	0.800607	0.293	0.182	1
Gm30025	0.0312612	1.7554	0.103	0.039	1
Ddx27	0.0315924	1.01155	0.207	0.11	1
D8Ertd738e	0.0319838	0.437416	0.647	0.545	1
Eya2	0.0321285	2.02847	0.103	0.039	1
Raph1	0.0321549	0.584533	0.267	0.156	1
Mat2b	0.0325631	-1.52422	0.069	0.149	1
Slmap	0.0326647	1.02739	0.198	0.104	1
Csk	0.0326859	1.70032	0.112	0.045	1
Lmnb1	0.0326914	0.680013	0.336	0.208	1
Ndufab1	0.0328051	-0.726554	0.379	0.468	1
Lsm12	0.0330003	0.354983	0.241	0.13	1
Eif4a2	0.0332009	-0.489379	0.698	0.734	1
Eloc	0.0334368	-0.465794	0.741	0.76	1
Grwd1	0.0334941	-0.517351	0.147	0.065	1
Tgfa	0.0338406	0.664515	0.216	0.117	1
Aamp	0.0338632	0.488936	0.5	0.39	1
Tmem5	0.0340201	0.524026	0.25	0.143	1
Cebpz	0.034162	-1.43544	0.095	0.182	1
Zzz3	0.0342403	-1.10007	0.095	0.188	1
1810055G02Rik	0.0342542	0.76749	0.233	0.13	1
Get4	0.0343038	0.605634	0.155	0.071	1
Uba6	0.0343769	2.15149	0.121	0.052	1
Gfer	0.0344201	1.55467	0.112	0.045	1
Map3k20	0.0348654	1.00927	0.233	0.13	1
Pawr	0.0350437	0.591037	0.198	0.104	1
Xpnpep1	0.0351699	1.75823	0.103	0.039	1
Myo1c	0.0352043	1.09643	0.25	0.143	1
Nptn	0.0352755	0.384702	0.448	0.338	1
Dhx15	0.0354603	0.528473	0.448	0.318	1
Jag1	0.0355554	1.44579	0.276	0.182	1
Zfp644	0.0356607	0.567303	0.371	0.253	1
Nr1d2	0.0356878	-1.48311	0.103	0.195	1
Pi4k2b	0.0356889	0.871158	0.164	0.078	1
Nsd2	0.0358068	1.12909	0.103	0.039	1
Cdipt	0.0358252	1.17258	0.155	0.071	1
Tmed9	0.0359502	0.675694	0.595	0.468	1
Ndfip2	0.0359561	0.386627	0.552	0.403	1
Ccnd3	0.0359838	0.412268	0.259	0.156	1
Dsp	0.036052	0.270098	0.569	0.435	1
Rbms1	0.0362261	0.292338	0.612	0.532	1
Atp6ap2	0.0368929	0.610531	0.397	0.266	1
Sumo2	0.0370032	0.346872	0.784	0.675	1
Idh2	0.0377776	0.347266	0.328	0.208	1
Banf1	0.0378041	0.747231	0.345	0.227	1
Plxnb2	0.0383276	0.286148	0.172	0.084	1
Sorbs2	0.0383446	-1.97867	0.052	0.123	1
Scoc	0.0385669	1.02986	0.19	0.104	1
Fam214b	0.0385987	1.08353	0.284	0.175	1
Sppl2a	0.0387959	0.623093	0.103	0.039	1
Sntb2	0.0392141	0.439538	0.336	0.201	1
Mrfap1	0.0393771	0.304056	0.75	0.623	1
Zfp706	0.0394997	0.760702	0.422	0.292	1
Paip2	0.0396458	0.449585	0.638	0.513	1
Atg12	0.0398311	-1.92127	0.052	0.123	1
Ranbp3	0.0399742	1.45515	0.129	0.058	1
Cap1	0.0400567	1.82772	0.155	0.078	1
Tpm2	0.0404529	0.450521	0.569	0.442	1
Ctsz	0.0405512	0.856538	0.405	0.299	1
Psmg1	0.0406419	-1.2082	0.06	0.136	1
Fam96b	0.0407391	0.592021	0.422	0.325	1
Ufl1	0.0407462	-1.28541	0.052	0.123	1
Crip2	0.040748	0.47214	0.543	0.429	1
Tlk1	0.0409044	0.877759	0.103	0.039	1
Lrp5	0.0409094	0.781536	0.129	0.058	1
Col17a1	0.0409166	0.600547	0.422	0.286	1
Tmem39a	0.0409494	0.830495	0.138	0.065	1
Erp29	0.0410504	0.762801	0.259	0.156	1
Dhx32	0.0411892	0.734365	0.155	0.078	1
Zdhhc6	0.0412651	0.375985	0.103	0.039	1
Lsm14a	0.0413112	0.469525	0.336	0.221	1
Mgst1	0.0416785	-0.400813	0.75	0.773	1
Il10rb	0.0417528	1.18084	0.121	0.052	1
Gem	0.0418287	0.465735	0.474	0.351	1
Polr2d	0.0421246	1.49845	0.147	0.071	1
Slc39a7	0.0423986	1.27265	0.216	0.123	1
Orc6	0.0425163	1.16653	0.112	0.045	1
Nrg1	0.0425994	0.54549	0.241	0.149	1
Chd1	0.0428261	0.815766	0.31	0.201	1
Ubr5	0.0430866	-1.28301	0.095	0.182	1
Hbegf	0.0432693	0.250392	0.948	0.916	1
Ran	0.0432768	0.273437	0.741	0.682	1
Trip6	0.0435053	0.490199	0.371	0.266	1
Klf10	0.0435099	0.618205	0.362	0.247	1
Ahctf1	0.0436049	0.671808	0.293	0.175	1
Gstz1	0.0438366	0.797321	0.155	0.078	1
Dusp14	0.0440533	0.270425	0.431	0.299	1
Mcmbp	0.0440548	1.09994	0.284	0.182	1
Pxk	0.0442555	-0.874394	0.052	0.123	1
Ap3b1	0.0442555	-1.35165	0.052	0.123	1
2011-09-01	0.0444441	1.17237	0.155	0.078	1
Arhgef5	0.044588	0.477915	0.379	0.253	1
Plscr4	0.0448377	1.00717	0.129	0.058	1
Sp8	0.0448599	0.902472	0.224	0.13	1
Utp4	0.0448989	1.18426	0.267	0.175	1
Mrps7	0.0450415	0.467264	0.241	0.143	1
Cldn1	0.0451163	0.321946	0.517	0.37	1
Krt14	0.0451222	0.374683	0.845	0.779	1
Mrpl11	0.0455482	0.88328	0.147	0.071	1
Il6	0.0458707	0.509659	0.147	0.071	1
Ilkap	0.0458957	0.745684	0.224	0.13	1
Pabpn1	0.046046	0.874917	0.241	0.143	1
Ubald1	0.0460821	-0.767927	0.164	0.253	1
Kdm5b	0.0461314	0.753418	0.241	0.149	1
Abhd17a	0.046296	0.989169	0.172	0.091	1
Ppp4r3b	0.0464847	-1.17469	0.112	0.195	1
Prkar1a	0.0466537	0.531179	0.569	0.448	1
Smoc2	0.0467439	0.949701	0.164	0.084	1
Cct5	0.0469669	0.583181	0.647	0.5	1
Crtc3	0.0470781	1.10541	0.138	0.065	1
Cd24a	0.0471055	0.333961	0.741	0.558	1
Ifnar2	0.0473507	0.689799	0.207	0.117	1
Arid5b	0.0475706	0.399486	0.526	0.422	1
Flot2	0.047757	0.828241	0.224	0.13	1
Tmem106c	0.0477678	-1.39854	0.06	0.13	1
Higd1a	0.0478705	0.645718	0.491	0.37	1
Bex3	0.0479128	0.546656	0.466	0.351	1
Fh1	0.0479971	1.15025	0.164	0.084	1
Cyp2j6	0.0481275	0.950156	0.121	0.052	1
Klf2	0.0482218	-1.75907	0.155	0.234	1
Meis2	0.048464	1.02893	0.216	0.123	1
Pom121	0.0487136	0.554579	0.129	0.058	1
Sf3b6	0.0488666	0.400997	0.517	0.351	1
Rab20	0.0490431	0.841473	0.414	0.299	1
Zmym5	0.0490667	-1.1306	0.181	0.273	1
Sf3b3	0.0492234	0.42605	0.362	0.253	1
Ndufb10	0.0492429	0.330279	0.629	0.474	1
Il1rap	0.0494017	-2.00411	0.086	0.162	1
Tubb4b	0.0494306	-0.394118	0.793	0.805	1
Tfap2a	0.0496239	0.329447	0.371	0.24	1
Hnrnpa0	0.0496493	0.599106	0.526	0.409	1
Gcnt2	0.0497538	0.591849	0.241	0.136	1
Pgam1	0.0498786	0.632199	0.405	0.286	1
Rbm7	0.0499347	0.301797	0.474	0.318	1

## Sheet: Endothelial
	p_val	avg_log2FC	pct.1	pct.2	p_val_adj
Unc45b	4.97688e-07	-2.16535	0.106	0.345	0.00772213
Mafk	9.59713e-07	-0.952012	0.324	0.628	0.0148909
Gm7324	1.12392e-06	-5.41105	0	0.133	0.0174388
Bhlhe40	1.31155e-06	-1.23839	0.418	0.664	0.02035
Prps1	1.64668e-06	-2.05256	0.041	0.23	0.02555
Ttc3	2.84384e-06	-2.66743	0.053	0.239	0.0441251
Luzp1	5.81452e-06	-0.840794	0.371	0.664	0.0902181
Cyyr1	9.24418e-06	-0.920175	0.471	0.673	0.143433
Wwc2	1.23587e-05	-0.741495	0.276	0.575	0.191757
Sptbn1	1.53999e-05	-0.671518	0.559	0.805	0.238945
Rgcc	2.21374e-05	-0.819285	0.241	0.496	0.343485
Brd2	2.23223e-05	-0.657346	0.435	0.699	0.346353
B3gnt3	3.36577e-05	3.40853	0.176	0.018	0.522233
Ski	3.42656e-05	-0.799894	0.218	0.46	0.531666
Hebp1	3.49861e-05	-2.1644	0.024	0.159	0.542844
Slfn2	3.84202e-05	-1.43107	0.188	0.407	0.596128
Ubn1	4.09588e-05	-0.778728	0.224	0.46	0.635517
Ptprk	5.2838e-05	-1.2552	0.235	0.46	0.819835
Zfp513	6.17214e-05	-1.43134	0.035	0.177	0.957669
Ubr5	7.85985e-05	-1.32618	0.112	0.301	1
Sh2d3c	0.000105324	-1.69677	0.071	0.23	1
Btg3	0.000107204	-0.729344	0.153	0.345	1
Ehd4	0.000108467	-0.625701	0.559	0.788	1
Fcgrt	0.000122524	-0.655235	0.318	0.549	1
Fosb	0.000155278	-0.722855	0.659	0.858	1
Plpp1	0.000162935	-1.07783	0.294	0.513	1
Rnf19a	0.00018343	-1.81702	0.047	0.186	1
Il6st	0.00018843	-0.371135	0.424	0.69	1
Nr4a2	0.000223632	-0.80637	0.294	0.513	1
Mat2a	0.000226539	-0.544542	0.494	0.717	1
Rin2	0.000242896	-2.63108	0.018	0.124	1
Iigp1	0.000252766	-0.862762	0.447	0.628	1
Pecam1	0.00026638	-0.522572	0.694	0.867	1
Rpl41	0.000275526	0.402458	0.994	0.973	1
Bvht	0.000276612	-0.873139	0.247	0.451	1
Gadd45b	0.000285107	-0.819801	0.306	0.522	1
Tgtp1	0.000294906	-2.32304	0.047	0.177	1
Cnot6	0.000319418	-0.516956	0.188	0.398	1
Ythdc1	0.000335827	-0.957917	0.253	0.469	1
Lnpep	0.000343344	-1.90807	0.071	0.212	1
Btbd3	0.000351934	-1.02251	0.065	0.212	1
Cfl1	0.000362983	0.665212	0.876	0.858	1
Srpk1	0.000364048	-1.02367	0.194	0.398	1
Rps29	0.000408976	0.31668	0.982	0.973	1
Irf1	0.000417568	-1.33923	0.153	0.327	1
H2-T23	0.000424362	-0.653419	0.471	0.673	1
Rpl28	0.000425039	0.544433	0.929	0.903	1
Gm7334	0.000455032	2.94782	0.141	0.018	1
Gstm1	0.000476953	-0.982811	0.218	0.425	1
Slc35d1	0.000479382	-2.18852	0.041	0.159	1
Ahcyl2	0.000503241	-1.05426	0.118	0.292	1
Trim25	0.000520644	-1.62055	0.129	0.292	1
Gimap5	0.000544527	-0.770315	0.235	0.451	1
Syt15	0.000545886	4.38778	0.1	0	1
Ralgapa2	0.000560924	-1.55965	0.065	0.204	1
Fkbp11	0.000578494	5.41826	0.118	0.009	1
Trim26	0.000585759	-1.40338	0.035	0.15	1
Sbno2	0.000608531	-0.806045	0.624	0.761	1
Reep3	0.00060917	-0.758563	0.265	0.478	1
Ifit3	0.000623672	-1.26458	0.088	0.239	1
Tnrc6b	0.000630281	-1.03549	0.118	0.274	1
Syne1	0.000633556	-2.03172	0.071	0.204	1
Rps25	0.000640862	0.411481	0.965	0.903	1
Ptn	0.000642836	-1.05631	0.135	0.301	1
Tmtc1	0.00068477	-1.86905	0.041	0.159	1
Clic5	0.000687191	-1.01344	0.106	0.257	1
Prpf39	0.000731406	-2.12263	0.041	0.159	1
Thbd	0.000776186	-0.675452	0.476	0.673	1
Lpcat4	0.000777833	-1.98694	0.024	0.124	1
Prkag2	0.000787764	-2.26641	0.024	0.124	1
Cebpg	0.00080763	-0.747999	0.276	0.469	1
Slc25a5	0.000857245	0.800697	0.765	0.673	1
Mepce	0.000868963	-2.63404	0.029	0.133	1
Arid5a	0.000880449	-0.936234	0.359	0.549	1
Snai1	0.000900213	-0.638014	0.365	0.575	1
Cry1	0.00100395	-0.927409	0.082	0.23	1
Polr2l	0.00100754	-0.98888	0.171	0.345	1
Ccrl2	0.00107758	-3.6255	0.035	0.142	1
Gm42418	0.00109815	-0.597929	0.424	0.602	1
Blvrb	0.0011489	-0.637314	0.182	0.354	1
Ran	0.00116233	1.32787	0.706	0.611	1
Ccnl2	0.00116345	-0.685037	0.312	0.504	1
Slc3a2	0.00117996	-0.455245	0.571	0.796	1
Elf1	0.00118969	-0.444046	0.453	0.646	1
Prdm1	0.00121155	-1.8164	0.053	0.168	1
Zfp945	0.00121436	-2.01239	0.065	0.186	1
Sertad3	0.00123045	-2.26611	0.018	0.106	1
Atp5g2	0.00124435	1.3134	0.635	0.504	1
Tmbim1	0.00124726	-0.743629	0.412	0.593	1
Strap	0.00125964	-0.548763	0.288	0.478	1
Npm1	0.00133129	0.938869	0.8	0.779	1
Arih1	0.00133203	-0.636327	0.294	0.496	1
Rpl24	0.00135123	0.400644	0.912	0.947	1
Tor1aip2	0.00135912	-0.76623	0.2	0.389	1
Rbp1	0.00140525	1.15183	0.5	0.381	1
Mid1	0.00143148	-1.55281	0.076	0.204	1
Cd300lg	0.00145875	-1.18962	0.129	0.283	1
Fbxl7	0.00151688	-1.21162	0.071	0.195	1
Fmo2	0.00155477	-0.874089	0.153	0.31	1
Nfib	0.00157691	-0.585956	0.529	0.726	1
Anxa1	0.00159794	-0.52164	0.441	0.619	1
Dusp2	0.00164621	-1.23258	0.218	0.389	1
Pik3c2a	0.00166109	-1.57439	0.088	0.221	1
Ccdc50	0.00170085	-0.541293	0.094	0.239	1
Rpl32	0.00170378	0.528632	0.976	0.956	1
Rtl8b	0.00171462	-0.331406	0.194	0.381	1
Abr	0.00174061	-1.42273	0.024	0.115	1
Rpl36	0.00175598	0.428065	0.959	0.965	1
Tcf7l2	0.00183235	-1.45184	0.124	0.265	1
Cmtm8	0.00183583	1.71538	0.194	0.062	1
Npc2	0.00187751	-0.449708	0.382	0.593	1
Xaf1	0.00187844	-1.20325	0.165	0.327	1
Polg	0.00194885	-0.841342	0.065	0.186	1
H2-Ke6	0.00199167	-0.718731	0.1	0.239	1
Rbm12	0.00201577	-1.50679	0.059	0.177	1
Prnp	0.00217422	-0.717432	0.312	0.504	1
Hecw2	0.00229324	-0.798973	0.065	0.186	1
Son	0.00230481	-0.576795	0.524	0.752	1
Chst15	0.00235043	-2.05764	0.059	0.168	1
Hdc	0.00236519	-1.99175	0.035	0.133	1
Cdo1	0.00236519	-1.51971	0.035	0.133	1
Sptssa	0.00239233	-0.696555	0.324	0.487	1
Arpc3	0.0024148	-0.465757	0.576	0.779	1
Sart1	0.00242888	-1.3218	0.082	0.212	1
Csnk1a1	0.00243532	-0.469334	0.594	0.743	1
Coq10b	0.00248862	-0.654608	0.288	0.469	1
Rpl27a	0.00251998	0.400492	0.935	0.912	1
Kctd12	0.00253038	-0.528682	0.247	0.434	1
Rap1b	0.00253958	-0.439929	0.629	0.823	1
Atxn2	0.00255069	-2.18853	0.065	0.177	1
Hipk1	0.00255412	-0.647353	0.259	0.442	1
Aimp2	0.00260473	-0.88577	0.041	0.142	1
Tnip2	0.00266302	-2.18229	0.035	0.133	1
Gm38399	0.00267848	-1.91441	0.047	0.15	1
Tmod3	0.00269515	-0.685267	0.371	0.584	1
Ddb1	0.00279923	-0.753603	0.171	0.327	1
Stx5a	0.00283165	1.89148	0.241	0.106	1
Mylip	0.00283818	-1.04776	0.159	0.31	1
Rilpl2	0.00284194	-1.20921	0.047	0.15	1
Ankrd33b	0.00296925	-1.3854	0.053	0.159	1
Dennd3	0.00300632	-0.965446	0.106	0.239	1
Usp9x	0.00303362	-0.793626	0.135	0.274	1
Prkch	0.00308381	-0.674366	0.3	0.469	1
Kif1c	0.00309949	-1.63027	0.041	0.142	1
Ndrg1	0.00312599	-0.63356	0.524	0.699	1
Fam13c	0.00313474	-1.73794	0.047	0.15	1
Zcchc2	0.00319522	-1.28434	0.041	0.142	1
Cop1	0.00325546	-0.62871	0.094	0.221	1
N4bp1	0.00325962	-1.06962	0.165	0.31	1
Thoc2	0.00330233	-0.365172	0.176	0.336	1
Gon4l	0.0033212	-2.88777	0.029	0.115	1
Dalrd3	0.0033212	-2.38525	0.029	0.115	1
3110082I17Rik	0.00339954	-2.08848	0.024	0.106	1
Nicn1	0.00339954	-1.87111	0.024	0.106	1
Slfn5	0.00345334	-0.706558	0.435	0.611	1
Tsc22d2	0.00348078	-0.685922	0.329	0.504	1
Arhgap18	0.00351689	-1.32068	0.053	0.159	1
Rell1	0.00355467	1.45382	0.347	0.195	1
Lmna	0.00359122	-0.413782	0.741	0.876	1
Tgfb1	0.00364158	-0.560448	0.382	0.593	1
Ddx17	0.00365298	-0.817264	0.241	0.434	1
Mcl1	0.00367525	-0.623544	0.529	0.699	1
Gm11713	0.00367691	-1.45156	0.076	0.195	1
Mrpl18	0.00368735	2.79339	0.153	0.044	1
Klf9	0.00369383	-0.463649	0.388	0.575	1
Tox4	0.00371516	-0.845317	0.147	0.301	1
Wdr37	0.00371892	-1.39914	0.053	0.159	1
Ddit3	0.0037536	-0.960122	0.053	0.159	1
mt-Nd3	0.00378481	-0.356112	0.376	0.584	1
Ggct	0.00380056	-2.1915	0.029	0.115	1
Tsr1	0.00382751	-2.00342	0.024	0.106	1
Mllt10	0.00383213	-0.950433	0.076	0.195	1
Nedd9	0.0038782	-0.545901	0.447	0.637	1
Kras	0.00392349	-0.916573	0.218	0.372	1
Zbtb16	0.00398706	-2.51649	0.035	0.124	1
Srpk2	0.00401012	-1.22223	0.153	0.292	1
Anapc4	0.00401822	-1.4056	0.029	0.115	1
Gpr4	0.00409124	-0.492663	0.229	0.398	1
Tm4sf1	0.00410678	-0.497975	0.871	0.938	1
Zfp821	0.00410841	-1.99655	0.029	0.115	1
Gatad2b	0.00414409	-0.997629	0.153	0.301	1
Sparcl1	0.00421644	-0.485728	0.518	0.69	1
BC029722	0.00424653	-2.25514	0.047	0.142	1
Ranbp1	0.00430486	1.32077	0.553	0.46	1
Tab2	0.00438046	-0.945228	0.082	0.204	1
Elf2	0.00442721	-0.38782	0.294	0.478	1
Lmo4	0.00444305	-0.750313	0.2	0.363	1
Neat1	0.00444457	-0.536792	0.6	0.761	1
Gtpbp4	0.00447502	-0.416317	0.224	0.407	1
Ldlrad4	0.00449563	-2.04339	0.059	0.159	1
Bod1l	0.00453952	-1.18085	0.071	0.186	1
Pfn1	0.00463515	0.89358	0.853	0.832	1
Spry2	0.0047577	2.65306	0.253	0.133	1
Kansl3	0.00477238	-0.969382	0.135	0.265	1
Npepps	0.00483296	-1.25112	0.188	0.327	1
Itm2a	0.00487243	-1.58607	0.059	0.159	1
Brd4	0.00489402	-0.587888	0.171	0.319	1
Cox7c	0.00489499	0.824853	0.776	0.726	1
Oxr1	0.00491702	-1.71958	0.035	0.124	1
Gmfg	0.00494347	-0.331897	0.118	0.257	1
Zmiz1	0.0050851	-0.709027	0.165	0.31	1
Ifi203	0.00509147	-0.77258	0.312	0.478	1
Fam129b	0.00510793	-0.941208	0.206	0.363	1
H2afz	0.0051249	0.623367	0.841	0.823	1
Dusp6	0.00515529	1.26664	0.488	0.381	1
Gngt2	0.00520537	-0.37948	0.471	0.655	1
Cst3	0.00525062	-0.618997	0.794	0.903	1
Nop58	0.00526519	-0.600949	0.494	0.646	1
Papd7	0.00526608	-1.34752	0.041	0.133	1
Ifi211	0.00528103	-1.09594	0.165	0.31	1
Adrb2	0.00528802	-0.992869	0.171	0.31	1
Elmsan1	0.00529291	-1.97554	0.047	0.142	1
Sec61g	0.00532602	0.793948	0.794	0.77	1
Lrrc8c	0.00532689	-0.448682	0.229	0.398	1
Map7d1	0.00546842	-0.7811	0.353	0.504	1
Numb	0.00551555	-1.97636	0.059	0.159	1
Rsad2	0.00553238	-1.42744	0.088	0.204	1
Rpl31	0.00557128	0.360494	0.929	0.894	1
Cks2	0.00560717	2.98675	0.241	0.124	1
Ash1l	0.0056714	-1.03469	0.224	0.372	1
Mmrn2	0.00567895	-0.549604	0.476	0.655	1
Marveld1	0.0057669	-0.978542	0.071	0.177	1
Macf1	0.00586491	-0.809626	0.324	0.46	1
Mrpl27	0.00591039	-1.65969	0.082	0.195	1
Btg2	0.00591503	-0.425278	0.488	0.69	1
Zmym5	0.00599408	-1.20619	0.106	0.23	1
Arid1b	0.00607355	-1.10857	0.059	0.159	1
Gimap6	0.00609532	-0.265642	0.571	0.761	1
Prpf4b	0.00611656	-0.562044	0.171	0.319	1
Selenop	0.0061638	-0.685173	0.659	0.796	1
Tmcc3	0.00619098	-0.675333	0.147	0.283	1
Nova2	0.00619382	-0.895364	0.082	0.195	1
Tbc1d10a	0.00626378	-1.79668	0.094	0.204	1
Rsrc1	0.00628874	-0.548158	0.059	0.159	1
Dennd6a	0.0063436	-1.5559	0.059	0.159	1
Hivep1	0.00643942	-1.44437	0.053	0.15	1
C130074G19Rik	0.00649449	-1.02565	0.159	0.292	1
Rps11	0.00655514	0.32622	0.959	0.947	1
Triobp	0.00665674	-0.696043	0.318	0.469	1
Scmh1	0.00669177	-0.927168	0.076	0.186	1
Erf	0.00671894	-0.545845	0.288	0.478	1
BC005537	0.00684781	-0.534704	0.241	0.407	1
Ptpre	0.00685392	-0.371462	0.224	0.398	1
Rtp4	0.00693108	-0.946451	0.306	0.451	1
Ighm	0.00700653	-0.326322	0.065	0.168	1
Nfe2l2	0.00705753	-0.326228	0.441	0.619	1
Pkig	0.00716682	-0.342416	0.324	0.522	1
Ano6	0.00720815	-0.675936	0.118	0.248	1
C1qtnf12	0.0072986	-1.88295	0.029	0.106	1
Atg7	0.0072986	-1.86277	0.029	0.106	1
Chka	0.00788438	-0.621907	0.165	0.31	1
Pttg1ip	0.00789734	-0.410079	0.388	0.558	1
Rasd1	0.00797227	-0.978876	0.118	0.239	1
Surf2	0.00798897	-2.5548	0.047	0.133	1
Srf	0.00813546	-0.622788	0.082	0.195	1
Hspb1	0.00816503	-0.404328	0.659	0.832	1
Cdc42bpb	0.00817234	-1.16529	0.129	0.248	1
Acvrl1	0.00823735	-0.51815	0.347	0.487	1
Arhgef7	0.00826263	-0.787404	0.171	0.31	1
Rab3gap1	0.00829821	-0.902737	0.029	0.106	1
Dgcr2	0.00829821	-1.24633	0.029	0.106	1
Pir	0.00832272	-0.971407	0.053	0.15	1
Pcf11	0.00840672	-0.799997	0.188	0.319	1
Glul	0.00841796	-0.674035	0.329	0.487	1
Mlec	0.00844813	-1.69857	0.082	0.186	1
Bcorl1	0.00847623	-1.52764	0.029	0.106	1
Pmvk	0.00860843	-2.00969	0.041	0.124	1
Snx2	0.00870976	-1.54532	0.082	0.186	1
Rpl26	0.00871488	0.275184	0.959	0.929	1
Gbp4	0.00874915	-0.925093	0.176	0.31	1
Rtcb	0.00876445	-0.874204	0.188	0.327	1
Ddx5	0.00878893	-0.289152	0.806	0.929	1
Gnai3	0.00881222	-0.361085	0.3	0.46	1
Nemf	0.00881315	-1.21556	0.118	0.23	1
Isca1	0.00883233	-1.7201	0.076	0.177	1
Mef2a	0.00885753	-0.61234	0.382	0.531	1
Rbm39	0.00888973	-0.29132	0.659	0.823	1
mt-Atp6	0.00895008	-0.351159	0.982	0.982	1
Ndst1	0.00897809	-0.694966	0.206	0.345	1
Senp6	0.00900879	-0.387765	0.212	0.372	1
Cpne8	0.00906031	-0.583189	0.282	0.407	1
Abcg2	0.00909263	-0.663004	0.488	0.628	1
Sat1	0.00911946	-0.390617	0.7	0.876	1
Max	0.00918039	-0.799876	0.141	0.265	1
1600020E01Rik	0.00923589	-2.21113	0.053	0.142	1
Git2	0.00924101	-0.660171	0.171	0.301	1
Chordc1	0.00929209	-1.11258	0.041	0.124	1
Rabepk	0.00932409	-1.46417	0.035	0.115	1
Pdgfd	0.00932496	-1.93412	0.059	0.15	1
Ensa	0.00935401	-1.00438	0.135	0.257	1
Mib1	0.00939671	-1.29208	0.1	0.212	1
Arhgap31	0.00940101	-0.355004	0.541	0.708	1
Fam133b	0.00946079	-0.589454	0.129	0.257	1
Bcap31	0.009668	-0.445581	0.318	0.478	1
Tnfsf12	0.00968343	-1.09007	0.082	0.186	1
Gpd2	0.00968554	-1.22717	0.129	0.248	1
Tnpo2	0.00970231	-0.398887	0.035	0.115	1
Apol10b	0.00970231	-1.67584	0.035	0.115	1
Ppm1a	0.00971889	-0.763925	0.188	0.327	1
Cdk5	0.00973453	-1.80091	0.053	0.142	1
Iqgap1	0.00973729	-0.446374	0.406	0.566	1
Pdlim5	0.00973992	-0.400549	0.253	0.407	1
Zc3h7a	0.00979908	-0.667183	0.153	0.292	1
Rpl15	0.00980677	0.277205	0.894	0.912	1
Adss	0.00991739	-0.629335	0.182	0.31	1
Gadd45g	0.00992437	-0.647495	0.647	0.796	1
N4bp2l2	0.00993986	-0.512802	0.188	0.336	1
Cd52	0.00994519	-0.274985	0.118	0.239	1
Ccnd2	0.0100039	-0.591457	0.329	0.504	1
Jam2	0.0100045	-0.735536	0.394	0.522	1
Vps4b	0.0100383	-0.744834	0.112	0.23	1
Itih5	0.0100446	-1.42522	0.047	0.133	1
Gpr137b	0.0100446	-1.7255	0.047	0.133	1
Pfkfb3	0.0100868	-0.686554	0.165	0.301	1
Exoc5	0.0102245	-0.809905	0.159	0.292	1
Tcf12	0.0102744	-0.568585	0.153	0.283	1
Oasl1	0.0102953	-1.04384	0.035	0.115	1
Col4a3bp	0.0103465	-1.03189	0.053	0.142	1
Mtf1	0.0104367	-1.09893	0.053	0.142	1
Myef2	0.0104498	2.76661	0.135	0.044	1
Apex1	0.0106191	2.68545	0.124	0.035	1
Tuba1a	0.0106288	-0.378988	0.435	0.602	1
Gnptg	0.0108064	-0.871904	0.041	0.124	1
Tshz1	0.0108064	-1.7723	0.041	0.124	1
Rapgef4	0.0108089	-0.982004	0.1	0.212	1
Hs2st1	0.0109397	-0.864813	0.059	0.15	1
Exoc6b	0.0109397	-1.5611	0.059	0.15	1
Atpif1	0.0109584	1.329	0.5	0.398	1
Mxd4	0.011088	-1.07178	0.176	0.301	1
Caskin2	0.0111835	-1.81483	0.053	0.142	1
Pop7	0.0111893	-0.975676	0.047	0.133	1
Rpl22l1	0.01135	0.488709	0.865	0.867	1
Tbl1x	0.011358	-0.735873	0.118	0.23	1
Rgs2	0.0114247	-0.845084	0.1	0.212	1
Slc24a5	0.0114817	3.50413	0.106	0.027	1
Use1	0.0114912	-0.500873	0.353	0.504	1
Gcnt2	0.0115669	-0.817365	0.176	0.31	1
Dnm2	0.0115845	-0.562313	0.141	0.257	1
Ypel2	0.0115896	-1.08022	0.159	0.274	1
Ctnnb1	0.0116418	-0.461839	0.476	0.646	1
Nckap1	0.0116662	-0.800527	0.212	0.345	1
Cpne2	0.0117091	-0.769589	0.094	0.204	1
Rheb	0.0117111	-0.392072	0.512	0.699	1
Gjc1	0.0117879	-1.24494	0.059	0.15	1
Tmem11	0.011878	-0.593969	0.224	0.363	1
Kank3	0.0119069	-0.803633	0.288	0.442	1
Gbp3	0.0119616	-1.18094	0.1	0.204	1
Tex30	0.0120714	-0.449269	0.1	0.212	1
Sema4c	0.0121729	-0.524181	0.071	0.168	1
Tnrc6c	0.0122729	-1.43866	0.135	0.248	1
Pnpla2	0.012292	-0.518504	0.176	0.319	1
Taf10	0.0122935	-0.550812	0.141	0.265	1
Dnajc2	0.012403	2.61491	0.135	0.044	1
Nfia	0.0125157	1.52258	0.359	0.23	1
Srsf9	0.0126099	-0.362072	0.235	0.389	1
Tacc2	0.0127459	-0.923119	0.059	0.15	1
Kpna1	0.0127847	-0.897197	0.124	0.239	1
Gm4951	0.0128209	-0.599901	0.053	0.142	1
Nfe2l1	0.0130068	-0.648388	0.241	0.381	1
Sf3b3	0.0131428	-0.778583	0.2	0.336	1
Fam220a	0.0132361	-0.695732	0.159	0.283	1
Ndel1	0.0132983	-0.430375	0.324	0.496	1
Ctnna1	0.0133316	-0.312071	0.459	0.619	1
Dyrk2	0.0136328	-0.861165	0.076	0.177	1
Xiap	0.0137092	-0.639162	0.224	0.354	1
Tnpo1	0.0138682	-1.56513	0.088	0.186	1
Clic1	0.013983	-0.354119	0.741	0.876	1
Cdc16	0.0141114	2.70557	0.129	0.044	1
Srrm1	0.014303	-0.491075	0.306	0.469	1
Rpl23a	0.0143113	0.265839	0.976	0.965	1
Cxcl12	0.0144204	-0.666877	0.282	0.425	1
Mknk2	0.0144409	-0.762501	0.141	0.257	1
Rpl4	0.0144937	0.318613	0.935	0.894	1
Sema6a	0.0145498	-0.971397	0.282	0.407	1
Dbi	0.0147062	1.05251	0.506	0.416	1
Fabp5	0.0147521	1.47694	0.259	0.15	1
9930021J03Rik	0.0149072	-1.63824	0.065	0.15	1
Ep400	0.0150294	-1.65526	0.076	0.168	1
Slc9a3r2	0.0150529	-0.32235	0.353	0.54	1
Btbd7	0.0151091	-0.532969	0.135	0.257	1
Sgms1	0.0151322	-0.522858	0.194	0.336	1
Eif4a2	0.0152121	-0.266455	0.547	0.699	1
Uvrag	0.0153855	-1.94713	0.065	0.15	1
Cdkn2d	0.0153911	-0.497159	0.159	0.283	1
Hnrnph1	0.0153948	-0.356638	0.482	0.681	1
Cmip	0.0154291	-0.745575	0.312	0.451	1
Flt1	0.0156089	-0.479735	0.547	0.69	1
Cmpk2	0.0156304	-2.41664	0.035	0.106	1
mt-Nd4l	0.0156431	-0.452647	0.2	0.354	1
F830016B08Rik	0.0157816	-2.15205	0.035	0.106	1
Bnip3l	0.0158564	-0.615904	0.412	0.558	1
Aak1	0.0159341	-2.08491	0.035	0.106	1
Actn4	0.0159549	-0.443124	0.506	0.664	1
8430408G22Rik	0.0159778	-1.19638	0.088	0.186	1
Rnf122	0.0161941	-1.1742	0.082	0.177	1
Purb	0.0163302	-0.517635	0.335	0.487	1
Top1	0.0163532	-0.386806	0.541	0.69	1
Tpm3	0.0163603	-0.273165	0.706	0.841	1
Col13a1	0.0163994	-1.96018	0.035	0.106	1
D17Wsu92e	0.0164859	-0.43459	0.159	0.283	1
Mcee	0.0165652	1.98939	0.129	0.044	1
Tbc1d9b	0.0165759	-1.15562	0.059	0.142	1
Gnb4	0.0166719	-0.704544	0.094	0.195	1
Tnfaip8l1	0.0168404	-0.89823	0.271	0.398	1
Fus	0.0168962	-0.300208	0.571	0.779	1
Crebrf	0.0170384	-2.02109	0.035	0.106	1
Srgn	0.0172145	-0.346573	0.6	0.761	1
Psen1	0.0172938	-0.546022	0.053	0.133	1
Ubtf	0.0173524	-0.64792	0.135	0.248	1
Ei24	0.0173779	-0.623412	0.1	0.204	1
Nin	0.0175699	-1.9289	0.071	0.159	1
mt-Co3	0.0176456	-0.288118	0.971	0.973	1
Mcm3	0.0176991	-2.33179	0.035	0.106	1
Ar	0.0176991	-1.60037	0.035	0.106	1
Mia2	0.0178359	-0.729534	0.071	0.159	1
Trpm7	0.0178786	-0.944467	0.053	0.133	1
U2surp	0.0178933	-0.821231	0.176	0.301	1
Hacd2	0.017897	-0.653588	0.082	0.177	1
H2-K1	0.0180227	-0.303891	0.741	0.92	1
Zfp367	0.018025	-0.747883	0.041	0.115	1
Atxn1	0.0180251	-1.36766	0.112	0.212	1
Dcaf11	0.0180673	-1.78046	0.076	0.168	1
Vat1	0.0180684	-0.536341	0.194	0.319	1
Mboat7	0.0183218	-1.39831	0.047	0.124	1
Tgtp2	0.0183784	-2.21103	0.071	0.159	1
Stk38l	0.0183821	-1.50347	0.035	0.106	1
Laptm4a	0.018537	-0.267322	0.718	0.858	1
Cndp2	0.018549	-1.13192	0.065	0.15	1
Slco2b1	0.0185559	-0.945436	0.118	0.221	1
Nov	0.0185908	2.32845	0.112	0.035	1
Tal1	0.0186923	-1.01917	0.065	0.15	1
Scp2	0.0187077	-0.609561	0.324	0.478	1
Prkrip1	0.0187322	-0.974221	0.035	0.106	1
Pros1	0.0187966	-0.372751	0.253	0.398	1
Cenpt	0.0189437	-0.972891	0.053	0.133	1
Rps28	0.0189923	0.290694	0.953	0.938	1
Pcsk7	0.0190089	-0.528338	0.076	0.168	1
Gcn1l1	0.0192192	-1.46208	0.071	0.159	1
Dido1	0.0192755	-1.15893	0.065	0.15	1
Chmp2a	0.0193346	-0.389026	0.412	0.566	1
H13	0.0193651	-0.570653	0.288	0.434	1
Camta1	0.0193662	-0.365263	0.188	0.319	1
Opa3	0.0193666	-1.09117	0.041	0.115	1
0610037L13Rik	0.0195942	-0.609309	0.124	0.23	1
Tln2	0.0196048	-1.10999	0.059	0.142	1
Sorbs2	0.0197025	-0.932987	0.253	0.372	1
Cep85	0.0197153	-1.35866	0.041	0.115	1
2310011J03Rik	0.0197153	1.78579	0.1	0.027	1
Atp5l	0.0197367	0.592441	0.759	0.752	1
Parp14	0.0198838	-0.903226	0.188	0.301	1
Rfc2	0.019917	2.54526	0.124	0.044	1
Pcbp2	0.0200114	-0.353116	0.576	0.761	1
Trim8	0.0200915	-0.809326	0.159	0.274	1
Cnot6l	0.0201375	-1.13352	0.076	0.168	1
Yap1	0.0201438	-0.926614	0.224	0.345	1
Shroom4	0.0203343	-0.703845	0.065	0.15	1
Ddi2	0.0203485	-1.01967	0.106	0.204	1
Atp6v0b	0.0206071	-0.408357	0.341	0.487	1
Ypel3	0.0206868	-0.660664	0.171	0.283	1
Ogfrl1	0.0207946	-0.777435	0.041	0.115	1
Rictor	0.0208579	-0.71731	0.135	0.248	1
Fzd6	0.0208991	-1.19521	0.053	0.133	1
Impdh1	0.0209336	-1.65051	0.1	0.195	1
Gtpbp2	0.0212818	-1.03341	0.065	0.15	1
Klf2	0.0213798	-0.834468	0.465	0.602	1
Uqcc3	0.0214314	-0.631772	0.153	0.274	1
Zcchc6	0.0215446	-0.603405	0.324	0.46	1
Ifi204	0.021813	-1.07339	0.141	0.248	1
Rpl5	0.0218435	0.514184	0.782	0.779	1
Casp4	0.0219315	-0.507532	0.4	0.531	1
Tpd52	0.0219488	2.10683	0.171	0.08	1
Lin7c	0.0220042	-0.365096	0.141	0.257	1
Arrdc3	0.022066	-0.540361	0.235	0.372	1
Chp1	0.0221164	-0.686595	0.106	0.204	1
Crk	0.0221247	-0.316943	0.476	0.619	1
Chmp3	0.0222531	-0.707732	0.229	0.354	1
Herc6	0.0222811	-1.01739	0.129	0.23	1
Ccnl1	0.0224648	-0.453285	0.606	0.761	1
Celf1	0.0226958	-0.649148	0.182	0.301	1
Pdgfa	0.0228239	1.32612	0.294	0.195	1
Xbp1	0.022828	0.978657	0.547	0.504	1
Parp12	0.0229281	-0.850871	0.059	0.142	1
Lrrc32	0.0229609	-0.29805	0.441	0.558	1
Eid1	0.0229871	-0.467794	0.171	0.292	1
Bud31	0.0230053	0.778532	0.406	0.301	1
Atg101	0.0230693	-1.16843	0.135	0.239	1
Puf60	0.0231505	-0.435553	0.247	0.389	1
Vcp	0.0232762	-0.277499	0.424	0.593	1
Iws1	0.0234324	-0.326984	0.071	0.159	1
Fgfr3	0.0237785	-0.251982	0.053	0.133	1
Evi5	0.024263	-1.46984	0.071	0.15	1
mt-Co2	0.0242686	-0.303253	0.888	0.947	1
Yy1	0.0243495	-0.46292	0.271	0.389	1
Aida	0.0244121	-1.47557	0.135	0.23	1
Ier2	0.0245767	-0.33341	0.659	0.841	1
1810013L24Rik	0.0246024	-0.678361	0.176	0.292	1
Tshz2	0.0246087	-0.496923	0.529	0.646	1
Scarb1	0.0246633	-0.697744	0.347	0.46	1
Kcnq1ot1	0.0247489	1.91493	0.224	0.124	1
Tyms	0.0249826	2.99964	0.153	0.071	1
Cotl1	0.0250618	1.58051	0.259	0.15	1
Tsnax	0.0250987	-0.254613	0.1	0.195	1
Zfp36	0.0250987	-0.916032	0.559	0.699	1
R3hdm1	0.0251396	-1.08931	0.094	0.186	1
Lxn	0.0252026	1.96609	0.2	0.106	1
Foxf1	0.0253829	-1.17479	0.088	0.177	1
Becn1	0.0253934	-0.268563	0.153	0.265	1
Anxa7	0.0254074	-0.366012	0.424	0.566	1
Snrpd3	0.0255305	1.41966	0.288	0.186	1
Pml	0.0256068	-0.550302	0.141	0.248	1
Entpd1	0.0256805	-0.776226	0.3	0.425	1
Psip1	0.0258749	-1.60804	0.059	0.133	1
Amfr	0.0258984	-0.738399	0.141	0.248	1
Mrpl21	0.0258984	-0.436115	0.141	0.248	1
Sfpq	0.0260338	-0.344103	0.529	0.69	1
Mndal	0.0262273	-1.02856	0.324	0.442	1
Snrpd1	0.0262727	1.3121	0.4	0.301	1
Capza1	0.0263023	-0.411553	0.241	0.372	1
Cyth3	0.0264089	-0.827958	0.182	0.301	1
Tmem41b	0.0264783	0.38487	0.071	0.159	1
Ankrd13a	0.0264903	-0.621204	0.141	0.248	1
Paip2	0.0268079	-0.264788	0.435	0.566	1
Fbxw2	0.0268753	-0.630622	0.241	0.363	1
Gm21541	0.0269119	-1.78173	0.053	0.124	1
Ppfibp1	0.027168	-0.485704	0.376	0.531	1
Ppp1r15b	0.0272698	-1.32075	0.141	0.239	1
Tprgl	0.0272795	-0.501362	0.288	0.416	1
Oasl2	0.0275331	-0.711465	0.129	0.23	1
Yes1	0.0275397	-0.279897	0.353	0.496	1
Ilf2	0.027586	-0.301556	0.135	0.239	1
Mark2	0.0277165	-0.367772	0.094	0.186	1
Adcy4	0.0277828	-0.500267	0.235	0.363	1
Cinp	0.0279322	-1.58619	0.041	0.106	1
Frmd4a	0.0281078	-1.2746	0.176	0.283	1
Rps7	0.0283617	0.302417	0.929	0.956	1
Rbm6	0.0286082	-0.550187	0.088	0.177	1
Med7	0.0286699	-0.496517	0.129	0.23	1
Tmem140	0.0286831	-0.777193	0.147	0.257	1
Hk1	0.0287333	-1.02134	0.194	0.301	1
Atp5e	0.028794	0.853257	0.676	0.646	1
4932438A13Rik	0.0290905	-0.73965	0.112	0.212	1
Chchd3	0.0291778	-0.880633	0.141	0.239	1
Tollip	0.029197	1.43838	0.147	0.062	1
Pcm1	0.0292031	-0.821678	0.082	0.168	1
Psme2	0.029325	-0.38105	0.453	0.593	1
Zscan26	0.0294828	1.66106	0.106	0.035	1
Nos3	0.0295655	-0.531119	0.182	0.301	1
Hoxb4	0.0295904	-0.904274	0.1	0.195	1
Hotairm1	0.0296506	-1.25969	0.076	0.159	1
Gatad2a	0.0299005	-0.444113	0.153	0.265	1
Eif5b	0.0300745	-0.440787	0.329	0.46	1
Cpne3	0.0301741	-0.72648	0.141	0.239	1
Lmcd1	0.0302652	-0.773414	0.224	0.345	1
Tomm34	0.030324	-0.408623	0.094	0.186	1
Isg20	0.0303961	-1.29765	0.065	0.142	1
Cuedc1	0.0304021	-1.6374	0.059	0.133	1
Selenoh	0.030434	2.32248	0.229	0.142	1
Plek	0.0304605	-1.88977	0.041	0.106	1
Gpihbp1	0.0307011	-0.90205	0.229	0.336	1
Ctnnbip1	0.0307133	-0.327475	0.182	0.301	1
Igsf3	0.0308447	-0.78955	0.065	0.142	1
D5Ertd579e	0.0308447	-1.35986	0.065	0.142	1
Mctp1	0.030852	-1.12097	0.129	0.221	1
Grrp1	0.0308635	-0.483684	0.529	0.602	1
Ccnc	0.0309891	-1.05222	0.041	0.106	1
Plekhg1	0.0310028	-0.982186	0.106	0.195	1
Capns1	0.0310114	-0.275722	0.547	0.708	1
Gtf2h1	0.0312563	-1.56861	0.041	0.106	1
Pitpna	0.0313814	-0.284018	0.359	0.487	1
Rpl38	0.0314483	0.327342	0.959	0.938	1
Il15	0.0315255	-1.32913	0.041	0.106	1
Ch25h	0.0316817	-0.650695	0.194	0.31	1
Palmd	0.031837	-0.465398	0.224	0.354	1
Stox2	0.0320745	-0.869516	0.124	0.212	1
Arhgef2	0.0320846	-0.998876	0.1	0.195	1
Kif1b	0.0321261	-0.805234	0.112	0.204	1
Avl9	0.0322248	-1.33015	0.065	0.142	1
Prkd3	0.0322248	-1.44624	0.065	0.142	1
Pes1	0.0322976	1.76587	0.118	0.044	1
4931406P16Rik	0.0323786	-0.68084	0.335	0.46	1
Tspan7	0.0324444	-0.629378	0.365	0.478	1
Csrp2	0.0325514	-0.50414	0.4	0.513	1
Tnfaip3	0.0326083	-0.264352	0.159	0.283	1
Setd1a	0.0326224	-0.490729	0.041	0.106	1
Bmpr2	0.03266	-0.350787	0.371	0.504	1
Zbtb46	0.0326755	-0.964639	0.047	0.115	1
Ap4s1	0.0328678	-0.705276	0.076	0.159	1
Cnot4	0.0329034	-0.754837	0.153	0.257	1
Ascc3	0.0329383	-0.985068	0.082	0.168	1
Rab20	0.0329868	-0.635262	0.229	0.354	1
Sec14l1	0.0329912	-0.509993	0.171	0.283	1
Shisa5	0.033165	-0.326744	0.435	0.602	1
Trps1	0.0331739	-1.26304	0.065	0.142	1
Chic2	0.0332044	-0.270647	0.429	0.584	1
Ripk1	0.0332109	-0.673427	0.271	0.389	1
Fbln2	0.0332132	-0.398146	0.229	0.363	1
Tpr	0.0332485	-0.374936	0.2	0.336	1
Pim3	0.0332943	-0.452829	0.553	0.681	1
Ccs	0.0334532	-0.481338	0.088	0.177	1
Adgrl4	0.0336149	-0.437728	0.371	0.522	1
Podxl	0.0336813	-0.592339	0.4	0.504	1
Ldlrad3	0.0338354	-0.906954	0.053	0.124	1
Zfp503	0.033979	-0.599255	0.147	0.248	1
Samd9l	0.0344918	-0.689393	0.153	0.248	1
Taf4b	0.0345502	-1.15637	0.059	0.133	1
Nosip	0.0346028	-1.54748	0.088	0.168	1
Abhd17b	0.0346057	-0.610439	0.224	0.336	1
March7	0.0346197	-0.541338	0.2	0.301	1
Nr1h2	0.0346531	-0.503784	0.188	0.301	1
Ubxn4	0.0349687	-0.59547	0.3	0.434	1
Tcp11l2	0.0351249	-0.825092	0.212	0.327	1
Cyth1	0.0351312	-1.231	0.106	0.195	1
Rab12	0.0352829	1.06267	0.153	0.071	1
Arid5b	0.0354712	-0.294159	0.535	0.717	1
Ndufb11	0.0355345	-0.328943	0.347	0.496	1
Ldb2	0.0355673	-0.369813	0.259	0.389	1
Abi3	0.0356364	-0.544957	0.153	0.257	1
Pnpo	0.0357158	-0.959295	0.047	0.115	1
Il10rb	0.035758	-1.15019	0.112	0.204	1
Klf3	0.0358986	-0.724018	0.224	0.327	1
Rtl8a	0.0359133	-0.588147	0.376	0.504	1
Spin1	0.035939	1.16092	0.212	0.115	1
Endog	0.0359945	-1.62257	0.053	0.124	1
Tfe3	0.0360045	-1.10087	0.094	0.177	1
Psmc2	0.0362162	0.794203	0.271	0.159	1
Cdk17	0.0362264	-0.840774	0.194	0.292	1
Pik3r1	0.0364622	-0.693971	0.247	0.363	1
Ankrd12	0.0365433	-0.672755	0.171	0.274	1
Rps2	0.0365634	0.293162	0.953	0.929	1
Midn	0.0365704	-0.480661	0.471	0.558	1
Mier1	0.0365903	-0.790242	0.212	0.319	1
Itga3	0.0366629	-0.793212	0.071	0.15	1
Capn2	0.0367229	-0.526243	0.276	0.389	1
Prkx	0.0368269	-0.932408	0.112	0.204	1
Gnpda2	0.0368339	-0.452867	0.053	0.124	1
Fbxo3	0.0369357	-1.12958	0.059	0.133	1
Rala	0.0369868	-0.589385	0.141	0.239	1
Ipo5	0.0370868	-0.361131	0.106	0.195	1
Raph1	0.0371338	-0.293433	0.224	0.354	1
Anxa3	0.0372153	-0.371529	0.318	0.478	1
Glud1	0.037428	-0.337618	0.271	0.389	1
Dennd5b	0.0374385	-0.543	0.235	0.354	1
Rpl7a	0.0374569	0.417817	0.865	0.85	1
4930453N24Rik	0.0374736	-1.37243	0.047	0.115	1
Foxo1	0.037706	-0.648658	0.288	0.407	1
Hspa4	0.037869	-0.576744	0.182	0.292	1
Grina	0.0380563	-1.03683	0.271	0.381	1
1700020I14Rik	0.0382258	-0.264417	0.176	0.292	1
Unc45a	0.0386859	-0.605161	0.047	0.115	1
St6galnac4	0.0388867	-1.06122	0.059	0.133	1
Fnbp4	0.0389391	-0.594903	0.082	0.159	1
Tanc1	0.0390497	-0.869161	0.147	0.248	1
Wasf2	0.0392715	-0.508821	0.329	0.46	1
Ptprm	0.0393466	-0.586751	0.159	0.257	1
Traf1	0.039742	-0.391088	0.129	0.23	1
Socs1	0.0398602	-1.12591	0.088	0.168	1
Frg1	0.0398842	-0.910271	0.124	0.212	1
Il4ra	0.0399713	0.796459	0.382	0.283	1
Vps37b	0.0399718	-1.50278	0.082	0.159	1
Wls	0.0399996	-0.536285	0.135	0.23	1
S100a16	0.0402253	-0.279008	0.518	0.708	1
Rbm25	0.0403657	-0.45249	0.335	0.46	1
Vkorc1	0.0403693	-0.518685	0.182	0.292	1
Calm2	0.040505	-0.268598	0.806	0.894	1
Necap2	0.0406268	0.969395	0.224	0.133	1
Baz2b	0.0409513	-0.367327	0.188	0.292	1
Fbxo22	0.0410767	1.70697	0.112	0.044	1
Cd274	0.0411066	-1.36196	0.071	0.142	1
Gle1	0.0412029	-0.952332	0.076	0.15	1
Shc1	0.0414068	-0.673842	0.141	0.239	1
Arhgef12	0.041407	-0.289015	0.3	0.425	1
Ttc28	0.0415159	-0.432728	0.188	0.301	1
mt-Nd1	0.0416291	-0.281199	0.929	0.965	1
Tacc1	0.0421373	-0.372424	0.212	0.319	1
Cox4i1	0.0422825	0.272137	0.824	0.867	1
Snrpg	0.0424889	0.896366	0.571	0.504	1
Tspan18	0.0426556	-1.03517	0.082	0.159	1
Mast4	0.0428646	-0.410139	0.424	0.558	1
Mfsd14a	0.0430256	-0.701202	0.1	0.186	1
Zcrb1	0.0433056	1.49159	0.324	0.248	1
Sh3glb1	0.0434334	-0.29575	0.6	0.743	1
Rbm26	0.0435969	1.58522	0.124	0.053	1
Rpl34	0.043631	0.276836	0.912	0.92	1
Plpbp	0.0436723	-0.654792	0.118	0.204	1
Wdfy1	0.043771	-1.03536	0.082	0.159	1
Aes	0.0439002	-0.425075	0.306	0.442	1
Rps6kb1	0.0440811	-1.17875	0.135	0.221	1
U2af1	0.0440969	0.971011	0.459	0.381	1
Odc1	0.0441663	-0.279755	0.4	0.531	1
Epas1	0.0443357	-0.504589	0.512	0.584	1
Eif5	0.0443825	-0.323681	0.641	0.814	1
Cdc42ep4	0.0444233	-0.590289	0.353	0.442	1
Nr2c2ap	0.0445381	1.71198	0.112	0.044	1
Larp4b	0.0446726	-1.03547	0.118	0.204	1
Arid4b	0.0447235	-0.63237	0.253	0.389	1
Ranbp2	0.0448311	-0.338175	0.141	0.239	1
Hid1	0.0449108	-1.36302	0.082	0.159	1
Msl1	0.0449706	-1.03692	0.124	0.204	1
Hacd4	0.0452177	-1.17956	0.076	0.15	1
Tnks2	0.0453647	-1.35029	0.112	0.195	1
Pabpn1	0.0456899	-0.792788	0.094	0.177	1
Sf3a2	0.0458564	-1.60945	0.059	0.124	1
Zyx	0.0461425	-0.556101	0.194	0.301	1
Klhl5	0.0463535	-0.74234	0.088	0.168	1
Gps2	0.0471389	-0.887934	0.124	0.212	1
Mapre1	0.0472124	-0.340694	0.465	0.619	1
Tjp2	0.047389	-0.568763	0.176	0.292	1
Tspan5	0.0473978	-0.258215	0.159	0.257	1
Btbd10	0.0474667	-1.74781	0.053	0.115	1
Gchfr	0.0475271	1.48072	0.124	0.053	1
Ralbp1	0.0477659	-0.356926	0.259	0.372	1
Notch4	0.0478954	-1.41406	0.059	0.124	1
Jcad	0.0479057	-0.591654	0.129	0.221	1
Nmi	0.0479522	-0.834861	0.141	0.23	1
Vezf1	0.0479655	-0.630641	0.165	0.265	1
Rcn1	0.048011	0.280593	0.135	0.23	1
Erh	0.0480233	1.34663	0.376	0.283	1
Cope	0.0481363	-0.377413	0.276	0.389	1
Ppp1ca	0.0482321	0.655151	0.535	0.469	1
Camsap2	0.0484102	-0.38755	0.071	0.142	1
Ecscr	0.0485522	-0.291767	0.653	0.832	1
Mob2	0.0485887	-0.834692	0.112	0.195	1
Maea	0.0485913	-1.12589	0.1	0.177	1
St6galnac2	0.0485991	-1.20601	0.076	0.15	1
Pkm	0.048972	0.621442	0.682	0.681	1
Penk	0.0490263	0.739453	0.165	0.08	1
Pcmtd1	0.0490338	-0.54473	0.2	0.301	1
Cdk4	0.0490504	1.30241	0.318	0.221	1
Lifr	0.0491728	-0.432681	0.241	0.363	1
Cd9	0.0491943	-0.30138	0.741	0.876	1
Afdn	0.0494612	-0.767863	0.212	0.31	1
Anapc13	0.0494834	1.40105	0.318	0.221	1
Mgll	0.0497586	-0.375493	0.294	0.416	1
Abhd14a	0.0498576	-1.86655	0.047	0.106	1

## Sheet: Luminal_A
	p_val	avg_log2FC	pct.1	pct.2	p_val_adj
Chn2	2.04067e-66	4.23277	0.656	0.18	3.1663e-62
Fth1	8.05903e-24	0.613352	0.982	0.931	1.25044e-19
Slc25a30	3.93035e-23	-2.59678	0.075	0.323	6.09833e-19
Vnn1	8.68268e-16	5.82065	0.146	0.007	1.3472e-11
Ms4a5	1.97103e-15	1.24374	0.619	0.41	3.05825e-11
Ftl1	4.061e-14	0.396783	0.923	0.911	6.30105e-10
Lsm6	9.81399e-13	1.71513	0.437	0.269	1.52274e-08
Tmsb4x	1.01525e-12	0.541008	0.964	0.926	1.57527e-08
Spink5	3.16444e-12	-3.53893	0.02	0.139	4.90995e-08
Rpl41	4.42668e-12	0.355262	0.984	0.974	6.86843e-08
Glb1	9.32043e-12	1.89496	0.269	0.102	1.44616e-07
mt-Co3	5.3965e-11	-0.781681	0.848	0.9	8.37322e-07
Gng5	7.68274e-11	0.452856	0.834	0.753	1.19205e-06
Eif1	1.49131e-10	0.386228	0.921	0.861	2.31391e-06
Myl6	2.55059e-10	0.519714	0.862	0.744	3.9575e-06
Fgl1	2.75389e-10	0.809026	0.609	0.419	4.27293e-06
Rps27l	4.16095e-10	0.520807	0.804	0.707	6.45612e-06
Cbx6	4.39025e-10	-1.35397	0.034	0.15	6.8119e-06
Sec61g	1.05405e-09	0.418656	0.866	0.792	1.63547e-05
Cpq	1.2204e-09	-1.50655	0.043	0.161	1.89357e-05
mt-Co1	1.3872e-09	-0.698938	0.832	0.889	2.15237e-05
Atp5l	1.77416e-09	0.465474	0.783	0.698	2.75278e-05
Agr2	2.04103e-09	0.708074	0.83	0.742	3.16687e-05
Rpl5	2.299e-09	0.485725	0.775	0.703	3.56712e-05
Spint1	3.08735e-09	-1.07756	0.111	0.258	4.79033e-05
Pfn1	4.62902e-09	0.535414	0.814	0.709	7.18239e-05
Mmp7	4.86398e-09	0.814647	0.706	0.544	7.54695e-05
Cfl1	9.50695e-09	0.673794	0.717	0.599	0.00014751
Ptma	2.61761e-08	0.4512	0.856	0.757	0.000406148
Cox8a	2.88496e-08	0.388258	0.85	0.79	0.00044763
mt-Nd4	3.87123e-08	-0.711141	0.65	0.764	0.00060066
Scgb2b27	4.34456e-08	-2.17005	0.026	0.115	0.000674101
Rpl23	4.5398e-08	0.291719	0.939	0.889	0.000704395
Rps16	5.04921e-08	0.353593	0.927	0.894	0.000783435
Rps27	5.27828e-08	0.293796	0.972	0.954	0.000818978
Fbp1	5.54461e-08	2.18315	0.156	0.05	0.000860302
Dbi	5.5672e-08	0.772455	0.597	0.484	0.000863808
mt-Cytb	5.99523e-08	-0.631899	0.781	0.859	0.00093022
Rps10	8.93102e-08	0.336553	0.872	0.807	0.00138574
Tpt1	9.75036e-08	0.329159	0.939	0.883	0.00151287
Tff3	9.88249e-08	2.08177	0.194	0.08	0.00153337
Ndufa7	1.0368e-07	0.444145	0.783	0.707	0.0016087
Cox7a2	1.17604e-07	0.518974	0.735	0.631	0.00182475
Rpl39	1.1875e-07	0.312671	0.919	0.879	0.00184253
Tnks	1.21404e-07	-1.65701	0.02	0.1	0.00188371
Ccl25	1.30409e-07	-1.56494	0.02	0.1	0.00202342
Rps28	1.34588e-07	0.341205	0.941	0.928	0.00208826
Serf2	1.93705e-07	0.336332	0.879	0.835	0.00300553
Uqcrh	2.22644e-07	0.411443	0.796	0.69	0.00345454
Sgpp1	2.50711e-07	-0.970599	0.186	0.328	0.00389004
Cox6b1	2.85418e-07	0.391889	0.794	0.716	0.00442854
Ppia	2.96874e-07	0.363456	0.879	0.803	0.0046063
Rpl32	3.07381e-07	0.358184	0.951	0.931	0.00476933
Rps27a	3.2307e-07	0.345149	0.917	0.885	0.00501275
Eif4a1	3.24515e-07	0.601737	0.761	0.659	0.00503517
Cystm1	3.81093e-07	0.357519	0.822	0.748	0.00591304
Chchd2	4.86023e-07	0.390992	0.826	0.761	0.00754113
Usmg5	6.01311e-07	0.461189	0.696	0.597	0.00932994
Calm2	8.95718e-07	0.542449	0.69	0.61	0.013898
mt-Atp6	9.2488e-07	-0.615527	0.874	0.9	0.0143504
AL590144.2	9.31069e-07	1.35235	0.308	0.195	0.0144465
Rpl35a	1.06758e-06	0.28291	0.929	0.902	0.0165645
mt-Co2	1.14351e-06	-0.652742	0.702	0.783	0.0177427
Gm26917	1.45879e-06	-1.17018	0.231	0.369	0.0226346
Dcaf12l1	1.53388e-06	-2.61195	0.026	0.1	0.0237997
Rps14	1.54155e-06	0.269043	0.949	0.933	0.0239187
Srek1	1.66348e-06	-1.16209	0.113	0.23	0.0258105
Mogs	1.70173e-06	-1.794	0.043	0.13	0.026404
mt-Nd1	1.77253e-06	-0.545413	0.763	0.837	0.0275026
Hspb1	1.82573e-06	0.697905	0.721	0.644	0.0283281
Rpl36a	1.96849e-06	0.419885	0.82	0.764	0.030543
Rps17	2.03055e-06	0.330414	0.891	0.848	0.0315059
Rps15a	2.10295e-06	0.303735	0.875	0.844	0.0326294
Uqcr11	2.18977e-06	0.355486	0.802	0.764	0.0339765
Ndufa4	2.50979e-06	0.356217	0.777	0.683	0.0389418
Nisch	2.54656e-06	-0.930423	0.156	0.286	0.0395124
Ccser2	2.74276e-06	-1.01989	0.121	0.236	0.0425566
Rpl36al	3.32805e-06	0.289106	0.848	0.807	0.051638
Rps13	3.50811e-06	0.330931	0.866	0.839	0.0544319
Ar	3.60285e-06	-0.820193	0.123	0.239	0.0559018
Rps23	3.62682e-06	0.273472	0.947	0.926	0.0562737
Cox6a1	3.84385e-06	0.370121	0.777	0.69	0.0596412
mt-Nd5	4.39852e-06	-1.10246	0.251	0.382	0.0682474
Tmem181a	4.63837e-06	-0.885729	0.049	0.134	0.071969
Tmem258	5.22998e-06	0.495221	0.708	0.612	0.0811484
Rpl28	5.46991e-06	0.29177	0.879	0.874	0.0848712
Bmpr1b	5.73465e-06	-0.963183	0.069	0.165	0.0889789
Selenok	6.09584e-06	0.410038	0.749	0.627	0.094583
Eef1a1	6.43824e-06	0.257209	0.974	0.952	0.0998957
Emp1	6.48985e-06	1.93089	0.18	0.085	0.100696
Cst3	7.01567e-06	0.394485	0.796	0.722	0.108855
Cbr2	7.07471e-06	-0.969345	0.113	0.221	0.109771
AI314180	7.45042e-06	-1.48539	0.077	0.171	0.115601
Sec61b	7.6092e-06	0.358163	0.808	0.755	0.118064
Gm42418	7.96352e-06	-1.1003	0.344	0.479	0.123562
Srp9	8.1773e-06	0.419473	0.731	0.651	0.126879
Sval1	8.18668e-06	3.35468	0.101	0.03	0.127024
Exoc4	8.44933e-06	-1.21921	0.065	0.156	0.1311
Cox6c	8.55778e-06	0.438311	0.779	0.701	0.132783
Rpl23a	8.64073e-06	0.288725	0.907	0.889	0.13407
Pdia6	8.94693e-06	0.51343	0.783	0.714	0.138821
Pcp4l1	9.03694e-06	1.43233	0.204	0.106	0.140217
Sod2	9.8389e-06	0.705843	0.538	0.438	0.15266
Tma7	1.01471e-05	0.514708	0.68	0.614	0.157443
Rps11	1.02577e-05	0.288409	0.917	0.885	0.159159
Rpl34	1.10507e-05	0.300787	0.907	0.863	0.171462
Rrbp1	1.34282e-05	-0.763519	0.421	0.547	0.208352
Rpl37	1.36364e-05	0.251089	0.951	0.92	0.211583
Selenow	1.37345e-05	0.518722	0.628	0.536	0.213105
Rps25	1.38507e-05	0.274438	0.907	0.859	0.214907
Timp4	1.39101e-05	-1.66607	0.049	0.128	0.215829
Tmx2	1.42415e-05	-0.56436	0.047	0.128	0.220972
2310001H17Rik	1.49672e-05	0.903674	0.405	0.306	0.232232
5430419D17Rik	1.58083e-05	-1.57952	0.113	0.206	0.245281
Naca	1.64602e-05	0.34477	0.824	0.766	0.255396
Ssr4	1.67211e-05	0.370981	0.818	0.759	0.259444
Rpl10-ps3	1.72448e-05	0.509965	0.613	0.529	0.26757
Tomm7	1.92483e-05	0.360076	0.721	0.638	0.298656
Mlph	1.94538e-05	-0.478589	0.138	0.254	0.301845
Rplp2	1.95486e-05	0.270192	0.927	0.889	0.303316
Rgs2	2.10275e-05	-1.07936	0.132	0.236	0.326263
Cops9	2.11139e-05	0.442605	0.664	0.573	0.327603
Rps7	2.25359e-05	0.298031	0.895	0.848	0.349668
Crabp1	2.2747e-05	-1.43714	0.034	0.102	0.352942
Neat1	2.3924e-05	-0.587055	0.285	0.408	0.371205
Akap9	2.62305e-05	-0.907469	0.125	0.23	0.406993
Clk1	2.62744e-05	-0.746928	0.176	0.295	0.407673
Oaz1	2.8493e-05	0.326188	0.838	0.779	0.442098
Inafm1	3.00282e-05	-0.864497	0.083	0.174	0.465917
Serping1	3.02037e-05	1.86771	0.113	0.041	0.46864
Rps3a1	3.0707e-05	0.310295	0.868	0.82	0.47645
Retnla	3.07692e-05	1.63999	0.103	0.035	0.477415
Dkkl1	3.40072e-05	1.44343	0.107	0.037	0.527656
Asrgl1	3.47313e-05	-0.868651	0.093	0.184	0.538891
Prpf4b	3.48668e-05	-0.932798	0.172	0.289	0.540994
Tle4	3.526e-05	-1.25955	0.051	0.128	0.547094
Nucb2	3.53631e-05	-0.797262	0.172	0.286	0.548694
Adi1	3.71703e-05	-0.767199	0.075	0.163	0.576734
Gucd1	4.01223e-05	-1.15589	0.065	0.148	0.622538
Ncln	4.07552e-05	-1.27957	0.061	0.141	0.632357
Hint1	4.13798e-05	0.429604	0.743	0.672	0.642049
Luzp1	4.15574e-05	-1.4351	0.075	0.161	0.644805
Cox7a2l	4.22388e-05	0.459528	0.698	0.636	0.655377
Pim3	4.37622e-05	-0.789846	0.17	0.284	0.679014
Lcn2	4.42314e-05	-2.54393	0.042	0.111	0.686294
Syvn1	4.68957e-05	-0.763442	0.166	0.278	0.727634
Abo	4.70946e-05	-1.52579	0.055	0.13	0.73072
Lima1	4.9715e-05	-0.742057	0.156	0.26	0.771378
Rpl10	5.0169e-05	0.264228	0.957	0.915	0.778423
Kcnq1ot1	5.11116e-05	-0.980663	0.095	0.187	0.793048
Rpl10a	5.20418e-05	0.278005	0.901	0.863	0.807481
Thoc2	5.61691e-05	-0.504208	0.132	0.241	0.87152
Cat	5.62087e-05	-0.954199	0.036	0.102	0.872134
Hnrnpl	5.68217e-05	-0.461441	0.211	0.334	0.881645
Minos1	6.39466e-05	0.35576	0.749	0.666	0.992195
4932438A13Rik	6.65513e-05	-1.18982	0.065	0.145	1
Fbxo28	6.81284e-05	-1.53576	0.055	0.13	1
Rnase1	7.97531e-05	0.435666	0.658	0.523	1
Uqcrb	8.08092e-05	0.342037	0.731	0.666	1
Malat1	8.4906e-05	-0.900837	0.86	0.842	1
Rbx1	8.79309e-05	0.449817	0.617	0.54	1
Cntnap2	9.30555e-05	-1.75198	0.051	0.121	1
mt-Nd3	9.97408e-05	-0.386139	0.316	0.456	1
Arglu1	9.98058e-05	-0.646904	0.217	0.334	1
Slc9a2	0.000102744	-0.545532	0.101	0.189	1
Mkln1	0.00010555	-0.85282	0.121	0.219	1
Slc39a8	0.000105643	-0.979787	0.176	0.275	1
Ppib	0.000107761	0.344572	0.785	0.716	1
Cldn3	0.000111742	-0.380545	0.52	0.629	1
Ndufv3	0.000125264	0.307458	0.696	0.638	1
Clec2d	0.000128604	-0.770915	0.168	0.273	1
Eif2s3y	0.000131825	-1.18637	0.115	0.206	1
Col3a1	0.000132433	1.42476	0.109	0.043	1
1110012L19Rik	0.00013499	-0.723229	0.055	0.128	1
Snrnp70	0.000136865	-0.695805	0.283	0.401	1
Zfp697	0.000141312	-1.12287	0.095	0.182	1
Btbd7	0.000145273	-0.872246	0.038	0.1	1
Txn1	0.000146444	0.305394	0.706	0.631	1
Rbm39	0.000147577	-0.50099	0.395	0.512	1
Ndufa1	0.000149165	0.366856	0.747	0.692	1
Eif5a	0.000151473	0.37518	0.755	0.694	1
Pigr	0.000151678	-0.972244	0.243	0.343	1
Rnf167	0.000152655	-0.500381	0.111	0.204	1
Serpine2	0.000158825	0.981488	0.379	0.28	1
Cyb5a	0.000163499	0.420967	0.638	0.555	1
Kmt2d	0.000164216	-1.77504	0.055	0.124	1
Ost4	0.000164238	0.374653	0.733	0.696	1
Cox7c	0.000164645	0.265058	0.796	0.738	1
mt-Nd4l	0.000164661	-0.518571	0.158	0.265	1
Manf	0.000165047	0.294537	0.779	0.681	1
Rpl4	0.000165867	0.262876	0.86	0.822	1
Uqcr10	0.000169503	0.321494	0.725	0.646	1
Dusp10	0.000170067	-0.39447	0.103	0.191	1
Zbtb16	0.000170082	-1.34533	0.071	0.148	1
Agpat3	0.000170604	-0.680039	0.075	0.154	1
F2rl1	0.000184042	-0.578691	0.051	0.119	1
Prdx6	0.000195407	0.354552	0.895	0.902	1
Glrx	0.000198714	-1.30605	0.055	0.124	1
Arf4	0.000199843	0.465589	0.67	0.616	1
9130008F23Rik	0.000201275	-0.937515	0.075	0.152	1
Adgrl2	0.000202868	-1.90515	0.043	0.104	1
Cd63	0.000205902	0.516451	0.654	0.586	1
Ccdc85c	0.000207158	2.50719	0.113	0.05	1
Ptpra	0.000213414	-1.00758	0.081	0.161	1
Cebpb	0.000213525	0.629471	0.504	0.419	1
Krt19	0.000220628	0.307759	0.866	0.787	1
Pdia3	0.00022206	0.490906	0.715	0.662	1
Pbsn	0.000226979	0.301679	0.881	0.829	1
Ccdc107	0.000227215	-0.690486	0.123	0.219	1
Swi5	0.000233264	0.388101	0.684	0.605	1
Smim19	0.00024016	-0.444528	0.146	0.247	1
Prrc2a	0.000245199	-0.787345	0.166	0.269	1
Uty	0.000246389	-1.29318	0.065	0.137	1
Dnajc1	0.000247067	-0.806767	0.158	0.254	1
Mapk13	0.000254337	-1.09198	0.099	0.182	1
Dcun1d1	0.000262691	-1.14426	0.075	0.15	1
Hmox1	0.000265087	0.788468	0.121	0.054	1
Lsm14a	0.000273558	-0.824718	0.13	0.223	1
Fubp1	0.000273713	-0.615282	0.14	0.234	1
Atp5c1	0.000280576	0.393612	0.632	0.557	1
Sf3b3	0.000297004	-0.53473	0.089	0.169	1
Dyrk2	0.000301723	-1.58519	0.043	0.104	1
Clcn3	0.000311509	-0.331887	0.182	0.284	1
Rpl27	0.000313786	0.253498	0.836	0.796	1
Ccnk	0.000325682	-0.685376	0.055	0.121	1
Golgb1	0.000325929	-0.781853	0.206	0.308	1
Lamc2	0.000347361	-0.461438	0.079	0.154	1
Ahcyl2	0.000348369	-0.525105	0.123	0.21	1
Nktr	0.000350427	-0.604073	0.2	0.302	1
Snhg12	0.000357007	-0.437561	0.121	0.21	1
Cited4	0.000358461	-0.631437	0.043	0.104	1
Clip1	0.000367276	-0.985877	0.089	0.169	1
Safb2	0.000372695	-0.837391	0.142	0.234	1
Chchd10	0.000375584	0.559294	0.498	0.421	1
Bbx	0.000378297	-1.26385	0.057	0.124	1
Mt3	0.000378762	0.405125	0.407	0.299	1
Prkab2	0.000393094	-0.627007	0.073	0.148	1
Ndufa12	0.000411389	0.386746	0.585	0.512	1
Stt3a	0.00041335	-0.324098	0.273	0.388	1
Golga4	0.000436282	-0.704063	0.204	0.306	1
Slc4a7	0.000437089	-0.635277	0.053	0.117	1
Srsf5	0.000442039	-0.675307	0.415	0.527	1
Nemf	0.000443743	-1.43876	0.123	0.206	1
Eif3k	0.000444919	0.452041	0.617	0.56	1
Atp6v1g1	0.000450989	0.525156	0.545	0.482	1
Rapgef6	0.000456664	-1.23226	0.055	0.119	1
Tor3a	0.00045789	-0.796218	0.061	0.128	1
Tmed3	0.000462567	0.360538	0.741	0.685	1
Yipf4	0.00046602	-0.437343	0.31	0.421	1
mt-Nd2	0.000473539	-0.552832	0.478	0.581	1
R3hdm1	0.000475215	-0.663988	0.099	0.182	1
Wwc1	0.000489541	-0.911905	0.061	0.128	1
Tnrc6a	0.000493857	-0.972117	0.126	0.213	1
Dmxl1	0.000497908	-1.32204	0.063	0.13	1
Chd9	0.000502549	-0.790621	0.095	0.171	1
Edf1	0.000505253	0.346462	0.688	0.642	1
Ank3	0.000516573	-0.737436	0.16	0.256	1
Rpl22	0.000522168	0.26355	0.791	0.757	1
Cdk19	0.00052457	-0.34654	0.089	0.167	1
Eif2ak3	0.000527642	-0.698077	0.099	0.178	1
Bcas3	0.000527894	-1.24975	0.055	0.117	1
Smim14	0.000529701	0.265269	0.775	0.69	1
Sppl2a	0.000531223	-0.618144	0.085	0.158	1
Dstn	0.000541871	0.557108	0.737	0.677	1
Araf	0.000549713	-0.875902	0.172	0.267	1
Arhgef5	0.000564608	-0.707368	0.142	0.232	1
Lpcat4	0.000583323	-0.609235	0.051	0.113	1
Kmt2e	0.000585947	-0.546563	0.121	0.204	1
Ivd	0.000594596	-0.665814	0.067	0.137	1
Timp1	0.000598218	2.3247	0.107	0.05	1
Upf3b	0.000600797	-1.04626	0.115	0.195	1
Mpped2	0.000608838	-0.737723	0.047	0.106	1
Rps27rt	0.000614509	0.320886	0.702	0.668	1
H2afz	0.000617196	0.420088	0.702	0.638	1
Rpl29	0.000638074	0.261272	0.864	0.822	1
Arfgef3	0.000663617	-1.00869	0.125	0.206	1
Dhrs7	0.000675912	-0.653314	0.121	0.206	1
Usp19	0.000681447	-0.812352	0.113	0.195	1
Bcl2l14	0.000688856	-0.747685	0.176	0.269	1
Casz1	0.000704852	-0.419017	0.121	0.204	1
Map7	0.000718665	-0.817152	0.071	0.139	1
Mdm4	0.000739391	-0.535166	0.059	0.124	1
Ddx47	0.000742238	-1.11244	0.063	0.128	1
Aldh1a1	0.00077065	-0.620611	0.043	0.1	1
Akr1b3	0.000790082	0.258775	0.777	0.703	1
Atp5h	0.000825309	0.266788	0.775	0.729	1
Psmb1	0.000855021	0.398573	0.634	0.575	1
Fryl	0.000860637	-0.62932	0.057	0.119	1
Nhlrc2	0.000866713	-1.38631	0.045	0.102	1
Timm8b	0.000868518	0.37682	0.569	0.505	1
Pds5a	0.000877232	-0.556426	0.087	0.161	1
Psme4	0.00088216	-0.90517	0.134	0.219	1
Tubb4b	0.000884171	0.764028	0.458	0.403	1
Edn1	0.000907658	-0.595313	0.049	0.106	1
Ftl1-ps1	0.000920665	1.4479	0.221	0.148	1
Prpf39	0.000927048	-1.12873	0.075	0.143	1
Cdkn1a	0.000940164	0.975471	0.213	0.137	1
Pgap2	0.000950364	-0.594115	0.407	0.482	1
Napg	0.000952115	-1.4671	0.077	0.145	1
Ankrd12	0.000959322	-1.31687	0.119	0.197	1
Adck5	0.000960392	-0.965268	0.109	0.184	1
Ier5	0.000969905	0.679494	0.251	0.169	1
Ier3ip1	0.000973476	0.58435	0.599	0.551	1
Mroh1	0.000984024	-1.46101	0.083	0.152	1
Ndufa5	0.000990664	0.457705	0.508	0.436	1
Tnfrsf21	0.00100127	-0.590704	0.079	0.145	1
Foxp1	0.00101448	-0.397845	0.111	0.193	1
Slc39a4	0.00103009	-1.91983	0.049	0.106	1
Elf5	0.00103375	-1.07986	0.049	0.106	1
Ndufa2	0.00105008	0.287266	0.717	0.685	1
Pim1	0.00106287	1.39625	0.188	0.117	1
Rabac1	0.00107489	0.282885	0.739	0.681	1
Vps4a	0.00110731	-0.722755	0.071	0.137	1
Tmem256	0.00111473	0.368635	0.603	0.538	1
B4galnt1	0.00111601	-0.251989	0.126	0.21	1
Man2b1	0.00111763	1.03727	0.209	0.137	1
S100a9	0.00113331	1.07938	0.211	0.139	1
Tra2a	0.00113994	-0.550978	0.174	0.262	1
Nup88	0.00114729	-1.31745	0.049	0.106	1
Afdn	0.00117831	-0.499506	0.091	0.163	1
Ociad1	0.00118303	-0.33853	0.273	0.386	1
Papss1	0.00118587	-0.659095	0.126	0.208	1
Myh9	0.00118969	-0.56252	0.174	0.269	1
Gbf1	0.0011979	-1.14948	0.123	0.2	1
Srsf4	0.00122972	-1.05911	0.065	0.128	1
Nfe2l1	0.00125436	-0.530371	0.229	0.328	1
Kdm5a	0.00125903	-0.573646	0.097	0.171	1
Ptprk	0.00126363	-0.654668	0.083	0.152	1
Ddt	0.00126393	0.628902	0.435	0.367	1
Stk25	0.00131019	-0.62238	0.166	0.254	1
Dnajc5	0.00132124	-0.871292	0.148	0.23	1
Zc3h7a	0.00132444	-0.808409	0.138	0.217	1
Gjb2	0.00134437	-1.31387	0.055	0.113	1
Ccl5	0.00136803	-1.03268	0.071	0.134	1
Pid1	0.00137036	-0.603303	0.121	0.2	1
Sipa1l3	0.00137833	-0.469463	0.059	0.119	1
Birc6	0.00138227	-0.622478	0.168	0.256	1
Psmb2	0.00139762	0.634024	0.508	0.475	1
Top2b	0.00139958	-1.05532	0.073	0.139	1
Ly6e	0.00144674	0.341196	0.711	0.659	1
Cdk12	0.00146243	-0.552896	0.089	0.158	1
Gm30025	0.00147857	1.83188	0.126	0.067	1
Ccdc34	0.00151118	-0.876458	0.073	0.137	1
Rpl22l1	0.00151901	0.334765	0.787	0.711	1
Penk	0.0015201	1.63132	0.121	0.063	1
Psmb7	0.00152342	0.343317	0.468	0.386	1
Sdf2l1	0.00152573	0.420118	0.644	0.599	1
Ndufa10	0.00153079	-0.458178	0.225	0.323	1
Trip11	0.00154213	-0.554407	0.101	0.174	1
Mrpl57	0.00154855	0.553654	0.494	0.436	1
Flcn	0.00157128	-0.650013	0.073	0.137	1
Sap18	0.00157775	0.660859	0.47	0.401	1
Hk2	0.00158227	-0.457853	0.079	0.145	1
Rpl13a	0.00159639	0.283492	0.741	0.725	1
Abhd13	0.00159867	-0.838342	0.055	0.113	1
Ddx50	0.00161366	-0.411117	0.204	0.299	1
Gramd1a	0.00164431	-0.774288	0.105	0.178	1
Slc45a3	0.00164827	-0.895051	0.134	0.215	1
Kdm5c	0.00169893	-0.758656	0.071	0.134	1
Rhoa	0.00170349	0.574298	0.575	0.516	1
Tcf25	0.00171829	-0.56247	0.407	0.499	1
Mlec	0.00173678	-0.62661	0.225	0.319	1
Dcaf13	0.00176302	-0.830493	0.065	0.126	1
Yeats2	0.00177078	-0.738786	0.085	0.152	1
Aurkaip1	0.00179015	0.638343	0.472	0.412	1
Polb	0.00179201	-0.337041	0.213	0.317	1
Eif3f	0.0017935	0.275008	0.704	0.631	1
Lars2	0.00180214	-1.22699	0.087	0.15	1
Numa1	0.00181807	-1.36744	0.073	0.134	1
Coa3	0.00185485	0.631727	0.482	0.432	1
Cobll1	0.00186811	-0.91345	0.164	0.252	1
Atrx	0.00187493	-0.772382	0.144	0.226	1
Dynll1	0.00188011	0.35934	0.706	0.642	1
Ndufa6	0.00190455	0.314555	0.721	0.649	1
Smdt1	0.00192399	0.362569	0.654	0.601	1
Dapk1	0.00192664	-1.20496	0.085	0.15	1
Zcchc6	0.00205251	-1.36883	0.089	0.154	1
Vps37a	0.00207274	-0.786419	0.097	0.165	1
Papd4	0.00209701	-1.79372	0.057	0.113	1
Nup153	0.00212131	-0.744749	0.049	0.102	1
2010107E04Rik	0.00214301	0.351219	0.674	0.612	1
Kctd1	0.00216863	-1.0197	0.051	0.106	1
Sorbs2	0.00218135	0.305912	0.069	0.13	1
Ogt	0.00218813	-0.496667	0.158	0.245	1
Mindy1	0.00225191	-0.439952	0.142	0.221	1
Fus	0.00225327	-0.455	0.215	0.31	1
Eef1d	0.00227127	0.372762	0.64	0.592	1
Uhrf1bp1l	0.00228005	-1.05272	0.055	0.111	1
Ankrd11	0.00229587	-0.473507	0.13	0.208	1
Ndufb2	0.0023087	0.437196	0.607	0.564	1
Fkbp11	0.00231697	0.344777	0.615	0.549	1
Rb1cc1	0.0023554	-0.519069	0.073	0.134	1
Slc44a3	0.00239311	-0.584442	0.055	0.111	1
Tubb5	0.00239633	0.795065	0.403	0.332	1
Phip	0.00239862	-0.39355	0.073	0.134	1
Tmem59	0.00239894	0.423415	0.636	0.575	1
Gdi1	0.00240411	-0.797825	0.123	0.197	1
Arid1b	0.00242319	-0.655263	0.083	0.148	1
Impad1	0.00245031	0.46388	0.079	0.145	1
Tmem50a	0.00245165	-0.363306	0.247	0.341	1
Large2	0.00246212	-1.26939	0.055	0.108	1
Tcf7l2	0.00246949	-1.1311	0.123	0.193	1
Fmr1	0.0024856	-0.924318	0.049	0.102	1
Cldn23	0.00250446	0.522231	0.071	0.132	1
Myo5c	0.00251576	-0.752505	0.162	0.245	1
Pla2g16	0.00252144	0.714966	0.37	0.308	1
Pja2	0.00254829	-0.673684	0.113	0.184	1
Calr	0.00256453	0.323104	0.775	0.757	1
Gigyf2	0.0025751	-0.560232	0.073	0.134	1
Gabarap	0.00259556	0.28763	0.765	0.707	1
Cutal	0.00259668	-0.561033	0.057	0.113	1
Herc4	0.00260984	-1.37778	0.067	0.124	1
Nhp2	0.00262122	0.583686	0.478	0.421	1
Myo1c	0.00265286	-1.30832	0.071	0.13	1
Snrpg	0.00266306	0.543239	0.528	0.479	1
Tanc2	0.00266543	-1.04168	0.063	0.119	1
Camk2b	0.00269481	-0.378527	0.061	0.119	1
Gphn	0.00269538	-1.32398	0.059	0.113	1
Gse1	0.00271117	-0.955473	0.061	0.117	1
AC149090.1	0.00273712	-0.552383	0.093	0.161	1
Nudcd3	0.00275433	-1.11786	0.097	0.163	1
Tbc1d9b	0.00276139	-0.33332	0.073	0.134	1
Sipa1l1	0.00277173	-1.33857	0.069	0.126	1
Fabp5	0.00277511	1.14989	0.296	0.23	1
Oxr1	0.00281163	-0.407638	0.087	0.154	1
Socs3	0.0028543	1.29747	0.142	0.082	1
Son	0.00292619	-0.515847	0.34	0.436	1
Ubap2l	0.00293472	-0.777342	0.156	0.232	1
Ivns1abp	0.00294247	-0.535643	0.289	0.388	1
Cdc73	0.00295548	-0.790695	0.095	0.161	1
Larp4	0.00299245	-0.376095	0.13	0.206	1
Pdrg1	0.00300055	-0.494811	0.219	0.31	1
Pcmt1	0.00300491	-0.443462	0.19	0.282	1
Eif4h	0.00300829	-0.388595	0.196	0.282	1
Cept1	0.00301741	-1.06601	0.055	0.108	1
Pik3ca	0.00302241	-0.814605	0.059	0.115	1
Mgst1	0.00304519	-1.23361	0.069	0.126	1
Phlda1	0.00307672	-0.380495	0.221	0.304	1
Slc35a2	0.00308126	-0.514067	0.105	0.171	1
Tmsb10	0.00310902	0.602522	0.318	0.243	1
Tm9sf4	0.00317277	-1.18487	0.075	0.134	1
Cldn10	0.00319267	-0.490195	0.093	0.156	1
Tnrc6b	0.00330841	-0.527486	0.095	0.163	1
Coq5	0.00334956	-0.561402	0.057	0.111	1
Cenpx	0.00336154	0.705551	0.437	0.384	1
Hist1h4d	0.00337588	-0.888773	0.073	0.13	1
Sumo1	0.0033821	0.635909	0.466	0.419	1
Jun	0.00338508	-0.720302	0.472	0.564	1
Ppp3r1	0.00345095	-0.306487	0.144	0.223	1
Nat8f1	0.00348531	-1.04889	0.051	0.102	1
B230219D22Rik	0.00348573	-0.558752	0.128	0.202	1
Borcs8	0.00352447	-0.779191	0.156	0.232	1
Secisbp2l	0.00358456	-0.749441	0.091	0.152	1
Sec11c	0.00359405	0.282245	0.751	0.675	1
Rrp1	0.0036039	-0.755338	0.209	0.295	1
Nfat5	0.00361448	-0.507225	0.132	0.208	1
Tnpo2	0.00363079	-0.579594	0.111	0.18	1
Nup98	0.00363106	-0.399506	0.115	0.184	1
Slc35a4	0.0036635	-0.727604	0.109	0.176	1
Camk1d	0.00366884	-0.918795	0.063	0.117	1
Atp5g2	0.00367354	0.293856	0.698	0.631	1
Hook3	0.00370968	-0.888021	0.069	0.126	1
Cnot7	0.00373096	-0.625355	0.142	0.217	1
Nbas	0.00373266	-0.356297	0.057	0.111	1
Psma1	0.00375206	0.709031	0.393	0.338	1
Lyplal1	0.00376533	-0.69993	0.051	0.102	1
Tia1	0.00381457	-0.940617	0.085	0.145	1
Cox7b	0.00381744	0.254862	0.723	0.653	1
Hk1	0.0038658	-0.781491	0.053	0.104	1
Dst	0.00391313	-0.442111	0.105	0.174	1
Tmem57	0.00393337	-0.314705	0.089	0.152	1
Sirt7	0.00398582	-0.712951	0.091	0.154	1
Gt(ROSA)26Sor	0.00398874	0.847983	0.184	0.121	1
Prr14	0.0039976	-0.443191	0.059	0.113	1
Cope	0.0039987	0.358298	0.656	0.623	1
Amn1	0.00401526	-0.328523	0.067	0.124	1
Eif3c	0.00405349	-0.300936	0.269	0.367	1
Mrps25	0.00409556	-0.750503	0.14	0.217	1
Chka	0.00413257	-0.573175	0.338	0.434	1
Gapvd1	0.00415239	-1.01606	0.111	0.178	1
Twf2	0.00420968	-0.684596	0.061	0.115	1
Cers2	0.00422231	-0.65984	0.103	0.171	1
Myc	0.00424233	-0.351327	0.16	0.241	1
Hivep2	0.00425483	-0.923265	0.063	0.117	1
Dlg1	0.00427446	-0.710983	0.067	0.124	1
Tmbim6	0.00429716	0.262053	0.713	0.668	1
Timp3	0.00433415	1.40554	0.19	0.128	1
Pxn	0.00436849	-1.07851	0.099	0.161	1
Fkbp1a	0.00439419	0.709616	0.429	0.382	1
Dusp16	0.00439647	0.584248	0.069	0.126	1
Sccpdh	0.00445845	-0.897174	0.051	0.1	1
Ide	0.00452743	-0.453062	0.099	0.165	1
Hexb	0.00453053	0.679396	0.138	0.082	1
Lars	0.00453921	-0.440556	0.123	0.193	1
Upk1a	0.00456462	-0.496795	0.105	0.169	1
Pias1	0.00457733	-0.466045	0.057	0.108	1
Exosc1	0.00475021	-0.259573	0.087	0.15	1
Psmd8	0.00477703	0.608905	0.478	0.434	1
Zmym5	0.00479812	-0.819331	0.093	0.156	1
Llph	0.00487513	0.402655	0.506	0.443	1
Ddost	0.00488586	0.473197	0.575	0.514	1
Trappc6a	0.00492375	0.584398	0.488	0.432	1
Gpr108	0.0049416	-0.396217	0.156	0.234	1
Itch	0.00494833	-0.775758	0.077	0.134	1
Fxyd5	0.00495574	1.51531	0.138	0.085	1
Prr13	0.0049651	0.415784	0.498	0.44	1
Scaf1	0.00501823	-0.355506	0.065	0.119	1
Fam173b	0.00506527	-0.530357	0.055	0.106	1
Slc35f5	0.00507488	-0.554235	0.154	0.228	1
Pink1	0.00508585	-0.591384	0.164	0.243	1
Atp5g1	0.00508864	0.270609	0.696	0.651	1
Sub1	0.00510391	0.408586	0.607	0.551	1
Aak1	0.00514114	-0.608171	0.109	0.174	1
Nit2	0.00516936	-0.377993	0.061	0.113	1
Grpel2	0.00519363	-0.26301	0.065	0.119	1
Atp5j2	0.00519392	0.258889	0.749	0.716	1
Eef1b2	0.00522911	0.257264	0.69	0.657	1
H3f3a	0.00523434	0.441164	0.654	0.597	1
Nme2	0.00527112	0.856837	0.245	0.178	1
Coro2a	0.00527628	0.373095	0.154	0.093	1
Dtd1	0.00529442	-0.382153	0.051	0.1	1
Acin1	0.00531005	-0.606271	0.154	0.226	1
Gne	0.00531664	-0.376367	0.132	0.197	1
Golph3l	0.00532744	-0.575976	0.053	0.102	1
Cadm1	0.00532971	-0.488808	0.097	0.161	1
Trappc5	0.00539382	-0.325293	0.223	0.312	1
Ppp1ca	0.00541563	0.490001	0.538	0.486	1
Zkscan3	0.00544366	-0.5548	0.053	0.102	1
Gpr155	0.00544406	-0.520024	0.063	0.115	1
Prlr	0.0054916	-0.301148	0.245	0.338	1
Pex19	0.00553638	-0.604641	0.069	0.124	1
Plbd2	0.00555547	0.448869	0.079	0.139	1
Pik3ip1	0.00556217	-0.419308	0.053	0.102	1
Prkca	0.0057081	-0.31903	0.202	0.284	1
Mrpl36	0.00572764	0.772808	0.366	0.315	1
Sigmar1	0.00577541	-0.665337	0.063	0.115	1
Slc25a5	0.00579285	0.347868	0.668	0.612	1
Clk4	0.00586121	-0.890862	0.103	0.165	1
Dap	0.00589729	0.47797	0.534	0.495	1
Pcf11	0.00591161	-0.51229	0.111	0.174	1
Lmbrd2	0.00596213	-0.304038	0.081	0.139	1
Gcc2	0.00603208	-0.799941	0.115	0.18	1
Elob	0.00604575	0.256087	0.767	0.74	1
Bod1l	0.00611949	-0.505418	0.075	0.13	1
Rcn1	0.00614254	0.368842	0.581	0.547	1
Anxa1	0.00621186	-0.841201	0.172	0.247	1
Fmc1	0.00638063	0.611507	0.375	0.328	1
Amigo1	0.00640462	-0.762768	0.071	0.124	1
Gpr89	0.00640568	-0.411495	0.075	0.132	1
Pex6	0.0064105	-1.19492	0.073	0.126	1
Gpr137	0.00641979	-0.87567	0.063	0.115	1
Setd7	0.00644183	-0.912532	0.085	0.141	1
Emc2	0.0064656	0.66299	0.283	0.221	1
Cyba	0.0064777	0.985069	0.16	0.102	1
Spg20	0.00650017	-0.69158	0.055	0.104	1
Pde9a	0.00653371	-0.502168	0.069	0.121	1
Dnajb2	0.0065483	-0.523156	0.176	0.254	1
Sltm	0.00663072	-0.844684	0.123	0.189	1
Nqo2	0.00670845	0.930096	0.111	0.063	1
Ptpn11	0.00671106	-0.329911	0.107	0.171	1
Srpk2	0.00678103	-0.525241	0.119	0.187	1
Snx4	0.00689085	-0.911208	0.087	0.145	1
St7l	0.00689634	-0.690527	0.061	0.111	1
Ufc1	0.00692689	0.412239	0.514	0.466	1
Mnat1	0.00695956	-0.292598	0.109	0.174	1
Sgms1	0.00697144	-0.560843	0.059	0.108	1
Rab1a	0.00700597	0.388025	0.553	0.488	1
Sel1l	0.0070178	-0.333815	0.211	0.291	1
Spty2d1	0.00704418	-0.405805	0.16	0.234	1
Cgn	0.00711615	-0.262908	0.077	0.132	1
Supt5	0.00717336	-0.477744	0.204	0.284	1
Spsb3	0.00720846	-0.688717	0.053	0.1	1
Bri3bp	0.00720879	-0.343438	0.063	0.115	1
Myzap	0.00729896	-0.374699	0.055	0.104	1
Ptbp1	0.00730828	-0.392175	0.182	0.26	1
Bag5	0.00737601	0.298688	0.067	0.119	1
Sft2d2	0.00745818	-0.381322	0.146	0.217	1
Ptprf	0.00749447	-0.734632	0.132	0.2	1
Zcchc7	0.00754611	-0.809193	0.107	0.169	1
Cct5	0.00766721	0.499336	0.453	0.412	1
Actn4	0.0077296	-0.316079	0.237	0.325	1
Scap	0.00779499	0.290308	0.077	0.132	1
Tmem35b	0.00781772	-0.575437	0.059	0.108	1
Clpx	0.00782358	-0.342439	0.087	0.145	1
Plaa	0.00782531	-0.708458	0.097	0.156	1
Ash1l	0.00787752	-0.279404	0.144	0.215	1
Fam58b	0.00792958	-0.306144	0.065	0.115	1
Deptor	0.00795882	-0.671525	0.079	0.132	1
Endod1	0.0079606	-0.817519	0.077	0.13	1
Abca5	0.00812248	-0.302316	0.142	0.215	1
Ggps1	0.00815311	-0.549244	0.073	0.126	1
Edem3	0.00827221	-0.695026	0.073	0.126	1
Prr15	0.00831833	1.15446	0.144	0.093	1
Twf1	0.00832444	-0.297374	0.17	0.247	1
Abhd14b	0.0084772	-0.478002	0.182	0.258	1
Pcna	0.00848483	0.940469	0.123	0.074	1
Trim2	0.00852662	-0.576609	0.162	0.234	1
Eif2s2	0.00853972	0.32359	0.613	0.555	1
Limk2	0.00857954	-0.5282	0.089	0.145	1
Atp5o.1	0.00859332	0.361386	0.561	0.488	1
Erbb3	0.00863505	-1.03961	0.063	0.111	1
Qars	0.00876386	-0.495107	0.342	0.432	1
5330417C22Rik	0.0087723	-0.360331	0.352	0.447	1
Ttc14	0.00881983	-0.742089	0.103	0.161	1
Sec61a1	0.00883368	-0.422158	0.342	0.423	1
Zdhhc20	0.00884817	-0.876316	0.109	0.169	1
Ccdc127	0.00898304	0.576248	0.103	0.169	1
Ndufb6	0.00907977	0.541985	0.476	0.425	1
Pkp4	0.0091596	-0.525767	0.15	0.221	1
Mgst3	0.00918987	0.881633	0.374	0.334	1
Slc25a51	0.00932902	-0.406697	0.097	0.156	1
Spop	0.00934256	0.392901	0.381	0.33	1
Iqgap2	0.00953526	-0.805524	0.138	0.206	1
Tor1b	0.00961912	-0.808556	0.117	0.178	1
Phf20	0.00963562	-0.548772	0.061	0.108	1
Srgn	0.00964177	0.830987	0.208	0.152	1
Slc50a1	0.00969644	0.629841	0.33	0.28	1
Slc7a6os	0.00974355	-0.817035	0.061	0.108	1
Cisd3	0.00975022	0.727856	0.251	0.195	1
Zfp131	0.00985397	-0.400872	0.073	0.124	1
Chmp2a	0.00989503	0.449786	0.557	0.523	1
Elmo3	0.0100181	-1.02992	0.061	0.108	1
Agap1	0.0100997	-0.468318	0.081	0.134	1
Tpr	0.0101208	-0.728592	0.126	0.191	1
Tmem159	0.010145	1.1791	0.253	0.2	1
Zfhx3	0.0101498	-0.448486	0.172	0.243	1
Dpm3	0.0101577	0.296715	0.53	0.482	1
Usp54	0.010159	-0.459503	0.103	0.163	1
Sugp1	0.0101753	-0.605987	0.069	0.119	1
Lcmt1	0.0101826	-0.298996	0.132	0.2	1
Eloc	0.0102134	0.662857	0.476	0.445	1
Mapre3	0.0102315	-0.944011	0.073	0.124	1
Tinagl1	0.0102574	0.613366	0.156	0.104	1
Wac	0.0103032	0.272764	0.176	0.258	1
Ptdss1	0.0103332	-1.90441	0.055	0.1	1
Carmil1	0.0103649	-0.367147	0.069	0.119	1
Slc30a7	0.0105358	-0.355639	0.087	0.143	1
Spcs3	0.0105437	0.765146	0.358	0.315	1
Brd3	0.0106965	-1.38546	0.057	0.102	1
Tmem147	0.0106967	0.59085	0.413	0.356	1
Mfsd10	0.0107402	-0.503815	0.128	0.191	1
Slc25a38	0.0107719	-0.327975	0.079	0.132	1
Pde4d	0.0108116	-1.58871	0.067	0.115	1
Tmem259	0.0108123	-0.546471	0.101	0.161	1
Cbx3	0.0108443	1.18063	0.372	0.33	1
Acaa2	0.0108563	-0.442846	0.196	0.269	1
Tfap2a	0.0108567	-0.279646	0.087	0.143	1
Rida	0.0108949	1.56525	0.174	0.126	1
Hsdl2	0.0109903	-0.503713	0.168	0.243	1
Luc7l2	0.011004	-0.295303	0.237	0.321	1
Mgea5	0.0110132	-0.482701	0.164	0.234	1
Cdk8	0.0110683	-0.448901	0.101	0.163	1
Cpox	0.0110893	-0.382162	0.073	0.126	1
Zfp638	0.011103	-0.341277	0.067	0.115	1
Fzr1	0.0111643	-0.989077	0.061	0.106	1
Rab39b	0.0111832	-0.397786	0.126	0.191	1
Jarid2	0.011198	0.470106	0.065	0.115	1
Unc13b	0.0112022	-0.711039	0.093	0.15	1
Isca2	0.0112454	-0.492	0.18	0.256	1
Serhl	0.0112469	-0.779787	0.071	0.121	1
Zzef1	0.0112711	-1.37637	0.057	0.102	1
Rtf1	0.0112856	-0.856729	0.162	0.23	1
Dctn1	0.0113099	-0.720406	0.126	0.189	1
Magi1	0.0114399	-0.310517	0.055	0.1	1
Maml3	0.0115372	-1.24664	0.065	0.111	1
Hmgn2	0.0117153	0.385096	0.51	0.456	1
Wipi1	0.0117611	-0.987692	0.073	0.121	1
Kif1b	0.0117847	-0.404021	0.109	0.169	1
Srrm1	0.0118124	-0.540753	0.285	0.362	1
Ppm1b	0.0119162	-0.254358	0.113	0.174	1
Nfx1	0.0121859	-0.857451	0.083	0.134	1
Hbp1	0.0123124	-0.293338	0.154	0.223	1
Arpc2	0.0123694	0.413365	0.532	0.475	1
Psmb10	0.0124717	0.415003	0.16	0.108	1
Ndufc2	0.0125389	-0.50855	0.405	0.488	1
Hp1bp3	0.0125603	-0.352272	0.132	0.195	1
Abhd16a	0.0126043	-0.72533	0.176	0.245	1
Naxd	0.0126491	-0.31763	0.35	0.434	1
Snap47	0.0126905	-1.04911	0.093	0.145	1
Zfp148	0.0128073	-0.473589	0.075	0.126	1
Ddx39b	0.0129306	-0.513199	0.217	0.295	1
Ndufb11	0.0130207	0.318613	0.619	0.577	1
Hspe1	0.0130602	0.279234	0.636	0.59	1
Smchd1	0.0130817	-0.575042	0.061	0.106	1
Ythdf1	0.0131682	-0.40548	0.111	0.169	1
Ezr	0.0131689	0.30148	0.632	0.592	1
D17Wsu92e	0.0132316	0.770983	0.316	0.26	1
Serbp1	0.0132601	0.487631	0.53	0.484	1
Ndufc1	0.0134794	0.348739	0.551	0.505	1
Fto	0.0135793	-0.624984	0.075	0.126	1
Bptf	0.013744	-0.586466	0.117	0.176	1
Tnks1bp1	0.0137953	0.486024	0.067	0.117	1
Tomm20	0.0139158	0.397857	0.543	0.505	1
Arhgap29	0.0139435	-0.25852	0.071	0.119	1
Mbtps1	0.0139485	-1.07105	0.19	0.258	1
Cdc42	0.0140249	0.384776	0.528	0.488	1
Mrps21	0.0140352	0.377508	0.579	0.562	1
Hopx	0.0140606	-0.526619	0.117	0.174	1
Aup1	0.0142371	-0.280911	0.209	0.289	1
Psmd12	0.0142916	-0.42822	0.2	0.271	1
Amdhd2	0.0145196	-0.39654	0.107	0.165	1
Ubr4	0.0145401	-0.62545	0.111	0.167	1
Urah	0.0145796	0.431687	0.223	0.165	1
Wars	0.0145855	0.620398	0.397	0.345	1
Chd3	0.0146178	-0.676189	0.146	0.21	1
Enah	0.0146345	-0.574378	0.166	0.232	1
Selenoo	0.0146594	-0.518479	0.081	0.132	1
Osbpl9	0.0146616	-0.523426	0.089	0.139	1
Ccng2	0.0148392	-0.262102	0.148	0.217	1
Smg6	0.0148799	-0.749021	0.069	0.115	1
Chd7	0.0149275	0.284582	0.063	0.108	1
Ddx17	0.0149395	-0.324811	0.198	0.273	1
Vdac1	0.0149678	0.786176	0.455	0.438	1
Sesn3	0.0150284	-0.482667	0.176	0.247	1
Prpf40a	0.0150442	-0.582442	0.144	0.208	1
Ibtk	0.0150486	-0.303622	0.176	0.247	1
Vcl	0.0152176	-0.582244	0.126	0.184	1
Prss8	0.0152503	-0.603238	0.16	0.228	1
Tbcb	0.0153494	0.466073	0.425	0.386	1
Ass1	0.0154675	-0.915655	0.075	0.121	1
Chd6	0.0156295	-0.533378	0.111	0.167	1
Pcm1	0.0156535	-0.621104	0.075	0.124	1
Bola2	0.0157191	0.41194	0.524	0.492	1
Phf14	0.0157475	-1.10889	0.057	0.1	1
Ppfia1	0.0159148	-1.2487	0.067	0.113	1
Ostf1	0.0160088	-0.529969	0.233	0.306	1
Dalrd3	0.0160758	-0.443183	0.123	0.18	1
Nr2f2	0.016142	-0.308964	0.111	0.169	1
Ints6	0.0162075	-0.645733	0.144	0.206	1
Mrpl33	0.0164227	0.401665	0.512	0.464	1
Tbc1d15	0.0165246	-0.493433	0.115	0.174	1
Slc30a9	0.0165973	-0.77324	0.063	0.106	1
Mad2l2	0.0166655	-0.859164	0.101	0.152	1
Prrc2b	0.0167047	-0.735941	0.105	0.158	1
Fut9	0.0168268	-0.732737	0.154	0.208	1
AU040320	0.0168385	-0.998198	0.087	0.137	1
Rnpepl1	0.0168675	-0.284111	0.099	0.152	1
Slc12a2	0.0169427	-0.449922	0.15	0.21	1
Creg1	0.0169968	0.465894	0.433	0.39	1
Usp9x	0.0170384	-0.426131	0.164	0.23	1
Tob1	0.0171113	-0.472188	0.304	0.375	1
Map1lc3a	0.0171352	0.330362	0.545	0.495	1
Tusc3	0.0171498	-0.272104	0.209	0.289	1
Golt1b	0.0171735	-0.471713	0.117	0.174	1
Lmo4	0.0172574	-0.469568	0.126	0.189	1
Ntan1	0.0174082	0.795378	0.253	0.206	1
2200002D01Rik	0.0174204	-1.17724	0.067	0.111	1
Selenoi	0.0174905	-0.541446	0.061	0.104	1
Zdhhc4	0.0175041	-0.497877	0.057	0.1	1
Tbcc	0.0175286	-0.685676	0.093	0.145	1
Mecp2	0.0178637	-0.27577	0.093	0.145	1
Pck2	0.0179037	-0.324693	0.206	0.271	1
Gm14005	0.0179629	1.13483	0.142	0.095	1
Arl8b	0.0180018	-0.312051	0.182	0.256	1
Cnbp	0.0182423	0.443272	0.508	0.473	1
Rbm5	0.0182933	-0.586389	0.115	0.169	1
Usp48	0.0183313	-0.34963	0.105	0.158	1
Limch1	0.0183898	-0.661525	0.164	0.226	1
Eif2b4	0.0184277	-0.908822	0.103	0.154	1
Bpnt1	0.0185643	0.988434	0.19	0.141	1
Fbxw11	0.0186112	-0.682293	0.097	0.15	1
Slc25a3	0.0186261	0.2639	0.65	0.597	1
Satb1	0.0188044	-0.614671	0.126	0.182	1
Btf3l4	0.0188515	-0.28235	0.103	0.156	1
Tmem126b	0.0189447	-0.611244	0.057	0.1	1
Rbm8a	0.0190412	0.624244	0.435	0.386	1
Txnip	0.0192047	-0.379592	0.087	0.137	1
Fcgbp	0.0197257	0.414132	0.433	0.362	1
Erlin1	0.0197957	-0.402472	0.075	0.121	1
Ankrd24	0.0198548	-0.915493	0.071	0.115	1
Galnt18	0.0199503	0.25711	0.087	0.139	1
Rhou	0.020031	-0.449277	0.079	0.126	1
Rfc1	0.0201651	-0.860745	0.067	0.111	1
Mydgf	0.0202774	0.420267	0.458	0.419	1
Copg1	0.0203109	-0.515241	0.17	0.234	1
Ckap4	0.020477	-0.283113	0.217	0.291	1
Sumo2	0.0204802	0.400449	0.536	0.488	1
Dnajc4	0.020625	0.255982	0.095	0.15	1
Mrps28	0.0207624	0.698837	0.399	0.36	1
Ctsb	0.0207786	0.79505	0.346	0.31	1
Imp4	0.0208191	-0.987652	0.075	0.119	1
Fastk	0.0210149	-0.570005	0.126	0.184	1
Borcs5	0.0210915	-0.436207	0.061	0.104	1
1810037I17Rik	0.0211418	0.44079	0.504	0.466	1
Wee1	0.0212625	-0.550766	0.105	0.158	1
Dync1h1	0.0213922	-0.378242	0.156	0.219	1
Polr1d	0.0214372	0.346988	0.607	0.577	1
Trim26	0.0214387	-1.41416	0.077	0.121	1
Med28	0.0214846	0.462048	0.48	0.449	1
Tfcp2l1	0.0216164	-0.652941	0.059	0.1	1
N4bp2l2	0.021758	-0.71588	0.231	0.302	1
Scp2	0.0218305	0.344685	0.536	0.497	1
Edem2	0.0219866	-0.362312	0.397	0.479	1
Dpy30	0.0223616	0.79434	0.36	0.325	1
Rnf114	0.0225399	-0.490638	0.123	0.178	1
Clptm1	0.0226678	0.273077	0.14	0.206	1
Ube4a	0.0226911	-0.426383	0.065	0.108	1
Tcta	0.0227434	-0.436922	0.158	0.223	1
Psmd5	0.0227794	-0.356623	0.113	0.167	1
Phf1	0.0229344	-1.36915	0.069	0.111	1
Pts	0.023297	0.716512	0.237	0.187	1
Cadps2	0.0233138	-0.876815	0.077	0.121	1
Hnrnpd	0.023772	-0.59716	0.081	0.128	1
Cyb5r1	0.023798	-0.610043	0.083	0.13	1
Cxxc1	0.0238056	-0.57044	0.089	0.137	1
Cnih4	0.0240343	-0.336564	0.168	0.234	1
Ptpn2	0.0240435	-0.44418	0.079	0.124	1
Rab3a	0.0240939	-0.330161	0.095	0.145	1
Lysmd3	0.024145	-0.449779	0.126	0.182	1
Blzf1	0.0242151	-0.596806	0.061	0.102	1
Tmem55a	0.0242713	-0.695648	0.063	0.104	1
Ica1	0.0243527	-0.359677	0.144	0.204	1
mt-Atp8	0.0243817	-0.679616	0.14	0.197	1
Mon1a	0.024419	-0.41517	0.071	0.115	1
Ndufb5	0.0244461	0.458739	0.522	0.482	1
Ccl3	0.024566	1.47334	0.107	0.067	1
Atp5b	0.0246095	0.293027	0.704	0.677	1
Upf2	0.0246257	-1.5096	0.087	0.132	1
Bud31	0.0247158	0.626088	0.397	0.354	1
Tmem126a	0.024733	-0.251233	0.186	0.256	1
Ubqln2	0.0247532	-0.267404	0.134	0.191	1
Lrrc58	0.0248395	0.251695	0.109	0.165	1
Cox5b	0.0249427	0.349065	0.66	0.651	1
Nfs1	0.0250489	-0.450939	0.089	0.137	1
Dnm1l	0.0251083	-0.442448	0.059	0.1	1
Cdc42bpb	0.0251532	-0.84685	0.069	0.111	1
Tspan1	0.0252275	0.260438	0.789	0.727	1
Tmem214	0.0255396	-0.30123	0.206	0.273	1
Unc50	0.0255602	-0.472701	0.198	0.26	1
Cep85	0.0255958	-0.836822	0.079	0.121	1
Mpp5	0.0256696	-0.341059	0.111	0.165	1
Fnip1	0.0257098	-1.05562	0.067	0.108	1
Gak	0.0258666	-0.608107	0.113	0.165	1
Psmc3	0.0259476	0.517548	0.474	0.44	1
Med25	0.0259482	-0.809694	0.142	0.197	1
Atxn7l3b	0.025966	-0.398723	0.19	0.256	1
Kmt5a	0.0261709	-0.469098	0.219	0.289	1
Gtf2i	0.0262856	-0.355232	0.13	0.187	1
Psenen	0.0263684	0.318282	0.52	0.473	1
Sec16a	0.0263933	-0.253642	0.111	0.161	1
Serp1	0.0264293	0.28147	0.704	0.672	1
Pacsin2	0.0264623	-0.345237	0.089	0.137	1
Lamtor2	0.0265473	0.262579	0.623	0.586	1
Taf15	0.0266744	-0.450781	0.077	0.121	1
Zfp644	0.0267187	-0.999516	0.065	0.106	1
Insr	0.0268314	-0.277639	0.063	0.104	1
Gpat4	0.0268582	-0.377973	0.077	0.121	1
Mfsd6	0.0268724	-0.287648	0.115	0.169	1
Fxr2	0.0268904	-1.16353	0.067	0.108	1
Cars	0.0269277	-0.907583	0.148	0.204	1
Srp72	0.0269307	-0.372565	0.269	0.345	1
Cirbp	0.0270899	-0.348767	0.219	0.289	1
Zbtb10	0.0271305	-0.516813	0.115	0.167	1
Cnot4	0.0271361	-0.372168	0.079	0.126	1
Seh1l	0.02716	0.371279	0.085	0.132	1
Ildr1	0.0272707	-0.360695	0.083	0.13	1
Mprip	0.027338	-0.402967	0.117	0.169	1
Gtpbp2	0.027443	-0.806264	0.085	0.13	1
Marf1	0.027556	-0.907741	0.089	0.137	1
Bclaf1	0.0276483	-0.372166	0.188	0.252	1
Ndufb8	0.0276492	0.346584	0.532	0.503	1
Ilk	0.0276749	-0.314796	0.125	0.18	1
Grina	0.0280549	-0.333596	0.204	0.267	1
Trim44	0.0282054	-0.66363	0.063	0.104	1
Cltb	0.0283454	0.432019	0.393	0.356	1
Usp50	0.0284524	0.594933	0.405	0.38	1
N4bp1	0.0285015	-0.398207	0.065	0.106	1
Pdzk1ip1	0.0285577	-0.277828	0.215	0.282	1
Skiv2l	0.0285888	-0.303809	0.063	0.104	1
Lrrc75b	0.0287646	-0.313941	0.063	0.104	1
Mospd3	0.0288478	0.416491	0.097	0.148	1
Rab3ip	0.0288814	0.568358	0.099	0.152	1
Dnm2	0.0289689	-0.765456	0.166	0.221	1
Tmem9	0.0291183	0.563884	0.099	0.152	1
Mast4	0.0291214	-0.586152	0.089	0.137	1
2210016L21Rik	0.0291662	-0.459803	0.174	0.234	1
Cryl1	0.029493	-0.475979	0.079	0.124	1
Fry	0.0295131	0.374879	0.063	0.104	1
Ddx46	0.0296211	-0.906575	0.105	0.152	1
Atp8a1	0.0296651	-1.09848	0.079	0.121	1
Akap8l	0.0297163	-1.25485	0.093	0.137	1
Mvb12a	0.0299734	0.738319	0.332	0.297	1
Gpd1l	0.0301513	0.351293	0.059	0.1	1
Mib1	0.0303733	-0.391403	0.123	0.178	1
Ndufb7	0.0304244	0.289856	0.532	0.508	1
Cndp2	0.0305423	-0.38938	0.087	0.134	1
Dcps	0.030901	0.390061	0.065	0.106	1
Suox	0.0311187	-0.561347	0.123	0.174	1
Knop1	0.0312859	-0.39942	0.128	0.182	1
Ctdnep1	0.031306	-0.644916	0.089	0.134	1
Atp13a1	0.0313368	-0.959842	0.081	0.124	1
Txndc11	0.0313885	-0.899746	0.146	0.202	1
Park7	0.0314729	0.297775	0.625	0.586	1
Man1b1	0.0314842	-0.313633	0.075	0.117	1
Set	0.0316053	0.344165	0.46	0.414	1
Tbc1d23	0.032097	-0.396051	0.075	0.117	1
Nbeal1	0.0321877	-1.19752	0.109	0.156	1
Ifitm2	0.0322354	0.740792	0.403	0.362	1
Fbxo31	0.0326182	-0.729533	0.071	0.111	1
Arl5a	0.0326942	0.613642	0.073	0.117	1
Mocs2	0.0328063	0.447538	0.109	0.163	1
Ttc39a	0.0328123	-0.254642	0.138	0.195	1
Rab3gap1	0.0328343	-0.50108	0.079	0.121	1
Gas6	0.0329101	0.739396	0.292	0.239	1
Dusp11	0.0329286	-0.582984	0.204	0.267	1
Cdc42se1	0.0329842	-0.267893	0.126	0.182	1
Clta	0.0331285	0.319976	0.557	0.527	1
Magoh	0.0331801	0.61538	0.31	0.269	1
Cog6	0.0333052	-0.378448	0.069	0.111	1
Rbm25	0.0334164	-0.347314	0.215	0.28	1
Cdc37l1	0.0334289	-0.306541	0.121	0.174	1
Nbr1	0.0334665	0.385725	0.13	0.189	1
Ago4	0.0335522	-0.974615	0.069	0.108	1
Tbl3	0.0336158	-0.692013	0.065	0.104	1
Ccar1	0.0336551	-0.267981	0.126	0.182	1
Pnp	0.0338367	0.758335	0.15	0.106	1
Slc29a1	0.0341526	0.419597	0.065	0.106	1
Strn3	0.0346631	-0.650908	0.134	0.189	1
Nudt14	0.0346819	0.352763	0.269	0.223	1
Prpf31	0.034696	-0.563028	0.089	0.134	1
Dnase1l2	0.0347129	-0.461137	0.115	0.167	1
Slc5a1	0.0347926	-0.567674	0.085	0.128	1
C1qb	0.0348046	0.87899	0.132	0.091	1
Hdac11	0.0348853	0.802966	0.073	0.115	1
Nipbl	0.0349143	-0.295792	0.125	0.176	1
Atf7ip	0.0350271	-1.01225	0.069	0.108	1
Atp5g3	0.0351037	0.285361	0.563	0.531	1
Zbtb21	0.0351209	-0.316057	0.079	0.124	1
BC005537	0.0351211	-0.368114	0.229	0.297	1
Nfic	0.0351594	-0.309085	0.075	0.117	1
Uba5	0.0353837	-0.346001	0.306	0.375	1
Snhg20	0.0355066	-1.06749	0.101	0.143	1
Msra	0.0355172	-0.646521	0.069	0.108	1
Klf15	0.0357231	-0.753287	0.069	0.108	1
Snrpd1	0.0360411	0.966706	0.33	0.297	1
Uggt1	0.0364648	-0.438699	0.162	0.223	1
Acadsb	0.0365717	-0.412756	0.105	0.154	1
Psen2	0.0368617	-0.358404	0.097	0.143	1
Prdm2	0.0369672	-0.643384	0.071	0.111	1
Zfp91	0.0377155	0.390722	0.152	0.215	1
Sec24a	0.0379725	-0.631943	0.107	0.154	1
Dusp8	0.0381378	-0.424108	0.067	0.106	1
Las1l	0.0381775	-0.430344	0.093	0.139	1
Ddx56	0.0381843	-0.471437	0.125	0.176	1
Ap1b1	0.0384906	-0.648091	0.109	0.154	1
Nxt1	0.0390611	-0.406467	0.095	0.141	1
Qtrt1	0.0391354	-0.309213	0.132	0.184	1
Nelfb	0.0394057	-0.765186	0.073	0.113	1
Erp29	0.040092	0.465096	0.496	0.479	1
H2-Aa	0.0401649	0.878211	0.326	0.289	1
Abhd4	0.0403342	-0.267635	0.069	0.108	1
Tmc6	0.0405763	-0.698843	0.077	0.117	1
Pole4	0.040583	1.12946	0.208	0.167	1
Ubald1	0.0406665	0.723568	0.314	0.28	1
Arpc1b	0.0409229	0.442526	0.532	0.516	1
Gna11	0.0410668	-0.447375	0.172	0.234	1
Decr2	0.0413207	0.367453	0.091	0.137	1
Sacm1l	0.0413445	-0.879796	0.083	0.126	1
Fkbp2	0.0415473	0.265509	0.676	0.668	1
Mospd2	0.0420978	-0.971832	0.063	0.1	1
Strap	0.0421251	0.734057	0.316	0.28	1
Tmed7	0.0421582	-0.324661	0.225	0.286	1
Krit1	0.0422539	-0.663935	0.087	0.128	1
Sh3gl1	0.0424132	-0.752255	0.079	0.119	1
Zfp292	0.0425602	-1.10297	0.071	0.108	1
Uqcrfs1	0.0425928	0.514944	0.486	0.458	1
Ecd	0.042742	-0.545078	0.069	0.106	1
Wipf2	0.0427904	-0.315256	0.069	0.106	1
Zfp395	0.0431391	-0.787245	0.067	0.104	1
Lrrc26	0.0432095	0.518762	0.097	0.143	1
Grcc10	0.0437241	0.84841	0.334	0.302	1
Gpx8	0.0439156	1.63926	0.103	0.069	1
Rab2a	0.0439765	0.327815	0.524	0.499	1
Srsf9	0.0441164	-0.273019	0.2	0.267	1
Galk2	0.0441297	-0.521327	0.093	0.137	1
Mcoln2	0.0443369	-0.970896	0.075	0.113	1
Mal2	0.0443872	0.271011	0.077	0.119	1
Kdm1a	0.044616	-0.4932	0.093	0.137	1
Lypla1	0.0446172	0.459112	0.13	0.184	1
1300002E11Rik	0.0446666	0.749875	0.204	0.163	1
Zbtb7b	0.0448904	-0.380557	0.073	0.113	1
2900097C17Rik	0.0449554	-0.611873	0.188	0.245	1
Rbm26	0.0450151	-0.520186	0.069	0.106	1
Reps1	0.0450966	-0.935624	0.067	0.104	1
Stx18	0.0451608	-0.494972	0.115	0.163	1
Il15	0.0451659	-0.564072	0.079	0.119	1
Ren1	0.0453279	0.836029	0.377	0.33	1
Tor1aip2	0.0453685	-0.424095	0.186	0.247	1
Pdxdc1	0.0454715	-0.664773	0.115	0.163	1
Camk2d	0.0455221	-0.287951	0.097	0.141	1
Ythdc1	0.0455798	0.326808	0.16	0.221	1
Insig2	0.0455855	-0.377465	0.115	0.161	1
Fam60a	0.0456027	0.256977	0.083	0.126	1
Wdr83os	0.0456377	0.440715	0.411	0.384	1
Hadh	0.0458155	-0.384472	0.16	0.215	1
Arhgap8	0.0458343	0.743412	0.158	0.119	1
Aftph	0.0462533	0.266901	0.132	0.184	1
Slc25a1	0.0464415	-0.416569	0.097	0.141	1
Psmg2	0.0465772	-0.599984	0.093	0.134	1
Cdk7	0.0468162	-0.485043	0.067	0.106	1
Pcyt2	0.0470451	0.28618	0.093	0.139	1
C1galt1	0.0470588	-0.700148	0.089	0.13	1
Parl	0.0471241	-0.352293	0.198	0.256	1
Mrto4	0.0474327	0.359172	0.111	0.161	1
Sord	0.0475995	0.267796	0.362	0.302	1
Ap1g1	0.0479053	-0.49036	0.097	0.139	1
Ang	0.0482678	0.606212	0.316	0.273	1
Ndufb4	0.0483961	0.432965	0.518	0.497	1
Mark3	0.0489394	-0.658392	0.069	0.106	1
Cmtm4	0.0489871	-0.547033	0.071	0.108	1
Zdhhc5	0.0490552	-0.409597	0.063	0.1	1
Snd1	0.049581	-0.360175	0.237	0.308	1
Cacfd1	0.0496234	-0.308115	0.198	0.262	1
Ppox	0.0497463	-0.401291	0.073	0.111	1
Osbpl2	0.0499406	-0.493011	0.142	0.193	1

## Sheet: Luminal_C
	p_val	avg_log2FC	pct.1	pct.2	p_val_adj
Cbx6	8.3793e-18	-2.53086	0.11	0.527	1.30013e-13
Glb1	4.11462e-14	2.2057	0.537	0.213	6.38424e-10
Spint1	4.31243e-13	-0.996557	0.518	0.818	6.69117e-09
Slc39a4	1.43146e-11	-2.21135	0.244	0.547	2.22106e-07
Gm7324	1.40737e-10	-3.51896	0.03	0.279	2.18368e-06
Palld	1.70544e-09	-1.47593	0.335	0.616	2.64617e-05
Chn2	5.68125e-09	4.24345	0.244	0.054	8.81503e-05
Tff3	1.63051e-08	1.58435	0.494	0.24	0.00025299
Cmbl	2.46298e-08	1.84189	0.415	0.194	0.000382156
Cxcl17	3.37281e-08	-1.34196	0.244	0.519	0.000523324
Trim30d	3.82289e-08	-4.55632	0	0.167	0.000593159
Dlgap1	3.82289e-08	-5.18547	0	0.167	0.000593159
Creb3l1	7.70686e-08	3.68695	0.159	0.019	0.0011958
Naip5	9.25815e-08	2.27377	0.354	0.147	0.00143649
Cp	1.614e-07	-2.61278	0.128	0.345	0.00250428
Gpd1l	1.6835e-07	-2.14686	0.122	0.345	0.00261212
Sval1	1.7929e-07	1.66236	0.329	0.12	0.00278186
Oasl2	2.82998e-07	-1.35682	0.287	0.519	0.004391
Lpgat1	8.05936e-07	-1.36894	0.311	0.516	0.0125049
Enpp5	9.5116e-07	-0.979306	0.341	0.562	0.0147582
Padi4	9.61755e-07	-2.45223	0.079	0.275	0.0149226
Rad51b	1.0418e-06	-2.0159	0.152	0.357	0.0161646
Ctse	1.0541e-06	2.18146	0.299	0.116	0.0163554
Ifit3	1.1768e-06	-1.2164	0.104	0.314	0.0182592
H2-Q4	1.21028e-06	-0.688061	0.329	0.566	0.0187787
Agr2	1.31705e-06	1.26775	0.823	0.736	0.0204354
Cox7c	1.49357e-06	0.442504	0.963	0.942	0.0231742
Trim34a	1.94976e-06	-3.96968	0	0.128	0.0302525
Ltf	2.0957e-06	-1.23185	0.159	0.368	0.0325169
Cxcl5	2.98047e-06	-1.22965	0.159	0.368	0.0462449
Rac3	3.01097e-06	-1.03311	0.274	0.492	0.0467183
Reg3g	3.23528e-06	-2.05514	0.287	0.496	0.0501986
Cbx7	3.48259e-06	-1.87229	0.043	0.209	0.0540359
Gm34006	4.05941e-06	2.02768	0.171	0.039	0.0629858
Nptxr	4.20741e-06	-4.35334	0	0.12	0.0652822
Tnks	4.79644e-06	-1.66375	0.091	0.279	0.0744215
Lcn2	5.01596e-06	-2.27798	0.311	0.5	0.0778276
Spink5	5.16341e-06	-2.53998	0.091	0.271	0.0801155
Smoc2	5.17477e-06	-3.78263	0.037	0.186	0.0802917
Pi16	6.20102e-06	3.51358	0.195	0.058	0.096215
H2-Q7	7.30577e-06	-1.70298	0.232	0.426	0.113356
Meis2	8.27075e-06	-2.48979	0.061	0.221	0.128329
Anxa1	8.51295e-06	-0.886463	0.756	0.884	0.132087
Cd81	8.55654e-06	-0.583495	0.854	0.922	0.132763
Col1a1	8.60271e-06	2.23653	0.134	0.023	0.13348
Btg3	8.90419e-06	-0.516439	0.299	0.523	0.138157
Gm7334	1.0279e-05	1.89888	0.213	0.07	0.15949
Gprc5a	1.04164e-05	-0.691803	0.512	0.729	0.16162
Sdc1	1.04756e-05	-1.20493	0.293	0.492	0.162539
Trafd1	1.04994e-05	-0.911981	0.396	0.585	0.162909
Rtp4	1.28295e-05	-1.07287	0.36	0.554	0.199063
Xlr3b	1.92949e-05	-4.0823	0	0.105	0.29938
Lsm6	2.00659e-05	0.937658	0.695	0.578	0.311342
Dapp1	2.63578e-05	-1.68487	0.104	0.271	0.408967
Mgst1	2.81265e-05	-0.457954	0.506	0.717	0.436412
Eps8l1	3.09241e-05	-1.31327	0.232	0.426	0.479819
Prss22	3.20698e-05	-1.45684	0.134	0.314	0.497595
Tmem173	3.22679e-05	-1.0484	0.311	0.508	0.500669
Inmt	3.26791e-05	0.552716	0.207	0.07	0.507048
Tmsb10	3.51863e-05	0.626728	0.817	0.748	0.545951
Pam	3.53528e-05	1.73104	0.543	0.415	0.548533
Rbm3	3.59407e-05	-0.3381	0.835	0.915	0.557656
Fam173b	3.60068e-05	-1.33444	0.091	0.26	0.558681
Ano6	3.82511e-05	-0.964436	0.305	0.504	0.593504
Cox8a	4.02886e-05	0.345087	0.951	0.95	0.625118
Stk25	4.20318e-05	-0.430399	0.299	0.512	0.652166
Rnf130	4.21031e-05	-1.03969	0.451	0.605	0.653272
Adgrg1	4.21887e-05	-1.04903	0.183	0.368	0.654599
Hspa2	4.97141e-05	-0.910911	0.177	0.368	0.771363
Por	4.98161e-05	-0.659289	0.64	0.802	0.772947
Hmgcs1	5.16778e-05	1.70413	0.311	0.151	0.801832
Endod1	5.21129e-05	-1.32436	0.146	0.314	0.808583
Gm42031	6.20639e-05	-1.02389	0.128	0.302	0.962984
Uqcrh	6.26744e-05	0.287654	0.921	0.946	0.972457
Gas6	7.84106e-05	0.967596	0.39	0.209	1
Gm2379	8.27529e-05	-3.55458	0.012	0.116	1
Cystm1	8.27701e-05	0.402352	0.939	0.93	1
Ifitm3	8.3576e-05	-1.34018	0.671	0.764	1
Mfge8	9.0079e-05	-0.776294	0.488	0.663	1
Mical1	9.22338e-05	2.26894	0.195	0.074	1
Slco2a1	0.000112926	-1.40888	0.079	0.225	1
Rab15	0.000118274	-0.700403	0.634	0.744	1
Cst3	0.000120214	0.534999	0.909	0.93	1
Dbi	0.000129471	0.846473	0.829	0.849	1
BB123696	0.000130296	-2.39366	0.024	0.136	1
Degs1	0.000132392	-0.347376	0.494	0.682	1
Serping1	0.000139697	1.31111	0.22	0.089	1
Rbp1	0.00014577	1.18877	0.341	0.186	1
Ddx60	0.000146098	-1.62104	0.091	0.233	1
Defb1	0.000160901	0.931075	0.268	0.124	1
Cxcl15	0.000176367	-0.715234	0.195	0.372	1
Six1	0.000181484	-1.25175	0.122	0.279	1
Yipf4	0.000189916	-0.629099	0.512	0.686	1
Rab3b	0.000194402	2.37256	0.11	0.023	1
Piezo2	0.00019487	0.848393	0.451	0.291	1
Rnf19b	0.000200115	-0.810894	0.402	0.585	1
Prdx3	0.000203715	-0.865193	0.433	0.601	1
Retnla	0.000205575	2.73964	0.171	0.062	1
Upk1a	0.000215722	-0.930287	0.311	0.477	1
Phf11d	0.000222748	-1.27979	0.14	0.295	1
Ccdc85c	0.000227851	2.66348	0.201	0.085	1
Fbp2	0.000244891	-1.42418	0.073	0.205	1
Plat	0.000245336	-0.520685	0.494	0.674	1
Idi1	0.000250286	2.90426	0.226	0.105	1
Ccl3	0.000262518	1.46297	0.201	0.081	1
Srpk2	0.000263893	-0.744713	0.457	0.632	1
Proser2	0.000264921	-0.709169	0.305	0.504	1
Fabp5	0.000270486	1.40469	0.305	0.171	1
Tgm2	0.000274625	-1.56626	0.11	0.26	1
Rps11	0.0002769	0.299048	0.988	0.965	1
Limd2	0.000284264	-0.560532	0.244	0.403	1
Sftpd	0.000293797	-1.98805	0.085	0.217	1
Ostf1	0.000300124	-0.572596	0.598	0.709	1
Plpp6	0.000300635	1.49845	0.287	0.147	1
Parp9	0.000302481	-0.992457	0.274	0.45	1
Arg1	0.000311631	-1.63127	0.22	0.36	1
Agl	0.000320976	-4.04168	0.049	0.167	1
Renbp	0.000322696	1.38226	0.226	0.105	1
Zdhhc4	0.000332608	-1.09842	0.128	0.271	1
Syngr1	0.000333697	-1.67558	0.049	0.167	1
Myl12a	0.000335537	-0.319388	0.896	0.953	1
Tcirg1	0.00033598	-0.703263	0.195	0.364	1
Lad1	0.000337057	-0.561155	0.439	0.612	1
Tmem45a	0.000341781	0.792259	0.39	0.233	1
Apobr	0.000342519	-1.50246	0.061	0.186	1
Ndufc2	0.000352629	-0.308917	0.787	0.88	1
Dhx58	0.000369136	-1.25853	0.104	0.24	1
Pex11g	0.000369142	1.59322	0.311	0.178	1
Naca	0.000380392	0.275475	0.927	0.942	1
H2-D1	0.000380897	-0.583886	0.945	0.969	1
Rps28	0.000398595	0.277803	0.982	0.973	1
Tpm1	0.000402745	-0.496698	0.738	0.837	1
Tspan33	0.000403119	-1.67006	0.085	0.213	1
Lonrf1	0.000423702	-0.744546	0.171	0.333	1
Dopey2	0.000442724	-1.25847	0.165	0.322	1
Ubd	0.000444281	-0.706801	0.195	0.349	1
Nfia	0.000453004	0.988246	0.585	0.446	1
Sp100	0.00046818	-1.0225	0.256	0.415	1
Grtp1	0.000471144	1.5383	0.226	0.105	1
Cttn	0.00047703	-0.294384	0.622	0.756	1
Iffo2	0.000484813	-1.16749	0.128	0.275	1
Rpl22l1	0.000489674	0.319426	0.933	0.961	1
Usp18	0.000501549	-1.09248	0.274	0.426	1
Mrpl23	0.000507233	-0.357143	0.555	0.74	1
Bsg	0.000512586	-0.355782	0.939	0.953	1
Cry1	0.00051313	1.30402	0.329	0.19	1
Sowahb	0.000521786	-0.751103	0.317	0.488	1
Ddah2	0.00054075	-0.515736	0.354	0.543	1
Znfx1	0.00055199	-1.30975	0.152	0.298	1
M6pr	0.00056377	-0.300862	0.567	0.752	1
Adck5	0.000570966	-0.914639	0.159	0.314	1
Cavin1	0.00057919	1.32182	0.238	0.112	1
Ptprj	0.000580344	-0.632288	0.354	0.554	1
Apol9b	0.000583794	-1.89459	0.055	0.167	1
Capn9	0.000590428	0.764706	0.159	0.054	1
Cx3cl1	0.000594343	-0.974028	0.213	0.38	1
Meg3	0.000596542	1.63647	0.116	0.031	1
C130026I21Rik	0.000609447	-1.37373	0.207	0.341	1
Gm12840	0.000622799	-1.22623	0.213	0.368	1
Ern2	0.000626567	1.73819	0.171	0.066	1
Rnase4	0.000626874	1.80126	0.244	0.128	1
Sppl2a	0.000630747	-0.499824	0.409	0.585	1
Vwa5a	0.000636962	-0.989483	0.262	0.426	1
Fbln1	0.000647393	1.93534	0.146	0.05	1
Gstt3	0.000651481	-0.709741	0.372	0.523	1
B430010I23Rik	0.000672118	1.8842	0.25	0.132	1
St14	0.000683128	-0.403589	0.628	0.752	1
Prss27	0.000704486	-2.07357	0.061	0.174	1
Rpl10a	0.000715744	0.278836	0.951	0.965	1
Snhg18	0.000719637	-1.47228	0.159	0.291	1
Wdr43	0.000721704	-0.818314	0.274	0.442	1
Slc4a4	0.000723675	-2.49935	0.024	0.116	1
Tdrd7	0.000736833	-1.03058	0.085	0.217	1
Akap17b	0.000745319	-2.53445	0.03	0.128	1
Slc39a8	0.000748939	-0.528864	0.555	0.698	1
Rnf31	0.000749188	-1.04014	0.116	0.252	1
Col3a1	0.00077333	1.49878	0.159	0.062	1
Nfe2l3	0.000775483	-1.03406	0.171	0.314	1
Znrf1	0.00077723	-0.410685	0.518	0.686	1
Gbp2	0.000779388	-1.40658	0.098	0.225	1
Tuba4a	0.000795235	-0.375302	0.683	0.829	1
Muc13	0.000816582	1.51158	0.195	0.085	1
Padi2	0.000821693	-0.62745	0.037	0.136	1
Rnf145	0.000827391	-1.16361	0.14	0.287	1
Vcl	0.000841674	-0.501286	0.518	0.671	1
Sec63	0.000849111	-0.493156	0.427	0.612	1
Zfp617	0.000860278	-1.45735	0.037	0.136	1
Prdx2	0.000866368	0.484443	0.866	0.849	1
Psmb10	0.000870937	-0.740843	0.439	0.593	1
Smgc	0.000884999	1.40721	0.152	0.054	1
Lman2l	0.000885038	-0.349384	0.232	0.388	1
Ero1l	0.000899744	0.374075	0.207	0.38	1
Tesc	0.000925852	1.06516	0.317	0.186	1
Tnip3	0.00092969	-1.03424	0.232	0.388	1
Wfdc18	0.000931284	-1.44584	0.409	0.566	1
Ctsh	0.000940355	-0.619939	0.579	0.717	1
Sfr1	0.000943884	-0.437009	0.671	0.783	1
H2-K1	0.000959546	-0.517031	0.909	0.973	1
Rida	0.000961772	1.52697	0.384	0.264	1
Abtb2	0.000975221	-1.54211	0.037	0.136	1
Polr2c	0.000979602	-0.338114	0.409	0.585	1
2010111I01Rik	0.0009812	-0.510945	0.457	0.605	1
Marc2	0.00100534	-0.38827	0.652	0.76	1
Eid2	0.00100964	-1.45155	0.049	0.155	1
Pik3c3	0.00103643	-1.39925	0.104	0.229	1
Gde1	0.0010796	-0.527389	0.293	0.457	1
Ogdh	0.00108444	1.16548	0.506	0.43	1
Cbr2	0.00109539	-0.351986	0.555	0.721	1
Prdm10	0.00109706	2.54257	0.116	0.035	1
Stat1	0.00109901	-1.16922	0.274	0.399	1
Borcs8	0.00114267	-0.289407	0.268	0.446	1
Tnxb	0.00115911	1.53531	0.11	0.031	1
Cox7b	0.00116435	0.385445	0.921	0.919	1
Anxa3	0.00117061	-0.471466	0.72	0.795	1
Fgl1	0.00118649	0.781306	0.226	0.105	1
Ptpn14	0.00120762	-1.11278	0.128	0.264	1
Hmgcr	0.00122282	1.59497	0.335	0.221	1
Bst2	0.0013161	-1.20638	0.518	0.643	1
Ppfibp2	0.00131824	0.816559	0.463	0.337	1
Edn1	0.00134233	-0.875034	0.427	0.574	1
Acer3	0.00135348	-0.321728	0.354	0.531	1
Msmo1	0.00136246	1.10753	0.463	0.357	1
Lurap1	0.00140247	-1.4059	0.067	0.178	1
Ifi44	0.00140822	-1.00764	0.14	0.271	1
Nr1d2	0.00141109	-0.667579	0.146	0.283	1
Acly	0.00141762	1.04425	0.537	0.453	1
Ass1	0.00142076	-1.85596	0.055	0.155	1
Pmp22	0.00145737	2.03013	0.177	0.078	1
Lmf1	0.00146941	-1.1848	0.128	0.256	1
Mfhas1	0.00147824	-1.20612	0.128	0.256	1
Gbp3	0.00151	-2.02968	0.024	0.109	1
Ldlrad4	0.00151	-2.25173	0.024	0.109	1
Ccser1	0.00151685	-2.07132	0.043	0.136	1
Arid4b	0.00152745	-0.640745	0.409	0.566	1
Slc9a1	0.00154022	-1.00572	0.14	0.271	1
Car12	0.00158026	-2.47027	0.03	0.116	1
Jak2	0.00158776	0.588868	0.348	0.213	1
Ppia	0.00158964	0.261171	0.982	0.973	1
Galnt7	0.00160184	2.37574	0.244	0.143	1
Sec13	0.0016175	-0.513527	0.439	0.616	1
Fxyd3	0.00162132	0.45739	0.884	0.895	1
Anxa4	0.00164413	0.514555	0.86	0.899	1
Aspa	0.00166785	-0.640292	0.152	0.287	1
Psme2	0.00169866	-0.349669	0.768	0.86	1
Gch1	0.0016987	-0.662628	0.427	0.554	1
Aph1a	0.00170008	-0.471631	0.366	0.539	1
Plaur	0.00172419	-0.638927	0.646	0.771	1
Unc5b	0.00175654	-1.45971	0.055	0.155	1
Aldoa	0.00175719	-0.349033	0.933	0.965	1
Rhoq	0.00176181	-0.672854	0.28	0.442	1
Smim19	0.00179437	0.316957	0.189	0.345	1
Car2	0.00180057	-0.629139	0.47	0.593	1
Dcxr	0.00182272	-0.374996	0.744	0.837	1
Trim31	0.0018295	3.00435	0.11	0.035	1
Hid1	0.00185279	-0.482324	0.244	0.407	1
Pkd2	0.00185476	1.61324	0.171	0.078	1
Sectm1b	0.00186564	-0.885474	0.14	0.275	1
Oas3	0.00188377	-0.608352	0.098	0.217	1
Map2	0.00192599	-1.6089	0.055	0.151	1
H2-Q6	0.00194498	-1.49833	0.146	0.264	1
Nipbl	0.00194774	-0.417652	0.348	0.508	1
Mfap5	0.00197013	1.7698	0.122	0.043	1
4930481A15Rik	0.00200255	-3.03735	0.03	0.112	1
Plpbp	0.00203772	-0.681487	0.244	0.403	1
Rassf1	0.00205301	-0.374025	0.537	0.705	1
Cep170	0.00205896	-1.28726	0.043	0.136	1
Emc2	0.00206336	0.532895	0.549	0.43	1
Sys1	0.00207966	-0.55141	0.567	0.705	1
Lrrc8e	0.0020885	1.70765	0.134	0.05	1
Serpinb5	0.00212509	0.769071	0.543	0.438	1
Ccl25	0.00218027	-1.38193	0.067	0.171	1
Cbx3	0.002193	0.878156	0.738	0.694	1
Cd99l2	0.0022244	-0.790535	0.22	0.364	1
Mcm6	0.00227584	1.61516	0.171	0.078	1
Csta1	0.00228735	-2.67527	0.067	0.167	1
Timm17b	0.00233319	0.923002	0.524	0.434	1
Ly6k	0.00238515	-1.81456	0.055	0.151	1
Vcpkmt	0.00240576	-0.85954	0.213	0.357	1
Tbc1d22b	0.00240762	2.1464	0.165	0.074	1
Tmem9	0.00240906	-0.649382	0.238	0.384	1
Arl6ip1	0.00240908	-0.288903	0.659	0.806	1
Cdkn2a	0.00241768	-1.47448	0.037	0.124	1
Cyb561	0.00244938	-0.492578	0.524	0.659	1
Sil1	0.00248407	-0.379675	0.488	0.647	1
Rtl8a	0.00251134	1.27177	0.116	0.039	1
Zdhhc1	0.00251953	-1.00803	0.061	0.163	1
Fis1	0.00257649	-0.320839	0.738	0.829	1
G6pc3	0.00258871	-0.414434	0.28	0.43	1
Id1	0.002643	0.75706	0.616	0.523	1
Acsl4	0.0026734	0.762591	0.421	0.302	1
Tmem159	0.00278402	0.989483	0.573	0.496	1
Dph5	0.0028136	0.726803	0.195	0.097	1
Xaf1	0.00284962	-0.803151	0.28	0.415	1
Slc25a5	0.00286677	0.335611	0.884	0.907	1
Foxp4	0.00286999	-0.282337	0.311	0.484	1
Upf1	0.00288404	0.948842	0.445	0.306	1
Ndufa1	0.00289234	0.437343	0.86	0.884	1
Smarce1	0.00290319	-0.27651	0.378	0.508	1
Tap2	0.00292253	-0.321708	0.317	0.469	1
Epg5	0.00294258	-0.662959	0.055	0.151	1
Glipr2	0.00294314	-1.59147	0.03	0.112	1
Echdc2	0.00294795	-0.580906	0.409	0.554	1
Tbc1d10a	0.00296561	-0.356635	0.305	0.453	1
Rnase1	0.00297507	0.892552	0.36	0.24	1
Kctd1	0.00298392	-0.861536	0.11	0.225	1
Gsta3	0.00300136	1.70412	0.183	0.089	1
Pcmt1	0.00300396	-0.284087	0.457	0.616	1
Smdt1	0.00303271	0.423954	0.89	0.88	1
Ptpn18	0.00309086	-0.317016	0.341	0.488	1
Acsf2	0.00310247	-0.977434	0.11	0.229	1
Hpcal1	0.00312419	-0.760311	0.305	0.446	1
Map7d1	0.00318307	-0.268167	0.482	0.647	1
Il17re	0.00322006	-0.689338	0.226	0.364	1
Fzd6	0.00323117	-1.12538	0.061	0.155	1
Rab20	0.00325545	-0.644784	0.177	0.314	1
C1qtnf4	0.00327641	-1.19498	0.073	0.174	1
Mansc1	0.00328395	-0.533181	0.384	0.535	1
Parp8	0.0033487	-0.851025	0.195	0.337	1
Igfbp6	0.00346199	1.82542	0.189	0.097	1
Psma3	0.00346785	-0.319038	0.835	0.907	1
Isg20	0.00352427	-0.578976	0.451	0.578	1
Samd4	0.00355434	-1.96438	0.11	0.217	1
Psmb9	0.00356572	-0.931259	0.341	0.453	1
Mapk13	0.0035992	-0.456669	0.506	0.663	1
Hook2	0.00362804	0.951461	0.409	0.298	1
Serpine2	0.00370381	1.45849	0.335	0.225	1
Tomm22	0.00371767	-0.291866	0.695	0.791	1
Wnt7b	0.00373488	-0.778626	0.22	0.353	1
Phax	0.00381771	-0.413785	0.244	0.395	1
Selenof	0.00382341	-0.273167	0.866	0.919	1
Cyp2f2	0.00383066	-0.646981	0.335	0.477	1
Ube2l6	0.00384053	-1.43098	0.122	0.229	1
Tmem140	0.00394659	-0.981429	0.134	0.252	1
Snx24	0.00396796	-0.646645	0.128	0.248	1
Pigr	0.00400781	-0.378234	0.701	0.806	1
Mark3	0.0040189	-0.731665	0.311	0.45	1
Lgals3bp	0.00403917	-0.69951	0.524	0.62	1
Akr1a1	0.00405624	-0.270684	0.841	0.926	1
Gtf2i	0.00405804	1.11792	0.457	0.345	1
Lbp	0.0040949	-0.969096	0.134	0.256	1
Trim2	0.00413202	-0.516438	0.512	0.62	1
Leo1	0.00416262	-0.493398	0.14	0.267	1
Serpinb9	0.00417008	-0.803161	0.146	0.264	1
Tmem29	0.0042285	1.44101	0.317	0.217	1
Tpcn1	0.00426095	-1.01807	0.11	0.225	1
Asxl1	0.00426209	-0.702424	0.104	0.213	1
Upk1b	0.00426223	-0.57598	0.396	0.55	1
Nop56	0.0042656	-0.656093	0.354	0.492	1
Dnajc12	0.00431317	1.07124	0.207	0.109	1
Derl2	0.00432169	-0.733318	0.366	0.508	1
Epop	0.00443482	-0.733549	0.043	0.128	1
Gmpr2	0.00443676	-0.884674	0.122	0.244	1
Tap1	0.00445936	-0.69812	0.195	0.322	1
Esr1	0.00446396	1.31606	0.116	0.043	1
AC160336.1	0.00449476	1.05336	0.415	0.298	1
Krt23	0.00452947	-0.562639	0.567	0.69	1
Hsbp1l1	0.00454798	-0.986052	0.098	0.205	1
Zfp36l1	0.00456449	-0.348279	0.701	0.841	1
Mrpl57	0.0045787	0.708154	0.713	0.667	1
Plk2	0.004603	-0.429162	0.579	0.717	1
Epha1	0.00460762	-1.97079	0.049	0.136	1
Aen	0.00463986	-0.42878	0.256	0.38	1
Hdgf	0.0046605	-0.26251	0.677	0.806	1
Rabgef1	0.00468576	-0.620223	0.329	0.461	1
Kifc3	0.00474068	-1.3439	0.091	0.194	1
Nmi	0.00475248	-0.482592	0.323	0.453	1
Zmynd19	0.00478291	-1.18407	0.055	0.143	1
AC133103.1	0.00482276	-1.65324	0.03	0.105	1
Baiap2	0.00485334	-0.325605	0.689	0.795	1
S100a1	0.00488509	-0.717875	0.671	0.752	1
Soat1	0.0048933	2.14969	0.183	0.097	1
Pfdn1	0.00489837	-0.405683	0.579	0.744	1
Copg1	0.00491969	-0.644894	0.384	0.547	1
Gstt1	0.00503476	-1.37987	0.104	0.205	1
Bbs2	0.0050976	-1.55265	0.03	0.105	1
Cdk9	0.00515338	-0.587291	0.415	0.581	1
Zhx1	0.00515424	-1.46315	0.03	0.105	1
Nsd2	0.00520487	0.8618	0.274	0.167	1
Uqcr11	0.00522955	0.315259	0.927	0.942	1
Sp110	0.00525495	-0.810672	0.22	0.345	1
Tbc1d20	0.00529666	-0.95624	0.256	0.391	1
Tapbp	0.00532423	-0.386698	0.671	0.795	1
Hepacam2	0.00541721	1.33365	0.232	0.136	1
Pxk	0.00546162	-0.383376	0.171	0.302	1
Colgalt1	0.0054793	0.726402	0.311	0.202	1
Sh3rf1	0.00550494	-0.702052	0.22	0.349	1
Stard10	0.0055172	0.648594	0.774	0.729	1
Slc12a8	0.00553176	1.11264	0.165	0.078	1
Neat1	0.00554597	-0.436112	0.848	0.895	1
Map3k5	0.00556114	-0.845245	0.128	0.244	1
Cfi	0.00564252	1.30076	0.177	0.089	1
Emp2	0.00566481	-0.619788	0.433	0.554	1
Hint1	0.00571226	0.3503	0.884	0.903	1
Snx11	0.00572227	-1.29196	0.043	0.124	1
St3gal6	0.00584433	1.80736	0.177	0.089	1
Bag5	0.00585465	-0.439637	0.171	0.287	1
Parp14	0.00585636	-0.597147	0.262	0.391	1
Hsd11b2	0.00593399	0.887605	0.274	0.167	1
Wwc1	0.00596251	-0.489055	0.366	0.488	1
Sat1	0.00601278	-0.416744	0.878	0.922	1
Ctdp1	0.00603391	-0.711106	0.091	0.194	1
Igtp	0.0060645	-1.77243	0.079	0.167	1
Csad	0.00625432	-0.656967	0.238	0.372	1
Fam204a	0.00628406	0.589753	0.402	0.298	1
Tbx3	0.00633072	0.985786	0.415	0.31	1
Hcfc2	0.00633988	1.0973	0.189	0.101	1
Pgm1	0.00638629	-0.423845	0.268	0.403	1
H2-T23	0.0063907	-0.497421	0.787	0.86	1
Nphp1	0.00640131	-1.22044	0.079	0.174	1
Eva1a	0.00641817	-1.22064	0.159	0.26	1
Twnk	0.00646994	-1.79349	0.037	0.112	1
Vps37a	0.00658259	-0.567101	0.299	0.434	1
Zdhhc13	0.00664635	0.646859	0.409	0.306	1
Sertad2	0.00674478	-0.271794	0.378	0.554	1
Gns	0.00674789	-0.320466	0.476	0.636	1
Ufl1	0.00675444	-0.86084	0.207	0.337	1
Gmcl1	0.00683935	1.1363	0.305	0.202	1
Acat2	0.00688386	1.3259	0.22	0.124	1
Arid5a	0.00695277	-0.402307	0.36	0.519	1
Fnbp4	0.00699104	-1.38946	0.146	0.256	1
Dusp10	0.0070004	-0.263923	0.64	0.76	1
Gpd2	0.00711696	-0.36847	0.439	0.57	1
Pank2	0.00713788	-0.432984	0.262	0.395	1
Hopx	0.00714396	-0.470932	0.317	0.477	1
Fbp1	0.00718135	2.22144	0.146	0.07	1
Elk3	0.00718429	-0.863911	0.079	0.174	1
Mtus2	0.00718696	1.84373	0.104	0.039	1
Abhd5	0.00721728	-0.446011	0.14	0.248	1
Igf1	0.0072743	2.15126	0.11	0.043	1
Hsf2	0.00732164	1.60083	0.171	0.081	1
Nudt18	0.0073244	-0.317646	0.238	0.372	1
Dcaf12l1	0.00741041	-1.8069	0.037	0.109	1
Ren1	0.00743771	0.526635	0.207	0.112	1
Plekha7	0.00747769	-1.71281	0.043	0.12	1
Krt78	0.00748167	1.53524	0.177	0.093	1
Enc1	0.00752392	-0.784673	0.232	0.349	1
Gtf2f2	0.0075426	-0.397556	0.256	0.391	1
Ten1	0.00760066	0.589801	0.598	0.527	1
Mrps5	0.00761359	-0.371586	0.354	0.516	1
Pgap2	0.00768129	-0.660959	0.628	0.748	1
Ogfr	0.00773709	-0.733806	0.366	0.492	1
Gstm7	0.00787288	2.11919	0.183	0.101	1
Atg14	0.00793536	0.269623	0.134	0.058	1
Slc30a1	0.00793773	-0.631903	0.207	0.326	1
Mcc	0.00795631	-0.756856	0.122	0.229	1
Fam213a	0.00796952	-0.94419	0.177	0.291	1
Nsrp1	0.00800238	-0.554467	0.293	0.426	1
Filip1l	0.00801955	-0.383106	0.201	0.31	1
Cdc37	0.00805789	-0.297766	0.634	0.767	1
Arl13b	0.00806062	-0.391904	0.085	0.186	1
Mpi	0.00814668	-0.504983	0.189	0.314	1
Ash1l	0.00819656	-0.535369	0.457	0.609	1
Arl4c	0.00819733	-0.507115	0.183	0.314	1
Spryd7	0.00823209	-0.830664	0.146	0.256	1
Azin1	0.00839756	0.390548	0.799	0.713	1
Dazap2	0.00840487	0.482561	0.805	0.814	1
Qpct	0.00842755	-1.63882	0.037	0.109	1
Rps27rt	0.00843368	0.384347	0.872	0.868	1
Map1b	0.00850162	0.423764	0.348	0.24	1
Pik3c2b	0.00852287	0.661295	0.183	0.097	1
Ctsc	0.00857363	0.71794	0.457	0.368	1
Apol9a	0.00873144	-1.27841	0.152	0.252	1
Ovol1	0.00882776	-1.05979	0.152	0.256	1
Nbr1	0.00886309	-0.388731	0.28	0.415	1
Pdgfa	0.00893705	-0.529109	0.305	0.442	1
Rest	0.00895755	-0.35984	0.238	0.376	1
Ppil4	0.00899356	0.527765	0.341	0.233	1
Tsc22d4	0.00907467	-0.271835	0.555	0.713	1
Snrpb2	0.00909467	-0.374154	0.409	0.581	1
Gprc5c	0.00913171	-1.17708	0.085	0.178	1
Slfn5	0.00913496	-0.485698	0.146	0.256	1
Iqgap1	0.00913657	-0.389134	0.591	0.744	1
Aldh1a1	0.00916655	-0.852759	0.183	0.291	1
Manba	0.00916724	-0.500497	0.165	0.279	1
Trim33	0.00925768	-0.512386	0.122	0.221	1
Tac1	0.00928708	-1.91007	0.055	0.136	1
Ifi27	0.00928765	-0.262616	0.695	0.791	1
AC168977.1	0.00932868	-1.16011	0.146	0.248	1
Tmem87b	0.00934947	-0.824965	0.195	0.318	1
Ablim1	0.00938643	-0.551954	0.165	0.283	1
Fstl1	0.0095398	2.16696	0.116	0.05	1
Cldnd1	0.00954933	0.849132	0.555	0.45	1
H2-T22	0.00957381	-0.790502	0.476	0.581	1
Armc10	0.00957503	-1.16498	0.098	0.19	1
Lgals9	0.00962553	-0.933485	0.213	0.322	1
Fbxl6	0.0096401	-1.08618	0.14	0.24	1
Cd200	0.0096475	1.53028	0.171	0.089	1
Yif1a	0.009682	-0.378596	0.366	0.496	1
Krtap17-1	0.00968396	-0.955881	0.061	0.143	1
Slc31a2	0.00975436	-0.274238	0.213	0.341	1
Camk2d	0.00980398	-0.575619	0.463	0.589	1
Slc35e4	0.00988901	-0.898171	0.213	0.322	1
Hprt	0.00993549	-0.261371	0.579	0.725	1
Cyba	0.0100235	0.71194	0.537	0.442	1
Grn	0.0100334	-0.335037	0.713	0.822	1
Bex4	0.0100776	1.69979	0.14	0.066	1
Areg	0.0101086	-0.593397	0.122	0.229	1
Nfkb2	0.0101913	-0.402468	0.36	0.481	1
Scn1b	0.0101981	-1.58428	0.079	0.163	1
Nr2f6	0.0102416	-0.316967	0.506	0.682	1
Litaf	0.0102928	-0.398169	0.585	0.733	1
Metap1d	0.0103997	-1.11906	0.073	0.159	1
Cln3	0.0104597	-0.750209	0.195	0.326	1
Egln3	0.0105521	-0.608989	0.085	0.178	1
Slc7a5	0.0105617	-1.48098	0.183	0.283	1
Nbn	0.0105722	-1.04456	0.055	0.136	1
C1qtnf6	0.0105743	1.43861	0.104	0.043	1
Itpr2	0.0105746	-0.712193	0.122	0.229	1
Fam69a	0.0106149	-0.588924	0.311	0.426	1
Piga	0.0106715	1.9481	0.201	0.12	1
Phldb1	0.0107461	0.797768	0.165	0.085	1
Agt	0.0107761	0.717676	0.177	0.089	1
Ubn1	0.0109169	-1.02953	0.287	0.399	1
Serpinh1	0.010952	1.9516	0.122	0.054	1
Smc4	0.0109978	-0.453143	0.098	0.198	1
Rnf213	0.0110025	-0.357566	0.348	0.457	1
Slc36a4	0.0110065	1.4407	0.122	0.054	1
Clns1a	0.011057	-0.40325	0.287	0.419	1
Lzic	0.0110586	1.07311	0.177	0.097	1
Tmem39b	0.0110699	1.22578	0.171	0.089	1
F2rl1	0.0110719	-0.29047	0.396	0.519	1
Gxylt1	0.0110996	-0.448922	0.14	0.248	1
Zbtb20	0.0111203	-0.576406	0.604	0.729	1
Msln	0.0111763	-1.26087	0.037	0.105	1
C1qa	0.0112105	1.00442	0.22	0.128	1
Tead2	0.011227	1.42779	0.122	0.054	1
Hnrnpm	0.0112689	0.638744	0.659	0.585	1
Ehf	0.0112879	-0.277462	0.646	0.76	1
Pfkl	0.0113035	-0.356665	0.488	0.609	1
Clip1	0.0113189	-0.531573	0.396	0.539	1
Rpia	0.0114278	-0.604886	0.335	0.457	1
Dusp1	0.0114541	-0.449048	0.732	0.826	1
Rbms1	0.0115959	-0.28408	0.372	0.5	1
Bik	0.0117055	-0.458919	0.488	0.616	1
Psmg1	0.0117542	-0.339654	0.159	0.267	1
Dlg5	0.0117593	-0.932721	0.079	0.167	1
Hmgn2	0.011824	0.942039	0.622	0.585	1
Nsmce3	0.0118374	0.743832	0.689	0.671	1
Atp8b1	0.0118642	0.709121	0.415	0.326	1
Ralb	0.0118926	-0.424486	0.354	0.481	1
Pigt	0.0119256	-0.403955	0.518	0.667	1
Rnf186	0.0119453	-1.64892	0.085	0.171	1
Memo1	0.0119635	-0.593231	0.238	0.368	1
Pcgf6	0.0121159	-1.20195	0.061	0.14	1
Trappc1	0.012345	0.45467	0.561	0.488	1
Snhg9	0.0123817	0.920248	0.512	0.438	1
Aldh1a3	0.0124058	-0.647391	0.317	0.43	1
Pbx1	0.012443	-0.293986	0.506	0.636	1
Tmem126b	0.0124525	1.73767	0.177	0.101	1
Txndc17	0.0125663	0.423305	0.823	0.833	1
Aldoc	0.0127006	-0.716666	0.116	0.213	1
Rbl2	0.0127397	-1.36604	0.061	0.143	1
Irgm2	0.0128827	-0.820224	0.055	0.132	1
Samd9l	0.0128849	-0.557381	0.195	0.302	1
Hbegf	0.0129345	-0.27742	0.75	0.88	1
Ptprk	0.0129731	-0.688271	0.427	0.535	1
Rtf1	0.0130081	-0.306014	0.482	0.612	1
Ptk2b	0.0130237	0.649337	0.256	0.163	1
Blvra	0.0130396	-0.591193	0.213	0.337	1
Angel2	0.0131147	-0.80018	0.128	0.225	1
Fn1	0.0131182	0.798558	0.104	0.043	1
Srp14	0.013184	0.262662	0.841	0.88	1
Ftsj3	0.0132485	-0.869181	0.189	0.302	1
Sav1	0.0132714	-0.66532	0.226	0.345	1
Cry2	0.0132827	-1.10912	0.098	0.19	1
Casc4	0.0133096	2.36141	0.14	0.07	1
Snx1	0.0133126	-0.381198	0.402	0.523	1
Tmem176a	0.0133232	-0.516116	0.616	0.686	1
Olfm4	0.0133341	-5.22323	0.043	0.109	1
Arhgef2	0.0133659	-0.404061	0.128	0.233	1
Mknk1	0.0133979	1.51848	0.11	0.047	1
Agpat1	0.0134881	1.72378	0.201	0.12	1
Brox	0.0135276	-0.605539	0.189	0.302	1
Tsfm	0.0135307	-0.561583	0.213	0.326	1
Mindy2	0.0135477	-0.384068	0.372	0.484	1
Borcs5	0.0136283	-0.969026	0.14	0.24	1
Dcps	0.0136283	-0.703568	0.14	0.24	1
Phf14	0.0136774	-0.51431	0.183	0.295	1
Scd1	0.0137056	-0.38435	0.445	0.558	1
Plet1	0.0137097	-0.359394	0.744	0.849	1
Arl4a	0.0137252	0.606645	0.579	0.496	1
Uqcrfs1	0.0137412	0.344317	0.811	0.806	1
Ier3	0.013855	-0.39618	0.793	0.814	1
Morc2a	0.0139677	-1.22645	0.116	0.209	1
Zcchc7	0.0139956	-0.466965	0.305	0.426	1
Mcrs1	0.0140066	-0.401905	0.207	0.322	1
Psmd8	0.0140431	0.439129	0.799	0.787	1
Pacsin3	0.0140935	-0.665111	0.305	0.415	1
Lamb2	0.0141958	-0.272394	0.25	0.364	1
Gm10269	0.0142065	-1.23628	0.049	0.12	1
Uhrf2	0.014215	-0.523571	0.28	0.391	1
Gm5617	0.0142873	-0.627336	0.311	0.434	1
Arrdc1	0.0143429	-0.514236	0.5	0.647	1
Xdh	0.0143461	-0.9302	0.14	0.236	1
Kras	0.0144005	-0.327149	0.524	0.655	1
Hacd1	0.0144169	1.12981	0.348	0.256	1
Fbxo34	0.0144564	-0.554683	0.317	0.434	1
Ormdl3	0.0144659	-0.324418	0.305	0.43	1
Cpe	0.0145011	2.11952	0.146	0.078	1
Slc18b1	0.0145059	2.19328	0.104	0.043	1
Ahdc1	0.0145537	0.529774	0.104	0.205	1
Baiap2l1	0.0145612	1.06442	0.378	0.298	1
Timp1	0.0145816	1.53998	0.25	0.167	1
C1qb	0.0145908	1.5424	0.25	0.163	1
Tnks1bp1	0.0147157	-0.348868	0.439	0.589	1
Iqgap2	0.0147211	-0.47033	0.341	0.496	1
Cul5	0.0147461	1.40286	0.232	0.143	1
Hdgfl2	0.0149031	-0.620735	0.183	0.298	1
Stat2	0.0149089	-0.728978	0.159	0.264	1
Grpel2	0.0150886	-0.426226	0.451	0.566	1
Fdps	0.0151208	1.17494	0.47	0.403	1
Micall1	0.0151803	-0.757208	0.213	0.314	1
Ap3m1	0.0152051	-0.567267	0.134	0.233	1
C1qtnf12	0.0152056	-1.06472	0.055	0.128	1
Noxo1	0.0152165	-0.425226	0.293	0.415	1
Golm1	0.0152355	1.21012	0.213	0.128	1
Egfr	0.0153136	0.773665	0.262	0.171	1
Cyr61	0.0153421	-0.602783	0.713	0.783	1
Lurap1l	0.0153854	-0.306427	0.463	0.612	1
Ppp6c	0.0154276	-0.456779	0.354	0.484	1
Cbr1	0.0155147	-0.303276	0.549	0.717	1
Rad23a	0.0155859	0.896969	0.5	0.407	1
Pdlim7	0.0156014	-0.439261	0.366	0.477	1
Lama5	0.0156086	-0.617555	0.463	0.585	1
Kpnb1	0.0156416	-0.471204	0.421	0.527	1
Prr9	0.0157958	0.795539	0.232	0.14	1
Ssbp2	0.0158254	-0.646162	0.073	0.155	1
Rft1	0.0158309	-1.28224	0.037	0.101	1
Gfpt2	0.0158596	2.01032	0.146	0.074	1
Gm26802	0.0159504	-0.659957	0.073	0.155	1
Erlec1	0.0159824	-0.54567	0.494	0.597	1
C1d	0.0160064	-0.467044	0.451	0.589	1
Auts2	0.0161015	-0.886391	0.122	0.213	1
Phf20l1	0.0162828	-0.492453	0.396	0.519	1
Trnt1	0.0163153	-0.954985	0.122	0.221	1
Stap2	0.0163191	-0.48285	0.476	0.581	1
Ms4a5	0.0163777	0.814768	0.152	0.078	1
Ndufa4	0.0163994	0.255271	0.933	0.934	1
Panx1	0.016476	1.89254	0.195	0.116	1
Zbtb8os	0.0165753	-0.646308	0.293	0.43	1
Slc2a12	0.0165766	-1.63175	0.043	0.109	1
Actr3	0.0166073	-0.361005	0.726	0.833	1
Ccdc43	0.0166318	-0.699615	0.104	0.194	1
Gpt2	0.0166435	0.681169	0.238	0.147	1
Srp68	0.0166924	-0.35119	0.36	0.469	1
Galnt18	0.0167	-0.708711	0.195	0.306	1
Cxcl16	0.0167714	-0.380989	0.671	0.733	1
Cdh17	0.0167955	2.07656	0.116	0.054	1
Plpp5	0.0168132	-0.250706	0.189	0.298	1
Mmp14	0.0168962	-0.777414	0.177	0.275	1
Agpat3	0.0169766	-0.487754	0.262	0.376	1
Ddx17	0.0170126	0.644099	0.701	0.674	1
Fkbp1a	0.0172017	0.516398	0.768	0.756	1
Mbtps1	0.0172133	-0.427648	0.354	0.492	1
Upf2	0.0173146	0.833832	0.348	0.26	1
Mgat5	0.0173244	0.971266	0.39	0.318	1
Tpd52	0.0173797	0.407192	0.878	0.899	1
Itgb3bp	0.0173834	1.76421	0.165	0.093	1
Epha2	0.0173878	-0.434559	0.384	0.504	1
Thoc5	0.0174615	-0.545755	0.104	0.198	1
Arl1	0.0176609	-0.26897	0.585	0.705	1
Arid3b	0.0177245	1.05871	0.134	0.066	1
D430042O09Rik	0.0177405	1.26323	0.177	0.101	1
Armc5	0.0177601	2.26155	0.11	0.05	1
Stmn1	0.0178906	1.3362	0.409	0.326	1
A4galt	0.0179058	0.934688	0.256	0.167	1
Ltv1	0.0179396	0.57138	0.256	0.163	1
Dap	0.017975	0.525338	0.86	0.81	1
Mtg1	0.0180013	1.62101	0.171	0.093	1
Rcl1	0.0180859	0.955178	0.207	0.128	1
Klhl5	0.0181606	-0.850323	0.146	0.244	1
Gale	0.01817	0.636099	0.427	0.345	1
Vwa8	0.0182119	-0.506411	0.104	0.194	1
Sh3bp4	0.0182249	-0.640624	0.226	0.333	1
Osbpl3	0.018274	-0.481755	0.165	0.267	1
Vsig10	0.0182971	-0.437831	0.244	0.364	1
Insrr	0.0184794	1.30162	0.14	0.07	1
Lsmem1	0.0186739	1.14887	0.146	0.078	1
Xrcc1	0.0187719	-1.3525	0.128	0.221	1
Anxa5	0.0188749	-0.419986	0.744	0.822	1
Cox7a2	0.0189463	0.350899	0.902	0.903	1
Kctd10	0.019008	0.650725	0.36	0.26	1
Plpp1	0.0190173	1.47108	0.238	0.151	1
Tspan13	0.0190945	0.392329	0.866	0.841	1
AW112010	0.0191171	-0.71136	0.372	0.465	1
Kazald1	0.0191855	1.39946	0.116	0.054	1
Cpsf7	0.0192427	-0.509028	0.189	0.302	1
Mettl21a	0.0193695	0.884	0.14	0.07	1
Orc4	0.0194395	-0.543208	0.244	0.36	1
Morn2	0.0195224	-0.733655	0.262	0.376	1
Pdcd4	0.0197299	0.748228	0.659	0.581	1
Rad54l2	0.0199443	1.56092	0.104	0.047	1
Pithd1	0.0199465	-0.46512	0.22	0.337	1
Bambi	0.0199553	0.341877	0.055	0.124	1
Tbl3	0.0200469	-0.312586	0.177	0.287	1
Mtmr12	0.0202694	-0.796452	0.11	0.202	1
Heatr5a	0.0204003	-0.965592	0.091	0.171	1
Rrp1	0.0205055	-0.336526	0.616	0.729	1
Ddx24	0.0205566	-0.253893	0.61	0.709	1
Dhrs3	0.020616	-0.539519	0.396	0.508	1
Cadm1	0.0206335	-0.370269	0.604	0.721	1
2210016L21Rik	0.0206445	-0.618896	0.287	0.419	1
Inafm2	0.0206499	1.59764	0.104	0.047	1
Phf10	0.0206831	-0.577301	0.171	0.279	1
Rpusd4	0.0208214	-0.671263	0.067	0.143	1
Ggcx	0.0209628	1.18168	0.122	0.058	1
Dhcr24	0.02103	1.21239	0.262	0.174	1
Mief2	0.0210425	1.39951	0.11	0.05	1
Pcolce	0.0210681	2.10749	0.195	0.12	1
Pim3	0.0211714	-0.49034	0.378	0.504	1
Dab2ip	0.0212321	-0.816067	0.189	0.291	1
Nit2	0.0212365	0.529857	0.244	0.151	1
Tmem260	0.0213948	-1.35261	0.049	0.112	1
Tmem109	0.0214184	0.33473	0.165	0.264	1
5430419D17Rik	0.0214357	-1.22106	0.25	0.357	1
Zc2hc1a	0.0217123	-0.909203	0.079	0.159	1
S100a11	0.0217867	-0.292922	0.945	0.953	1
Rarg	0.0219011	-1.00217	0.207	0.322	1
Mast2	0.0219596	-0.25567	0.213	0.329	1
Slc45a3	0.0219904	-0.402689	0.457	0.593	1
Cops7a	0.0219933	-0.309316	0.36	0.481	1
Impad1	0.0221498	1.12524	0.421	0.345	1
Eif5	0.0221647	-0.287441	0.835	0.93	1
Epsti1	0.0221717	-0.707992	0.104	0.19	1
Xpnpep3	0.0221779	1.3228	0.11	0.05	1
Rbm33	0.0222647	-0.710032	0.171	0.267	1
Crem	0.0222832	0.80678	0.482	0.407	1
Synj1	0.0225166	-0.663502	0.11	0.194	1
Gmfb	0.0225432	0.691284	0.494	0.407	1
Timp2	0.0227957	-0.346385	0.744	0.857	1
S100a14	0.0228553	-0.251299	0.396	0.492	1
Pdia6	0.0228668	0.459274	0.884	0.899	1
Socs2	0.0230648	1.02876	0.335	0.24	1
Agrn	0.0231853	-0.830534	0.14	0.229	1
Gtf2ird1	0.0231952	-0.65558	0.128	0.221	1
Unc45a	0.023297	-0.299385	0.366	0.516	1
Phkb	0.0235077	-0.97535	0.177	0.271	1
Stard4	0.0235266	1.74554	0.183	0.109	1
Ccser2	0.0235879	-0.404092	0.488	0.589	1
Tbcd	0.0235896	-0.607325	0.171	0.271	1
Serpinf1	0.0236997	0.660215	0.11	0.05	1
D8Ertd738e	0.0237443	0.275964	0.848	0.895	1
Tmem64	0.0237586	0.474756	0.628	0.616	1
Mitd1	0.023825	-0.50644	0.238	0.341	1
Katnbl1	0.0239225	-0.548191	0.213	0.314	1
Vps26a	0.0239436	-0.525415	0.329	0.45	1
Clec3b	0.0240429	0.939879	0.104	0.047	1
Pygb	0.0240754	-0.27696	0.5	0.593	1
Dsp	0.0241232	0.461729	0.707	0.705	1
Krtap3-2	0.0243287	1.91267	0.116	0.058	1
Tspo	0.0243535	-0.369076	0.762	0.849	1
Kctd14	0.0243862	-0.452049	0.232	0.326	1
Slc15a2	0.0246271	0.727327	0.348	0.26	1
Pnpla2	0.0247356	-0.321176	0.396	0.516	1
Naxd	0.0247665	-0.333179	0.604	0.74	1
Pom121	0.0247893	-0.907341	0.104	0.19	1
Timm13	0.0247962	0.416736	0.854	0.888	1
Zcchc10	0.024903	-0.585413	0.207	0.31	1
Vps13a	0.0251295	-0.663098	0.226	0.318	1
Atf7	0.0253527	-0.750564	0.14	0.229	1
Laptm4b	0.0253914	0.899084	0.378	0.298	1
Hmox2	0.0253975	-0.432321	0.293	0.415	1
Zbp1	0.0254359	-0.787537	0.177	0.264	1
Man2b2	0.0254893	-0.601486	0.165	0.26	1
Ppm1g	0.0255537	-0.345472	0.439	0.558	1
Mfsd10	0.0256383	-0.707331	0.244	0.36	1
Cuta	0.0257669	-0.286352	0.677	0.771	1
Zkscan3	0.0258843	-1.16061	0.134	0.221	1
Psme1	0.0259016	-0.297284	0.787	0.833	1
Mettl14	0.0259644	0.991046	0.122	0.062	1
mt-Nd6	0.0261783	-0.861117	0.11	0.19	1
Zbtb18	0.026377	0.716809	0.232	0.155	1
Mrpl49	0.0264319	-0.784231	0.152	0.244	1
Daglb	0.0266878	-0.731894	0.165	0.252	1
Bcl2l12	0.0268033	-0.852873	0.116	0.194	1
Cd200r3	0.026806	-0.71687	0.091	0.171	1
Pspc1	0.0268798	-1.29194	0.11	0.19	1
C1rb	0.0270396	0.377624	0.159	0.085	1
Calm1	0.0270404	0.284888	0.939	0.911	1
Topbp1	0.0272931	0.493607	0.183	0.105	1
Mical2	0.0273423	0.9357	0.134	0.07	1
Szrd1	0.0273691	-0.485996	0.348	0.469	1
Enpp4	0.0274628	-0.835957	0.189	0.279	1
Parp12	0.0277092	-0.879796	0.189	0.275	1
Slc39a9	0.0279124	0.880295	0.323	0.244	1
Uvrag	0.0280078	-0.703987	0.091	0.174	1
Herc6	0.0280127	-0.590228	0.11	0.194	1
Wbp2	0.0281134	-0.276666	0.494	0.609	1
Ccdc59	0.0282411	0.690933	0.518	0.45	1
Pxn	0.0282523	-0.294252	0.421	0.543	1
Sgta	0.0282607	-0.420148	0.372	0.484	1
Mgat2	0.0284422	-0.41762	0.457	0.578	1
Plekha5	0.02852	-0.721441	0.165	0.26	1
Dst	0.0286304	0.472138	0.5	0.415	1
Dhx38	0.0287105	1.148	0.171	0.101	1
Sharpin	0.0288002	-0.968364	0.201	0.298	1
Ibtk	0.0288239	0.5524	0.445	0.372	1
Zdhhc3	0.0288327	-0.428422	0.329	0.442	1
Sh3kbp1	0.0289767	-0.662642	0.213	0.31	1
Cep350	0.029175	-0.624434	0.085	0.163	1
Apoc1	0.0292204	0.412619	0.11	0.05	1
Slc22a23	0.0293786	0.860281	0.213	0.14	1
Ints3	0.0294311	-1.00692	0.091	0.171	1
Lemd3	0.0295167	-1.04555	0.116	0.205	1
Nfe2l2	0.0295552	-0.301363	0.476	0.566	1
Ptgr2	0.029718	0.666223	0.341	0.26	1
Fibp	0.0297316	-0.288856	0.268	0.38	1
Abhd12	0.0298336	0.350973	0.738	0.698	1
Txndc15	0.0299757	-0.339889	0.457	0.589	1
Clec16a	0.0299809	-0.644133	0.055	0.12	1
Mlh1	0.0300615	-1.74614	0.049	0.109	1
Emc7	0.0300968	-0.259682	0.585	0.733	1
Cul9	0.0302157	-1.48212	0.061	0.128	1
Chodl	0.0303377	1.05554	0.287	0.209	1
Fahd2a	0.0304962	-0.592917	0.146	0.24	1
Lrrk1	0.0305322	-0.318989	0.226	0.333	1
Wnt4	0.0305816	-0.256153	0.348	0.473	1
Phlda3	0.0306391	-0.546132	0.195	0.295	1
Ext1	0.0306908	-0.863047	0.128	0.217	1
Psmd14	0.0308424	-0.292095	0.415	0.562	1
Psmd5	0.0309753	-0.490056	0.226	0.329	1
Dgcr2	0.0310203	-0.435053	0.22	0.326	1
Enah	0.0311694	-0.510927	0.598	0.686	1
Tubg1	0.0311851	0.855993	0.232	0.143	1
Snrpe	0.0312783	0.338193	0.78	0.76	1
Slc25a35	0.0313429	0.777102	0.159	0.089	1
Ggh	0.0313639	1.39294	0.305	0.229	1
Tmed1	0.031382	-0.817054	0.098	0.178	1
Tmem191c	0.0316918	-0.922623	0.073	0.143	1
4931406C07Rik	0.0317259	1.25689	0.305	0.225	1
Parn	0.0317339	-0.483616	0.085	0.159	1
Slc41a2	0.0317953	0.99858	0.14	0.078	1
Spats2	0.0319524	-0.575805	0.085	0.163	1
Eea1	0.0319689	-0.533892	0.378	0.484	1
Sptbn2	0.0320953	-0.719712	0.067	0.136	1
Eya2	0.032209	-0.604511	0.159	0.256	1
Iws1	0.0322518	1.1692	0.287	0.205	1
Tm4sf4	0.0322534	2.00983	0.104	0.05	1
Mettl1	0.0324035	0.923001	0.287	0.202	1
Atp5g1	0.0325961	0.271164	0.89	0.903	1
Asl	0.0326725	-0.349829	0.36	0.446	1
Anxa6	0.032695	0.959295	0.402	0.345	1
Arc	0.0327736	-0.794063	0.427	0.523	1
Flna	0.0328273	-0.493625	0.354	0.453	1
Large2	0.0328324	-0.880026	0.091	0.167	1
Fam210a	0.0328757	1.60838	0.189	0.116	1
2009-09-01	0.0329643	-0.471421	0.256	0.376	1
Stk24	0.0329693	-0.458942	0.427	0.531	1
2610528J11Rik	0.0329863	-0.883955	0.226	0.31	1
P2rx2	0.0329929	-0.518058	0.146	0.24	1
Csprs	0.0330659	-0.516095	0.128	0.205	1
Sowahc	0.0330829	0.574952	0.409	0.314	1
Grk6	0.033121	-0.562509	0.073	0.143	1
Efna1	0.0332636	-0.255666	0.396	0.527	1
Timm10b	0.0332868	0.483779	0.64	0.601	1
Hcfc1	0.0333021	-0.494121	0.189	0.287	1
Ercc6	0.0333048	1.81011	0.104	0.05	1
Pex19	0.033423	-0.516889	0.232	0.337	1
Zfp212	0.0335554	-0.610902	0.079	0.151	1
Aldh2	0.0335558	0.700398	0.518	0.442	1
Rdh10	0.0335753	-0.448874	0.409	0.484	1
Ilf2	0.033662	-0.266897	0.317	0.434	1
Sppl2b	0.0336997	-1.19456	0.049	0.109	1
Exosc9	0.0337822	1.50017	0.183	0.112	1
Aak1	0.0337938	-0.289958	0.396	0.5	1
Sptlc2	0.0339634	-0.252976	0.549	0.671	1
Pex7	0.0339679	-0.351058	0.348	0.457	1
Mrps21	0.0340556	0.355978	0.817	0.818	1
Tspan1	0.0343509	0.303382	0.909	0.93	1
Bag4	0.0343539	1.72541	0.152	0.093	1
Gm11808	0.0343688	0.334239	0.854	0.88	1
Farsa	0.0344925	-0.667557	0.287	0.376	1
Zfp512	0.0345932	2.01611	0.11	0.054	1
Tcaf1	0.0347635	1.23508	0.195	0.128	1
Lypla1	0.0347975	-0.48079	0.25	0.36	1
Mfap3l	0.0348056	-0.480604	0.11	0.186	1
Pias2	0.0349191	-0.336368	0.177	0.279	1
Hmgb3	0.035088	0.71174	0.323	0.248	1
Zfp91	0.0352007	-0.310037	0.445	0.55	1
Mocs3	0.035523	-0.943239	0.067	0.132	1
Cytip	0.0355652	-0.377382	0.128	0.209	1
Ppp6r3	0.0356168	-0.286642	0.317	0.446	1
Orc6	0.0357036	0.88613	0.152	0.089	1
Fbxo32	0.0357456	-0.735009	0.274	0.368	1
Tmem43	0.0358667	-0.366994	0.28	0.391	1
Pls3	0.0359719	-0.42182	0.262	0.372	1
Syt7	0.0360587	1.15224	0.372	0.302	1
Crim1	0.036076	-0.257082	0.122	0.209	1
Adar	0.0362131	-0.616469	0.189	0.275	1
2810403A07Rik	0.0362226	-0.437248	0.402	0.496	1
Nf1	0.0362658	1.09506	0.268	0.194	1
Rhbdf2	0.0364147	-0.522775	0.11	0.19	1
Spire2	0.0365682	1.53913	0.116	0.058	1
Pex3	0.0366417	0.595889	0.39	0.306	1
Ltbp2	0.0366746	-1.56201	0.055	0.112	1
Myh14	0.036793	-0.405415	0.341	0.469	1
Rnf122	0.0370804	-0.710924	0.091	0.167	1
Jak1	0.037247	-0.345351	0.463	0.574	1
Foxn3	0.037248	-0.257584	0.274	0.399	1
Pan2	0.0372484	-0.657171	0.061	0.124	1
Sgms1	0.0372571	-0.264983	0.293	0.422	1
Ddx58	0.0375524	-0.25765	0.207	0.306	1
Aida	0.0376313	-0.604808	0.146	0.236	1
Abcf2	0.0376734	-0.391269	0.238	0.345	1
Kin	0.0376832	0.468036	0.329	0.24	1
mt-Nd1	0.0377094	-0.301975	0.927	0.946	1
Dusp14	0.0378468	0.602488	0.146	0.236	1
Palmd	0.0378953	-0.875839	0.085	0.155	1
Mvd	0.0379464	0.911706	0.213	0.147	1
Spns2	0.0379748	-0.847238	0.354	0.442	1
Parp2	0.0382364	-0.806109	0.079	0.151	1
Mak16	0.0383619	-0.550069	0.195	0.295	1
Asrgl1	0.0384407	-1.30548	0.134	0.202	1
Pex2	0.0384568	0.922239	0.415	0.337	1
Ubxn4	0.0384849	-0.300591	0.665	0.783	1
Lrrc58	0.0385336	-0.48065	0.39	0.488	1
Atxn2	0.0385596	-0.560442	0.274	0.38	1
Ostm1	0.0387331	1.14937	0.226	0.159	1
Fut8	0.0388189	0.65717	0.409	0.326	1
Cd14	0.0388333	-0.533793	0.433	0.496	1
Ccdc34	0.0389028	-0.348762	0.427	0.531	1
1500011K16Rik	0.0392663	-0.295612	0.354	0.453	1
Bnip2	0.0392673	-0.594707	0.11	0.19	1
Ldhb	0.0394678	1.12823	0.159	0.093	1
Lman1l	0.03952	2.38763	0.11	0.058	1
Srebf1	0.0395473	-0.791166	0.299	0.403	1
Tnpo3	0.0395581	0.636656	0.36	0.283	1
Rad17	0.0397191	1.41647	0.195	0.124	1
Cycs	0.0397979	0.358828	0.878	0.895	1
Brpf1	0.0398514	-0.294196	0.134	0.213	1
Zxdb	0.0398524	1.38169	0.116	0.062	1
Pik3r1	0.0398701	-0.45592	0.159	0.256	1
Ipo13	0.0398738	-0.463473	0.177	0.275	1
Apip	0.0399162	-0.294963	0.311	0.411	1
Tmem131	0.0399797	-0.536379	0.268	0.364	1
Rcn1	0.0403111	0.691476	0.567	0.547	1
Ddx23	0.0405783	0.366746	0.055	0.116	1
Sorbs2	0.0406262	-0.580237	0.415	0.508	1
Mcm7	0.0407522	0.804205	0.177	0.109	1
B9d1	0.040863	-0.760157	0.171	0.252	1
Gjb2	0.0409267	-0.392207	0.195	0.295	1
Chrnb1	0.0410785	-1.02975	0.067	0.132	1
Cct4	0.0410922	0.41208	0.732	0.733	1
Hddc3	0.0412838	1.06021	0.195	0.132	1
Thoc6	0.0414079	-0.688758	0.195	0.283	1
Mrps33	0.0414418	0.623077	0.72	0.705	1
Ndufb8	0.0414681	0.410729	0.829	0.841	1
Cntnap2	0.0415253	-1.18225	0.055	0.112	1
Nasp	0.0415745	-0.491815	0.262	0.368	1
Tmem55a	0.0416651	-0.510017	0.152	0.24	1
Atp9a	0.0417443	-0.270548	0.323	0.453	1
Syncrip	0.0418746	-0.426844	0.433	0.562	1
Atp11a	0.0420141	-0.508055	0.311	0.415	1
AL590144.2	0.0420991	0.719985	0.451	0.391	1
Tmsb15b1	0.0421248	-1.17771	0.079	0.143	1
Mon1a	0.0421549	-0.378183	0.177	0.275	1
Slc25a30	0.0421676	-0.803895	0.268	0.364	1
Crot	0.0421975	-0.627569	0.238	0.322	1
Kdelr3	0.042525	1.57764	0.171	0.109	1
Ctsz	0.0425383	0.629517	0.439	0.38	1
Pex16	0.0425401	0.730082	0.317	0.24	1
Ppie	0.042567	-0.317648	0.262	0.368	1
Htatip2	0.0426792	-0.623369	0.36	0.465	1
Pygo2	0.0427379	0.928665	0.22	0.147	1
Asns	0.0427645	-0.29981	0.268	0.372	1
Lamtor4	0.0427722	0.553642	0.683	0.64	1
Zfp787	0.0427759	0.667361	0.409	0.341	1
Myo6	0.0428029	-0.501536	0.421	0.523	1
Rabep2	0.0428764	0.66713	0.207	0.136	1
Iqsec1	0.0430947	1.41255	0.171	0.109	1
Tbc1d1	0.0431585	-0.692276	0.293	0.399	1
Shb	0.0431653	-0.524347	0.372	0.473	1
Fabp6	0.0431817	1.0345	0.177	0.112	1
Grk3	0.0431843	-0.518762	0.213	0.302	1
Pias3	0.0431975	1.55804	0.11	0.058	1
Ap1m1	0.0434536	-0.921873	0.049	0.105	1
Eftud2	0.04388	-0.454562	0.152	0.236	1
Naa60	0.0439642	0.637272	0.189	0.116	1
Txn2	0.0441161	-0.303142	0.573	0.667	1
Nr2c2	0.0441255	0.461673	0.207	0.132	1
Rhoa	0.0441559	0.381656	0.878	0.872	1
1810044D09Rik	0.0441595	-0.933332	0.079	0.147	1
Lima1	0.0443197	-0.451645	0.683	0.791	1
Cited4	0.0444002	-0.286272	0.238	0.333	1
Ermp1	0.0444419	0.657412	0.421	0.368	1
Cdkal1	0.0446303	1.73091	0.195	0.128	1
Tmem184b	0.0449398	-0.768085	0.165	0.252	1
Scgb2b27	0.0450379	-0.490779	0.104	0.178	1
Eid1	0.0452447	0.956121	0.439	0.38	1
Engase	0.0452707	-1.7799	0.061	0.12	1
Slc5a8	0.045305	-0.625241	0.11	0.186	1
Mmp7	0.0454135	0.87995	0.628	0.616	1
Fam174b	0.0454772	-0.29317	0.396	0.488	1
Epb41l2	0.0456322	0.97149	0.116	0.062	1
Kdm1b	0.045738	-0.648109	0.091	0.163	1
Kmt2d	0.0457703	-0.720509	0.165	0.256	1
Qtrt1	0.0459596	-0.474928	0.226	0.329	1
Kctd13	0.0460215	-1.23096	0.079	0.14	1
Cops9	0.0460221	0.318699	0.866	0.86	1
Extl3	0.046225	-0.88247	0.085	0.151	1
Trappc5	0.0462542	-0.393643	0.415	0.516	1
Zfp395	0.0462887	0.301839	0.171	0.256	1
Cep57	0.0463754	0.806357	0.189	0.12	1
Ccdc28b	0.0465132	1.21566	0.159	0.093	1
Atl3	0.0465862	-0.501335	0.128	0.209	1
Cic	0.0467099	-0.880835	0.183	0.275	1
Tfap2a	0.0467111	-0.465701	0.201	0.298	1
Pgrmc2	0.0468654	-0.464257	0.305	0.407	1
Rbm26	0.0469685	-0.473013	0.189	0.275	1
Tug1	0.0469747	-0.405034	0.274	0.364	1
Cep19	0.0470963	-0.774298	0.116	0.186	1
Clip4	0.0471098	-0.254122	0.104	0.174	1
Ces2g	0.0473475	1.4387	0.104	0.054	1
Prpf3	0.0473816	-0.635937	0.085	0.155	1
Slc39a11	0.0474203	-0.544401	0.171	0.267	1
P4ha1	0.0474406	-0.667792	0.165	0.248	1
Trpm7	0.0475814	-0.531053	0.189	0.283	1
Abca1	0.0477029	-0.390967	0.189	0.283	1
Tmem71	0.0477991	-0.972576	0.067	0.128	1
Clec2e	0.047839	0.619308	0.122	0.066	1
Lin54	0.0479022	-0.856401	0.049	0.105	1
Cnot7	0.0479208	-0.262853	0.402	0.504	1
Abhd6	0.04806	-0.729607	0.11	0.182	1
Etnk1	0.0483172	-1.14774	0.146	0.225	1
Got1	0.0483739	1.46728	0.22	0.151	1
Iigp1	0.0484447	-1.7288	0.049	0.101	1
Txlna	0.0486166	0.701186	0.305	0.233	1
Ppp5c	0.0486937	-0.74789	0.287	0.372	1
Tnip2	0.0487104	-0.670276	0.244	0.345	1
Zfp397	0.0489783	0.837897	0.122	0.066	1
Scarb2	0.0490317	0.61898	0.543	0.5	1
D17H6S53E	0.0491465	1.90974	0.189	0.124	1
Phgdh	0.0491829	-0.534424	0.415	0.512	1
Agfg2	0.0493931	-0.598386	0.348	0.446	1
G6pdx	0.0495311	-0.321535	0.311	0.411	1
B230118H07Rik	0.0495443	-0.529121	0.152	0.24	1
Crym	0.0495564	1.18967	0.122	0.066	1
Nrbp2	0.0495572	-1.94066	0.091	0.159	1
Pex6	0.0495736	0.730338	0.341	0.267	1
Nkx3-1	0.0496663	1.09915	0.116	0.062	1
Ppa2	0.0498603	-0.4185	0.384	0.516	1
Specc1l	0.0498925	0.458811	0.463	0.388	1

## Sheet: Macrophage
	p_val	avg_log2FC	pct.1	pct.2	p_val_adj
Cd209a	4.62626e-34	10.6654	0.194	0	7.17811e-30
Dpys	7.17147e-34	4.02628	0.246	0.028	1.11272e-29
AA467197	2.3396e-29	-3.04704	0.059	0.243	3.63012e-25
Hebp1	1.76667e-27	-2.01374	0.089	0.283	2.74117e-23
Ncf4	6.97384e-27	1.1923	0.611	0.411	1.08206e-22
Arsb	4.21295e-24	2.28338	0.315	0.115	6.53682e-20
Dcstamp	1.8298e-22	1.96674	0.264	0.077	2.83912e-18
Cacna1a	2.04657e-21	-4.04728	0.009	0.109	3.17546e-17
Cyp4f18	9.49613e-21	1.70629	0.262	0.083	1.47342e-16
B2m	6.93388e-19	-0.369925	0.991	0.993	1.07586e-14
H2-Eb1	3.83539e-18	-0.428663	0.947	0.959	5.95099e-14
Gdf15	3.93801e-17	2.44105	0.19	0.049	6.11022e-13
Slc38a1	1.51441e-15	0.919996	0.509	0.339	2.34976e-11
H2-Aa	2.59383e-15	-0.353035	0.954	0.962	4.02458e-11
Malat1	9.55728e-15	0.330502	0.993	0.967	1.48291e-10
Ahnak	2.05474e-14	0.861015	0.615	0.442	3.18813e-10
Mid1	3.26923e-14	-1.22107	0.139	0.29	5.07254e-10
Ankrd33b	4.08343e-14	-2.38377	0.018	0.101	6.33584e-10
Gm7324	8.25279e-14	-2.45753	0.021	0.105	1.2805e-09
S100a10	9.06064e-14	0.814082	0.605	0.445	1.40585e-09
Eps8	1.06803e-13	1.00563	0.435	0.277	1.65715e-09
Ccl9	3.27591e-13	0.927631	0.649	0.497	5.08291e-09
Cndp2	4.68166e-13	-0.909087	0.294	0.441	7.26407e-09
Hmox1	1.09972e-12	1.08417	0.563	0.402	1.70633e-08
H2-Ab1	1.38384e-12	-0.340227	0.956	0.973	2.14716e-08
Il6	2.5164e-12	1.12999	0.226	0.095	3.90444e-08
Ecm1	4.82792e-12	1.89928	0.196	0.078	7.491e-08
Lpl	1.25188e-11	1.55413	0.213	0.093	1.94242e-07
Rpl3	1.54598e-11	-0.323216	0.911	0.923	2.39874e-07
Rpl30	1.12207e-10	-0.323054	0.905	0.919	1.741e-06
Btg1	1.16348e-10	0.452709	0.915	0.839	1.80526e-06
Klf6	1.3493e-10	0.473092	0.811	0.692	2.09357e-06
Cxcl3	1.56726e-10	2.10927	0.162	0.061	2.43176e-06
Clec4e	1.60486e-10	1.13954	0.297	0.164	2.4901e-06
Ccl6	2.03059e-10	0.764259	0.779	0.657	3.15066e-06
Col3a1	2.2293e-10	2.6761	0.129	0.038	3.45899e-06
Lrrc25	3.37786e-10	0.7362	0.547	0.425	5.24109e-06
Srrm2	1.46792e-09	0.522725	0.703	0.601	2.27763e-05
Zswim4	2.34859e-09	1.06824	0.183	0.08	3.64408e-05
Sh3bgrl3	2.71476e-09	-0.26609	0.912	0.93	4.21222e-05
Gas7	3.16144e-09	0.981703	0.325	0.204	4.90529e-05
Glb1	4.79487e-09	1.9029	0.119	0.038	7.43972e-05
Lilr4b	6.1306e-09	0.397787	0.675	0.565	9.51223e-05
Il10	8.93639e-09	1.48673	0.215	0.111	0.000138657
Prdx2	9.24462e-09	0.523998	0.564	0.441	0.00014344
Hspa1b	1.76061e-08	2.3827	0.185	0.092	0.000273177
Cd300lb	2.20079e-08	1.72773	0.155	0.067	0.000341475
Cpq	2.85125e-08	-0.954137	0.131	0.232	0.0004424
Tnfaip3	3.66966e-08	0.767801	0.484	0.368	0.000569385
Bst2	3.70503e-08	0.43206	0.687	0.578	0.000574872
Ftl1-ps1	4.41125e-08	0.44895	0.612	0.507	0.000684449
Cfp	4.42118e-08	0.518527	0.616	0.478	0.00068599
Srxn1	5.65982e-08	1.03484	0.355	0.238	0.000878178
Ifitm2	7.01451e-08	0.265461	0.906	0.842	0.00108837
Hsph1	7.06403e-08	2.05413	0.151	0.068	0.00109605
Gmfg	9.71689e-08	-0.435811	0.675	0.744	0.00150767
Srsf5	1.07517e-07	0.372255	0.776	0.701	0.00166823
Pbsn	1.56376e-07	0.625182	0.588	0.478	0.00242633
Metrnl	1.73021e-07	0.585934	0.655	0.575	0.00268459
Pim1	1.75901e-07	0.336485	0.881	0.833	0.00272928
Ccr2	1.94514e-07	0.606642	0.378	0.259	0.00301808
Plau	3.33995e-07	2.64079	0.121	0.05	0.00518227
Ptprj	3.4485e-07	0.695422	0.389	0.278	0.0053507
Slfn2	3.73655e-07	0.509331	0.776	0.685	0.00579762
Retnla	4.51222e-07	0.799283	0.238	0.136	0.00700116
Got1	5.24081e-07	-0.510871	0.428	0.536	0.00813164
Borcs8	5.49078e-07	-0.80563	0.132	0.223	0.00851949
Arhgap31	5.5172e-07	1.05221	0.275	0.175	0.00856049
Pglyrp1	5.60562e-07	-1.90971	0.083	0.158	0.00869768
Chmp4b	6.09712e-07	0.408824	0.778	0.72	0.00946029
Phlda1	6.52863e-07	0.615896	0.544	0.447	0.0101298
Ms4a7	6.90622e-07	-0.595305	0.507	0.592	0.0107157
Cflar	8.33741e-07	0.623392	0.562	0.464	0.0129363
Csf2rb2	9.23748e-07	1.07755	0.272	0.18	0.0143329
Ptafr	9.52787e-07	0.630378	0.606	0.533	0.0147834
Ednrb	1.01036e-06	1.45161	0.103	0.038	0.0156767
Pirb	1.06048e-06	0.584221	0.381	0.272	0.0164545
Lpxn	1.09143e-06	0.701347	0.421	0.322	0.0169346
Txnrd1	1.12094e-06	0.595161	0.598	0.513	0.0173925
Spink8	1.17951e-06	-2.15157	0.042	0.101	0.0183013
Marcksl1	1.21797e-06	0.529093	0.812	0.749	0.018898
Hsp90aa1	1.28806e-06	0.789601	0.791	0.744	0.0199855
Asah1	1.29557e-06	0.412193	0.592	0.488	0.020102
Peli1	1.30477e-06	0.872226	0.424	0.34	0.0202448
Ahr	1.41855e-06	0.958058	0.309	0.216	0.0220101
Cxcl14	1.63779e-06	-1.04469	0.142	0.226	0.0254119
Mcl1	1.70474e-06	0.434553	0.833	0.76	0.0264508
H2-T23	1.76989e-06	-0.394813	0.639	0.716	0.0274617
Ass1	2.06539e-06	-1.11491	0.202	0.288	0.0320466
Asna1	2.1034e-06	-0.440287	0.208	0.312	0.0326363
Med21	2.24917e-06	-0.870642	0.212	0.306	0.0348982
4833407H14Rik	2.38578e-06	-1.09084	0.044	0.104	0.0370178
2011-09-01	2.44406e-06	0.930176	0.207	0.12	0.037922
Psen2	2.57858e-06	0.969981	0.185	0.104	0.0400093
Zeb2	2.65016e-06	0.450326	0.617	0.524	0.0411198
Ciita	2.73471e-06	-1.10765	0.083	0.157	0.0424318
Selenow	2.75324e-06	0.28938	0.77	0.706	0.0427193
Stk40	2.80911e-06	0.604692	0.386	0.288	0.0435862
Bri3	3.03394e-06	0.383921	0.72	0.66	0.0470746
Gda	3.26064e-06	0.988817	0.323	0.232	0.0505921
Nr2c2ap	3.86033e-06	1.68459	0.129	0.062	0.0598968
Ppp4r2	3.891e-06	0.676393	0.343	0.247	0.0603728
Adam8	4.00133e-06	0.73607	0.355	0.262	0.0620846
Ier3	4.14322e-06	0.453331	0.77	0.68	0.0642862
Sod2	4.16876e-06	0.553097	0.587	0.507	0.0646824
Cstb	4.55932e-06	0.379692	0.846	0.825	0.0707424
Itga5	4.81536e-06	0.525713	0.381	0.281	0.0747151
Cryl1	5.30332e-06	-0.694543	0.06	0.124	0.0822863
Bax	5.75921e-06	0.333746	0.644	0.547	0.0893598
Cd93	6.10853e-06	0.542507	0.283	0.189	0.09478
Tgoln1	6.86048e-06	0.532155	0.484	0.382	0.106447
Fn1	6.94321e-06	1.15278	0.237	0.152	0.107731
Fli1	7.67631e-06	0.768154	0.274	0.183	0.119106
Serping1	7.87939e-06	1.25023	0.123	0.058	0.122257
Clint1	8.01971e-06	0.857042	0.279	0.197	0.124434
Arid5b	9.11423e-06	0.997704	0.191	0.112	0.141416
Cldn4	1.0365e-05	-0.877155	0.103	0.178	0.160824
Sdc4	1.05388e-05	0.595012	0.632	0.544	0.16352
H2-Oa	1.16671e-05	-0.935181	0.157	0.237	0.181026
Sqstm1	1.1719e-05	0.287688	0.769	0.686	0.181831
H2-DMa	1.18124e-05	-0.265158	0.822	0.827	0.183282
Mmp7	1.21964e-05	0.781055	0.116	0.053	0.18924
Vat1	1.2743e-05	0.885332	0.343	0.256	0.19772
Penk	1.3324e-05	0.951408	0.125	0.061	0.206735
Ppp1r14b	1.3618e-05	0.714503	0.273	0.185	0.211296
Man2b1	1.40719e-05	-0.580085	0.516	0.59	0.21834
Nfkbiz	1.41316e-05	0.573641	0.507	0.419	0.219266
Dtnbp1	1.61166e-05	0.684741	0.356	0.272	0.250065
Foxp1	1.78043e-05	0.49376	0.479	0.404	0.276251
Anxa2	1.96529e-05	0.517249	0.547	0.472	0.304934
Brd7	2.11857e-05	0.899128	0.211	0.133	0.328717
Smim19	2.36756e-05	-1.15928	0.084	0.149	0.367351
Ly6e	2.46803e-05	-0.303534	0.763	0.834	0.382939
Ubc	2.49134e-05	0.358495	0.944	0.904	0.386557
App	2.49625e-05	0.358501	0.65	0.574	0.387318
Cebpd	2.54764e-05	0.865314	0.262	0.178	0.395292
Hbegf	2.55763e-05	0.783657	0.219	0.138	0.396841
Riok3	2.69153e-05	0.681658	0.349	0.268	0.417617
Hspa5	2.71865e-05	0.262522	0.878	0.818	0.421826
Sash1	2.96438e-05	0.622203	0.314	0.228	0.459953
Abcc1	3.09728e-05	1.4007	0.142	0.078	0.480574
Clec4b1	3.11694e-05	0.782819	0.28	0.2	0.483624
Arl8a	3.15987e-05	0.885303	0.321	0.24	0.490285
Cd36	3.37567e-05	0.969138	0.267	0.185	0.523769
Rap2b	3.56857e-05	0.723899	0.308	0.223	0.5537
Cltc	3.7021e-05	0.509537	0.574	0.491	0.574417
Ndufc2	3.78673e-05	-0.372821	0.495	0.584	0.58755
Mcemp1	4.35171e-05	-0.297504	0.156	0.243	0.675211
Hsp90b1	4.404e-05	0.315346	0.743	0.692	0.683324
Dok2	4.62746e-05	0.895022	0.179	0.109	0.717996
Oasl1	4.96198e-05	0.956963	0.27	0.191	0.7699
Nfkb1	5.06809e-05	0.318344	0.719	0.669	0.786365
Gm43796	5.21673e-05	1.35493	0.106	0.052	0.809428
Mapk1ip1l	5.29828e-05	0.677513	0.276	0.198	0.822081
Mmp19	5.558e-05	0.715646	0.227	0.151	0.862379
F11r	5.58371e-05	-0.621876	0.131	0.204	0.866368
Clec4d	5.66888e-05	0.712628	0.34	0.254	0.879583
Tnip3	5.85523e-05	0.542362	0.376	0.286	0.908498
H2-DMb1	6.08399e-05	-0.253124	0.745	0.79	0.943992
Zfand5	6.12378e-05	0.400279	0.59	0.513	0.950166
Nlrp3	6.41929e-05	0.704385	0.434	0.352	0.996017
Reep3	6.676e-05	0.583392	0.386	0.303	1
Ugdh	6.70525e-05	0.937309	0.203	0.132	1
Slc7a11	6.71532e-05	0.972854	0.31	0.232	1
Msr1	6.76433e-05	-0.566885	0.183	0.262	1
Kcnq1ot1	7.2588e-05	0.955192	0.106	0.052	1
Derl1	7.69357e-05	0.416524	0.426	0.346	1
Basp1	7.75836e-05	0.27692	0.725	0.649	1
Lpcat2	8.74627e-05	-0.537213	0.31	0.398	1
Dcps	8.81898e-05	-0.98834	0.053	0.104	1
Hgsnat	9.08966e-05	-0.985602	0.087	0.146	1
Ifi205	9.11139e-05	1.04061	0.199	0.13	1
Ccl24	9.2404e-05	1.04363	0.129	0.07	1
Clic4	9.32757e-05	0.453776	0.643	0.58	1
Slc6a6	9.56188e-05	0.402262	0.592	0.515	1
Hspa1a	0.000111981	1.70275	0.305	0.232	1
Klf7	0.000113805	0.933647	0.214	0.143	1
Fosl1	0.000118378	1.00859	0.103	0.05	1
Hpcal1	0.000119856	0.531588	0.419	0.34	1
Fam102b	0.000121502	1.01508	0.145	0.084	1
Slc25a28	0.000123701	-0.744838	0.074	0.13	1
Edem2	0.000124373	-0.844631	0.148	0.22	1
Marcks	0.000138281	0.262293	0.749	0.667	1
Hivep1	0.000140084	0.754203	0.187	0.12	1
Ctss	0.000140832	-0.251391	0.953	0.945	1
H2-DMb2	0.000142266	-0.959464	0.191	0.259	1
Fam129b	0.000146415	0.327647	0.393	0.302	1
Por	0.000146722	0.335922	0.43	0.354	1
Eif3m	0.000155324	-0.343233	0.452	0.543	1
Selenom	0.000155394	0.607875	0.151	0.089	1
Ccl12	0.000172282	-0.985403	0.225	0.297	1
Ms4a6c	0.000180095	-0.386468	0.597	0.652	1
Emilin2	0.000182616	0.587303	0.325	0.251	1
Rbpj	0.000188136	0.496463	0.541	0.478	1
Haus8	0.000193915	0.855139	0.132	0.075	1
Stat1	0.000195195	-0.824048	0.136	0.203	1
Atp6v0b	0.000204261	0.254059	0.809	0.769	1
H2afz	0.000205557	0.251962	0.893	0.845	1
Eif2s2	0.000205927	0.35347	0.685	0.626	1
Madd	0.000210813	-0.552532	0.087	0.145	1
Cyb5a	0.000211639	0.424245	0.489	0.42	1
Ncoa3	0.000217806	0.85737	0.218	0.152	1
Vps4b	0.000220637	0.639025	0.304	0.231	1
Smchd1	0.000221108	0.649664	0.276	0.204	1
Cxcl10	0.000225817	0.650572	0.251	0.179	1
Plxnd1	0.000228935	1.42198	0.116	0.064	1
Zfp703	0.000237643	0.636505	0.31	0.232	1
Akap13	0.000237979	0.382618	0.531	0.445	1
Rbm3	0.000239576	-0.289759	0.774	0.786	1
Hnrnpl	0.000246818	-0.477576	0.235	0.315	1
Ehd1	0.000248191	0.352758	0.714	0.672	1
C4b	0.000250394	0.81458	0.203	0.133	1
Prdx1	0.000262776	0.403031	0.907	0.858	1
Snx20	0.000268638	0.388647	0.509	0.444	1
C3ar1	0.000273831	0.480258	0.532	0.464	1
H2afj	0.000280356	-0.301665	0.632	0.701	1
Syf2	0.000288485	0.388473	0.4	0.317	1
Il1a	0.000288624	0.878508	0.224	0.161	1
Rtcb	0.000289314	-0.426729	0.306	0.389	1
Cebpa	0.000293602	-0.537206	0.311	0.386	1
Atp2b1	0.000300146	0.279831	0.721	0.666	1
Pltp	0.000301127	0.424163	0.458	0.376	1
Plk2	0.00030231	0.749564	0.216	0.151	1
Syk	0.000305805	0.534931	0.429	0.364	1
Rgl1	0.000308828	0.56923	0.289	0.214	1
Csrnp1	0.000327867	0.367396	0.597	0.533	1
Flrt3	0.000338975	0.888788	0.186	0.124	1
Ddx17	0.000356273	0.633409	0.336	0.263	1
Ralgds	0.000361282	1.06302	0.21	0.148	1
Hsp90ab1	0.000361424	0.285239	0.916	0.898	1
Phldb1	0.000361536	1.19369	0.139	0.084	1
Hexb	0.000362754	-0.369065	0.568	0.635	1
Hk2	0.000372786	0.277586	0.377	0.294	1
Yme1l1	0.000376501	0.800156	0.167	0.108	1
Mdm2	0.000381626	0.527927	0.426	0.346	1
Ddx3x	0.000383797	0.360071	0.579	0.522	1
Igfbp4	0.000397586	0.658155	0.327	0.254	1
Rab7b	0.000415164	0.39682	0.471	0.399	1
Pfkfb3	0.000459968	-0.614528	0.157	0.222	1
Rbm17	0.000466936	0.468769	0.3	0.229	1
Slamf9	0.00048129	-0.418531	0.346	0.423	1
Agpat4	0.000500336	0.375096	0.388	0.315	1
Vars	0.000500756	-0.786801	0.096	0.151	1
Mfhas1	0.000514695	0.740387	0.131	0.077	1
AW112010	0.000516033	-0.751671	0.383	0.445	1
S100a8	0.000530357	-1.06128	0.25	0.176	1
Celf1	0.000530609	0.645107	0.289	0.222	1
Tomm22	0.000532982	-0.359382	0.415	0.485	1
Desi2	0.000542081	0.892774	0.142	0.089	1
Ube2f	0.000544604	0.51006	0.458	0.392	1
Ninj1	0.000544844	0.304679	0.773	0.734	1
Nudt14	0.000551459	-0.582486	0.09	0.145	1
Ccdc71l	0.000577196	0.741377	0.214	0.152	1
Ankrd12	0.000618489	0.8668	0.194	0.136	1
Areg	0.000628411	1.10916	0.124	0.074	1
Foxn2	0.000629366	0.812028	0.174	0.115	1
Ppp1r15a	0.000635293	0.374867	0.616	0.553	1
Scn1b	0.000635651	0.402742	0.125	0.072	1
Pttg1ip	0.000639046	0.496076	0.292	0.214	1
Mkl1	0.000659075	-0.507584	0.111	0.17	1
Hif1a	0.00065974	0.373734	0.446	0.38	1
Pmvk	0.000665265	-0.774262	0.116	0.173	1
Ppig	0.000686421	0.288094	0.532	0.467	1
Rbms1	0.000715994	0.374026	0.557	0.506	1
Psme1	0.000719489	-0.316554	0.597	0.642	1
Mrpl54	0.000749737	0.337499	0.46	0.385	1
Stk38l	0.000753172	-0.980658	0.087	0.136	1
Atf4	0.000756175	0.336575	0.596	0.543	1
Prdm1	0.000772282	0.407816	0.158	0.101	1
Mboat7	0.000773997	0.779558	0.173	0.117	1
Pcyt1a	0.000785654	0.794503	0.221	0.16	1
Ap2m1	0.000813327	0.409955	0.5	0.435	1
Ccdc9	0.000820713	0.658341	0.153	0.098	1
Pycard	0.000821297	0.584062	0.388	0.331	1
Dusp3	0.000825053	0.494116	0.414	0.345	1
Dusp5	0.000841491	0.311394	0.544	0.472	1
Rel	0.000854172	0.276534	0.667	0.614	1
Gabarapl1	0.000867915	0.526384	0.25	0.188	1
Ndrg1	0.000873274	0.763555	0.153	0.099	1
Tmem192	0.000879439	-0.734697	0.129	0.188	1
Lipa	0.000901611	0.515437	0.302	0.24	1
Snf8	0.000958163	0.46112	0.385	0.325	1
Pdcd6ip	0.00097123	0.485088	0.324	0.251	1
Atxn10	0.000991789	-0.514472	0.15	0.21	1
Eif3i	0.000994064	-0.280865	0.456	0.543	1
Nrm	0.00099996	-0.525522	0.079	0.13	1
Psmb9	0.00102706	-0.45887	0.322	0.396	1
Echs1	0.00108527	-0.576338	0.118	0.176	1
Tgfbr1	0.00111173	-0.573277	0.219	0.283	1
Nol7	0.00113649	-0.425909	0.304	0.382	1
Grk3	0.00116634	-0.2995	0.114	0.172	1
Ppdpf	0.00117287	0.373331	0.222	0.16	1
Lgals8	0.00118566	0.857624	0.15	0.098	1
Cmtm3	0.00124401	0.447083	0.413	0.348	1
Il1rn	0.00124793	0.444648	0.507	0.442	1
Fgfr1	0.0012559	1.01196	0.122	0.074	1
Ube2j2	0.0012572	-0.305466	0.354	0.429	1
Serpinb8	0.00126228	0.903387	0.182	0.127	1
Eaf1	0.00128112	1.02338	0.147	0.096	1
Lyl1	0.00129996	-0.5207	0.08	0.127	1
Gm16286	0.00130594	0.350674	0.412	0.348	1
Diaph1	0.00132781	0.462495	0.326	0.265	1
Rtn4	0.0013559	0.272979	0.731	0.672	1
Luzp1	0.00136662	0.671408	0.207	0.151	1
Rad23a	0.0013822	0.560999	0.204	0.148	1
Lats2	0.00139143	0.440889	0.182	0.124	1
B4galt5	0.00142941	0.308105	0.533	0.467	1
Arap1	0.00142953	0.712718	0.261	0.2	1
Grina	0.00143361	-0.551324	0.299	0.368	1
Sh3bp1	0.00147278	0.644682	0.194	0.138	1
Egr1	0.00150392	0.598575	0.359	0.302	1
Rex1bd	0.00150651	-0.389368	0.287	0.361	1
Fam213b	0.00155759	-0.694928	0.139	0.197	1
Plekho2	0.0016173	0.425146	0.457	0.395	1
Tceal8	0.00167992	0.732244	0.177	0.126	1
Skil	0.00168711	0.255414	0.664	0.601	1
Kcmf1	0.00171731	0.525293	0.263	0.198	1
Fcna	0.00172532	0.853531	0.113	0.068	1
Rbm47	0.00175056	0.359278	0.368	0.302	1
Map2k3	0.00178682	0.282648	0.626	0.577	1
Myadm	0.00179126	0.633784	0.292	0.235	1
Aif1	0.00183021	-0.315021	0.706	0.746	1
Sppl3	0.00183329	0.473078	0.135	0.086	1
Ybx3	0.00184736	0.780967	0.231	0.176	1
Mefv	0.00187057	0.868661	0.127	0.08	1
Ccl3	0.00187842	0.502638	0.487	0.425	1
Stx11	0.00197018	0.556239	0.238	0.18	1
Rab8b	0.00197062	0.354632	0.611	0.555	1
Timp1	0.00197788	0.670431	0.157	0.104	1
Myof	0.00198721	1.11082	0.123	0.078	1
Chp1	0.00199555	0.369293	0.405	0.337	1
P4hb	0.00203817	0.332704	0.449	0.386	1
Cln8	0.00206804	0.646019	0.233	0.173	1
Itgax	0.00207672	-0.582742	0.177	0.235	1
Lifr	0.00210666	0.90446	0.156	0.105	1
Gm9493	0.00214436	-0.527139	0.191	0.254	1
Atxn7l3b	0.00214683	0.439376	0.308	0.247	1
Ube2s	0.00216224	0.272305	0.649	0.589	1
Sigmar1	0.00220222	0.902853	0.15	0.104	1
Trem2	0.00226536	-0.418706	0.378	0.442	1
Tcirg1	0.00229834	0.340565	0.259	0.197	1
Bhlhe40	0.00234931	0.366085	0.405	0.34	1
Csnk2a2	0.00236559	0.746904	0.115	0.071	1
Pik3r5	0.00238144	0.609926	0.299	0.243	1
Raph1	0.00238227	0.365918	0.289	0.229	1
Clec12a	0.00242336	0.353888	0.495	0.439	1
Cldnd1	0.00246166	0.339519	0.335	0.274	1
Igfbp6	0.00247124	0.89487	0.16	0.109	1
Sdc3	0.00251005	0.411695	0.357	0.296	1
Havcr2	0.00251613	-0.513472	0.17	0.228	1
Slc39a14	0.00257302	0.332345	0.166	0.114	1
Rab11fip1	0.00265068	0.426205	0.325	0.26	1
Mafg	0.00268149	0.374335	0.412	0.345	1
Pgd	0.00269798	0.359471	0.3	0.24	1
Erbin	0.002699	0.606391	0.224	0.17	1
Llph	0.00273971	0.329092	0.456	0.395	1
Capg	0.0027747	0.418159	0.384	0.327	1
Vcp	0.00279237	0.275992	0.555	0.504	1
Tlnrd1	0.00283025	0.834399	0.191	0.139	1
Cks2	0.00285159	-0.412914	0.201	0.265	1
Snx9	0.00286333	0.667515	0.23	0.175	1
Etv3	0.00290049	0.252491	0.533	0.475	1
Abracl	0.00293449	0.261552	0.64	0.595	1
Nrp2	0.00294073	0.62779	0.238	0.18	1
Mbnl2	0.00296934	0.25096	0.408	0.342	1
Rab2a	0.00297591	0.290599	0.566	0.534	1
Gripap1	0.00298339	0.73966	0.181	0.129	1
Eif3a	0.00299249	0.418708	0.546	0.496	1
Mau2	0.00307276	-0.429475	0.105	0.155	1
Icosl	0.0030731	-0.557839	0.142	0.195	1
Sec11c	0.00308843	0.320077	0.513	0.463	1
Batf	0.0031049	0.527402	0.331	0.272	1
Cacul1	0.00312371	-0.542962	0.144	0.2	1
C5ar1	0.00312564	0.320509	0.649	0.598	1
Uap1	0.00313708	0.472242	0.361	0.293	1
Rbm18	0.00318022	0.880423	0.122	0.078	1
Sik3	0.00318555	0.837343	0.161	0.114	1
Cdv3	0.00322256	0.474137	0.374	0.32	1
Lag3	0.00324195	-0.397524	0.082	0.127	1
Sertad1	0.00330045	0.290654	0.402	0.34	1
Cish	0.0033331	0.497615	0.159	0.109	1
Nol12	0.00334752	0.64536	0.162	0.114	1
Arl3	0.0033814	0.447977	0.2	0.148	1
Srsf6	0.00339351	0.311497	0.514	0.454	1
Rab22a	0.00341131	0.445066	0.237	0.182	1
Kpna2	0.00344498	0.891124	0.103	0.064	1
Snw1	0.00348089	0.457835	0.304	0.247	1
Nab1	0.00348854	0.37819	0.417	0.354	1
Pdgfb	0.0035034	-0.609501	0.115	0.161	1
Upf1	0.00351765	0.586398	0.124	0.08	1
Tppp3	0.00352126	0.344686	0.19	0.135	1
Plec	0.00357489	0.903638	0.197	0.146	1
Ppm1b	0.00357597	0.595726	0.136	0.09	1
Rhoc	0.0035923	0.389589	0.317	0.253	1
Snx5	0.00363236	-0.391672	0.574	0.626	1
Cd72	0.00375235	-0.315748	0.341	0.413	1
Atf3	0.00376648	0.312802	0.542	0.494	1
Lpcat3	0.00380852	-0.561606	0.066	0.107	1
2900097C17Rik	0.00386438	0.313871	0.308	0.249	1
Sh3bgrl	0.00386692	0.254395	0.61	0.558	1
Pfdn1	0.00387424	0.675585	0.275	0.228	1
Nmi	0.00387735	-0.509005	0.105	0.152	1
Map2k2	0.00388049	0.325337	0.465	0.408	1
Cyth2	0.00388776	0.51994	0.23	0.18	1
Scpep1	0.00393637	0.492378	0.401	0.345	1
Folr2	0.00398269	0.258982	0.213	0.155	1
Hnrnpab	0.00402518	0.277587	0.585	0.528	1
Actn4	0.0040376	0.734232	0.256	0.204	1
Csde1	0.00403822	0.398985	0.547	0.521	1
Ppp1cb	0.00405986	0.350416	0.404	0.348	1
Pqlc1	0.00408002	0.587996	0.204	0.151	1
Fgl2	0.00408832	-0.386027	0.426	0.482	1
Smim12	0.00412056	0.456936	0.121	0.078	1
Dda1	0.00413275	0.482202	0.281	0.225	1
Ube2r2	0.00413872	0.528737	0.268	0.214	1
Tff3	0.00417534	0.848386	0.108	0.068	1
Csf2ra	0.00418187	0.329326	0.579	0.533	1
Ube2j1	0.00423271	-0.298951	0.406	0.472	1
Egr2	0.00445979	0.579509	0.112	0.071	1
Snx8	0.00449405	0.32074	0.297	0.237	1
Casp4	0.00455349	0.316672	0.324	0.265	1
Tnfsf9	0.00457186	0.528913	0.206	0.152	1
Abca1	0.0045722	0.383586	0.466	0.407	1
Ube2h	0.00460417	0.554682	0.191	0.141	1
Nup98	0.00472493	0.662801	0.349	0.305	1
Stk17b	0.00474136	-0.468469	0.333	0.398	1
Wls	0.00474987	0.659036	0.171	0.123	1
Maf1	0.00481984	0.431979	0.233	0.182	1
Jdp2	0.00497999	0.559371	0.34	0.287	1
Arhgef1	0.00511408	-0.45703	0.175	0.229	1
Dpysl2	0.00513668	0.285027	0.371	0.311	1
Acsl4	0.00514504	0.5348	0.231	0.179	1
Epcam	0.00515453	-0.916883	0.067	0.105	1
Mcee	0.00518888	-0.429655	0.078	0.12	1
Mindy1	0.00518919	0.778373	0.159	0.112	1
Tap1	0.00520723	-0.460338	0.222	0.284	1
Wdr26	0.00526519	0.33608	0.346	0.288	1
Mrps15	0.00527623	-0.419776	0.216	0.274	1
Cib1	0.00532872	-0.472183	0.173	0.228	1
Rnf149	0.00533839	0.262002	0.622	0.578	1
St3gal4	0.00534306	0.732654	0.193	0.143	1
Was	0.0053463	-0.501989	0.104	0.152	1
Siglece	0.00543484	-0.625624	0.138	0.188	1
Pdia6	0.00546066	0.262547	0.621	0.578	1
Rnase6	0.00549433	-0.869739	0.103	0.146	1
Dazap2	0.00557231	0.302416	0.673	0.626	1
Psmd11	0.00558595	0.350606	0.415	0.361	1
Usp16	0.00561791	0.804779	0.191	0.143	1
U2af2	0.00564251	0.434427	0.301	0.246	1
Ppp3cb	0.00567762	0.854255	0.105	0.067	1
Irf2bpl	0.00570609	0.460984	0.226	0.172	1
Gyg	0.00570902	-0.426898	0.153	0.206	1
Mysm1	0.00571887	0.528028	0.103	0.065	1
Trappc5	0.00583801	-0.305973	0.157	0.21	1
Hsd17b12	0.00584226	0.357706	0.333	0.272	1
Bin1	0.00585602	0.375767	0.356	0.296	1
Sgpl1	0.00586774	0.58325	0.382	0.327	1
Ppp3ca	0.00586918	0.427974	0.352	0.3	1
Tnni2	0.00589781	-0.528708	0.088	0.13	1
Specc1l	0.00599252	0.368938	0.334	0.269	1
Dnajc21	0.00606099	0.52721	0.15	0.105	1
Pex7	0.00609412	-0.704575	0.086	0.127	1
Stx3	0.00630175	0.748661	0.175	0.13	1
Tspan3	0.00636982	0.624635	0.298	0.249	1
Gem	0.00637193	0.618967	0.104	0.067	1
Ubqln2	0.00641829	0.964391	0.103	0.065	1
Wdr43	0.00643737	-0.315621	0.145	0.198	1
Glipr1	0.00646937	-0.269568	0.369	0.435	1
Tax1bp1	0.00647341	0.374663	0.458	0.413	1
Bag3	0.00648703	1.31331	0.149	0.108	1
Pop7	0.00650538	0.750156	0.182	0.138	1
Ap3s1	0.0065416	0.323803	0.453	0.395	1
Rps6ka3	0.00658823	0.769633	0.161	0.115	1
Pi4k2a	0.00668928	0.795087	0.168	0.121	1
Slc38a10	0.00669293	0.800356	0.151	0.108	1
Spred1	0.00671714	0.597696	0.303	0.253	1
Pcna	0.00685331	0.287322	0.336	0.277	1
Cd300lf	0.00685661	-0.416701	0.086	0.127	1
Ago2	0.00695811	0.435678	0.327	0.274	1
Fam204a	0.0069703	0.600869	0.17	0.123	1
Rbm28	0.00711979	0.356873	0.103	0.067	1
Trim25	0.00730866	0.474488	0.378	0.327	1
Ubtf	0.00743804	-0.52823	0.152	0.201	1
Tollip	0.00762289	0.477952	0.182	0.133	1
Nus1	0.00768545	0.505064	0.247	0.197	1
Ap4s1	0.00790948	-0.414019	0.092	0.133	1
Snrpe	0.00794634	-0.27118	0.533	0.577	1
Jarid2	0.00805188	0.532439	0.332	0.284	1
Gcsh	0.00817511	0.590799	0.305	0.25	1
Kdm5c	0.00820715	0.879409	0.119	0.08	1
Ppm1a	0.00823566	0.591146	0.185	0.141	1
Smn1	0.00841072	-0.469682	0.091	0.133	1
Pmaip1	0.00844843	0.348374	0.278	0.222	1
Rogdi	0.00847938	-0.377556	0.136	0.185	1
Fopnl	0.0085009	1.00394	0.101	0.065	1
Bad	0.008553	0.444452	0.174	0.127	1
Lilra5	0.00857995	-0.314058	0.152	0.201	1
Csnk1e	0.00865974	-0.286847	0.139	0.191	1
Ubash3b	0.00867517	0.700951	0.18	0.136	1
Mrps28	0.00878823	0.41621	0.224	0.178	1
Mob1a	0.00879558	0.359779	0.385	0.342	1
Ccnd1	0.00885442	-0.277486	0.221	0.281	1
Nuak2	0.00886556	-0.331269	0.235	0.297	1
Pdcd2l	0.00897151	-0.294008	0.15	0.198	1
Dnajc8	0.00897937	-0.265836	0.409	0.478	1
Birc6	0.0089807	0.50725	0.207	0.161	1
Osbpl9	0.00909258	0.315258	0.296	0.246	1
Golt1b	0.00918782	0.679834	0.138	0.098	1
Snapc1	0.00922547	-0.391835	0.085	0.126	1
Kif1b	0.00938154	0.480739	0.128	0.087	1
Lemd2	0.00947994	1.04786	0.133	0.095	1
Gng12	0.00951044	0.538873	0.248	0.203	1
Gfod1	0.00955163	0.296941	0.104	0.068	1
Tnks2	0.00955538	0.543528	0.164	0.121	1
Ifi207	0.0095789	0.511166	0.453	0.411	1
Rnasel	0.00977143	0.724465	0.156	0.112	1
Id3	0.00980482	0.364763	0.415	0.364	1
Klf2	0.00982646	-0.295724	0.395	0.441	1
Uba6	0.00988621	0.402094	0.125	0.084	1
Ubxn4	0.00990521	0.333237	0.47	0.426	1
Pomp	0.0100154	-0.305905	0.623	0.666	1
Bcl2a1a	0.0100229	-0.255964	0.418	0.475	1
Hipk1	0.0101157	0.527898	0.214	0.166	1
Hspa9	0.0101901	0.343677	0.405	0.357	1
Plekha1	0.0102417	-0.462902	0.126	0.172	1
Noct	0.0105379	0.594374	0.201	0.152	1
Gm11713	0.0106554	-0.562958	0.145	0.188	1
Psmc5	0.0106779	0.491085	0.349	0.308	1
Mcfd2	0.0107122	0.337846	0.24	0.186	1
Tmem50b	0.010838	-0.273582	0.171	0.222	1
Dguok	0.0109426	-0.603819	0.13	0.176	1
Parp12	0.0109996	-0.250158	0.068	0.104	1
Tbk1	0.0110917	0.679232	0.145	0.104	1
Cysltr1	0.011266	0.633833	0.177	0.132	1
Pofut2	0.0113109	0.258125	0.237	0.185	1
Ociad1	0.0113806	-0.381478	0.305	0.362	1
Cmtm6	0.0113981	0.422438	0.365	0.311	1
Ang	0.0115785	-0.518701	0.122	0.166	1
Parvg	0.0116329	-0.458454	0.097	0.138	1
Ssh2	0.0117009	-0.61406	0.127	0.169	1
Sfpq	0.0118086	0.258565	0.641	0.589	1
Prps1	0.011823	-0.743672	0.074	0.111	1
Dgkz	0.0118266	0.461871	0.166	0.126	1
Lrrfip2	0.0118405	0.466326	0.293	0.244	1
Ebpl	0.0118498	-0.416717	0.107	0.149	1
Timm13	0.0118751	0.25177	0.539	0.49	1
BC017643	0.011878	0.447091	0.156	0.114	1
Dnajb14	0.0119287	0.50641	0.217	0.173	1
Gorasp2	0.0120455	0.616679	0.19	0.146	1
Nav1	0.0120619	0.840778	0.152	0.112	1
Chd3	0.0120641	0.309179	0.174	0.129	1
Ifih1	0.0121003	0.912948	0.183	0.139	1
Exoc5	0.0121151	0.490243	0.253	0.204	1
Ccnd2	0.012162	0.477005	0.286	0.238	1
Fnip2	0.0122001	0.687659	0.142	0.105	1
Tbxas1	0.012502	0.274435	0.288	0.226	1
Sar1b	0.012628	-0.353344	0.246	0.302	1
Icam1	0.0126318	0.312629	0.456	0.405	1
Vrk1	0.0126987	-0.376561	0.148	0.194	1
Prdx6	0.0129977	-0.257624	0.553	0.605	1
Chd7	0.0130795	0.462641	0.393	0.346	1
Hscb	0.0132005	-0.644094	0.073	0.107	1
Idh2	0.0132272	-0.37578	0.148	0.197	1
Tecr	0.0132459	-0.265214	0.341	0.396	1
Tnfrsf11a	0.0133226	0.458447	0.12	0.083	1
Pid1	0.0134191	0.345115	0.532	0.497	1
Mvb12a	0.013525	0.482032	0.232	0.185	1
Atp1b3	0.0135424	0.272836	0.544	0.509	1
Use1	0.0136969	0.284338	0.555	0.51	1
G3bp1	0.0139855	0.322714	0.558	0.515	1
G3bp2	0.0140844	0.257836	0.28	0.234	1
Eif3b	0.0141378	0.439677	0.289	0.243	1
Cdt1	0.014189	-0.585634	0.101	0.139	1
Plscr1	0.0142903	-0.347482	0.197	0.247	1
Tubb2a	0.0144052	0.569662	0.278	0.231	1
H13	0.0144863	0.31898	0.426	0.388	1
Arhgef10l	0.0145609	0.773205	0.129	0.09	1
Slc25a17	0.0146192	-0.418023	0.098	0.136	1
Rab6a	0.0146961	-0.283916	0.267	0.32	1
Colgalt1	0.0147668	0.542882	0.21	0.169	1
Cdk14	0.0148458	0.349854	0.147	0.107	1
Impact	0.0148898	0.36642	0.37	0.324	1
Sde2	0.0150389	0.317383	0.363	0.312	1
Tpm3-rs7	0.0152623	0.407789	0.116	0.08	1
Denr	0.015336	0.322763	0.331	0.278	1
Pitpnc1	0.0153961	0.574192	0.143	0.105	1
Mtpn	0.0154016	0.268601	0.43	0.389	1
Cfh	0.0154734	0.311244	0.308	0.257	1
Gclc	0.0154955	0.56708	0.115	0.08	1
Acox3	0.0155499	-0.47496	0.128	0.172	1
Ap2b1	0.0156085	0.525822	0.25	0.203	1
Arid5a	0.0157311	-0.426912	0.21	0.259	1
Abi1	0.0159206	0.308814	0.44	0.389	1
Slc39a7	0.0159722	0.563187	0.212	0.169	1
Brd1	0.0159815	0.744776	0.102	0.068	1
Csrp1	0.0160644	0.364704	0.25	0.204	1
Sulf2	0.016116	-0.34999	0.099	0.138	1
Vdr	0.0163621	0.700599	0.12	0.084	1
Adss	0.0164179	0.431751	0.221	0.175	1
Rab31	0.01645	0.63663	0.135	0.098	1
Tceal9	0.0165106	0.347129	0.425	0.376	1
Suco	0.016568	0.881512	0.126	0.09	1
Arcn1	0.0166693	0.323745	0.237	0.188	1
Stk19	0.0168168	0.611769	0.169	0.129	1
Gpi1	0.0169008	-0.300005	0.55	0.592	1
Tubb6	0.0171548	0.256325	0.605	0.575	1
Gpbp1	0.0172104	0.295418	0.445	0.395	1
Ms4a6b	0.0173474	-0.36223	0.366	0.407	1
Hbs1l	0.017407	-0.524453	0.087	0.123	1
Arrdc4	0.0174701	0.323843	0.248	0.201	1
Rcn3	0.0175718	0.821728	0.11	0.077	1
Hnrnpm	0.0177349	0.307302	0.453	0.408	1
Chchd5	0.0178915	-0.58315	0.081	0.117	1
Cd38	0.0179005	0.468259	0.233	0.185	1
Fnta	0.0179482	-0.3711	0.131	0.175	1
Ms4a6d	0.0180686	-0.257882	0.452	0.507	1
Atp6v1h	0.0182029	0.458227	0.256	0.21	1
Ppp1r2	0.0183515	0.30833	0.51	0.473	1
Trio	0.0184264	0.721062	0.104	0.071	1
Csnk1g3	0.0184607	0.327474	0.166	0.127	1
Rhbdf2	0.0184941	0.51941	0.221	0.176	1
Cmip	0.0185136	0.48054	0.18	0.139	1
Sec14l1	0.01855	-0.332512	0.159	0.203	1
Txndc5	0.0186418	0.468344	0.128	0.092	1
Cdk2ap1	0.0187839	0.537311	0.193	0.154	1
Elof1	0.0188645	0.449719	0.224	0.182	1
Plaur	0.0189703	0.265268	0.557	0.524	1
Alkbh6	0.0190202	0.482803	0.112	0.078	1
Nudcd3	0.0191598	-0.524255	0.125	0.164	1
Nfat5	0.0192152	0.377957	0.299	0.254	1
Pigp	0.019459	-0.494007	0.151	0.194	1
Atp13a3	0.0197221	0.452697	0.209	0.167	1
Ramp3	0.0198192	0.37879	0.286	0.235	1
1700020I14Rik	0.0198433	-0.390708	0.135	0.179	1
Msl1	0.0198817	-0.485431	0.168	0.212	1
Etnk1	0.0199191	-0.252561	0.126	0.169	1
Sertad2	0.0200219	0.617647	0.207	0.164	1
Ctsd	0.020149	0.26304	0.698	0.669	1
Lhfpl2	0.0203149	-0.283288	0.072	0.104	1
Rasgrp4	0.020504	0.446446	0.102	0.07	1
Fam103a1	0.0205458	-0.370419	0.238	0.288	1
B4galt6	0.0206998	0.665384	0.139	0.104	1
Mllt6	0.0207581	0.699852	0.178	0.141	1
Fam172a	0.0207607	0.931387	0.112	0.08	1
Npepps	0.0208333	0.379327	0.221	0.179	1
Pdlim5	0.0208881	0.302753	0.21	0.164	1
Ndufab1	0.0209028	-0.266932	0.355	0.413	1
Adcy7	0.020993	0.524383	0.207	0.166	1
Naa15	0.0211137	0.390548	0.225	0.18	1
Plagl2	0.0212568	0.67726	0.122	0.087	1
Nubp1	0.021328	-0.437636	0.174	0.219	1
Tm2d1	0.0214659	0.303827	0.336	0.291	1
Ly9	0.02152	0.513899	0.111	0.078	1
H2-Ob	0.0215311	-0.45885	0.133	0.175	1
Notch1	0.0216114	0.696406	0.161	0.121	1
Slc25a51	0.0219589	0.465026	0.271	0.228	1
Man2a2	0.021982	0.886607	0.105	0.074	1
Dapp1	0.022052	-0.404733	0.155	0.195	1
Matk	0.0222555	0.581604	0.1	0.068	1
Samd8	0.0223848	0.458077	0.145	0.108	1
Nucb2	0.0224318	-0.435974	0.246	0.296	1
Vapa	0.0224371	0.264704	0.672	0.636	1
Zfp330	0.0225725	0.587976	0.163	0.127	1
Crebbp	0.0227164	0.550596	0.233	0.192	1
Spint2	0.0227388	-0.56115	0.118	0.155	1
Larp4b	0.022826	0.43969	0.297	0.256	1
Pde8a	0.02289	0.375483	0.114	0.08	1
Elavl1	0.0229652	0.312782	0.425	0.391	1
Noc2l	0.0232488	0.321039	0.159	0.12	1
Cers6	0.0234172	0.479423	0.147	0.109	1
Dusp16	0.0235747	-0.512695	0.16	0.204	1
Armcx3	0.0243789	0.685624	0.179	0.141	1
Hmgb2	0.0245643	-0.468371	0.398	0.43	1
Dirc2	0.0246267	0.608032	0.185	0.146	1
Cdk9	0.0247078	0.541699	0.276	0.237	1
Hnrnpd	0.0248097	0.304909	0.338	0.294	1
Dock10	0.0248955	0.455054	0.275	0.238	1
Sec11a	0.0256961	0.293391	0.401	0.357	1
Pou2f2	0.0258293	-0.33772	0.351	0.404	1
Pex16	0.0258574	-0.346365	0.077	0.109	1
Atf1	0.0258986	0.444984	0.235	0.194	1
Trmt1	0.0259559	0.805054	0.116	0.084	1
Tnfsf13b	0.0260066	-0.611931	0.103	0.136	1
Prrc2c	0.0261524	0.447921	0.366	0.327	1
Ppm1m	0.0264917	0.523975	0.205	0.166	1
Mdm4	0.0267692	-0.324065	0.096	0.13	1
Pacs2	0.0269023	0.776766	0.106	0.075	1
Nfkbid	0.0270579	0.443772	0.3	0.257	1
Dera	0.0273228	-0.335652	0.086	0.12	1
St3gal6	0.0273736	-0.58603	0.18	0.22	1
Yipf4	0.0273766	-0.463798	0.26	0.308	1
Rbm15	0.0276184	0.516809	0.141	0.107	1
Ndufv2	0.0282787	-0.400157	0.328	0.379	1
Gon7	0.0283392	0.648546	0.129	0.096	1
Gtf2e2	0.028694	-0.312975	0.18	0.222	1
Hsd17b10	0.0287553	-0.334218	0.209	0.254	1
Ptpn12	0.0290077	0.511405	0.191	0.149	1
Rybp	0.0290397	0.518117	0.134	0.101	1
Rnf19b	0.0292995	0.382467	0.342	0.297	1
Ube3a	0.0294153	0.420227	0.24	0.201	1
Cand1	0.0294947	0.836488	0.147	0.114	1
Gm10076	0.0296667	-0.436997	0.255	0.303	1
St6gal1	0.0296748	0.290399	0.1	0.07	1
Nsd1	0.0297079	0.570697	0.144	0.109	1
Rela	0.0297701	0.368032	0.349	0.308	1
Prex1	0.0297732	-0.430012	0.227	0.278	1
Rc3h2	0.0299675	0.448248	0.127	0.093	1
Tug1	0.0299746	0.614685	0.15	0.115	1
Sgms1	0.0302351	0.560443	0.164	0.13	1
Lcp2	0.0303316	0.473342	0.264	0.223	1
Rbm34	0.0306371	0.516744	0.147	0.112	1
Mpnd	0.0306701	0.325264	0.198	0.161	1
Pdxk	0.0307878	0.419133	0.197	0.158	1
Smim7	0.0307931	0.340269	0.245	0.206	1
Tulp4	0.0308083	0.694504	0.178	0.142	1
Olfm1	0.0309301	0.353999	0.17	0.13	1
Zfp516	0.0313135	0.479703	0.233	0.194	1
Capn2	0.0316193	0.326252	0.211	0.173	1
Arl4a	0.0316765	0.522782	0.165	0.127	1
Szrd1	0.0317106	0.377279	0.276	0.237	1
Cebpz	0.0319674	0.292062	0.215	0.173	1
Abraxas2	0.0321019	0.60811	0.15	0.117	1
Hook3	0.0321126	0.559193	0.199	0.161	1
Gclm	0.0321832	0.519595	0.154	0.12	1
Uvrag	0.0324397	-0.264611	0.242	0.291	1
Flna	0.0324664	0.567679	0.338	0.311	1
Strn3	0.0328512	0.610513	0.153	0.118	1
Jtb	0.0329728	0.267036	0.342	0.3	1
Siah2	0.0330245	0.360831	0.23	0.192	1
Klhl9	0.0331892	0.330414	0.11	0.078	1
Coq2	0.0332821	-0.610066	0.076	0.107	1
Guk1	0.0335972	-0.394361	0.177	0.22	1
Mbd2	0.0339177	0.487664	0.235	0.197	1
Araf	0.0339203	0.436707	0.128	0.096	1
Rad23b	0.0340774	0.283231	0.314	0.278	1
Ehd4	0.0341655	0.355533	0.427	0.389	1
Ets2	0.0342258	0.346964	0.415	0.373	1
Lat2	0.0342474	0.298441	0.385	0.342	1
Tmem131	0.034326	-0.385757	0.089	0.121	1
Lsr	0.0344337	0.645681	0.125	0.093	1
Pds5a	0.0347594	0.687229	0.165	0.132	1
Sf3b6	0.0350728	0.265122	0.455	0.407	1
Gm6377	0.0351139	0.338606	0.416	0.382	1
Ppp2r5e	0.0354366	0.542566	0.114	0.083	1
Nfu1	0.0355065	-0.342271	0.149	0.191	1
CAAA01118383.1	0.0357174	-0.286496	0.183	0.228	1
Med30	0.0360716	-0.504417	0.11	0.145	1
Mrpl4	0.0362087	0.429628	0.23	0.192	1
Ifit1	0.0365694	1.11571	0.13	0.099	1
Mon2	0.0370736	0.757654	0.112	0.081	1
Wapl	0.0370777	0.386194	0.266	0.223	1
Mfsd1	0.0373857	0.266801	0.34	0.299	1
Sf3b4	0.0373918	0.265471	0.31	0.272	1
Supt20	0.0375366	-0.437807	0.103	0.136	1
Stk16	0.0376809	0.531781	0.151	0.117	1
Dnlz	0.0378323	-0.257925	0.093	0.126	1
Pet100	0.0379438	0.29388	0.473	0.448	1
Safb	0.0380636	0.633224	0.183	0.148	1
Mid1ip1	0.0385277	0.551122	0.11	0.081	1
Med29	0.0386914	-0.308783	0.388	0.425	1
Cpsf7	0.038916	0.652454	0.124	0.093	1
Psen1	0.0389942	0.608901	0.139	0.108	1
Rab1b	0.0390502	0.505678	0.182	0.149	1
Zc3h15	0.0393674	0.377792	0.307	0.271	1
Ergic3	0.0393773	-0.274329	0.391	0.439	1
Ccar1	0.0396327	0.444098	0.232	0.194	1
Cul3	0.0396836	0.390519	0.178	0.141	1
Appl1	0.0398633	0.835686	0.152	0.12	1
Med31	0.0399998	-0.660893	0.076	0.105	1
Rapgef2	0.0401289	0.292977	0.228	0.188	1
Nfam1	0.0401756	0.537939	0.182	0.146	1
Fam98c	0.0403496	0.502355	0.13	0.099	1
Zbp1	0.0404502	-0.392977	0.177	0.214	1
Hdgf	0.0404585	0.291378	0.402	0.367	1
Pip5k1c	0.0408102	0.429716	0.246	0.21	1
Baz1a	0.0409254	0.289429	0.468	0.438	1
Dnaja1	0.0410572	0.464998	0.667	0.633	1
Pum2	0.0416788	0.521736	0.271	0.24	1
Acaa2	0.0420115	-0.32484	0.094	0.126	1
Pisd	0.0421175	0.563582	0.151	0.121	1
Itgam	0.0422685	0.381395	0.343	0.3	1
Agr2	0.0423081	0.657946	0.106	0.078	1
AC160336.1	0.0423982	0.630007	0.309	0.269	1
Psmc4	0.0425547	0.257803	0.337	0.299	1
Trib1	0.0431497	0.265675	0.485	0.466	1
Bet1l	0.0433503	0.564298	0.141	0.109	1
Gak	0.043545	0.463711	0.116	0.087	1
Abcg1	0.0439838	-0.315196	0.145	0.182	1
Ahcyl1	0.0441671	0.723392	0.101	0.074	1
Lims1	0.0445368	0.479043	0.267	0.229	1
Edem1	0.0447781	0.27025	0.378	0.343	1
Herc1	0.0447823	0.398252	0.161	0.126	1
Dynll2	0.0447938	0.279017	0.292	0.256	1
Pnpla8	0.0449687	0.457708	0.161	0.127	1
2010111I01Rik	0.0449698	-0.332463	0.149	0.186	1
Srpk2	0.0449941	-0.251374	0.126	0.163	1
Itpripl2	0.0450045	0.687952	0.224	0.192	1
Rchy1	0.0450231	0.339349	0.244	0.207	1
Coro7	0.0450544	-0.426716	0.099	0.13	1
Gps2	0.0456754	0.384243	0.237	0.203	1
Limd2	0.0459094	-0.280051	0.378	0.428	1
Nufip1	0.046026	0.501444	0.152	0.12	1
Larp7	0.046915	0.530188	0.172	0.141	1
Sec63	0.0477774	0.413904	0.132	0.102	1
Ptgs2	0.0481238	0.322114	0.276	0.234	1
Sdhaf1	0.0482213	-0.310212	0.091	0.121	1
Wdr74	0.0483016	0.797989	0.105	0.078	1
Gngt2	0.0483916	-0.737678	0.39	0.433	1
Nmt1	0.0485915	0.25863	0.352	0.318	1
Cryzl1	0.0486136	-0.703142	0.096	0.126	1
Lrp6	0.0487749	0.290007	0.123	0.092	1
Dyrk1a	0.0489195	0.321705	0.214	0.18	1
Snrnp200	0.0497487	0.791553	0.104	0.077	1
Sephs2	0.0499853	0.415596	0.138	0.108	1

## Sheet: Neutrophil
	p_val	avg_log2FC	pct.1	pct.2	p_val_adj
Thbs1	5.25584e-127	-2.63109	0.293	0.706	8.15496e-123
Gsr	2.00874e-69	2.55836	0.338	0.068	3.11675e-65
Ncf4	3.05808e-48	1.31724	0.499	0.215	4.74492e-44
Clec4n	1.53094e-39	1.50662	0.436	0.197	2.3754e-35
Snx20	6.26658e-36	1.08407	0.555	0.295	9.72322e-32
Pfn1	1.28115e-35	0.73478	0.85	0.669	1.98784e-31
Tyrobp	1.62617e-32	0.476101	0.975	0.929	2.52317e-28
Clec5a	5.7291e-30	1.52357	0.233	0.072	8.88928e-26
Ccl3	6.56104e-27	0.981395	0.553	0.333	1.01801e-22
Clec4e	1.22094e-25	0.766713	0.622	0.4	1.89441e-21
Cd9	2.711e-25	0.495458	0.924	0.831	4.20638e-21
Plk3	1.56607e-23	1.42172	0.226	0.082	2.42992e-19
Csf1	1.61993e-23	1.38599	0.26	0.107	2.51348e-19
Cyp4f18	8.42672e-23	-1.09301	0.409	0.551	1.30749e-18
Arpc2	3.82545e-22	0.657871	0.61	0.396	5.93556e-18
Rac2	8.51935e-22	0.876158	0.433	0.242	1.32186e-17
Ankrd33b	1.49126e-21	-1.97673	0.068	0.205	2.31384e-17
Fos	5.79658e-20	-0.789484	0.401	0.547	8.99397e-16
Malat1	7.15529e-20	0.316598	0.999	0.999	1.11022e-15
Ifi204	4.62689e-19	-1.3506	0.171	0.317	7.17908e-15
Arl4c	5.31808e-19	0.913446	0.28	0.13	8.25153e-15
Snap23	6.83738e-18	0.662379	0.493	0.299	1.06089e-13
S100a9	8.1164e-18	0.784418	0.83	0.738	1.25934e-13
Egr1	1.62946e-17	0.887611	0.282	0.139	2.52828e-13
C5ar1	5.48721e-17	0.711394	0.478	0.305	8.51395e-13
S100a11	7.43664e-17	0.553196	0.845	0.792	1.15387e-12
Rhoa	3.20569e-16	0.542398	0.559	0.363	4.97395e-12
2310001H17Rik	4.69834e-16	0.891217	0.296	0.154	7.28995e-12
Myl12a	4.97639e-16	0.563986	0.576	0.386	7.72136e-12
Dusp6	5.57395e-16	1.14266	0.184	0.075	8.64854e-12
Cyth4	5.6876e-16	1.01019	0.197	0.082	8.82487e-12
Anxa2	6.50173e-16	0.774891	0.358	0.203	1.00881e-11
S100a8	2.32626e-15	0.665325	0.881	0.823	3.60943e-11
Haus8	2.94987e-15	1.44328	0.13	0.043	4.57701e-11
Ptafr	3.54803e-15	0.583885	0.545	0.37	5.50513e-11
Rsad2	4.1256e-15	-0.694325	0.348	0.492	6.40127e-11
Ifit1	4.57527e-15	-0.7756	0.241	0.383	7.09899e-11
Lrrc25	6.03311e-15	1.18188	0.178	0.075	9.36097e-11
Arpc1b	1.02063e-14	0.557603	0.557	0.385	1.58361e-10
Dgat1	3.39539e-14	-1.68979	0.084	0.191	5.26829e-10
Vps37b	3.50701e-14	-1.11505	0.216	0.336	5.44148e-10
Ctsd	5.78939e-14	0.495175	0.707	0.549	8.98281e-10
Hnrnpf	7.56183e-14	0.61905	0.346	0.198	1.17329e-09
Hcar2	8.9296e-14	0.496927	0.525	0.351	1.38552e-09
Il1f9	1.45252e-13	0.971921	0.263	0.143	2.25373e-09
Ifit3	1.68111e-13	-0.612943	0.198	0.341	2.6084e-09
Cfl1	1.84584e-13	0.463126	0.642	0.476	2.864e-09
Ifitm2	2.33002e-13	0.463486	0.834	0.716	3.61526e-09
Cxcr4	2.34291e-13	0.565606	0.558	0.391	3.63526e-09
Ltb	2.61478e-13	1.00445	0.223	0.112	4.0571e-09
Plin2	3.29395e-13	0.932025	0.206	0.099	5.11089e-09
Atp6v0e	5.31172e-13	0.405935	0.628	0.452	8.24166e-09
Ptpn6	6.37149e-13	0.98261	0.182	0.083	9.886e-09
Wfdc17	6.67432e-13	1.27013	0.259	0.145	1.03559e-08
Gm14005	6.76098e-13	0.830956	0.246	0.13	1.04903e-08
Slc38a1	9.16413e-13	1.18938	0.184	0.087	1.42191e-08
Tgfb1	1.11314e-12	1.21548	0.149	0.063	1.72714e-08
Prr13	1.77155e-12	0.726078	0.278	0.156	2.74873e-08
Vasp	2.99345e-12	0.455553	0.561	0.393	4.64464e-08
Clic1	3.38512e-12	0.494318	0.488	0.327	5.25235e-08
Ccdc12	4.45924e-12	0.812759	0.206	0.102	6.91896e-08
Trim30b	4.87553e-12	-1.81158	0.05	0.132	7.56487e-08
Dusp1	5.82745e-12	0.414823	0.758	0.615	9.04187e-08
Cd68	8.17476e-12	0.688994	0.289	0.168	1.2684e-07
Pilra	8.52365e-12	1.02473	0.159	0.072	1.32253e-07
Ier5	8.92972e-12	0.396989	0.511	0.346	1.38554e-07
Tnf	1.01935e-11	1.22342	0.142	0.06	1.58162e-07
Marcks	1.39378e-11	0.670296	0.327	0.199	2.16258e-07
Ftl1-ps1	1.58401e-11	0.692032	0.424	0.286	2.45775e-07
Cd164	1.89613e-11	-1.19786	0.139	0.235	2.94203e-07
B2m	2.23421e-11	-0.267086	0.962	0.971	3.46661e-07
Chmp2a	2.78516e-11	0.572446	0.331	0.199	4.32145e-07
Gm13822	3.12378e-11	-0.850856	0.281	0.383	4.84686e-07
Rab20	3.98913e-11	0.545166	0.459	0.314	6.18954e-07
Tpm3	6.29114e-11	0.556806	0.286	0.165	9.76133e-07
Mdh2	8.27708e-11	0.851123	0.174	0.085	1.28427e-06
Rgs1	1.18828e-10	-0.68843	0.194	0.297	1.84373e-06
Fcer1g	1.32697e-10	0.272929	0.94	0.878	2.05893e-06
Lmnb1	1.4035e-10	-0.421656	0.651	0.71	2.17767e-06
Gng5	1.43531e-10	0.314512	0.76	0.593	2.22703e-06
Alas1	1.7235e-10	0.950582	0.138	0.061	2.67418e-06
Gapdh	1.95133e-10	0.501473	0.584	0.442	3.02769e-06
Ywhah	2.19615e-10	0.80354	0.155	0.072	3.40754e-06
Osgin1	2.77645e-10	0.856317	0.243	0.141	4.30794e-06
Ets2	2.90744e-10	-0.743984	0.316	0.402	4.51118e-06
Trib1	4.10237e-10	0.451152	0.387	0.247	6.36523e-06
Gpsm3	4.30197e-10	0.564641	0.241	0.136	6.67494e-06
Il17ra	4.98804e-10	1.04693	0.115	0.048	7.73944e-06
Kras	5.83265e-10	0.63313	0.249	0.144	9.04994e-06
Ppt1	6.97981e-10	0.890381	0.12	0.051	1.08299e-05
Ifrd1	7.04439e-10	-0.484312	0.448	0.539	1.09301e-05
Emp3	9.76685e-10	0.603513	0.239	0.137	1.51542e-05
Rap1b	9.78313e-10	0.462825	0.472	0.324	1.51795e-05
Med21	9.79046e-10	-1.66903	0.079	0.157	1.51909e-05
Capg	1.48511e-09	0.535981	0.343	0.224	2.30429e-05
Itgb2	1.72737e-09	0.727631	0.213	0.119	2.68018e-05
Ccl6	2.19181e-09	0.651978	0.406	0.284	3.40082e-05
Alox5ap	2.47717e-09	0.372315	0.439	0.302	3.84358e-05
Upp1	2.58146e-09	0.938661	0.131	0.061	4.00539e-05
Ifit3b	2.92472e-09	-0.517416	0.158	0.262	4.53799e-05
Cotl1	2.99362e-09	0.448447	0.441	0.317	4.6449e-05
Atp6v1d	4.47082e-09	0.795309	0.183	0.099	6.93692e-05
Prdx5	5.33801e-09	0.350332	0.773	0.646	8.28246e-05
Neat1	5.71992e-09	0.368287	0.408	0.272	8.87502e-05
Rhob	5.8358e-09	0.812348	0.187	0.103	9.05482e-05
Ndufa13	5.87488e-09	0.602198	0.259	0.159	9.11547e-05
Gbp2	7.66233e-09	-1.17224	0.085	0.163	0.000118889
Gcnt1	7.69362e-09	0.874469	0.128	0.06	0.000119374
Cdc42se1	7.84724e-09	0.931693	0.118	0.053	0.000121758
Esd	8.28511e-09	0.616601	0.224	0.131	0.000128552
AA467197	9.23527e-09	-0.668764	0.352	0.444	0.000143295
Arhgdia	9.85175e-09	0.606041	0.225	0.131	0.00015286
Eif4a1	1.25027e-08	0.401852	0.495	0.361	0.000193992
Ppp4c	1.64605e-08	0.43699	0.278	0.172	0.000255402
Ccrl2	1.68607e-08	-0.394198	0.621	0.688	0.00026161
Aldoa	1.83033e-08	0.387632	0.582	0.444	0.000283993
Srxn1	1.87708e-08	0.898922	0.131	0.064	0.000291248
Oasl2	2.02387e-08	-0.881766	0.197	0.281	0.000314023
Ran	2.21697e-08	0.708694	0.159	0.083	0.000343985
Ostf1	2.44724e-08	0.356043	0.622	0.487	0.000379714
Plekhf2	2.4709e-08	0.866585	0.111	0.05	0.000383386
Gnb2	2.51556e-08	0.490197	0.323	0.212	0.000390314
Ifitm3	2.53995e-08	-0.46574	0.64	0.678	0.000394099
Hmox1	3.86762e-08	0.697431	0.197	0.116	0.0006001
Fosl2	4.16017e-08	-0.793314	0.32	0.384	0.000645493
Brk1	4.22968e-08	0.396585	0.323	0.208	0.000656277
Atp6ap2	4.66293e-08	0.487856	0.296	0.19	0.000723501
Hcls1	5.50508e-08	0.676158	0.173	0.095	0.000854169
Krcc1	5.63105e-08	0.954346	0.107	0.049	0.000873714
Pgam1	6.21388e-08	0.423098	0.352	0.24	0.000964146
Retreg1	6.59474e-08	0.49857	0.289	0.185	0.00102324
Cd300a	7.13579e-08	0.740729	0.178	0.102	0.00110719
1600010M07Rik	7.50096e-08	0.795511	0.138	0.071	0.00116385
AC110211.1	8.73608e-08	0.584452	0.266	0.171	0.00135549
Ralb	1.09113e-07	0.774326	0.115	0.055	0.001693
Lfng	1.13327e-07	0.581921	0.191	0.11	0.00175838
Gpx1	1.23501e-07	0.451683	0.339	0.23	0.00191625
Myl6	1.32632e-07	0.271707	0.719	0.573	0.00205792
Cnih4	1.40018e-07	0.479312	0.214	0.129	0.00217252
Dgkz	1.46416e-07	0.844379	0.131	0.067	0.00227179
Cyba	1.54712e-07	0.261423	0.768	0.633	0.00240051
Morf4l2	1.56127e-07	0.568709	0.163	0.089	0.00242246
Samsn1	1.6838e-07	0.365777	0.554	0.426	0.00261258
Myl12b	1.87461e-07	0.409573	0.367	0.252	0.00290865
Mthfs	2.24442e-07	0.612162	0.164	0.092	0.00348245
Basp1	2.31173e-07	0.357562	0.562	0.444	0.00358689
Gm2a	2.59906e-07	0.425353	0.179	0.102	0.0040327
Tpt1	2.85256e-07	-0.284161	0.851	0.849	0.00442604
Arf1	2.89219e-07	0.408671	0.359	0.245	0.00448752
Cd53	2.95969e-07	0.294324	0.729	0.615	0.00459225
Plek	3.33934e-07	0.261628	0.628	0.486	0.00518132
Zbp1	3.575e-07	-0.869499	0.119	0.194	0.00554697
Xaf1	3.9456e-07	-1.05977	0.078	0.142	0.00612199
Btg1	4.09049e-07	0.264315	0.936	0.883	0.0063468
Abr	4.35769e-07	0.63842	0.164	0.093	0.00676138
Nfkbid	4.45807e-07	0.636783	0.21	0.13	0.00691714
Lilr4b	4.78078e-07	0.333746	0.359	0.244	0.00741786
Cd52	5.23281e-07	0.274674	0.833	0.774	0.00811923
Actr3	5.41445e-07	0.300363	0.318	0.212	0.00840105
Creg1	5.5973e-07	0.438481	0.245	0.157	0.00868478
Ppp1r2	6.02085e-07	0.343978	0.362	0.25	0.00934195
Arpc4	6.18405e-07	0.321016	0.27	0.171	0.00959517
Pgd	6.39253e-07	0.606393	0.138	0.074	0.00991865
Ptges3	6.57387e-07	0.722434	0.123	0.065	0.0102
Ctsz	6.89777e-07	0.359308	0.459	0.346	0.0107026
Arid5b	7.17488e-07	0.655396	0.12	0.063	0.0111326
Akr1a1	7.56765e-07	0.552724	0.192	0.116	0.011742
Fxyd5	7.73794e-07	0.251329	0.843	0.762	0.0120062
Herc6	8.26341e-07	-1.07801	0.072	0.132	0.0128215
Mpeg1	8.31265e-07	0.482394	0.271	0.182	0.0128979
Wsb1	8.76243e-07	0.537245	0.184	0.109	0.0135958
Ddx60	8.98593e-07	-0.980685	0.083	0.147	0.0139426
Lamtor1	9.46392e-07	0.602705	0.192	0.117	0.0146842
Skap2	9.6964e-07	0.573645	0.184	0.11	0.0150449
Isy1	1.07661e-06	-1.16283	0.108	0.171	0.0167047
Il1a	1.12907e-06	0.889431	0.159	0.093	0.0175186
Jun	1.14747e-06	0.317864	0.324	0.222	0.0178042
Rtp4	1.1993e-06	-0.518428	0.29	0.372	0.0186084
Ppp1ca	1.38648e-06	0.708562	0.139	0.078	0.0215127
Cd300c2	1.41445e-06	0.438369	0.271	0.18	0.0219467
Ube2n	1.43032e-06	0.367737	0.185	0.109	0.0221929
Srrm2	1.45076e-06	0.547877	0.192	0.119	0.0225099
Arg2	1.48953e-06	-0.71994	0.268	0.331	0.0231116
Bsg	1.51199e-06	0.430874	0.293	0.198	0.02346
Trappc4	1.56386e-06	0.75548	0.1	0.049	0.0242648
Cklf	1.76102e-06	0.733575	0.101	0.05	0.0273239
Ptgs2os2	1.79574e-06	-0.753703	0.201	0.27	0.0278627
Fbxo11	1.84418e-06	0.64904	0.113	0.058	0.0286143
Cldn4	1.84547e-06	-1.30735	0.065	0.121	0.0286343
Arrdc4	2.04057e-06	0.522423	0.187	0.114	0.0316615
F630028O10Rik	2.06435e-06	0.493354	0.143	0.081	0.0320304
Pla2g7	2.13444e-06	0.543127	0.176	0.106	0.0331179
Slfn4	2.14832e-06	-0.450991	0.369	0.447	0.0333333
Clta	2.15937e-06	0.337174	0.361	0.253	0.0335048
Sirpb1b	2.2025e-06	0.497571	0.127	0.068	0.0341741
Arpc5	2.33162e-06	0.301598	0.423	0.309	0.0361774
Rbm7	2.48064e-06	0.811387	0.111	0.058	0.0384896
Cd81	2.70579e-06	0.512121	0.14	0.078	0.041983
Fmnl1	2.80528e-06	0.507689	0.226	0.146	0.0435268
Crlf2	3.18662e-06	0.570604	0.151	0.088	0.0494436
Nadk	3.28484e-06	0.653408	0.134	0.075	0.0509675
Ube2k	3.60899e-06	0.495075	0.175	0.106	0.0559971
H2-K1	3.66637e-06	-0.398003	0.576	0.611	0.0568874
Ehd1	3.97775e-06	0.324046	0.437	0.326	0.0617188
Cdc42	4.06207e-06	0.324214	0.56	0.439	0.063027
Fosb	4.32179e-06	-0.868237	0.156	0.22	0.067057
Emd	4.4644e-06	-0.933937	0.226	0.282	0.0692697
Tmsb10	4.48763e-06	0.476449	0.194	0.122	0.06963
Lmna	4.50778e-06	0.748788	0.107	0.056	0.0699427
Agpat4	4.75903e-06	0.641108	0.105	0.055	0.0738411
Ifitm1	4.81396e-06	0.440747	0.287	0.205	0.0746933
Pkm	4.82891e-06	0.288994	0.584	0.476	0.0749254
Arpp19	5.10975e-06	0.270361	0.401	0.294	0.0792829
Coro1a	5.40408e-06	0.365757	0.343	0.245	0.0838497
Ddx24	5.44465e-06	0.603176	0.107	0.056	0.0844792
H2afz	5.47658e-06	0.342338	0.343	0.242	0.0849747
Sephs2	5.66699e-06	0.57197	0.204	0.134	0.087929
Tmed2	5.683e-06	0.33665	0.266	0.179	0.0881775
Cdk2ap2	5.74044e-06	0.358827	0.399	0.297	0.0890686
Hnrnpdl	6.0331e-06	0.471561	0.133	0.075	0.0936096
Parp14	6.20364e-06	-1.15174	0.076	0.129	0.0962557
Lpcat2	6.50612e-06	0.566295	0.14	0.081	0.100949
Lyn	7.35674e-06	0.29195	0.212	0.133	0.114147
Metrnl	7.96708e-06	0.589944	0.183	0.115	0.123617
Hilpda	8.27116e-06	-0.589907	0.258	0.329	0.128335
Marcksl1	8.54076e-06	0.364161	0.661	0.57	0.132518
Eif2s2	8.85764e-06	0.490129	0.171	0.105	0.137435
Cxcl3	9.28633e-06	0.920904	0.129	0.075	0.144087
Ywhae	9.44658e-06	0.385124	0.21	0.135	0.146573
Nedd9	9.59294e-06	0.693433	0.108	0.058	0.148844
Coq10b	1.00941e-05	-0.843728	0.161	0.222	0.15662
Lsp1	1.03528e-05	0.30465	0.353	0.255	0.160634
Bhlhe40	1.05453e-05	0.335031	0.324	0.227	0.163621
Elob	1.07047e-05	0.284873	0.453	0.346	0.166094
Med7	1.09599e-05	0.479202	0.135	0.078	0.170054
Vamp8	1.12648e-05	0.294764	0.367	0.263	0.174785
Fabp5	1.13071e-05	0.596996	0.23	0.156	0.175441
Fgr	1.15543e-05	0.497516	0.114	0.062	0.179276
Fam104a	1.17407e-05	0.447799	0.197	0.127	0.182169
Hnrnpk	1.19875e-05	0.309891	0.343	0.248	0.185997
Hnrnpu	1.22685e-05	0.363807	0.222	0.146	0.190358
Ptp4a1	1.27128e-05	-0.429142	0.43	0.476	0.197252
Prdx1	1.28345e-05	0.840098	0.261	0.183	0.199139
Vmp1	1.46958e-05	0.471008	0.199	0.129	0.228019
Cd300ld	1.50719e-05	0.342727	0.322	0.23	0.233855
Ier2	1.59904e-05	0.325068	0.374	0.276	0.248107
Apbb1ip	1.64582e-05	0.522585	0.146	0.088	0.255365
Lcn2	1.64752e-05	0.819542	0.155	0.097	0.255629
Mrpl33	1.79435e-05	0.303365	0.369	0.271	0.278411
Romo1	1.80668e-05	0.476524	0.118	0.066	0.280324
Slfn5	1.84147e-05	-0.79896	0.132	0.192	0.285723
Pitpna	1.87742e-05	0.351991	0.205	0.134	0.2913
Adgre5	2.10674e-05	0.384323	0.205	0.134	0.326881
Ube2f	2.70429e-05	0.507713	0.103	0.056	0.419598
Vapa	2.71266e-05	0.290938	0.259	0.178	0.420897
Ncf1	2.72119e-05	0.337015	0.285	0.203	0.422219
U2af1	2.72213e-05	0.493159	0.123	0.072	0.422365
Fgd3	2.75698e-05	0.568975	0.124	0.073	0.427774
Lman2	2.95535e-05	0.575091	0.108	0.06	0.458552
Cdkn1a	2.98656e-05	-0.709428	0.249	0.302	0.463395
Il1rn	2.99062e-05	0.307377	0.771	0.696	0.464024
Cd33	3.02837e-05	0.343292	0.201	0.132	0.469882
Iqsec1	3.11156e-05	0.505851	0.19	0.126	0.48279
Psmb7	3.16573e-05	0.432536	0.117	0.066	0.491194
Crem	3.56399e-05	-1.18738	0.152	0.205	0.552988
Map2k3	3.65218e-05	0.289984	0.226	0.152	0.566672
Calm1	3.90057e-05	0.278054	0.524	0.418	0.605212
Ppp1r18	3.98468e-05	0.405451	0.155	0.096	0.618263
Psmb2	4.18937e-05	0.550997	0.124	0.074	0.650023
Zcrb1	4.70242e-05	0.514879	0.111	0.063	0.729627
Arf6	4.8484e-05	0.349486	0.207	0.137	0.752278
Slc25a5	4.97872e-05	0.360506	0.161	0.101	0.772498
Arpc3	5.12501e-05	-0.46298	0.601	0.597	0.795196
Arl8b	5.22683e-05	0.49672	0.106	0.06	0.810995
Csnk2b	5.29396e-05	0.399741	0.13	0.077	0.82141
Hdc	5.73763e-05	-0.341306	0.607	0.652	0.890251
Sft2d1	5.91492e-05	0.519661	0.115	0.067	0.917759
Ppib	5.98185e-05	0.325603	0.139	0.084	0.928144
Psmb9	6.15833e-05	-1.16587	0.081	0.129	0.955527
Ptpn1	6.86804e-05	0.342535	0.158	0.099	1
Spcs1	6.91903e-05	0.452594	0.134	0.082	1
Ifit2	7.07059e-05	-0.771143	0.061	0.107	1
Vps28	7.21552e-05	0.397721	0.157	0.099	1
Rragc	7.27963e-05	0.715388	0.101	0.058	1
Glipr1	7.75824e-05	0.536706	0.13	0.08	1
Rab2a	8.46563e-05	0.278288	0.286	0.205	1
Ywhab	8.66126e-05	0.406457	0.14	0.087	1
Spi1	8.84334e-05	0.25116	0.399	0.3	1
Cxcl10	8.99623e-05	-0.558709	0.147	0.205	1
Dusp5	9.06961e-05	0.348192	0.364	0.275	1
Csf2ra	9.4427e-05	0.343197	0.189	0.125	1
Ppp1r11	9.87388e-05	0.413577	0.156	0.1	1
Tgm2	9.8922e-05	-0.499648	0.412	0.443	1
Gm31718	9.95385e-05	0.675567	0.11	0.065	1
Gna13	9.97763e-05	0.252199	0.272	0.195	1
F10	0.000102675	0.374479	0.133	0.082	1
Neu1	0.000109037	0.425212	0.136	0.085	1
Supt4a	0.000110972	0.324033	0.415	0.324	1
Cope	0.000111022	0.348418	0.131	0.08	1
1600014C10Rik	0.000117267	-1.23087	0.077	0.12	1
Sirpa	0.000119762	0.466656	0.124	0.076	1
Cd82	0.000123399	0.339489	0.249	0.176	1
Ifi207	0.000124624	-1.265	0.062	0.104	1
M6pr	0.000127121	0.511795	0.166	0.111	1
Capzb	0.000134521	0.266582	0.302	0.22	1
Kctd12	0.000134945	0.57375	0.161	0.105	1
Zyx	0.000136978	0.336375	0.147	0.094	1
Ifitm6	0.000144666	0.258877	0.139	0.088	1
Psma1	0.00014923	0.344391	0.131	0.081	1
Psmb3	0.000149911	0.312186	0.147	0.093	1
Fam111a	0.000158037	0.356671	0.149	0.097	1
Hnrnpa3	0.000161513	0.278668	0.144	0.091	1
Hsbp1	0.000167645	0.321397	0.162	0.106	1
Pdlim7	0.000168875	0.308632	0.176	0.117	1
Rap1a	0.000170438	0.347753	0.184	0.124	1
Anxa5	0.000179833	0.617777	0.106	0.063	1
Srp14	0.000181716	0.319292	0.18	0.121	1
Fpr1	0.000192519	0.539106	0.117	0.072	1
Rdh12	0.000198702	-0.871544	0.117	0.165	1
Eno1	0.000206884	0.278914	0.366	0.278	1
Tmbim4	0.000209685	0.346085	0.179	0.122	1
Snf8	0.000215772	0.469262	0.136	0.087	1
Bst2	0.000231315	-0.741227	0.203	0.254	1
Timm8b	0.000233462	0.38122	0.175	0.119	1
Gpr132	0.000235137	-0.995494	0.075	0.117	1
Ap3s1	0.000239077	0.269047	0.244	0.174	1
Rela	0.000252951	0.260359	0.129	0.08	1
Pdcd6	0.000261498	0.250323	0.17	0.113	1
Kif5b	0.000269167	0.464108	0.104	0.062	1
Ifi27	0.000270758	0.300585	0.225	0.162	1
Rab6a	0.000278499	0.417197	0.111	0.068	1
Rbx1	0.000282315	0.302173	0.25	0.181	1
Etf1	0.00030171	0.279085	0.274	0.203	1
Mapre1	0.000303684	0.429484	0.141	0.092	1
Cmtm7	0.000312842	0.386482	0.123	0.077	1
Gnas	0.000341222	0.270573	0.193	0.132	1
Ubxn4	0.000355238	0.383176	0.133	0.085	1
Itgam	0.000367928	0.357159	0.158	0.105	1
Zfand6	0.000387084	0.576842	0.103	0.063	1
Neurl3	0.000391614	-0.641539	0.212	0.258	1
Vegfa	0.000410573	-0.883454	0.132	0.178	1
Trps1	0.000428404	0.345054	0.101	0.06	1
Eif3a	0.000440036	0.430698	0.102	0.061	1
Icam1	0.000440513	0.328272	0.156	0.104	1
Mien1	0.000441663	0.295544	0.191	0.133	1
Ube2l6	0.000446491	-1.14435	0.068	0.107	1
Igsf6	0.000456754	0.447011	0.112	0.07	1
Klhdc4	0.000477115	0.284259	0.217	0.157	1
Rgcc	0.000479986	-0.818704	0.19	0.238	1
Ddx3y	0.000482081	0.368223	0.147	0.098	1
Ybx1	0.000483138	0.299797	0.237	0.173	1
AB124611	0.000513248	0.336143	0.102	0.061	1
Snrpg	0.00051611	0.327769	0.138	0.09	1
Trafd1	0.000534069	-0.619255	0.143	0.191	1
mt-Nd4	0.000564096	0.46921	0.365	0.282	1
Npm1	0.000565495	0.297507	0.123	0.079	1
mt-Nd2	0.000572351	0.304388	0.193	0.136	1
Trmt112	0.000579782	0.413243	0.118	0.075	1
Xbp1	0.000622031	0.312469	0.103	0.063	1
4933434E20Rik	0.000637968	0.489005	0.109	0.068	1
Slc15a3	0.000642451	-0.475022	0.406	0.432	1
Eef1d	0.000657725	0.352875	0.147	0.099	1
Rab5a	0.000658629	0.399082	0.113	0.072	1
2410015M20Rik	0.000683604	0.325872	0.105	0.065	1
Higd1a	0.000706976	0.319931	0.198	0.143	1
Klf10	0.00070839	0.288102	0.105	0.065	1
Atp5h	0.000723071	0.276016	0.218	0.157	1
Rtn4	0.000766848	0.362788	0.161	0.111	1
Prelid1	0.000808766	0.318856	0.194	0.137	1
Rbpj	0.000824956	0.299924	0.147	0.099	1
Smchd1	0.000826213	-0.9216	0.083	0.121	1
Rbbp6	0.000846503	0.409998	0.1	0.061	1
Rnf11	0.000852624	0.256617	0.145	0.097	1
Cisd2	0.000905715	0.361536	0.131	0.087	1
Tiparp	0.000912411	-0.71326	0.164	0.206	1
Pet100	0.000926333	0.261586	0.245	0.18	1
Chmp3	0.000939342	0.398986	0.119	0.078	1
Atp5j	0.000987662	0.301054	0.27	0.204	1
Cxcr2	0.00100042	0.346153	0.201	0.147	1
Rplp1	0.00103788	-0.304888	0.608	0.607	1
Ppp1r3b	0.00106126	-0.889511	0.108	0.147	1
Cggbp1	0.00108127	0.286964	0.172	0.12	1
Dnajc8	0.00113071	0.260471	0.127	0.083	1
Tomm6	0.00113741	0.411699	0.127	0.084	1
Atp6v1c1	0.0011407	-0.78261	0.155	0.196	1
Tmem38b	0.00115513	0.34377	0.158	0.11	1
Reep5	0.00116735	0.333608	0.16	0.111	1
Malt1	0.00119034	-1.0784	0.072	0.107	1
Tmed9	0.00120748	0.36167	0.11	0.071	1
Hint1	0.00130005	0.339938	0.152	0.105	1
Fam50a	0.00133519	0.426798	0.117	0.077	1
Ndufb6	0.0013792	0.29133	0.11	0.071	1
Ptgs2	0.00147378	-0.469103	0.255	0.304	1
Nfkbie	0.00155326	-0.844311	0.09	0.127	1
Ifngr2	0.00159082	0.315589	0.141	0.097	1
Hmgb1	0.00161868	0.301821	0.224	0.168	1
Rab10	0.00168446	0.343618	0.1	0.063	1
Arih2	0.00177156	0.314366	0.131	0.088	1
Mrpl52	0.00184675	0.293157	0.144	0.1	1
Plbd1	0.00190249	0.384741	0.173	0.127	1
Plekho2	0.00191091	0.275176	0.124	0.083	1
Tgfbr1	0.00193667	0.441027	0.11	0.073	1
Rab11fip1	0.00206961	-0.711683	0.138	0.177	1
Psmb10	0.00232903	-0.983888	0.071	0.104	1
Zfand5	0.00234013	0.307368	0.235	0.178	1
Pdia3	0.00248505	0.378552	0.104	0.068	1
Znrd1	0.00253866	0.277633	0.119	0.08	1
Tmcc1	0.00254653	0.373475	0.133	0.092	1
Srsf11	0.00256445	0.369105	0.105	0.069	1
Calm3	0.00257372	0.250737	0.179	0.13	1
Asprv1	0.00261259	0.647905	0.107	0.072	1
Rpl37a	0.00284384	-0.259412	0.75	0.723	1
Bnip3	0.00295773	0.548983	0.171	0.128	1
Oas3	0.00304071	-0.631372	0.105	0.142	1
Oasl1	0.00315273	-0.446357	0.183	0.228	1
Spty2d1	0.00316222	-0.693381	0.135	0.172	1
Eif4e	0.00317676	0.273374	0.13	0.09	1
2007-09-01	0.0031831	0.322601	0.131	0.091	1
Id3	0.00336082	0.303339	0.114	0.077	1
Emb	0.00340267	0.272303	0.106	0.07	1
Dnaja2	0.00353235	0.416225	0.101	0.067	1
Itpr2	0.00360154	-0.591937	0.161	0.207	1
Dusp11	0.00387189	0.304285	0.114	0.078	1
Nop53	0.00387291	-0.728421	0.105	0.139	1
Isg20	0.00391574	-0.259721	0.309	0.359	1
Tnfrsf12a	0.00398904	0.308677	0.124	0.085	1
Spp1	0.00408775	0.905408	0.261	0.214	1
Eapp	0.00412417	0.298809	0.135	0.095	1
Bzw1	0.00415077	0.348468	0.114	0.078	1
Lamtor2	0.00427437	0.323254	0.119	0.082	1
Krt19	0.00433896	-0.710383	0.111	0.146	1
Rab8a	0.00449492	0.260039	0.142	0.101	1
Stfa2l1	0.00468606	-0.365973	0.088	0.124	1
Rilpl2	0.00473576	0.313402	0.258	0.205	1
E030030I06Rik	0.00474734	-0.807531	0.078	0.11	1
Eif3h	0.00496468	0.255259	0.108	0.073	1
Eif4ebp1	0.00519972	0.361397	0.12	0.085	1
Atg3	0.00521366	0.259331	0.119	0.083	1
Cd274	0.00527598	-0.566762	0.184	0.221	1
Gnai3	0.0053294	0.368079	0.105	0.072	1
Pde4b	0.00536735	-0.747988	0.14	0.173	1
Rgs2	0.00585395	-0.489258	0.35	0.366	1
Nabp1	0.00590421	0.282747	0.116	0.081	1
Capns1	0.00623491	0.299809	0.104	0.071	1
Tnfaip3	0.00630261	-0.72838	0.126	0.158	1
Dusp2	0.00637247	0.376345	0.172	0.13	1
Il15	0.00649057	-0.599493	0.118	0.152	1
Stk17b	0.00658595	-0.543138	0.225	0.255	1
Mcl1	0.00702831	-0.284489	0.558	0.552	1
Ddit3	0.00751535	-0.512705	0.165	0.201	1
Hnrnpc	0.00760362	0.250397	0.219	0.17	1
Cmpk2	0.00783884	-0.403435	0.123	0.159	1
Usp18	0.00795988	-0.554565	0.145	0.179	1
H2-T22	0.00821974	-0.880158	0.073	0.101	1
Rps20	0.00889096	-0.436508	0.333	0.349	1
Sod2	0.00935494	0.308867	0.275	0.222	1
Vsir	0.0101412	0.312882	0.116	0.084	1
Atp6v1b2	0.010546	0.317379	0.122	0.089	1
Pdcd1lg2	0.0115891	-0.680046	0.123	0.154	1
Pcbp2	0.0119378	-0.494609	0.251	0.275	1
Slc2a1	0.0135271	0.272197	0.119	0.087	1
Rps12	0.0153227	-0.288274	0.445	0.45	1
Trf	0.0157054	-0.853792	0.077	0.102	1
Denr	0.01645	0.260817	0.114	0.083	1
Stat3	0.0166646	0.301456	0.115	0.085	1
Npc2	0.0166925	-0.375034	0.33	0.351	1
Ubap1	0.0170629	0.342521	0.116	0.086	1
Lrrfip1	0.0187903	-0.629945	0.146	0.173	1
Sp100	0.0199676	-0.583743	0.147	0.175	1
Lgals9	0.0199773	-0.53427	0.139	0.168	1
Antxr2	0.023681	-0.605506	0.138	0.163	1
9530053A07Rik	0.0260308	-0.49744	0.327	0.341	1
Tgif1	0.026565	-0.360518	0.327	0.34	1
Rhov	0.0290615	0.526985	0.132	0.104	1
Ly6e	0.0296202	-0.276649	0.378	0.395	1
Wfdc21	0.0311716	0.432674	0.152	0.122	1
Stat1	0.0324185	-0.623444	0.088	0.112	1
Ddx6	0.0343897	-0.605542	0.134	0.157	1
mt-Cytb	0.0353022	0.421652	0.472	0.416	1
Txnl1	0.0390597	-0.697355	0.09	0.112	1
Tspan13	0.0495934	-0.643952	0.1	0.121	1

## Sheet: Stromal
	p_val	avg_log2FC	pct.1	pct.2	p_val_adj
C1rb	3.6815e-130	4.65637	0.345	0.017	5.71222e-126
C1s2	1.05416e-72	4.95527	0.202	0.005	1.63563e-68
Snhg18	1.92398e-47	-1.26081	0.203	0.395	2.98524e-43
Actg1	8.42607e-38	0.531806	0.937	0.889	1.30739e-33
Ramp1	2.14325e-36	-1.53591	0.092	0.226	3.32546e-32
Nov	2.90067e-32	2.18474	0.178	0.051	4.50067e-28
Mid1	1.70942e-29	-1.13831	0.118	0.249	2.65233e-25
C1ra	5.11026e-27	-0.774473	0.315	0.458	7.92908e-23
Pam	9.2657e-27	1.20503	0.461	0.308	1.43767e-22
Hk2	1.98724e-26	0.577208	0.587	0.422	3.08341e-22
Thbd	4.773e-25	0.702392	0.563	0.417	7.40578e-21
Ubb	1.12964e-24	-0.284423	0.97	0.979	1.75274e-20
Iigp1	7.05297e-23	-0.851841	0.191	0.321	1.09434e-18
Thbs1	1.12188e-22	0.732781	0.65	0.536	1.74071e-18
Dbp	1.22679e-22	-1.71812	0.036	0.111	1.90348e-18
Cilp	1.1184e-21	0.735355	0.406	0.264	1.7353e-17
Col3a1	2.96752e-19	0.750347	0.745	0.644	4.6044e-15
Pdgfrl	1.85477e-18	-1.45617	0.056	0.13	2.87786e-14
Itga5	1.97933e-18	0.704419	0.477	0.353	3.07113e-14
Timp1	5.28258e-18	0.777947	0.322	0.198	8.19645e-14
Sema5a	7.91645e-18	-1.02625	0.109	0.202	1.22832e-13
Pmepa1	1.21798e-17	0.626081	0.47	0.345	1.88982e-13
Igfbp6	5.7381e-17	-0.438264	0.768	0.83	8.90323e-13
Pcolce	1.94704e-16	0.650941	0.599	0.498	3.02103e-12
Cxcl12	1.95415e-16	-0.717994	0.47	0.575	3.03206e-12
Cyr61	2.76754e-16	0.621677	0.498	0.376	4.29411e-12
Ahnak	3.80851e-16	0.412899	0.813	0.768	5.90928e-12
Has1	6.85906e-16	0.519217	0.602	0.485	1.06425e-11
Sfrp2	9.93786e-16	-0.885579	0.127	0.218	1.54196e-11
Emp1	4.34191e-15	0.393631	0.785	0.71	6.7369e-11
Ift27	2.1627e-14	-1.18897	0.095	0.172	3.35565e-10
Col1a1	3.44627e-14	0.697487	0.67	0.579	5.34723e-10
Sparcl1	3.69278e-14	-0.469346	0.616	0.66	5.72972e-10
Ifitm1	4.47563e-14	-0.618219	0.309	0.414	6.94439e-10
Eif4a2	5.14923e-14	-0.42036	0.535	0.617	7.98955e-10
Csf1	1.03034e-13	0.620659	0.469	0.368	1.59868e-09
Nfkb1	1.09122e-13	0.475321	0.644	0.545	1.69314e-09
Tppp3	1.56119e-13	0.521834	0.526	0.424	2.42234e-09
Col5a1	2.49353e-13	0.821905	0.256	0.16	3.86896e-09
Myoc	2.7654e-13	0.706074	0.292	0.192	4.29079e-09
Gm9780	5.17954e-13	0.79479	0.247	0.154	8.03657e-09
Klf4	5.50383e-13	-0.361505	0.81	0.844	8.53974e-09
Nfia	1.10695e-12	0.540594	0.544	0.457	1.71755e-08
Nr1d2	1.16027e-12	-1.16651	0.07	0.135	1.80027e-08
Matn2	2.02818e-12	-0.355643	0.616	0.704	3.14692e-08
Col5a2	2.98821e-12	0.620013	0.443	0.341	4.63651e-08
Sdc4	3.52765e-12	0.554568	0.492	0.401	5.4735e-08
Sik1	4.03392e-12	0.835964	0.273	0.182	6.25904e-08
Cers4	5.04409e-12	-0.960341	0.047	0.101	7.82642e-08
Fbln2	5.82738e-12	0.655535	0.389	0.292	9.04176e-08
Myadm	6.78105e-12	0.603462	0.328	0.229	1.05215e-07
Cd52	6.92587e-12	-0.55808	0.114	0.19	1.07462e-07
Vasn	1.03681e-11	0.544996	0.485	0.393	1.60871e-07
Nup98	1.07373e-11	0.738059	0.296	0.204	1.66599e-07
Cpq	1.41378e-11	-0.49911	0.291	0.379	2.19361e-07
Zbtb16	1.51874e-11	-0.96103	0.047	0.101	2.35647e-07
Srxn1	1.5364e-11	0.604586	0.269	0.177	2.38388e-07
B4galt1	2.71157e-11	0.697764	0.274	0.185	4.20727e-07
Sulf2	2.87785e-11	0.680902	0.249	0.162	4.46527e-07
Hspa1b	6.11218e-11	1.15774	0.356	0.27	9.48365e-07
Ier5	8.2636e-11	0.28095	0.812	0.776	1.28218e-06
Calr	9.21679e-11	0.327217	0.706	0.627	1.43008e-06
Cryab	1.08765e-10	0.665251	0.351	0.262	1.68759e-06
C4b	2.0192e-10	0.840715	0.321	0.237	3.13299e-06
Pim1	2.45776e-10	0.433032	0.649	0.579	3.81346e-06
Pkd2	2.72449e-10	0.619782	0.324	0.234	4.22731e-06
Prr13	3.44235e-10	0.576604	0.385	0.295	5.34115e-06
Chodl	3.5611e-10	-1.17421	0.078	0.135	5.5254e-06
Hpgd	3.99824e-10	-1.01805	0.081	0.14	6.20367e-06
Gfpt2	4.90455e-10	0.375217	0.669	0.589	7.6099e-06
B4galt5	5.11625e-10	0.70784	0.286	0.205	7.93837e-06
Cavin1	5.45957e-10	0.428583	0.563	0.473	8.47107e-06
Bmp4	6.62827e-10	-0.802655	0.135	0.203	1.02844e-05
Ifit1	6.78109e-10	-0.932692	0.118	0.184	1.05215e-05
Ifi27l2a	7.70171e-10	0.466322	0.526	0.433	1.195e-05
Btg3	8.1476e-10	-0.986957	0.078	0.135	1.26418e-05
Il6	8.43298e-10	0.308607	0.55	0.448	1.30846e-05
Skil	1.02827e-09	0.406323	0.491	0.401	1.59546e-05
Trib1	1.11227e-09	0.454977	0.505	0.425	1.72579e-05
Tnfrsf12a	1.17777e-09	0.340853	0.72	0.693	1.82743e-05
Txnrd1	1.41169e-09	0.510862	0.453	0.364	2.19038e-05
Srrm2	1.50981e-09	0.389023	0.591	0.514	2.34261e-05
Igfbp3	1.52787e-09	-0.79036	0.137	0.206	2.37065e-05
Hif1a	1.52927e-09	0.555142	0.346	0.262	2.37282e-05
Ackr3	1.83074e-09	0.523475	0.387	0.302	2.84058e-05
Galnt11	2.0282e-09	-1.14904	0.064	0.116	3.14696e-05
Lrp1	2.45802e-09	0.384009	0.622	0.561	3.81387e-05
Has2	3.01573e-09	0.822315	0.197	0.128	4.67921e-05
Ccnl1	3.76832e-09	-0.267826	0.681	0.738	5.84692e-05
Spry2	4.67594e-09	0.416739	0.335	0.248	7.25519e-05
Stk25	5.33089e-09	-0.91699	0.057	0.105	8.27141e-05
Tgfbr2	5.34622e-09	0.633715	0.347	0.269	8.2952e-05
Slfn5	5.73481e-09	0.729458	0.25	0.178	8.89814e-05
Ms4a4d	6.08046e-09	0.457589	0.347	0.255	9.43444e-05
Dhrs3	6.09402e-09	0.755591	0.162	0.097	9.45548e-05
Loxl1	6.27328e-09	0.554645	0.306	0.227	9.73363e-05
Rad23a	6.59939e-09	0.776953	0.202	0.132	0.000102396
Steap3	8.02743e-09	0.785945	0.251	0.177	0.000124554
Marc2	8.90744e-09	-0.605849	0.248	0.322	0.000138208
Noct	1.11433e-08	0.730168	0.194	0.128	0.000172899
Ugdh	1.11442e-08	0.272435	0.723	0.651	0.000172913
Htra3	1.79356e-08	0.497608	0.494	0.417	0.000278288
Plpp3	1.85736e-08	-0.276317	0.697	0.758	0.000288188
Epyc	1.94797e-08	0.766691	0.148	0.089	0.000302248
Fstl1	2.52651e-08	0.374305	0.648	0.585	0.000392014
Isl1	3.20198e-08	-0.7288	0.128	0.188	0.00049682
Ndrg2	3.39513e-08	-0.566698	0.147	0.21	0.000526789
Ehd4	3.74111e-08	0.423037	0.263	0.182	0.000580471
Fhl2	3.76279e-08	0.945723	0.121	0.068	0.000583834
Spsb1	3.91754e-08	0.68315	0.232	0.162	0.000607845
Rasd1	4.53055e-08	-0.716333	0.309	0.377	0.000702961
Rasl11a	4.57141e-08	-0.489305	0.185	0.256	0.000709299
Kdelr2	4.81712e-08	0.578109	0.406	0.334	0.000747425
Tagln	5.41748e-08	0.450152	0.1	0.052	0.000840576
Osr2	5.97551e-08	-0.471974	0.359	0.427	0.00092716
Pbsn	6.04924e-08	0.733421	0.439	0.36	0.000938601
Lgr5	6.31404e-08	-1.03058	0.06	0.105	0.000979687
Dhrs7	6.95675e-08	-0.747918	0.143	0.202	0.00107941
Lpl	7.21672e-08	0.366894	0.284	0.206	0.00111975
Cdon	7.99331e-08	0.79782	0.123	0.071	0.00124024
Heg1	8.57949e-08	0.580551	0.336	0.264	0.00133119
Ptx3	1.17653e-07	0.587989	0.249	0.18	0.00182551
Lima1	1.59496e-07	0.49195	0.325	0.254	0.00247474
D830025C05Rik	1.76906e-07	0.661255	0.165	0.109	0.00274487
Qpct	1.77111e-07	-0.676726	0.109	0.164	0.00274805
Ssc5d	2.02356e-07	0.812422	0.105	0.058	0.00313975
Synm	2.23408e-07	0.794923	0.168	0.111	0.0034664
Anxa2	2.28613e-07	0.328202	0.719	0.678	0.00354716
Clic4	2.28769e-07	0.38736	0.52	0.447	0.00354958
Gprc5a	2.41349e-07	1.16403	0.126	0.075	0.00374477
Ap4s1	2.49653e-07	-0.576003	0.111	0.164	0.00387361
Rbbp7	2.53746e-07	-0.331438	0.488	0.556	0.00393712
Ppan	2.85762e-07	0.799262	0.129	0.078	0.00443388
Hnrnpl	2.97798e-07	-0.48496	0.214	0.278	0.00462064
Phldb1	3.04184e-07	0.535521	0.223	0.158	0.00471972
Ifi205	3.09282e-07	0.300509	0.542	0.457	0.00479882
Sdf2l1	3.0943e-07	0.894787	0.193	0.135	0.00480111
Sox9	3.21222e-07	0.534268	0.164	0.105	0.00498408
Ccdc80	3.32257e-07	0.332649	0.587	0.516	0.0051553
Hspb1	3.32647e-07	0.487114	0.435	0.365	0.00516135
App	3.41414e-07	0.291881	0.624	0.557	0.00529738
Ccl11	3.6258e-07	-0.863452	0.263	0.319	0.0056258
Dsel	4.16872e-07	0.600495	0.171	0.113	0.00646819
Wif1	4.35099e-07	-1.25797	0.085	0.131	0.00675099
Cbx3	4.72852e-07	0.450895	0.347	0.275	0.00733676
Hsph1	5.82812e-07	0.982895	0.197	0.14	0.00904291
Col6a2	5.9193e-07	0.423947	0.503	0.434	0.00918438
Rorb	5.95989e-07	-1.04257	0.105	0.153	0.00924736
Uap1	7.97194e-07	0.38645	0.629	0.567	0.0123693
Dlc1	8.54636e-07	0.733532	0.172	0.117	0.0132605
Rhoj	8.79959e-07	0.408282	0.47	0.397	0.0136534
Col6a3	8.95625e-07	0.458071	0.348	0.276	0.0138965
Cry2	9.79456e-07	-0.751371	0.091	0.138	0.0151972
Impdh2	1.03843e-06	-0.330499	0.418	0.483	0.0161122
Sgk1	1.0777e-06	0.528869	0.401	0.337	0.0167215
Kctd11	1.14211e-06	0.858044	0.126	0.078	0.017721
Abi3bp	1.14359e-06	-0.359996	0.33	0.401	0.0177439
Vegfd	1.15361e-06	-0.876931	0.155	0.208	0.0178995
S100a16	1.36105e-06	0.360305	0.45	0.379	0.021118
Tnxb	1.39822e-06	0.368188	0.447	0.383	0.0216948
Dpt	1.44027e-06	0.257726	0.68	0.634	0.0223472
Stk40	1.52248e-06	0.461011	0.266	0.199	0.0236229
Nop58	1.52613e-06	-0.388018	0.601	0.641	0.0236795
Hnrnpll	1.57307e-06	-0.520663	0.158	0.214	0.0244078
Pdlim4	1.57623e-06	0.488415	0.296	0.226	0.0244568
Irf1	1.947e-06	-0.488368	0.218	0.278	0.0302097
F3	1.99683e-06	0.569939	0.319	0.256	0.0309828
Col6a1	1.99851e-06	0.318049	0.608	0.559	0.0310088
Gas1	2.13611e-06	0.298625	0.568	0.507	0.033144
Itpkc	2.22078e-06	0.500792	0.292	0.228	0.0344577
Tm4sf1	2.274e-06	0.401123	0.312	0.248	0.0352833
Rgcc	2.35038e-06	-0.582745	0.323	0.375	0.0364684
Mrpl24	2.36145e-06	-0.461048	0.202	0.26	0.0366402
Clasp2	2.48411e-06	0.814773	0.145	0.096	0.0385434
Atp5c1	2.53276e-06	-0.292587	0.419	0.483	0.0392984
Spon2	2.85384e-06	0.603992	0.243	0.184	0.0442802
Loxl2	3.06554e-06	0.587412	0.193	0.138	0.047565
Fam111a	3.16513e-06	0.612208	0.108	0.065	0.0491102
Snhg12	3.19785e-06	-0.675755	0.157	0.21	0.0496178
Baz1a	3.20824e-06	0.637152	0.185	0.131	0.0497791
Acsl4	3.36947e-06	0.732018	0.157	0.107	0.0522806
Rhou	3.40299e-06	0.57378	0.292	0.236	0.0528008
Mdh1	3.43781e-06	-0.463952	0.224	0.282	0.0533411
Marcks	3.49718e-06	0.327044	0.42	0.348	0.0542623
Srp9	3.84519e-06	0.345146	0.445	0.381	0.059662
Msl2	4.08844e-06	0.53661	0.138	0.09	0.0634363
Pgrmc1	4.15337e-06	-0.322476	0.372	0.431	0.0644438
Lamc1	4.32458e-06	0.448754	0.4	0.338	0.0671002
Il1r1	4.44746e-06	0.466681	0.335	0.272	0.0690068
Hmgcs2	4.48351e-06	-0.416413	0.149	0.201	0.0695662
Socs3	5.15185e-06	-0.300149	0.698	0.726	0.0799361
Tob1	5.28e-06	-0.380796	0.296	0.356	0.0819245
Mfge8	5.50281e-06	-0.562492	0.431	0.485	0.0853816
Fam204a	5.99249e-06	0.525685	0.193	0.138	0.0929795
Ddx21	6.03218e-06	0.389341	0.291	0.227	0.0935953
Cebpz	6.60525e-06	0.695208	0.15	0.101	0.102487
Plac9b	6.6875e-06	0.364553	0.257	0.198	0.103763
Zfp36l2	6.82446e-06	-0.31557	0.32	0.384	0.105888
Jun	7.01092e-06	-0.354585	0.692	0.723	0.108781
Rcan1	7.24891e-06	0.291504	0.324	0.259	0.112474
Zfp516	7.48835e-06	0.85705	0.104	0.063	0.116189
Mfap5	7.55937e-06	0.293179	0.698	0.646	0.117291
Id4	7.8163e-06	-0.763855	0.111	0.156	0.121278
Picalm	8.65336e-06	0.516209	0.251	0.192	0.134266
Jak2	9.15195e-06	0.611767	0.13	0.085	0.142002
Bmper	9.6076e-06	0.584738	0.142	0.097	0.149072
Vcam1	9.80436e-06	0.640931	0.274	0.216	0.152125
Tcp11l2	1.02875e-05	-0.363907	0.25	0.31	0.159621
Fosl1	1.03052e-05	0.333051	0.404	0.339	0.159895
Scarb2	1.05754e-05	0.490349	0.307	0.247	0.164088
Fgl2	1.07495e-05	0.25703	0.498	0.426	0.166789
Fn1	1.10808e-05	0.503025	0.306	0.248	0.17193
Ppp1r15a	1.11736e-05	-0.281666	0.598	0.653	0.17337
Myh9	1.22537e-05	0.669108	0.144	0.098	0.190129
Col12a1	1.23195e-05	0.745012	0.198	0.145	0.19115
Zyx	1.31735e-05	0.352373	0.309	0.25	0.2044
Gstt1	1.38287e-05	-0.453919	0.274	0.328	0.214565
Ldhb	1.40465e-05	-0.629724	0.126	0.172	0.217945
Atox1	1.49122e-05	0.320308	0.502	0.439	0.231377
Wtap	1.51188e-05	0.502763	0.187	0.136	0.234583
Nid1	1.57882e-05	0.26962	0.472	0.403	0.244969
Fbn1	1.60236e-05	0.441498	0.335	0.274	0.248623
Flnb	1.60311e-05	0.735039	0.152	0.107	0.248738
Gm48898	1.61155e-05	-0.798756	0.081	0.119	0.250049
Larp1	1.6252e-05	0.419169	0.124	0.081	0.252167
Bambi	1.63989e-05	-0.435014	0.286	0.346	0.254446
Lrrc8a	1.71393e-05	0.526074	0.247	0.192	0.265934
Ndufaf8	1.99018e-05	0.397792	0.193	0.14	0.308797
Tgoln1	2.27247e-05	0.336023	0.433	0.367	0.352597
Hmox1	2.38025e-05	0.27946	0.426	0.36	0.36932
Usp53	2.38683e-05	-0.621813	0.208	0.257	0.370341
Cdkn1b	2.42763e-05	0.965316	0.101	0.063	0.376672
Ace	2.49828e-05	0.52622	0.238	0.184	0.387632
F2r	2.5899e-05	-0.729998	0.133	0.176	0.401849
Ptgfrn	2.59984e-05	0.561483	0.174	0.126	0.403391
Yipf4	2.60978e-05	-0.332572	0.24	0.294	0.404934
Dnajb4	2.61945e-05	0.353915	0.367	0.302	0.406434
Fgfr1	2.63762e-05	0.280269	0.559	0.499	0.409253
Akap2	2.77078e-05	0.427887	0.207	0.155	0.429915
Ankrd12	3.05418e-05	-0.623409	0.168	0.212	0.473886
Anxa1	3.08335e-05	-0.308397	0.651	0.688	0.478412
Ptges3	3.30024e-05	0.345564	0.388	0.328	0.512065
Srp14	3.33772e-05	0.289	0.546	0.495	0.51788
Samd4b	3.63471e-05	0.443048	0.236	0.182	0.563962
Ufm1	3.75081e-05	0.455084	0.213	0.161	0.581975
Ramp2	3.95932e-05	-0.419867	0.282	0.334	0.614328
Dda1	4.22427e-05	0.513473	0.154	0.108	0.655438
Rer1	4.2812e-05	-0.263106	0.364	0.419	0.664271
Mfap4	4.29636e-05	0.390951	0.253	0.195	0.666622
Ptms	4.51875e-05	0.275599	0.571	0.512	0.701129
Itgbl1	4.70338e-05	0.657457	0.145	0.102	0.729777
Aldh2	4.76332e-05	-0.26785	0.449	0.501	0.739077
Hexa	5.00142e-05	0.45527	0.377	0.322	0.776021
Pdlim5	5.40771e-05	0.307151	0.192	0.141	0.83906
Plec	5.7851e-05	0.357497	0.263	0.206	0.897616
Serpina3n	5.82192e-05	0.685939	0.282	0.23	0.903329
Mxra8	6.27097e-05	-0.325955	0.402	0.45	0.973003
Crk	6.30637e-05	0.284768	0.276	0.216	0.978496
Tnpo1	6.53757e-05	0.627895	0.156	0.112	1
Nedd9	6.60706e-05	0.619152	0.164	0.12	1
Osmr	7.09472e-05	0.26487	0.322	0.263	1
Tfpi2	7.20389e-05	0.563911	0.115	0.077	1
Nfatc1	7.62535e-05	0.694809	0.152	0.109	1
Abracl	8.07365e-05	0.384052	0.326	0.269	1
Mrto4	8.28125e-05	0.717665	0.14	0.099	1
Dot1l	8.43546e-05	0.329877	0.227	0.175	1
Mrpl57	8.48824e-05	0.399024	0.15	0.107	1
Glrx	8.50553e-05	-0.641058	0.092	0.13	1
Samm50	8.73115e-05	-0.468685	0.112	0.153	1
Snx1	8.74903e-05	-0.297663	0.168	0.215	1
Slc25a30	8.7727e-05	0.542345	0.128	0.088	1
Tm2d2	8.83076e-05	0.310116	0.374	0.31	1
Eif3m	9.23019e-05	-0.260061	0.342	0.39	1
Mettl26	9.34302e-05	-0.582995	0.076	0.11	1
Fermt2	9.37251e-05	0.348158	0.417	0.362	1
Nhp2	9.43764e-05	0.317197	0.268	0.214	1
Nifk	9.50178e-05	0.718263	0.127	0.089	1
Gas7	9.68207e-05	0.544838	0.19	0.144	1
Creb5	9.77188e-05	0.387274	0.305	0.254	1
Txndc11	9.78218e-05	-0.850958	0.085	0.12	1
Ccdc86	9.8239e-05	0.663313	0.126	0.088	1
Mat2b	0.000100902	-0.648341	0.101	0.139	1
Hnrnpab	0.000102192	0.277524	0.464	0.405	1
Ssbp1	0.000103156	-0.448969	0.101	0.139	1
Gch1	0.00012452	0.415076	0.191	0.144	1
P4hb	0.000127003	0.334948	0.427	0.372	1
Fgf7	0.000127325	-0.679259	0.148	0.187	1
Glud1	0.000129704	-0.347907	0.289	0.339	1
Pdlim3	0.000132967	-0.531116	0.156	0.198	1
Tcf4	0.000136024	-0.370426	0.263	0.314	1
Lamb2	0.000138233	0.361245	0.406	0.347	1
Camk2n1	0.000139044	0.254289	0.483	0.425	1
Cxcl10	0.000144837	-0.591668	0.232	0.281	1
Man2a1	0.000152215	0.328281	0.333	0.279	1
Crip2	0.000154125	0.387681	0.423	0.372	1
Samhd1	0.000161057	-0.441553	0.134	0.175	1
Sdc2	0.000166699	0.355135	0.378	0.324	1
Tspan4	0.000182199	-0.34796	0.244	0.288	1
Ctso	0.000184178	-0.493204	0.157	0.199	1
Mbd1	0.000187699	0.551342	0.12	0.083	1
Cldn4	0.000200815	-0.270541	0.091	0.126	1
Tead1	0.000207452	0.555241	0.165	0.125	1
Tmed4	0.00021031	-0.480594	0.138	0.178	1
Hspg2	0.00021842	0.536512	0.294	0.242	1
Ncoa1	0.000225676	0.400868	0.157	0.115	1
Stmn1	0.000226256	-0.284314	0.071	0.104	1
Carhsp1	0.000226637	0.385342	0.356	0.305	1
Ncoa3	0.000233827	0.631594	0.11	0.075	1
Cd200	0.000235257	-0.387678	0.175	0.218	1
Tnfsf9	0.000241412	-0.432197	0.305	0.35	1
Fem1b	0.000258142	0.326904	0.259	0.212	1
Map4k4	0.000259816	0.29901	0.345	0.293	1
Ngf	0.000260315	0.846614	0.124	0.089	1
Fzd1	0.000263889	-0.38562	0.171	0.214	1
Rbfox2	0.000273801	0.315147	0.199	0.154	1
mt-Nd3	0.000276899	0.285801	0.398	0.346	1
Ppp4r2	0.00028446	0.320733	0.264	0.216	1
Cd248	0.000301881	0.422809	0.311	0.265	1
Mrpl48	0.000304028	-0.454217	0.158	0.198	1
Agap1	0.000335753	0.52222	0.142	0.104	1
Kazald1	0.000340213	0.404966	0.143	0.105	1
Colgalt1	0.000345735	0.491152	0.151	0.112	1
Smad1	0.000348875	0.345577	0.189	0.144	1
Fos	0.000359861	-0.33643	0.77	0.79	1
Nip7	0.00036151	0.273817	0.176	0.133	1
Mrpl54	0.000367826	0.441879	0.192	0.148	1
Clptm1l	0.000368126	0.519048	0.197	0.154	1
Gnaq	0.000370553	0.366817	0.172	0.129	1
Ppp1r15b	0.000379535	0.372802	0.239	0.193	1
Ninj1	0.000380563	0.532907	0.202	0.16	1
Epb41l2	0.000387284	0.372878	0.287	0.241	1
Sash1	0.000393725	0.528343	0.229	0.187	1
Tsc22d1	0.000415422	-0.480111	0.305	0.346	1
Hibadh	0.000418784	-0.364296	0.148	0.188	1
Rassf8	0.00042927	0.487739	0.11	0.076	1
Lbp	0.000446344	0.408929	0.313	0.266	1
Erp44	0.00045826	-0.343176	0.273	0.315	1
Angpt4	0.000459376	0.485415	0.156	0.117	1
Anp32a	0.000465144	-0.292739	0.274	0.318	1
Asna1	0.000491011	-0.555948	0.114	0.149	1
Ndufa9	0.000506358	-0.601886	0.092	0.124	1
Sar1a	0.000525374	0.295612	0.45	0.4	1
Abhd17b	0.000531333	0.4149	0.148	0.109	1
Tiprl	0.000541915	-0.415975	0.151	0.188	1
Acbd3	0.000549106	0.55722	0.112	0.079	1
Hspa4	0.000551126	0.547694	0.187	0.146	1
Ndufa1	0.000558185	0.315421	0.482	0.429	1
Eif2s2	0.000560002	0.269301	0.528	0.493	1
Dcbld2	0.000566203	0.416886	0.152	0.115	1
Bach1	0.000579281	0.523784	0.153	0.115	1
Frmd6	0.000583237	0.255281	0.308	0.252	1
Hmg20b	0.000591664	0.422121	0.16	0.121	1
Naa20	0.000598599	-0.467447	0.115	0.148	1
Socs1	0.000600787	-0.340285	0.236	0.28	1
Bad	0.000607036	0.339653	0.173	0.132	1
Cirbp	0.000620079	-0.493112	0.178	0.217	1
Bod1l	0.000627591	-0.33202	0.102	0.136	1
Axl	0.000635311	0.264298	0.517	0.469	1
Pgls	0.000636037	0.293425	0.27	0.222	1
Mcfd2	0.000640811	0.442888	0.18	0.14	1
Cdv3	0.000651762	0.298218	0.337	0.286	1
Bzw1	0.000694633	0.32298	0.392	0.34	1
Zmym5	0.000697147	-0.335498	0.137	0.174	1
Bnip3	0.000701737	-0.660559	0.092	0.123	1
Ctgf	0.000707057	0.507675	0.171	0.132	1
Tap2	0.000723986	-0.400045	0.127	0.162	1
Flot1	0.000733639	-0.475875	0.138	0.174	1
Pla2g7	0.000742624	-0.596067	0.093	0.125	1
Dnajb9	0.000751374	-0.292945	0.463	0.491	1
Hspe1	0.000753256	0.31733	0.487	0.442	1
Ythdf2	0.000764857	0.494362	0.179	0.139	1
Birc6	0.00079732	0.438832	0.155	0.117	1
Scd2	0.000803833	0.381594	0.229	0.187	1
Phf5a	0.000820804	0.589985	0.129	0.096	1
Macf1	0.000823786	0.491439	0.191	0.149	1
Fndc3b	0.00084463	0.26541	0.318	0.271	1
Acat1	0.000850319	-0.372907	0.204	0.242	1
Ltbp1	0.000875669	0.439982	0.234	0.194	1
Bdp1	0.000891305	0.431237	0.12	0.087	1
S100a9	0.000893944	0.928668	0.133	0.099	1
Zfp451	0.000902379	0.500468	0.136	0.101	1
Adm	0.000916699	-0.469687	0.129	0.165	1
Timm8a1	0.000927959	0.712604	0.102	0.072	1
Coa3	0.000953509	0.351524	0.205	0.162	1
Adam9	0.000972161	0.410139	0.188	0.148	1
Prkar2a	0.000973333	0.522171	0.14	0.105	1
Galnt15	0.000982786	-0.336675	0.108	0.14	1
Cd82	0.00102275	0.434294	0.145	0.108	1
Ptpn11	0.00104448	0.420546	0.163	0.126	1
Lrp10	0.00104633	0.370054	0.145	0.109	1
Larp4b	0.00104876	0.492437	0.105	0.075	1
Dbn1	0.00107333	0.513445	0.183	0.145	1
Capza1	0.00107825	0.326966	0.174	0.133	1
Ehd1	0.00108477	0.38135	0.224	0.182	1
Col4a1	0.00112824	0.326909	0.368	0.32	1
Rcl1	0.00114113	0.636777	0.109	0.079	1
Abcb1b	0.00114692	0.573614	0.122	0.089	1
Ythdf1	0.0011602	0.478206	0.14	0.107	1
Ccm2	0.00118865	0.388883	0.154	0.117	1
C2	0.0011999	-0.310832	0.126	0.16	1
Enpp2	0.00121177	-0.404404	0.133	0.169	1
Gsdmd	0.00123857	-0.297225	0.074	0.103	1
Ppp1r10	0.00124376	-0.356928	0.205	0.244	1
Snx21	0.00127798	-0.482588	0.083	0.113	1
Gm2a	0.00128395	0.400936	0.267	0.224	1
Gpm6b	0.00129852	-0.635994	0.095	0.125	1
Akt2	0.00131693	-0.296337	0.202	0.24	1
Fam103a1	0.00132	-0.256249	0.123	0.157	1
Gata2	0.00135842	-0.30693	0.149	0.184	1
Tlnrd1	0.00143323	0.446715	0.149	0.114	1
Psmd11	0.00143832	0.397599	0.252	0.208	1
Dhx15	0.00146269	0.333761	0.25	0.205	1
Mid1ip1	0.00146657	-0.469499	0.131	0.165	1
Eln	0.00147618	0.902632	0.155	0.121	1
Slc30a4	0.00148874	0.461828	0.122	0.091	1
Irak1	0.00149795	0.364794	0.144	0.109	1
Srf	0.00151766	0.561612	0.126	0.094	1
Meis2	0.00152665	-0.398448	0.3	0.338	1
Dst	0.00153542	0.418468	0.226	0.188	1
Hexim1	0.00155234	-0.383518	0.188	0.226	1
Alkbh1	0.00156875	0.302194	0.156	0.121	1
Cfb	0.00159686	0.542361	0.142	0.109	1
Ddr2	0.00162051	0.330197	0.327	0.286	1
Vcl	0.00162476	0.417072	0.176	0.138	1
Slc2a1	0.0016275	0.679643	0.146	0.113	1
Epdr1	0.00164061	-0.398519	0.128	0.162	1
Lmo4	0.00164385	-0.322801	0.345	0.376	1
Grcc10	0.00165525	0.415068	0.232	0.191	1
Cpe	0.00168519	-0.501987	0.076	0.103	1
Sdccag3	0.0017023	0.415716	0.114	0.083	1
Sae1	0.00173309	-0.396916	0.134	0.168	1
Tshz1	0.00178325	0.392619	0.152	0.117	1
Psmd8	0.00179516	0.392793	0.289	0.248	1
Aldh1a3	0.00180292	-0.493999	0.116	0.148	1
BC005537	0.00183044	-0.275407	0.359	0.4	1
Rrad	0.00184036	0.630674	0.138	0.105	1
Rpain	0.00184888	-0.316739	0.13	0.162	1
Uqcc2	0.00184984	0.284394	0.365	0.319	1
2900097C17Rik	0.00186489	0.332672	0.229	0.188	1
Fndc1	0.00190367	0.504149	0.122	0.091	1
Pdlim7	0.00192395	0.303937	0.282	0.237	1
Prpf38b	0.00193169	0.331915	0.203	0.161	1
Trip12	0.0019901	0.368158	0.197	0.158	1
Rbm15	0.00201176	0.294377	0.112	0.081	1
Rrs1	0.00202346	0.444935	0.238	0.2	1
Prpf40a	0.00208727	0.317711	0.189	0.152	1
Sulf1	0.00209053	0.455614	0.221	0.182	1
Col6a5	0.00210782	0.668906	0.205	0.17	1
Phf13	0.00212778	-0.500037	0.109	0.139	1
Dusp3	0.00219986	0.515275	0.135	0.102	1
Pan3	0.00220663	0.417658	0.117	0.087	1
Dph3	0.0022289	0.44599	0.2	0.162	1
Fam3c	0.00233114	0.468356	0.148	0.115	1
Col27a1	0.00234884	0.421634	0.125	0.093	1
Ntn1	0.00235707	0.466537	0.201	0.165	1
Abhd16a	0.00240905	-0.251995	0.18	0.216	1
Mdk	0.00241347	-0.521832	0.117	0.146	1
Pdgfd	0.00242295	-0.572769	0.088	0.115	1
Stx11	0.00246813	0.318107	0.224	0.183	1
Fam76a	0.00248286	-0.387147	0.103	0.133	1
Stat2	0.00250192	-0.5324	0.083	0.11	1
Dact1	0.00251137	-0.514464	0.122	0.152	1
Ets2	0.00256633	0.314792	0.217	0.178	1
Mfsd14a	0.00261492	0.338215	0.156	0.121	1
Aff1	0.00266894	0.283922	0.189	0.153	1
Thbs3	0.00268275	0.437703	0.175	0.14	1
Mphosph10	0.00270584	0.399861	0.106	0.077	1
Dmpk	0.00275998	0.32459	0.101	0.073	1
Gatad1	0.00280323	0.38912	0.195	0.158	1
Pdlim1	0.00282215	0.435805	0.166	0.13	1
Ganab	0.00284395	0.384923	0.136	0.104	1
Pgap2	0.00285076	-0.652936	0.106	0.134	1
Ikzf5	0.00285679	0.535439	0.119	0.09	1
Twistnb	0.00293246	0.405719	0.127	0.097	1
Tcf21	0.00293928	-0.338146	0.492	0.523	1
Spred1	0.00295526	0.34698	0.196	0.16	1
Lrrfip2	0.00305271	0.39574	0.121	0.091	1
Brd2	0.00306309	-0.272695	0.476	0.504	1
Ctsh	0.00307032	0.351583	0.259	0.221	1
Egr2	0.00308648	0.331765	0.174	0.139	1
Slc25a17	0.0030871	-0.354764	0.131	0.162	1
Pde1a	0.00317691	-0.51423	0.075	0.101	1
Wnt2	0.00318826	-0.629474	0.114	0.142	1
Txnip	0.00319288	-0.464805	0.13	0.162	1
Ppp1r14b	0.00319929	0.336929	0.299	0.262	1
Mapk1ip1l	0.00320218	0.273089	0.148	0.115	1
Smim19	0.00331734	-0.286458	0.155	0.188	1
Emsy	0.00341764	0.59882	0.105	0.078	1
Ndfip1	0.0034796	-0.435052	0.15	0.18	1
Adgra2	0.003493	0.654654	0.103	0.076	1
Csad	0.00349612	-0.59503	0.079	0.105	1
Rps6ka3	0.00350983	0.320939	0.168	0.133	1
Grn	0.00354925	0.321244	0.374	0.33	1
Tmf1	0.00358776	0.662897	0.157	0.125	1
Dnajc5	0.00359877	0.340796	0.15	0.118	1
Ahcyl2	0.00370599	-0.396863	0.211	0.248	1
Lman1	0.00371388	-0.342086	0.19	0.225	1
Mageh1	0.0037244	-0.343616	0.095	0.123	1
Ipo5	0.00373845	0.374382	0.17	0.136	1
Ext1	0.00374126	0.457454	0.15	0.119	1
C1qtnf7	0.00377801	-0.448582	0.094	0.121	1
Col4a2	0.00389677	0.453444	0.185	0.15	1
Map2k3	0.00391728	0.321199	0.285	0.245	1
Scara5	0.00393921	0.309539	0.367	0.331	1
Boc	0.00395373	0.350409	0.214	0.177	1
Hpf1	0.00404379	-0.468943	0.123	0.153	1
Smarca2	0.00410625	-0.318645	0.281	0.317	1
Gde1	0.00412571	-0.357645	0.138	0.168	1
Col14a1	0.00414934	0.288008	0.209	0.172	1
Csnk2b	0.00415932	-0.320054	0.152	0.182	1
Cdkn2c	0.00418234	-0.429635	0.109	0.136	1
Dnlz	0.00424891	0.498568	0.121	0.093	1
Ap2s1	0.00429036	0.373736	0.195	0.161	1
Taf10	0.00436801	0.346895	0.167	0.134	1
Ostc	0.00438014	0.354956	0.372	0.328	1
Sod1	0.00442518	0.337455	0.281	0.246	1
Vbp1	0.00444787	-0.344563	0.135	0.164	1
Tpi1	0.0044667	-0.298016	0.31	0.342	1
Ppie	0.00449175	-0.488933	0.078	0.102	1
Ezr	0.0044919	-0.260679	0.251	0.285	1
Yrdc	0.00450908	0.276587	0.232	0.194	1
Pafah1b2	0.0045352	0.428222	0.175	0.14	1
Glis2	0.00459081	0.296034	0.112	0.085	1
Abi1	0.00461503	0.332771	0.26	0.224	1
Sec24d	0.00480618	0.270127	0.135	0.104	1
Hsd17b11	0.00502457	-0.303564	0.099	0.126	1
Chka	0.00505925	-0.302763	0.197	0.233	1
Prrc2a	0.00507506	0.2734	0.21	0.173	1
Antxr1	0.00515513	0.269999	0.219	0.182	1
Sbsn	0.00517171	0.335885	0.106	0.079	1
Ttc3	0.00518999	-0.288523	0.151	0.182	1
Bmp1	0.00520039	0.253107	0.321	0.284	1
Fam120a	0.00523352	0.28357	0.192	0.157	1
Cox6b2	0.00523826	0.555807	0.16	0.129	1
Panx1	0.00528474	0.512235	0.117	0.09	1
Tns1	0.0052921	0.33699	0.227	0.191	1
Snrpd1	0.00529285	0.263154	0.259	0.222	1
Plat	0.00530221	0.27867	0.553	0.527	1
Atp2b4	0.00535374	0.294348	0.149	0.118	1
Ppa1	0.00537298	0.413081	0.219	0.187	1
Mien1	0.00543548	0.454486	0.215	0.18	1
Zfp503	0.00544045	-0.375538	0.137	0.166	1
Adgrd1	0.00555894	0.36098	0.261	0.226	1
Ypel5	0.00568721	0.408261	0.144	0.115	1
Pi15	0.00572116	-0.448555	0.084	0.109	1
1500009L16Rik	0.00583797	-0.582138	0.089	0.113	1
Sdha	0.00586812	-0.27765	0.214	0.246	1
Pi16	0.00589039	0.523467	0.435	0.401	1
Anxa4	0.00591354	0.301153	0.234	0.2	1
Stub1	0.00595858	0.289214	0.337	0.293	1
Gja1	0.00598282	0.344712	0.248	0.214	1
Erf	0.0059878	-0.270651	0.276	0.307	1
Arf3	0.00610006	0.35585	0.182	0.148	1
Tpp1	0.0061529	0.440438	0.135	0.107	1
Pex5	0.00622485	0.350098	0.108	0.081	1
Snx7	0.00627611	0.368293	0.102	0.076	1
Ghr	0.00633199	-0.420538	0.086	0.111	1
Ube2j1	0.00633551	0.295026	0.353	0.317	1
Dennd5a	0.00640998	0.26338	0.189	0.155	1
Rgs2	0.00643288	-0.319755	0.156	0.187	1
Smoc2	0.00650885	0.400886	0.162	0.132	1
Slbp	0.00651275	-0.271825	0.313	0.345	1
Cox20	0.00665075	-0.262389	0.201	0.236	1
Crtap	0.00675712	0.356251	0.253	0.216	1
Mtch1	0.00677149	0.26706	0.429	0.395	1
Pmpcb	0.00678526	-0.418709	0.077	0.101	1
AC160336.1	0.00714973	0.49973	0.217	0.182	1
Gabarapl1	0.00725954	0.355262	0.277	0.239	1
Anxa6	0.00726523	0.253514	0.229	0.19	1
Xpo6	0.00727071	0.479633	0.1	0.076	1
Nav1	0.00728145	0.361308	0.199	0.166	1
Auh	0.00742812	-0.331805	0.08	0.105	1
Tkt	0.00752342	-0.40175	0.152	0.182	1
Arpc4	0.00755414	0.324371	0.222	0.188	1
Col4a6	0.00770852	-0.282338	0.087	0.111	1
Pcna	0.00788487	0.319602	0.221	0.185	1
Add1	0.00804064	0.289206	0.171	0.138	1
Kdm1a	0.00817934	0.341508	0.128	0.1	1
Clint1	0.00821668	0.273637	0.206	0.174	1
Actn1	0.00833973	0.356741	0.169	0.138	1
Gpc3	0.00836602	0.466339	0.21	0.18	1
Celf1	0.0084182	0.414543	0.156	0.126	1
Golga7	0.00864077	0.379301	0.209	0.177	1
Snx2	0.00866027	-0.264042	0.166	0.196	1
Svbp	0.00877931	0.317987	0.225	0.192	1
Socs2	0.00887149	0.255902	0.21	0.175	1
Eid1	0.00890818	-0.371253	0.178	0.208	1
Rsl24d1	0.00894967	0.300168	0.143	0.114	1
2008-09-01	0.00902238	0.32164	0.143	0.114	1
Baiap2	0.00902888	-0.2801	0.261	0.295	1
Lrrc58	0.00910691	0.297833	0.305	0.268	1
Os9	0.00910984	-0.330632	0.207	0.238	1
Ctsf	0.00960036	-0.458076	0.111	0.136	1
Luc7l3	0.00968165	0.406076	0.177	0.147	1
Cnot7	0.00968343	-0.451911	0.098	0.122	1
Mon2	0.00970061	0.387913	0.104	0.079	1
Znrf1	0.0097443	0.285274	0.135	0.107	1
Emilin1	0.00988706	0.308149	0.215	0.181	1
Setbp1	0.0100059	-0.397627	0.117	0.142	1
Slc4a7	0.0101024	0.411676	0.117	0.092	1
1110008F13Rik	0.010172	0.359533	0.231	0.198	1
Taf6l	0.0104233	-0.377311	0.123	0.149	1
Dclk1	0.0104849	0.345207	0.221	0.189	1
Ccnd1	0.0106288	0.426857	0.114	0.089	1
Mrpl42	0.0107339	-0.330412	0.21	0.238	1
Rtcb	0.0107539	-0.326156	0.156	0.184	1
Nup153	0.0111001	0.282526	0.148	0.12	1
Rps19bp1	0.0111021	0.452196	0.103	0.079	1
Mrc2	0.0111311	0.272344	0.136	0.108	1
Mier3	0.011154	0.319975	0.112	0.087	1
Hipk1	0.0113299	0.406164	0.14	0.113	1
Ubxn6	0.0114278	-0.412268	0.148	0.174	1
Gnai1	0.0114409	-0.366839	0.108	0.132	1
Rtp4	0.011493	-0.32981	0.126	0.152	1
Lox	0.0119845	0.261972	0.474	0.445	1
Adamts2	0.0121	0.264941	0.286	0.248	1
Phlda3	0.0122637	0.39019	0.205	0.174	1
Tmed3	0.0123933	0.305696	0.482	0.452	1
Brd4	0.0125468	0.253427	0.18	0.15	1
Egr3	0.0126253	0.307771	0.123	0.097	1
Tpd52l1	0.0127177	-0.33767	0.102	0.126	1
Gstp1	0.0129024	-0.359436	0.199	0.226	1
Csnk1g3	0.0131091	0.448124	0.103	0.08	1
Fbxo33	0.0132132	0.390754	0.141	0.114	1
Chmp3	0.0132562	0.302463	0.226	0.193	1
Supt16	0.0134066	0.379813	0.109	0.085	1
Tns3	0.0134286	0.268255	0.154	0.126	1
Ndufv2	0.0134389	-0.312881	0.221	0.247	1
Tmod3	0.0136915	-0.262618	0.211	0.24	1
S100a8	0.0137741	0.560376	0.165	0.136	1
Pxk	0.0137756	0.255115	0.2	0.169	1
Zfp703	0.0138843	0.419624	0.164	0.136	1
Amotl2	0.0138992	0.474645	0.122	0.098	1
Rbp4	0.0140837	-0.583839	0.092	0.114	1
Larp4	0.0141351	0.402899	0.145	0.119	1
Rab11a	0.0142618	0.287984	0.313	0.28	1
Ndufs3	0.0144736	-0.280144	0.19	0.219	1
Rnf167	0.0145834	-0.436086	0.099	0.123	1
Slc25a11	0.0146861	-0.443902	0.117	0.141	1
Sh3pxd2b	0.0147511	0.406393	0.136	0.11	1
Slc41a1	0.0147743	0.488926	0.142	0.118	1
Srebf2	0.0148274	0.325057	0.11	0.087	1
Map4	0.0148757	0.316268	0.146	0.118	1
Aga	0.0149083	0.371467	0.142	0.115	1
Rel	0.0149301	0.443643	0.116	0.092	1
Atf1	0.0150609	0.31028	0.166	0.137	1
Retreg2	0.0151586	-0.412301	0.114	0.138	1
Psip1	0.0152013	-0.3391	0.213	0.242	1
Fubp1	0.0152589	0.377353	0.232	0.2	1
Ckb	0.0153001	0.432496	0.234	0.202	1
D17Wsu92e	0.0153549	0.41958	0.125	0.1	1
Dut	0.0154223	-0.293285	0.091	0.114	1
Wfdc1	0.0154717	-0.456078	0.095	0.117	1
Rnf145	0.0155062	0.269178	0.117	0.093	1
G3bp2	0.015519	-0.262442	0.171	0.2	1
Ctsc	0.0155404	0.568222	0.149	0.123	1
Sra1	0.015556	0.320996	0.23	0.197	1
Emc6	0.0157755	0.400055	0.162	0.134	1
Iqsec1	0.0158709	0.446973	0.1	0.077	1
Cxcl16	0.0159281	0.376966	0.158	0.13	1
Dync1i2	0.0163748	-0.51743	0.216	0.243	1
Actr2	0.0165094	0.300022	0.202	0.172	1
Sap18	0.0167578	-0.415262	0.373	0.401	1
Ptpa	0.0167681	0.361169	0.133	0.108	1
Phip	0.0167755	-0.510219	0.136	0.16	1
Srpx	0.0169578	-0.28224	0.2	0.227	1
Mocs2	0.0172245	-0.310134	0.095	0.118	1
Adss	0.0173571	0.288434	0.157	0.13	1
Chchd1	0.0175791	0.280985	0.187	0.156	1
Prdx3	0.0176738	-0.308838	0.112	0.135	1
Tgfbi	0.0176986	-0.628902	0.115	0.136	1
Nectin2	0.0178147	-0.33624	0.12	0.143	1
Ldb1	0.0179001	-0.429969	0.095	0.117	1
Kdm7a	0.0181495	0.302322	0.178	0.149	1
Clec11a	0.0183191	0.369616	0.144	0.119	1
Phf1	0.0185913	-0.466634	0.082	0.102	1
Synj2bp	0.0186593	0.414216	0.119	0.095	1
Htra2	0.0187296	-0.260622	0.085	0.107	1
Dusp5	0.0189046	0.391856	0.165	0.138	1
Pkd1	0.0190897	0.296858	0.162	0.134	1
Tmem106c	0.0194603	-0.378757	0.082	0.103	1
Kcmf1	0.0195343	0.33087	0.231	0.202	1
Nr2f1	0.0195979	-0.409299	0.17	0.194	1
Csnk2a1	0.0196466	0.321971	0.15	0.124	1
Mustn1	0.0196524	0.255531	0.189	0.162	1
Grpel1	0.0196907	0.307614	0.164	0.136	1
Drg1	0.0198203	-0.338359	0.124	0.148	1
Gm17056	0.020001	-0.399387	0.124	0.146	1
Gmfb	0.0201918	0.436896	0.122	0.099	1
Srm	0.020286	0.281735	0.216	0.185	1
Trip6	0.0204185	-0.296081	0.226	0.252	1
Mprip	0.0210099	0.30705	0.266	0.237	1
Chpf	0.0211485	0.311021	0.255	0.222	1
Smarcb1	0.0212743	-0.31783	0.086	0.107	1
Cox5a	0.021458	0.250254	0.334	0.302	1
1810055G02Rik	0.0216556	0.324329	0.131	0.107	1
Atp13a3	0.0218361	0.277253	0.184	0.158	1
Procr	0.0220855	0.449944	0.136	0.112	1
Kmt2e	0.0222966	-0.308886	0.195	0.221	1
Gmppa	0.0227204	0.467019	0.111	0.089	1
Polr2k	0.0228872	0.261604	0.281	0.248	1
Hspd1	0.0229206	0.350986	0.313	0.284	1
Nmd3	0.0234274	0.265777	0.129	0.106	1
Hilpda	0.023607	-0.879063	0.089	0.109	1
Sult5a1	0.0238012	-0.345108	0.197	0.222	1
Ankrd10	0.024066	-0.261636	0.091	0.111	1
Dctn6	0.0240899	0.3648	0.14	0.116	1
Kpna4	0.0241295	0.315285	0.199	0.171	1
Rhog	0.0243697	0.436403	0.113	0.091	1
Apex1	0.0244164	0.360829	0.103	0.081	1
Smpd1	0.0244768	0.376507	0.1	0.079	1
Lgmn	0.024563	0.314466	0.222	0.193	1
Plbd2	0.0246167	0.254041	0.165	0.137	1
Creb3l1	0.0249392	0.35665	0.148	0.123	1
Scamp3	0.0250464	0.338885	0.156	0.13	1
Ecm2	0.0252338	0.347703	0.185	0.159	1
Yme1l1	0.0253061	0.341062	0.141	0.117	1
Mbd2	0.0258085	0.372658	0.18	0.153	1
Pdap1	0.0259996	0.261522	0.21	0.181	1
Thy1	0.026032	-0.264522	0.153	0.178	1
Hivep2	0.0265574	-0.311858	0.294	0.32	1
Cp	0.0269231	-0.362894	0.202	0.226	1
Itgb5	0.0269577	0.295752	0.203	0.175	1
Gtpbp4	0.0274776	0.284217	0.197	0.169	1
Clstn1	0.0275274	0.344592	0.174	0.149	1
Ssbp2	0.0279142	-0.37208	0.141	0.164	1
Cmpk1	0.0279732	0.32159	0.201	0.173	1
H2-Q4	0.0285382	-0.262545	0.372	0.399	1
Sav1	0.0286182	0.299439	0.128	0.105	1
Sik3	0.0287595	0.374709	0.105	0.085	1
Tfdp1	0.0288555	0.327271	0.105	0.084	1
Fam172a	0.0291199	-0.409578	0.084	0.103	1
Ccny	0.0294791	0.372395	0.105	0.085	1
Zfhx4	0.0296628	0.346904	0.108	0.087	1
Gatad2a	0.0296777	0.360126	0.132	0.11	1
Tmem47	0.0298589	-0.364712	0.105	0.125	1
Kcne4	0.0299661	0.462611	0.11	0.089	1
Naaa	0.0299832	0.316298	0.113	0.091	1
Mfsd10	0.030383	-0.393112	0.092	0.112	1
Mex3c	0.0308036	0.34547	0.13	0.109	1
Gadd45a	0.0308771	-0.259771	0.153	0.177	1
Rgs10	0.0309417	0.286608	0.118	0.096	1
Twsg1	0.0311463	0.268388	0.192	0.166	1
Suclg1	0.0314291	-0.269	0.129	0.152	1
Rab12	0.0316456	0.448187	0.101	0.081	1
Timm10b	0.0317788	0.392955	0.157	0.133	1
Nudt9	0.0322302	-0.26373	0.199	0.222	1
Lama2	0.0322607	-0.285644	0.208	0.232	1
Asah1	0.0324126	0.332035	0.262	0.234	1
Lpgat1	0.032625	0.379041	0.155	0.132	1
Ptgs2	0.0326371	0.273675	0.44	0.411	1
Pabpc4	0.032675	0.414825	0.138	0.117	1
Sft2d1	0.032829	-0.257063	0.135	0.158	1
Phf23	0.0328527	-0.335104	0.169	0.19	1
Rgmb	0.0328803	0.317945	0.135	0.112	1
Slc16a1	0.0329712	0.44194	0.141	0.119	1
Lsm6	0.0329843	0.286287	0.189	0.162	1
Plod1	0.0331421	0.277034	0.116	0.094	1
Eci1	0.0336529	-0.314279	0.107	0.128	1
Mapk3	0.0339629	-0.273948	0.202	0.224	1
Pdrg1	0.0347113	-0.277856	0.102	0.123	1
Tcea1	0.0347267	-0.306807	0.215	0.238	1
Rrp9	0.0347969	0.290687	0.101	0.082	1
Cyp27a1	0.0348096	-0.38424	0.209	0.232	1
Uchl1	0.0352476	0.533394	0.117	0.097	1
Jcad	0.0357095	0.366334	0.121	0.1	1
Kpnb1	0.0363923	0.293075	0.152	0.127	1
Aktip	0.0370682	-0.267042	0.083	0.101	1
Casp12	0.0371663	-0.317604	0.13	0.152	1
Ccdc107	0.0375429	-0.304283	0.124	0.144	1
Babam1	0.0377337	0.342573	0.134	0.111	1
Arl8b	0.0378112	0.278473	0.172	0.146	1
Dram1	0.0378707	0.435765	0.101	0.082	1
Gbp2	0.0381045	-0.551519	0.211	0.232	1
Wipi2	0.0389176	-0.269438	0.095	0.115	1
Zmat2	0.039135	0.380519	0.16	0.136	1
March2	0.0393062	0.258098	0.263	0.234	1
Sgms2	0.0396078	0.418859	0.108	0.089	1
Myo1c	0.0396862	0.447135	0.129	0.108	1
Rspo1	0.0398545	0.287337	0.136	0.114	1
Csrp1	0.0403114	0.25596	0.46	0.434	1
Denr	0.040999	0.263149	0.236	0.208	1
0610012G03Rik	0.0411049	0.287652	0.137	0.115	1
Ddx1	0.0413146	-0.275492	0.122	0.143	1
Mzt1	0.041445	0.306366	0.1	0.081	1
Igf2r	0.0418213	0.266704	0.133	0.111	1
Glyr1	0.0419809	0.446047	0.108	0.089	1
Api5	0.0425525	0.41895	0.122	0.101	1
Setd2	0.0427794	-0.319182	0.096	0.115	1
Ist1	0.0430539	0.259168	0.201	0.175	1
Lgals3bp	0.0436772	0.265425	0.18	0.155	1
Mndal	0.0440608	-0.333165	0.227	0.252	1
Polr2a	0.0441327	-0.264479	0.096	0.115	1
Vegfa	0.0443921	0.352477	0.209	0.186	1
Ogfr	0.044559	0.367507	0.112	0.093	1
Ubqln2	0.0446735	-0.403636	0.104	0.123	1
Bod1	0.0452799	0.27327	0.102	0.083	1
Pld3	0.045352	0.280517	0.156	0.132	1
Tmem120a	0.0460942	0.304765	0.163	0.14	1
Lix1l	0.0460977	0.404278	0.166	0.144	1
Mef2d	0.0461165	0.340872	0.126	0.105	1
Scaf11	0.0465509	0.297411	0.166	0.141	1
Dazap2	0.0466821	0.251716	0.265	0.232	1
Yipf5	0.0468447	0.353097	0.17	0.146	1
Cpd	0.0468498	0.330935	0.137	0.115	1
Dnpep	0.0468673	-0.330929	0.143	0.164	1
Prkd3	0.0469157	-0.301883	0.09	0.108	1
6030408B16Rik	0.0469472	-0.275567	0.121	0.141	1
Hacd1	0.0474461	0.283683	0.108	0.089	1
Echs1	0.0482561	-0.306596	0.114	0.132	1
Spag7	0.0488296	0.256658	0.12	0.1	1

## Sheet: T_cell
	p_val	avg_log2FC	pct.1	pct.2	p_val_adj
Slc38a1	1.12125e-31	1.56267	0.57	0.291	1.73974e-27
Bpnt1	2.21244e-26	3.73681	0.217	0.031	3.43283e-22
Tmem176b	2.4803e-23	1.59524	0.434	0.199	3.84843e-19
F2r	1.07096e-22	1.62197	0.41	0.185	1.66171e-18
Pim1	4.5001e-19	0.954514	0.761	0.598	6.98235e-15
Tmem176a	6.98384e-19	1.55724	0.384	0.185	1.08361e-14
Avpi1	4.92472e-17	1.78541	0.269	0.098	7.6412e-13
Lmo4	1.26903e-16	1.87981	0.356	0.175	1.96902e-12
Fth1	1.51703e-16	0.545044	0.989	0.979	2.35382e-12
Ramp1	2.69087e-16	1.53529	0.38	0.206	4.17515e-12
Dusp10	3.61445e-15	-1.73825	0.119	0.29	5.60818e-11
Blk	5.30382e-15	2.32441	0.155	0.033	8.2294e-11
Sdc4	1.04706e-14	2.40261	0.16	0.037	1.62461e-10
Kbtbd11	1.3237e-14	2.19528	0.209	0.07	2.05385e-10
Sdc1	2.29903e-14	2.71778	0.13	0.021	3.56718e-10
Klf4	2.88613e-14	1.51626	0.324	0.156	4.47812e-10
Tcrg-C1	3.32747e-14	1.14619	0.307	0.136	5.16291e-10
mt-Co1	4.18397e-14	0.280133	0.995	0.999	6.49185e-10
Rbpms2	1.27248e-13	2.57013	0.128	0.023	1.97437e-09
Ccl5	6.51717e-13	-1.05182	0.418	0.591	1.0112e-08
Cxcr6	1.06735e-12	0.886437	0.589	0.446	1.65611e-08
Klra5	1.10623e-12	-3.1159	0.017	0.116	1.71643e-08
Ncr1	3.56919e-12	-3.0999	0.032	0.138	5.53795e-08
Il7r	5.36798e-12	0.987728	0.459	0.294	8.32896e-08
Rora	8.17814e-12	0.758817	0.502	0.32	1.26892e-07
Gzma	9.77245e-12	-1.84761	0.09	0.223	1.51629e-07
Odc1	1.05226e-11	0.811622	0.576	0.418	1.63269e-07
Ramp3	1.17382e-11	1.16788	0.519	0.381	1.8213e-07
Tmem64	1.79952e-11	1.18078	0.335	0.186	2.79214e-07
Arhgap31	2.81878e-11	1.3522	0.323	0.175	4.37361e-07
Ccr2	3.87738e-11	1.11596	0.329	0.173	6.01614e-07
Trdc	6.92129e-11	1.47844	0.248	0.116	1.07391e-06
Psap	1.47778e-10	0.602669	0.573	0.438	2.29293e-06
Selenop	2.00817e-10	1.21833	0.351	0.213	3.11588e-06
Igf1r	3.04408e-10	2.03765	0.146	0.047	4.7232e-06
Ly6e	3.2441e-10	0.58525	0.807	0.727	5.03354e-06
Fyb	4.55105e-10	-0.538759	0.391	0.568	7.0614e-06
Hcst	1.08795e-09	-0.571042	0.634	0.739	1.68806e-05
Gramd3	1.09593e-09	-0.90733	0.255	0.399	1.70045e-05
Krt83	1.13242e-09	1.39103	0.271	0.145	1.75707e-05
Nrip1	1.85751e-09	1.13508	0.403	0.274	2.88211e-05
Cd7	2.24111e-09	-1.1885	0.195	0.331	3.47731e-05
Klrd1	2.31675e-09	-0.952384	0.199	0.338	3.59466e-05
Ms4a6c	3.55266e-09	-2.12988	0.035	0.122	5.51231e-05
Cmtm7	3.63393e-09	1.17015	0.296	0.172	5.6384e-05
Lmna	4.46059e-09	0.95377	0.35	0.217	6.92105e-05
Ckb	7.08912e-09	1.27962	0.239	0.121	0.000109995
Gzmb	7.35515e-09	-1.23952	0.206	0.335	0.000114122
Il18r1	1.00813e-08	0.860152	0.261	0.138	0.000156421
Gdi2	1.56117e-08	-0.534228	0.456	0.599	0.000242231
Klhdc2	2.75453e-08	-1.4419	0.073	0.172	0.000427393
Smox	2.86673e-08	1.24585	0.267	0.153	0.000444802
Capg	2.89588e-08	0.683395	0.378	0.25	0.000449324
Rpl5	2.94401e-08	0.323685	0.902	0.859	0.000456793
Zfp36l1	3.86817e-08	0.687463	0.519	0.393	0.000600185
Cd163l1	3.88408e-08	1.30667	0.146	0.055	0.000602654
Gm35082	4.95211e-08	1.31387	0.204	0.101	0.000768369
Gpr18	5.32725e-08	-1.19319	0.049	0.136	0.000826576
Klra7	5.43142e-08	-1.43645	0.076	0.172	0.00084274
D16Ertd472e	7.01195e-08	0.832068	0.498	0.392	0.00108797
Lamb3	7.55252e-08	-0.982113	0.122	0.234	0.00117185
Gimap4	9.35799e-08	-0.503474	0.432	0.578	0.00145199
Dapk2	1.03666e-07	-1.3749	0.062	0.153	0.00160847
Il2ra	1.07598e-07	1.28813	0.144	0.058	0.00166949
Gmfg	1.44956e-07	-0.551208	0.478	0.601	0.00224913
Pink1	1.5398e-07	-1.08843	0.13	0.24	0.00238915
Kcnk1	1.64663e-07	1.74882	0.112	0.038	0.0025549
Ctsw	2.90582e-07	-0.712256	0.318	0.452	0.00450866
Atp1b1	3.11041e-07	-1.51618	0.051	0.132	0.00482611
Litaf	3.29192e-07	-0.700312	0.293	0.413	0.00510775
Usmg5	3.46233e-07	0.542034	0.682	0.607	0.00537215
Ltb	3.48336e-07	0.553237	0.592	0.487	0.00540479
Maf	3.76939e-07	0.851019	0.277	0.168	0.00584858
S100a11	3.81238e-07	0.437818	0.785	0.73	0.00591529
Btg3	4.12733e-07	-1.12419	0.062	0.149	0.00640396
Prkch	4.12829e-07	-0.73478	0.201	0.321	0.00640546
Pdcd1	4.22028e-07	1.00618	0.335	0.224	0.00654818
Fam110a	4.23894e-07	1.38857	0.174	0.085	0.00657714
Crbn	4.82685e-07	-0.634528	0.236	0.365	0.00748934
Smap2	5.38912e-07	0.934	0.305	0.199	0.00836176
AW112010	6.00717e-07	-0.656882	0.695	0.746	0.00932072
Prkca	6.10538e-07	-0.584135	0.299	0.426	0.00947311
Cst3	6.48748e-07	0.707321	0.546	0.453	0.010066
Klf2	6.52166e-07	-0.601128	0.326	0.455	0.010119
Gpr183	7.33156e-07	0.780207	0.384	0.273	0.0113757
Osgin1	9.87477e-07	-1.17373	0.103	0.197	0.0153217
Mdfic	1.3603e-06	1.28808	0.176	0.091	0.0211065
Plaur	1.83849e-06	-1.30884	0.055	0.132	0.0285261
Actn2	1.92801e-06	1.14042	0.191	0.104	0.029915
Prelid2	2.36685e-06	1.37859	0.144	0.067	0.036724
Ppp1r14b	2.60138e-06	1.21775	0.166	0.084	0.040363
Cstb	2.66e-06	0.701015	0.551	0.455	0.0412725
Ppp1r3b	2.80923e-06	-1.15199	0.082	0.168	0.043588
Ssh2	3.00922e-06	-0.679901	0.263	0.378	0.0466911
Klre1	3.09765e-06	-1.166	0.128	0.222	0.0480632
Emb	4.12248e-06	0.384616	0.75	0.625	0.0639645
Gimap6	4.33693e-06	-0.471044	0.517	0.646	0.0672918
Vcpkmt	5.39786e-06	-0.864626	0.089	0.175	0.0837532
Sytl3	6.18702e-06	-1.08389	0.155	0.249	0.0959978
Tuba1a	6.53712e-06	-0.656713	0.247	0.357	0.10143
Trafd1	6.68891e-06	-0.683313	0.084	0.17	0.103785
S100a4	7.09876e-06	0.565857	0.54	0.439	0.110144
Gpx1	8.39667e-06	0.715458	0.437	0.339	0.130283
Msl1	1.00987e-05	-1.15485	0.062	0.135	0.156691
Fcer1g	1.01233e-05	-0.846675	0.315	0.406	0.157072
Cd2	1.0158e-05	-0.370612	0.389	0.514	0.157611
Tnfsf11	1.09356e-05	1.12778	0.191	0.108	0.169677
S100a10	1.12176e-05	0.355383	0.764	0.685	0.174053
Izumo1r	1.39026e-05	-1.64436	0.047	0.111	0.215713
Il21r	1.47185e-05	-0.436486	0.367	0.491	0.228372
Aqp3	1.5143e-05	1.3672	0.108	0.045	0.234958
Nkg7	1.59085e-05	-0.457007	0.407	0.521	0.246837
Asna1	1.95621e-05	-0.933402	0.081	0.158	0.303525
Serpinb1a	2.69918e-05	1.40836	0.149	0.08	0.418804
Cytip	2.76394e-05	-0.352637	0.489	0.616	0.428853
Rad23a	2.84934e-05	1.51116	0.112	0.051	0.442103
Itga1	2.86738e-05	-1.15818	0.054	0.118	0.444903
Cebpb	3.08485e-05	0.534958	0.677	0.624	0.478646
Sptssa	3.55376e-05	0.747436	0.362	0.278	0.551401
Ppp1r11	3.64325e-05	0.760112	0.312	0.226	0.565287
Ltb4r1	3.67032e-05	1.236	0.123	0.06	0.569486
Hnrnpl	4.26118e-05	-0.417072	0.242	0.354	0.661164
Cdkn1a	4.35584e-05	0.716554	0.424	0.335	0.675853
Gimap7	4.42953e-05	-0.617301	0.176	0.274	0.687286
Rgs1	4.65409e-05	-0.449318	0.761	0.807	0.722129
Trbc1	4.86507e-05	-0.549093	0.47	0.561	0.754865
Cd200r4	5.0053e-05	-0.807181	0.071	0.142	0.776623
Ms4a6b	5.25576e-05	-0.484523	0.328	0.433	0.815484
D8Ertd738e	5.51888e-05	0.381174	0.731	0.676	0.856309
Tnfrsf4	5.69267e-05	-0.889507	0.114	0.193	0.883274
Uhrf2	6.02141e-05	1.09534	0.419	0.351	0.934282
Smc4	6.09575e-05	-0.435677	0.209	0.307	0.945816
Fasl	6.54514e-05	-0.668915	0.182	0.273	1
Arpc2	7.38184e-05	0.271366	0.837	0.807	1
Ikzf3	8.75457e-05	0.767767	0.358	0.278	1
Aebp2	8.89064e-05	0.676051	0.372	0.295	1
Serpinb9	9.59392e-05	-0.68667	0.264	0.355	1
Gramd1a	0.000100153	-0.579214	0.217	0.317	1
Pdlim1	0.000107872	1.40462	0.161	0.095	1
Gm19585	0.000113188	-0.797317	0.082	0.151	1
Ahnak	0.000114971	0.54024	0.462	0.376	1
Lbh	0.000117108	-0.626507	0.13	0.209	1
Mien1	0.000121332	0.613418	0.331	0.243	1
Wls	0.00012145	1.1568	0.106	0.051	1
Thy1	0.000139157	0.442101	0.566	0.482	1
Hmgb2	0.000152177	-0.286954	0.565	0.663	1
Srrm2	0.000153031	0.415837	0.592	0.526	1
Slco3a1	0.000170864	0.945426	0.147	0.082	1
AI467606	0.000171862	1.11025	0.149	0.085	1
Itm2a	0.000178077	-1.21029	0.051	0.107	1
Lck	0.000178956	-0.348135	0.443	0.55	1
Lgals3	0.000180199	-0.603271	0.275	0.365	1
Chst12	0.000184011	-0.890865	0.098	0.168	1
Prdx2	0.000185186	0.75344	0.348	0.27	1
Cblb	0.000200576	-0.639027	0.176	0.26	1
Hsph1	0.000212489	0.99244	0.141	0.08	1
Prkcz	0.000218018	-0.915353	0.059	0.116	1
Man2a2	0.000221253	1.46377	0.112	0.058	1
Sec62	0.000223175	-0.431564	0.416	0.514	1
Igtp	0.00022618	-0.747713	0.136	0.212	1
Ptpn1	0.000230376	-0.44241	0.304	0.396	1
Selenow	0.000246489	0.350213	0.729	0.685	1
Klrc1	0.00026552	-0.754882	0.07	0.131	1
Rhoq	0.000266337	1.23545	0.101	0.05	1
H2-T22	0.000274235	-0.383028	0.364	0.463	1
Ifi209	0.000280535	-0.80691	0.089	0.155	1
Atp2a2	0.000297191	1.02988	0.149	0.087	1
Cnbp	0.00031305	0.287355	0.877	0.848	1
Rcc2	0.000328684	0.943529	0.195	0.128	1
Hilpda	0.000334469	0.879653	0.353	0.281	1
Itgb2	0.000344227	-0.355002	0.258	0.354	1
Gimap3	0.000362408	-0.35009	0.492	0.597	1
Mcrip2	0.000377299	1.20041	0.106	0.054	1
Ppp1r16b	0.00037832	0.430315	0.527	0.446	1
Malt1	0.000379541	-0.64404	0.133	0.206	1
Arhgap45	0.0003833	-0.307068	0.437	0.527	1
Jun	0.000387918	0.753032	0.372	0.303	1
Znrd1	0.000389982	0.756289	0.241	0.17	1
Gm11713	0.000416046	-0.775878	0.12	0.19	1
Lef1	0.00044095	-1.00187	0.081	0.141	1
Ier2	0.000441605	0.346358	0.704	0.655	1
Ccr7	0.000447121	-0.93897	0.098	0.161	1
Mri1	0.000479243	1.04806	0.144	0.085	1
Stmn1	0.000496189	-0.585175	0.1	0.165	1
Fhl2	0.00051798	1.2504	0.138	0.081	1
Txk	0.000521163	-0.452499	0.37	0.455	1
Camk2n1	0.000537541	0.456628	0.399	0.315	1
Ndufa13	0.000538679	0.276117	0.682	0.612	1
Hspa1a	0.000539578	1.33603	0.176	0.114	1
Ccnd3	0.000555004	-0.346061	0.228	0.317	1
Med29	0.000559449	-0.503382	0.119	0.192	1
Asap1	0.000561628	-0.851034	0.071	0.128	1
Itpkb	0.000569642	0.54887	0.416	0.344	1
Ndfip2	0.000576687	-0.623247	0.161	0.236	1
Gls	0.000581303	-0.434742	0.172	0.256	1
Lfng	0.000585813	-0.433587	0.177	0.257	1
Ncor1	0.000587493	0.509802	0.483	0.435	1
Bcl11b	0.000614022	0.656167	0.32	0.251	1
Hk2	0.000645674	1.55523	0.108	0.058	1
Sem1	0.000646374	0.280096	0.682	0.643	1
Tap1	0.00064805	-0.638226	0.15	0.223	1
Klrb1c	0.000648605	-1.31594	0.054	0.104	1
Tpst2	0.000650189	0.490188	0.389	0.317	1
Chst2	0.000657692	-1.1059	0.057	0.108	1
Ubac2	0.000667153	-0.640676	0.141	0.214	1
Csnk1g3	0.000687777	-0.892261	0.098	0.158	1
Hhex	0.000707942	-0.863416	0.065	0.118	1
Gm26740	0.000761141	-0.638235	0.234	0.311	1
Ifi27l2a	0.000770086	-0.323884	0.28	0.368	1
Hdac1	0.000795296	-0.482841	0.16	0.233	1
Plpbp	0.000818788	-0.612776	0.081	0.141	1
Hadhb	0.000844976	-0.479827	0.179	0.257	1
Sp100	0.000897125	-0.507726	0.233	0.315	1
Spn	0.000936538	-0.517004	0.158	0.232	1
2007-09-01	0.000951449	-0.442839	0.283	0.374	1
Sik1	0.000978632	0.75545	0.233	0.168	1
Hspa1b	0.000984895	0.897324	0.13	0.077	1
Fos	0.000986165	0.286884	0.566	0.493	1
1190002N15Rik	0.000999211	1.11316	0.1	0.053	1
Mau2	0.00100006	-0.530596	0.161	0.234	1
Gm12840	0.0010229	-0.652223	0.136	0.205	1
S1pr4	0.00102383	-0.547556	0.155	0.229	1
Atp2b1	0.0010443	0.727532	0.381	0.318	1
Igfbp4	0.00106615	1.02097	0.103	0.055	1
Ifitm2	0.00107251	0.500957	0.218	0.151	1
Tbc1d15	0.00109219	-0.698061	0.104	0.166	1
Krtcap2	0.00109793	0.46486	0.495	0.439	1
Uqcr11	0.00109929	0.467475	0.397	0.324	1
Slc16a6	0.00109991	0.713958	0.174	0.114	1
Borcs8	0.00111833	-0.687934	0.125	0.19	1
Ppp1cc	0.0011859	0.460906	0.682	0.646	1
Cldn4	0.00118734	-0.537014	0.09	0.151	1
Mgat5	0.00124094	0.88505	0.106	0.058	1
Ahr	0.0013125	1.3121	0.104	0.058	1
Paip2	0.00131942	-0.327322	0.416	0.504	1
Fam117b	0.00133493	-0.739973	0.104	0.166	1
Irs2	0.00140096	1.25652	0.13	0.08	1
Dr1	0.00141516	-0.63528	0.057	0.105	1
P2ry10	0.0014248	-0.262039	0.41	0.513	1
Mxd4	0.00146322	-0.385454	0.285	0.371	1
Ifngr2	0.00148919	0.97101	0.161	0.107	1
Paics	0.00149686	-0.866036	0.079	0.132	1
Camk2d	0.00154378	0.688412	0.157	0.099	1
Pin4	0.00154957	-0.723931	0.103	0.161	1
Lat2	0.00156035	-1.05438	0.062	0.109	1
Ppil2	0.00162134	-0.657535	0.089	0.145	1
Ech1	0.00162874	0.63223	0.258	0.192	1
Ppm1d	0.00163582	-0.690104	0.06	0.109	1
Tyrobp	0.00165376	-0.568511	0.285	0.355	1
Ttc39b	0.00165505	-0.50294	0.133	0.196	1
Ociad1	0.00170748	-0.324881	0.244	0.325	1
Celf2	0.00171773	0.427973	0.522	0.479	1
Ift20	0.00178711	-0.569368	0.158	0.227	1
Pag1	0.00179115	-0.60789	0.095	0.153	1
Adk	0.00198221	-1.12697	0.057	0.102	1
Ranbp1	0.00198574	0.455663	0.351	0.284	1
Topors	0.00203652	-0.489304	0.123	0.185	1
Plscr1	0.00209966	-0.666427	0.106	0.165	1
Nr4a2	0.00218554	-0.498518	0.342	0.422	1
Glud1	0.00225129	0.563485	0.28	0.214	1
Hnrnpll	0.00227923	0.587975	0.19	0.132	1
Rbm4b	0.00229797	-0.443153	0.191	0.264	1
Pcgf5	0.00230812	0.581463	0.253	0.189	1
Map2k3	0.00233522	-0.496518	0.218	0.29	1
Psmb9	0.00250572	-0.501868	0.196	0.267	1
Ap3s1	0.00255229	0.393725	0.375	0.307	1
Hsp90ab1	0.00257114	0.278082	0.878	0.849	1
Atg12	0.00259625	-0.604036	0.059	0.105	1
Tmcc1	0.00268387	0.820251	0.114	0.067	1
Klrk1	0.00269715	-0.44232	0.195	0.267	1
Evl	0.00271984	-0.562741	0.199	0.264	1
Kdm2a	0.00280375	-0.667769	0.1	0.153	1
Stat5a	0.00285136	-0.575393	0.084	0.136	1
Stk24	0.00290521	0.385341	0.476	0.428	1
Ugcg	0.0029113	-0.638078	0.195	0.26	1
Gimap5	0.00292316	-0.334291	0.266	0.339	1
Dennd5a	0.00300469	0.97296	0.101	0.058	1
Ezr	0.00303953	-0.366464	0.359	0.446	1
Snrpd2	0.00305993	-0.286954	0.399	0.49	1
Rab19	0.0030751	-0.806716	0.063	0.109	1
Tox4	0.00312037	-0.491532	0.149	0.213	1
Antxr2	0.00316694	0.967934	0.109	0.065	1
Acap1	0.00318729	-0.312019	0.147	0.216	1
Trac	0.00325146	-0.362823	0.5	0.561	1
Dgat1	0.00327813	0.586136	0.509	0.463	1
Plp2	0.0032807	0.781604	0.22	0.168	1
H2-T23	0.00330467	-0.252095	0.505	0.589	1
Mtch2	0.00330691	-0.388923	0.142	0.207	1
Ccr5	0.00343461	-0.815015	0.179	0.237	1
Med21	0.00355408	-0.456605	0.139	0.203	1
Itgb1	0.00355774	-0.51737	0.252	0.322	1
Gm8369	0.00356537	-0.365254	0.168	0.233	1
Comt	0.00357787	0.935995	0.119	0.074	1
Neurl3	0.00362126	-0.382928	0.359	0.423	1
Nfkb1	0.00365845	0.531259	0.402	0.347	1
Nfkbid	0.00375485	0.703434	0.201	0.145	1
Eif4g3	0.00382946	1.05246	0.117	0.071	1
Sharpin	0.00383513	-0.637117	0.06	0.105	1
Rapgef6	0.00390367	-0.390088	0.241	0.311	1
Tcrg-C4	0.00399066	0.789009	0.138	0.089	1
Msrb1	0.00403474	-0.538646	0.133	0.195	1
Pmepa1	0.00406165	-0.338934	0.198	0.267	1
Tmem2	0.00406179	-0.700545	0.068	0.114	1
Ncf4	0.00408324	0.605376	0.196	0.141	1
Rexo2	0.00431526	0.632334	0.31	0.257	1
Gna13	0.00431629	0.391065	0.538	0.499	1
Arl6ip1	0.00433099	-0.362078	0.456	0.516	1
Alkbh1	0.00437054	0.754135	0.182	0.129	1
Rilpl2	0.00439833	0.417876	0.209	0.151	1
Cyth4	0.00440999	-0.420933	0.233	0.307	1
Rpl36al	0.00455762	0.251922	0.748	0.72	1
Ighm	0.00457566	-0.453956	0.16	0.224	1
Cyld	0.00457625	-0.544392	0.112	0.169	1
Gimap1	0.0045894	-0.308193	0.397	0.476	1
Syncrip	0.00474012	-0.534517	0.169	0.229	1
Tcp11l2	0.00475518	-0.425638	0.217	0.287	1
Prf1	0.00475753	-0.965473	0.071	0.116	1
U2surp	0.00478276	0.713135	0.177	0.124	1
Sh2d1a	0.00490012	-0.719371	0.1	0.151	1
Ubald2	0.00490046	-0.256304	0.516	0.602	1
Plin2	0.00492006	1.04161	0.108	0.067	1
Cwc25	0.00499189	1.13335	0.188	0.139	1
Diablo	0.00503729	-0.597168	0.074	0.122	1
St8sia4	0.00503902	-0.569698	0.193	0.253	1
Tiparp	0.00513821	0.546665	0.185	0.132	1
Cct8	0.00513841	-0.385877	0.228	0.298	1
Zufsp	0.0051496	-0.741092	0.059	0.101	1
Kdm7a	0.00517289	-0.501885	0.123	0.178	1
Serpina3g	0.00522018	-0.689183	0.104	0.158	1
Tbx21	0.00524497	-0.518255	0.082	0.131	1
Sec11c	0.00530299	0.463328	0.434	0.385	1
Cd4	0.00535923	-0.47353	0.076	0.122	1
Prr13	0.00540329	0.334723	0.54	0.5	1
Anp32e	0.00552906	-0.413278	0.209	0.276	1
Zfp638	0.00559123	-0.717551	0.068	0.112	1
Sidt2	0.00578517	0.779588	0.147	0.099	1
Arf5	0.00599385	0.269669	0.634	0.592	1
Clcn3	0.00605857	0.873567	0.176	0.128	1
Chd3	0.00628723	0.551459	0.247	0.189	1
Inpp4b	0.00631357	-0.495456	0.134	0.19	1
Slc4a7	0.00633048	-0.321234	0.07	0.115	1
Dnajc19	0.00638977	0.751182	0.172	0.124	1
Crlf2	0.00642094	0.533066	0.214	0.159	1
Pgrmc1	0.0066377	-0.437186	0.13	0.188	1
Mtpn	0.00667432	0.661408	0.204	0.152	1
Samsn1	0.0067376	0.384232	0.5	0.446	1
Rpgrip1	0.0067395	0.84911	0.108	0.067	1
Cenpa	0.00705656	-0.271578	0.264	0.341	1
Lta4h	0.00707149	-0.508742	0.084	0.131	1
Cdkn1b	0.00722369	0.544689	0.247	0.193	1
Txnip	0.00723565	-0.437575	0.184	0.244	1
Las1l	0.00724993	0.832587	0.141	0.097	1
Dnajc3	0.00728242	0.504725	0.302	0.246	1
S100a8	0.00730033	0.537974	0.196	0.141	1
Timm13	0.00731486	0.322827	0.399	0.334	1
Pde7a	0.0074597	-0.424056	0.16	0.219	1
Josd1	0.00749694	-0.806146	0.062	0.102	1
Socs1	0.00764122	0.390755	0.315	0.25	1
Hp1bp3	0.0077839	-0.437385	0.134	0.19	1
Snrnp48	0.00778431	-0.360552	0.215	0.283	1
Nsmce4a	0.00781003	-0.340522	0.191	0.257	1
Asxl2	0.00782301	-0.576271	0.103	0.151	1
Qsox1	0.00782696	-0.655939	0.073	0.115	1
Tecpr1	0.00791779	0.470898	0.32	0.264	1
Mdp1	0.00794772	-0.407785	0.1	0.151	1
4933434E20Rik	0.00795726	0.638287	0.187	0.136	1
Rlim	0.00808548	-0.523936	0.123	0.178	1
Pkn1	0.00818893	0.573286	0.231	0.179	1
Anxa5	0.00841016	0.442599	0.272	0.216	1
Tnfsf8	0.00849812	-0.55568	0.081	0.125	1
Chuk	0.00853376	-0.704094	0.079	0.122	1
Arhgap9	0.00857016	-0.597448	0.122	0.175	1
Otub1	0.00867059	-0.373006	0.114	0.166	1
Hopx	0.00875136	-0.382964	0.174	0.233	1
Prmt1	0.00877234	-0.332763	0.203	0.267	1
Prpsap1	0.00878111	0.777368	0.172	0.125	1
Slbp	0.00883068	-0.276813	0.301	0.374	1
Ikzf2	0.00893867	-0.546678	0.239	0.297	1
Rbfa	0.00901248	-0.528944	0.063	0.104	1
Arid4a	0.00905181	-0.516626	0.123	0.173	1
Nans	0.00909075	-0.534891	0.144	0.197	1
Dennd1b	0.0091279	1.04186	0.117	0.077	1
Zfp330	0.00915709	-0.534874	0.073	0.115	1
Higd1a	0.00918388	-0.384861	0.366	0.435	1
Kcnq1ot1	0.00923533	1.29198	0.101	0.064	1
Rap1b	0.00934884	-0.269673	0.604	0.683	1
Usp48	0.00952754	-0.66408	0.066	0.107	1
Eny2	0.00957446	-0.367641	0.217	0.283	1
Ctsc	0.0096792	-0.404587	0.128	0.179	1
Gm9493	0.00976888	-0.417131	0.184	0.244	1
Sun2	0.00988552	-0.424408	0.103	0.152	1
S1pr1	0.00996858	-0.685427	0.176	0.226	1
Gng2	0.0100257	-0.353807	0.247	0.311	1
Icos	0.0100579	0.29424	0.464	0.402	1
Dusp1	0.0101033	0.347893	0.559	0.511	1
Spag7	0.010146	-0.375731	0.114	0.165	1
Eif4g2	0.0103542	0.275853	0.562	0.547	1
Ppig	0.0104662	-0.279588	0.297	0.372	1
Grina	0.0105554	-0.389219	0.13	0.183	1
Trp53i11	0.0107702	0.866156	0.112	0.074	1
Lag3	0.0107843	-1.05926	0.068	0.107	1
Sla2	0.0108028	-0.274462	0.215	0.28	1
Mob4	0.0109889	-0.262788	0.22	0.287	1
1700020I14Rik	0.0110431	-0.306743	0.146	0.202	1
Mindy2	0.0112493	-0.576289	0.085	0.128	1
Tcrg-C2	0.0113699	0.781085	0.168	0.124	1
Map4k4	0.0114635	0.742604	0.172	0.128	1
Esyt1	0.011638	-0.457815	0.16	0.214	1
Rps19bp1	0.01186	1.07337	0.114	0.077	1
Tmem258	0.0119632	0.354741	0.437	0.386	1
Emc6	0.0121357	0.528147	0.269	0.223	1
Dcaf12	0.0121885	-0.487639	0.079	0.121	1
Hbp1	0.0124883	-0.336819	0.134	0.188	1
Rel	0.0127081	0.68427	0.195	0.149	1
H2-Ab1	0.0127215	0.408943	0.369	0.31	1
Gnl3	0.0127381	0.651752	0.163	0.118	1
Thoc2	0.0127715	-0.43563	0.144	0.197	1
Arl8b	0.0127952	0.878211	0.104	0.068	1
Rbbp7	0.0129459	-0.30191	0.169	0.226	1
Rrad	0.0129663	0.822166	0.223	0.175	1
Atp1b3	0.0132297	-0.286697	0.245	0.308	1
Rangap1	0.013276	-0.483274	0.125	0.173	1
Actr1b	0.0133565	-0.442871	0.078	0.119	1
Myo1f	0.0134864	-0.524439	0.079	0.121	1
Mndal	0.0136206	-0.299358	0.217	0.28	1
Aip	0.0141209	-0.635465	0.125	0.17	1
Cebpd	0.0141236	0.917653	0.101	0.065	1
Cish	0.0141943	0.49017	0.274	0.224	1
Stxbp2	0.0142373	-0.698311	0.071	0.109	1
Acaa1a	0.0144331	-0.409166	0.12	0.169	1
Smpdl3a	0.0148487	0.346124	0.302	0.246	1
Ptms	0.0148858	-0.32003	0.127	0.176	1
Rab35	0.015051	-0.451647	0.146	0.199	1
Park7	0.0150727	0.303781	0.451	0.402	1
Fem1c	0.0150946	0.61763	0.128	0.088	1
Mphosph10	0.0152817	0.678451	0.12	0.082	1
Rtcb	0.0154032	0.654283	0.187	0.142	1
Keap1	0.01544	-0.377012	0.078	0.118	1
Nfkbie	0.0154718	0.644857	0.127	0.087	1
Cfap36	0.0154772	0.782052	0.116	0.078	1
Npepps	0.015491	-0.632121	0.073	0.111	1
Cdkn2aip	0.015619	-0.607652	0.093	0.136	1
Il16	0.0156426	-0.539395	0.084	0.125	1
B230219D22Rik	0.015686	-0.417974	0.092	0.136	1
Prr7	0.0157146	0.64139	0.155	0.111	1
Gem	0.0159508	-0.322281	0.177	0.234	1
Arhgap15	0.01627	-0.312976	0.225	0.283	1
Urm1	0.0165087	0.926177	0.109	0.074	1
Tsc22d4	0.0166233	-0.292695	0.198	0.256	1
Ppp2r5c	0.0167408	-0.530111	0.144	0.19	1
Map3k1	0.0168139	-0.386181	0.161	0.214	1
Myl12b	0.0169658	0.348925	0.516	0.48	1
Zdhhc20	0.0175997	-0.393049	0.188	0.246	1
BC031181	0.0177346	0.405234	0.331	0.283	1
Fnta	0.0177599	-0.644815	0.078	0.116	1
Rnf19b	0.0181037	0.714738	0.131	0.092	1
Cnppd1	0.0182993	-0.310123	0.142	0.193	1
Dad1	0.0184348	0.287137	0.687	0.661	1
Trim28	0.0185906	-0.53867	0.127	0.173	1
Rbl2	0.0190488	0.962207	0.117	0.081	1
Dgkd	0.0192909	-0.579306	0.085	0.125	1
Tnpo3	0.0193226	0.668779	0.131	0.092	1
Irf1	0.0193724	-0.542128	0.166	0.214	1
Tubb2a	0.019464	-0.530474	0.084	0.124	1
Akna	0.0195263	-0.613084	0.074	0.112	1
Dgka	0.0195385	-0.368687	0.116	0.162	1
Fryl	0.0195961	0.39088	0.234	0.188	1
Map2k1	0.0196513	-0.450263	0.095	0.136	1
Ppdpf	0.019653	0.57095	0.258	0.216	1
Gltp	0.0198285	-0.307387	0.191	0.249	1
Hipk1	0.0202513	0.370807	0.18	0.134	1
Cebpg	0.0202579	-0.442336	0.093	0.136	1
Tmem71	0.0204827	-0.489343	0.065	0.101	1
Sik2	0.0209032	-0.462406	0.066	0.102	1
Eif3l	0.0211071	-0.442733	0.136	0.183	1
Hook3	0.0211255	0.892803	0.106	0.071	1
Lamtor1	0.0213248	-0.445169	0.122	0.169	1
3830406C13Rik	0.0213569	-0.331993	0.074	0.114	1
Selenof	0.0213589	0.309171	0.456	0.413	1
Dstn	0.0213644	-0.297912	0.1	0.143	1
Ssna1	0.0216452	0.530625	0.259	0.219	1
Cd226	0.021689	-0.629991	0.073	0.109	1
Jaml	0.0221115	0.964715	0.119	0.084	1
Dock10	0.0223483	-0.333263	0.203	0.257	1
Pitpnc1	0.022679	-0.31369	0.188	0.239	1
Hpcal1	0.0229204	-0.305953	0.157	0.207	1
Slirp	0.0229273	-0.358057	0.119	0.163	1
Imp3	0.0230022	-0.263863	0.168	0.223	1
Tra2a	0.0231942	-0.27869	0.275	0.338	1
Cd96	0.0232346	-0.281335	0.12	0.168	1
Cd82	0.0232821	0.380027	0.536	0.52	1
Lbr	0.0233043	-0.327921	0.212	0.27	1
H2-Ke6	0.0233979	0.509792	0.206	0.161	1
Carhsp1	0.0234025	-0.626702	0.09	0.128	1
Ascc3	0.0234385	-0.481912	0.079	0.118	1
Ssr2	0.023476	-0.257994	0.174	0.227	1
Rgs16	0.0235294	-0.614314	0.1	0.139	1
Bola2	0.0238129	0.370689	0.351	0.308	1
Amz2	0.0240193	-0.335645	0.108	0.151	1
Slc7a6os	0.0240706	0.803319	0.203	0.163	1
Tspo	0.0243654	0.268303	0.614	0.589	1
Nr4a1	0.0244092	0.541437	0.316	0.268	1
Pik3r1	0.0244367	0.290156	0.399	0.352	1
Hprt	0.0249201	0.40577	0.316	0.284	1
Arhgap30	0.0249281	-0.281617	0.206	0.259	1
Tnfrsf25	0.0249911	0.489883	0.111	0.075	1
Mef2a	0.0251419	-0.447591	0.089	0.129	1
Cst7	0.025202	-0.27512	0.185	0.236	1
Fkbp8	0.0253791	-0.264371	0.277	0.337	1
Napa	0.0259069	0.424665	0.255	0.209	1
Ctsz	0.0260937	0.652181	0.144	0.105	1
Scarb2	0.0263354	-0.432389	0.081	0.119	1
Csrp1	0.0266199	0.576771	0.176	0.135	1
Tmem189	0.0266621	-0.331055	0.114	0.156	1
Cdc123	0.0267089	0.63487	0.117	0.082	1
Prkcq	0.0267742	-0.527386	0.079	0.115	1
Hras	0.0273896	-0.662104	0.084	0.118	1
Hsd17b10	0.0275601	-0.327483	0.152	0.199	1
Abcb9	0.0275793	-0.402061	0.128	0.173	1
Ppp3cc	0.0275966	-0.823876	0.076	0.111	1
Abraxas2	0.0278411	-0.427746	0.079	0.115	1
Mdm4	0.0282177	-0.665223	0.085	0.122	1
Mcl1	0.0282919	0.277422	0.343	0.294	1
Cd24a	0.028367	-0.459323	0.095	0.135	1
Rbm38	0.0285443	-0.46953	0.112	0.153	1
Klhl6	0.0292364	-0.576581	0.076	0.111	1
Cmtm6	0.0292692	0.668281	0.204	0.166	1
Rpia	0.0293105	-0.687864	0.068	0.101	1
Pak1ip1	0.0293731	0.707386	0.144	0.107	1
Fnbp1	0.0294435	0.606336	0.225	0.183	1
Fosb	0.029556	0.519492	0.309	0.261	1
March2	0.0295963	0.577408	0.187	0.146	1
Tm2d1	0.029776	0.523452	0.119	0.084	1
Cbx3	0.0300761	0.318815	0.288	0.246	1
Mbd2	0.0303532	0.281734	0.316	0.27	1
Ptger4	0.0304206	-0.480526	0.073	0.108	1
Tm2d2	0.0306538	0.500931	0.214	0.17	1
Phf11b	0.0310089	-0.530759	0.108	0.148	1
Chfr	0.0311994	-0.425418	0.07	0.104	1
Stat1	0.0313062	-0.481904	0.179	0.226	1
Mrps36	0.0317011	0.572438	0.166	0.128	1
H2-Aa	0.0319391	0.403111	0.271	0.226	1
Appbp2	0.032399	-0.625069	0.074	0.108	1
Itpk1	0.0324295	-0.533556	0.089	0.125	1
Idh3a	0.033559	0.525742	0.146	0.108	1
Tor1a	0.033625	0.521836	0.125	0.089	1
Rb1cc1	0.0338396	-0.4274	0.125	0.168	1
Epn1	0.0342528	0.67834	0.134	0.099	1
Ghitm	0.0347849	-0.273408	0.256	0.307	1
Fuca1	0.0348617	-0.438412	0.123	0.165	1
Mrps5	0.0352995	0.790908	0.128	0.095	1
Prps1	0.0353011	-0.562585	0.093	0.129	1
Lasp1	0.0354454	-0.311995	0.139	0.185	1
Srpk1	0.0356738	0.401336	0.283	0.244	1
Gpr65	0.035704	0.648731	0.163	0.125	1
Itga4	0.0357521	-0.407603	0.119	0.158	1
Xrn2	0.0358606	-0.323906	0.157	0.202	1
Hnrnpul2	0.0361904	-0.292347	0.157	0.205	1
Usp19	0.0362401	-0.4315	0.097	0.134	1
Anapc2	0.0365734	-0.430273	0.073	0.107	1
Tox	0.0365782	-0.483574	0.136	0.178	1
Hivep2	0.0367269	-0.326095	0.203	0.25	1
Sfswap	0.0367592	-0.398255	0.085	0.121	1
St6galnac3	0.0367922	0.66444	0.111	0.078	1
Gadd45b	0.0369044	0.570178	0.32	0.274	1
Galnt1	0.0369166	0.860954	0.127	0.094	1
Atp11b	0.0376577	-0.327679	0.207	0.254	1
Kxd1	0.0378441	0.515396	0.177	0.139	1
Tulp4	0.0378964	-0.659943	0.076	0.109	1
Eri1	0.0381267	-0.32444	0.103	0.141	1
Chmp1b	0.0382247	0.52148	0.16	0.124	1
Tmco1	0.0382755	0.610435	0.133	0.099	1
Man1a	0.0384352	0.500711	0.187	0.148	1
Itch	0.0384496	-0.269451	0.111	0.151	1
Fbxo9	0.0386424	-0.424082	0.093	0.131	1
Psmd11	0.0388289	-0.274765	0.193	0.24	1
Polr2k	0.0389292	0.524966	0.252	0.213	1
Ep400	0.0390229	0.358962	0.131	0.095	1
Grasp	0.0391628	0.720122	0.101	0.071	1
Farsa	0.0392435	-0.524256	0.085	0.121	1
Bclaf1	0.0392699	0.383591	0.343	0.303	1
Arih2	0.0393178	-0.327177	0.1	0.138	1
Creg1	0.0396798	-0.58607	0.095	0.131	1
Commd7	0.0396822	-0.361186	0.131	0.173	1
Rnf19a	0.0399617	-0.448416	0.071	0.102	1
Gar1	0.040225	0.568012	0.111	0.08	1
Capns1	0.0403118	-0.256538	0.369	0.435	1
Lat	0.0407862	0.297951	0.544	0.524	1
Stk39	0.0412345	-0.433949	0.089	0.124	1
Ccm2	0.0417925	-0.283891	0.161	0.207	1
Ier3	0.0418905	0.660367	0.152	0.115	1
Phgdh	0.0425607	-0.466982	0.1	0.136	1
2310033P09Rik	0.0427264	-0.5013	0.09	0.125	1
Dpm3	0.043072	0.365024	0.259	0.216	1
Trnt1	0.0439759	-0.299977	0.111	0.149	1
Ndufb10	0.0440304	0.457215	0.348	0.324	1
Psmb2	0.0442166	0.310343	0.358	0.32	1
Gpatch11	0.0447733	-0.265641	0.068	0.101	1
Cdk2ap2	0.0449795	0.323377	0.464	0.43	1
Nr2c2ap	0.0452706	0.577124	0.108	0.077	1
Banf1	0.045357	0.426319	0.19	0.155	1
Ccng2	0.0454053	-0.368146	0.122	0.162	1
Gpn3	0.0454637	0.458053	0.138	0.102	1
Gadd45g	0.045525	0.449004	0.239	0.202	1
Zfand3	0.0456999	0.360072	0.125	0.091	1
Rex1bd	0.0460816	-0.28271	0.171	0.22	1
Slc16a10	0.046299	0.533573	0.122	0.089	1
Padi2	0.0463071	-0.277872	0.085	0.119	1
Trps1	0.0464605	0.508083	0.139	0.105	1
Tacc1	0.046591	0.460577	0.307	0.281	1
Coq10b	0.0466933	-0.290577	0.331	0.384	1
Adrm1	0.047369	-0.277071	0.144	0.186	1
Gnl1	0.0474208	-0.65103	0.078	0.109	1
AC149090.1	0.0474752	0.514556	0.195	0.158	1
Gm2a	0.0475678	0.723924	0.153	0.121	1
Prpf38a	0.047933	-0.443635	0.087	0.121	1
Erg28	0.0481997	-0.291504	0.078	0.111	1
Cd40lg	0.0486788	1.02004	0.117	0.087	1
Pfkp	0.0488369	0.374174	0.239	0.199	1
Lin54	0.0489323	-0.329804	0.097	0.132	1
Prex1	0.0493485	-0.296653	0.226	0.271	1
Ptp4a2	0.04957	0.294803	0.498	0.472	1
Copb1	0.04994	-0.395271	0.112	0.151	1
