# Supplementary material for: Impaired vitamin D signaling reveals neutrophils as key drivers of prostate cancer dissemination
Source: EMBO Mol Med. 2026 Apr 10;18(5):1967–89. doi: 10.1038/s44321-026-00417-5 (PMC13179334; doi:10.1038/s44321-026-00417-5)
Supplement: Supplementary file 9 — Dataset EV5 [file 44321_2026_417_MOESM9_ESM.zip › Dataset_EV5.xlsx]

## Sheet: B_cells
	category	subcategory	ID	Description	GeneRatio	BgRatio	pvalue	p.adjust	qvalue	geneID	Count
mmu04672	Organismal Systems	Immune system	mmu04672	Intestinal immune network for IgA production - Mus musculus (house mouse)	9/209	43/9784	2.34248e-07	6.48867e-05	5.25208e-05	14969/12777/14960/14961/12524/12487/16193/21935/15000	9
mmu05169	Human Diseases	Infectious disease: viral	mmu05169	Epstein-Barr virus infection - Mus musculus (house mouse)	18/209	228/9784	1.72977e-06	0.000155553	0.000125908	14969/12902/22123/14960/21929/14961/17096/16193/19353/12444/17874/12478/15039/12399/17873/15000/17463/18037	18
mmu04612	Organismal Systems	Immune system	mmu04612	Antigen processing and presentation - Mus musculus (house mouse)	11/209	87/9784	2.19653e-06	0.000155553	0.000125908	14969/14960/14961/15511/15039/15519/12912/12330/15000/193740/15516	11
mmu04659	Organismal Systems	Immune system	mmu04659	Th17 cell differentiation - Mus musculus (house mouse)	12/209	105/9784	2.24625e-06	0.000155553	0.000125908	14969/14960/16186/19401/14961/16193/15519/15979/15000/50498/15516/18037	12
mmu05145	Human Diseases	Infectious disease: parasitic	mmu05145	Toxoplasmosis - Mus musculus (house mouse)	11/209	109/9784	1.99648e-05	0.000843012	0.000682354	14969/14960/16780/12048/14961/15511/17874/226519/15979/15000/193740	11
mmu05166	Human Diseases	Infectious disease: viral	mmu05166	Human T-cell leukemia virus 1 infection - Mus musculus (house mouse)	17/209	247/9784	2.09727e-05	0.000843012	0.000682354	14969/14960/16186/12048/14961/11911/16193/22334/17393/12444/13653/13714/15039/12913/12912/12330/15000	17
mmu05020	Human Diseases	Neurodegenerative disease	mmu05020	Prion disease - Mus musculus (house mouse)	18/209	273/9784	2.13035e-05	0.000843012	0.000682354	22123/12858/66377/11911/16193/22334/19353/66052/13653/15511/226519/12260/12913/19175/12912/193740/20867/17463	18
mmu05332	Human Diseases	Immune disease	mmu05332	Graft-versus-host disease - Mus musculus (house mouse)	8/209	60/9784	3.73682e-05	0.00129387	0.00104729	14969/14960/14961/12524/12487/16193/15039/15000	8
mmu04141	Genetic Information Processing	Folding, sorting and degradation	mmu04141	Protein processing in endoplasmic reticulum - Mus musculus (house mouse)	13/209	175/9784	9.3132e-05	0.0028664	0.00232013	15505/216197/17156/81489/11911/105245/15511/66212/15519/12330/64209/193740/15516	13
mmu05310	Human Diseases	Immune disease	mmu05310	Asthma - Mus musculus (house mouse)	5/209	25/9784	0.000158967	0.00440337	0.0035642	14969/14960/14961/15000/14127	5
mmu05330	Human Diseases	Immune disease	mmu05330	Allograft rejection - Mus musculus (house mouse)	7/209	60/9784	0.000271374	0.00683369	0.00553135	14969/14960/14961/12524/12487/15039/15000	7
mmu05321	Human Diseases	Immune disease	mmu05321	Inflammatory bowel disease - Mus musculus (house mouse)	7/209	62/9784	0.000333338	0.00769455	0.00622815	14969/14960/16186/14961/16193/15979/15000	7
mmu04662	Organismal Systems	Immune system	mmu04662	B cell receptor signaling pathway - Mus musculus (house mouse)	8/209	84/9784	0.00041091	0.00875555	0.00708695	12902/20663/12518/17096/19353/12478/26377/18037	8
mmu05152	Human Diseases	Infectious disease: bacterial	mmu05152	Tuberculosis - Mus musculus (house mouse)	12/209	180/9784	0.000470706	0.00931325	0.00753837	14969/14960/14961/12608/16193/17874/108058/19345/12912/15979/15000/14127	12
mmu04940	Human Diseases	Endocrine and metabolic disease	mmu04940	Type I diabetes mellitus - Mus musculus (house mouse)	7/209	67/9784	0.000538714	0.00975253	0.00789394	14969/14960/14961/12524/12487/15039/15000	7
mmu04658	Organismal Systems	Immune system	mmu04658	Th1 and Th2 cell differentiation - Mus musculus (house mouse)	8/209	88/9784	0.000563323	0.00975253	0.00789394	14969/14960/16186/14961/12399/15979/15000/18037	8
mmu05140	Human Diseases	Infectious disease: parasitic	mmu05140	Leishmaniasis - Mus musculus (house mouse)	7/209	70/9784	0.000703603	0.0114646	0.00927972	14969/14960/14961/17874/15979/17357/15000	7
mmu05416	Human Diseases	Cardiovascular disease	mmu05416	Viral myocarditis - Mus musculus (house mouse)	8/209	94/9784	0.00087478	0.0134619	0.0108964	14969/14960/14961/12524/12487/19353/15039/15000	8
mmu05132	Human Diseases	Infectious disease: bacterial	mmu05132	Salmonella infection - Mus musculus (house mouse)	14/209	252/9784	0.00100787	0.0146937	0.0118935	56378/74734/73178/16193/70297/19353/17874/13424/19345/12362/15519/20194/19157/15516	14
mmu05320	Human Diseases	Immune disease	mmu05320	Autoimmune thyroid disease - Mus musculus (house mouse)	7/209	76/9784	0.00115209	0.0159565	0.0129156	14969/14960/14961/12524/12487/15039/15000	7
mmu03010	Genetic Information Processing	Translation	mmu03010	Ribosome - Mus musculus (house mouse)	14/209	265/9784	0.00162786	0.0214723	0.0173802	26961/267019/76846/67941/66163/20091/66845/19933/27367/67427/66489/22186/68537/19946	14
mmu04145	Cellular Processes	Transport and catabolism	mmu04145	Phagosome - Mus musculus (house mouse)	11/209	183/9784	0.00187123	0.0235605	0.0190704	14969/14960/18711/14961/19353/13424/66212/19345/15039/12330/15000	11
mmu05012	Human Diseases	Neurodegenerative disease	mmu05012	Parkinson disease - Mus musculus (house mouse)	14/209	274/9784	0.00222179	0.0253476	0.020517	22123/69806/12048/12858/66377/11911/22334/66052/108058/22195/22186/19175/17463/64704	14
mmu04915	Organismal Systems	Endocrine system	mmu04915	Estrogen signaling pathway - Mus musculus (house mouse)	9/209	134/9784	0.00227128	0.0253476	0.020517	20663/19401/11911/15511/15519/12913/12912/193740/15516	9
mmu04962	Organismal Systems	Excretory system	mmu04962	Vasopressin-regulated water reabsorption - Mus musculus (house mouse)	5/209	44/9784	0.00233877	0.0253476	0.020517	13424/19345/192662/12913/12912	5
mmu05417	Human Diseases	Cardiovascular disease	mmu05417	Lipid and atherosclerosis - Mus musculus (house mouse)	12/209	217/9784	0.0023792	0.0253476	0.020517	12048/17096/11911/16193/19353/15511/17874/108058/12362/15519/193740/15516	12
mmu05323	Human Diseases	Immune disease	mmu05323	Rheumatoid arthritis - Mus musculus (house mouse)	7/209	87/9784	0.00252867	0.0259423	0.0209983	14969/14960/14961/12524/12487/16193/15000	7
mmu05202	Human Diseases	Cancer: overview	mmu05202	Transcriptional misregulation in cancer - Mus musculus (house mouse)	12/209	226/9784	0.00332011	0.0328454	0.0265858	19401/17095/12048/208266/12524/12608/16193/12444/209446/13714/14030/17873	12
mmu05162	Human Diseases	Infectious disease: viral	mmu05162	Measles - Mus musculus (house mouse)	9/209	145/9784	0.00386137	0.0360919	0.0292136	16186/21929/12048/12487/16193/12444/15511/17874/193740	9
mmu04640	Organismal Systems	Immune system	mmu04640	Hematopoietic cell lineage - Mus musculus (house mouse)	7/209	94/9784	0.00390887	0.0360919	0.0292136	14969/12902/14960/14961/16193/12478/15000	7
mmu05164	Human Diseases	Infectious disease: viral	mmu05164	Influenza A - Mus musculus (house mouse)	10/209	174/9784	0.00411343	0.0367555	0.0297508	14969/14960/14961/81489/16193/217069/17874/12362/15979/15000	10
mmu05171	Human Diseases	Infectious disease: viral	mmu05171	Coronavirus disease - COVID-19 - Mus musculus (house mouse)	15/209	334/9784	0.0052961	0.0448541	0.036306	26961/267019/76846/67941/20091/19933/16193/27367/17874/67427/66489/12362/12260/22186/19946	15
mmu04151	Environmental Information Processing	Signal transduction	mmu04151	PI3K-Akt signaling pathway - Mus musculus (house mouse)	16/209	367/9784	0.00534363	0.0448541	0.036306	13684/20663/16186/15370/16780/12048/11911/16193/19353/12444/12478/226519/15519/12913/12912/15516	16
mmu04137	Cellular Processes	Transport and catabolism	mmu04137	Mitophagy - animal - Mus musculus (house mouse)	7/209	101/9784	0.00579777	0.0472347	0.0382329	12048/56208/11911/209446/19345/22186/14232	7
mmu05134	Human Diseases	Infectious disease: bacterial	mmu05134	Legionellosis - Mus musculus (house mouse)	5/209	60/9784	0.00893866	0.0707431	0.0572612	16193/15511/17874/12362/193740	5
mmu00770	Metabolism	Metabolism of cofactors and vitamins	mmu00770	Pantothenate and CoA biosynthesis - Mus musculus (house mouse)	3/209	21/9784	0.00962114	0.0740293	0.0599211	67618/11669/66812	3
mmu00310	Metabolism	Amino acid metabolism	mmu00310	Lysine degradation - Mus musculus (house mouse)	5/209	64/9784	0.0116556	0.0872595	0.0706299	235626/208266/11669/93747/110147	5
mmu04211	Organismal Systems	Aging	mmu04211	Longevity regulating pathway - Mus musculus (house mouse)	6/209	90/9784	0.0124523	0.090771	0.0734723	13684/230784/11911/12913/12912/110147	6
mmu04144	Cellular Processes	Transport and catabolism	mmu04144	Endocytosis - Mus musculus (house mouse)	12/209	270/9784	0.0130678	0.0928148	0.0751266	56378/228998/330192/16186/20405/73178/72183/15511/19345/15039/19157/193740	12
mmu04657	Organismal Systems	Immune system	mmu04657	IL-17 signaling pathway - Mus musculus (house mouse)	6/209	93/9784	0.0144692	0.100199	0.0811036	21929/12608/14282/16193/15519/15516	6
mmu05322	Human Diseases	Immune disease	mmu05322	Systemic lupus erythematosus - Mus musculus (house mouse)	8/209	150/9784	0.0150465	0.101655	0.0822823	14969/14960/14961/12524/12487/20641/12260/15000	8
mmu05031	Human Diseases	Substance dependence	mmu05031	Amphetamine addiction - Mus musculus (house mouse)	5/209	69/9784	0.015779	0.104066	0.0842338	14282/11911/108058/12913/12912	5
mmu05030	Human Diseases	Substance dependence	mmu05030	Cocaine addiction - Mus musculus (house mouse)	4/209	48/9784	0.0189176	0.121865	0.0986401	14282/11911/12913/12912	4
mmu05215	Human Diseases	Cancer: specific types	mmu05215	Prostate cancer - Mus musculus (house mouse)	6/209	100/9784	0.0200372	0.126143	0.102103	20663/11911/15519/12913/12912/15516	6
mmu00564	Metabolism	Lipid metabolism	mmu00564	Glycerophospholipid metabolism - Mus musculus (house mouse)	6/209	101/9784	0.0209365	0.128372	0.103907	52858/13139/26394/226856/66350/99712	6
mmu05167	Human Diseases	Infectious disease: viral	mmu05167	Kaposi sarcoma-associated herpesvirus infection - Mus musculus (house mouse)	10/209	223/9784	0.0213181	0.128372	0.103907	12524/17096/56208/16193/19353/67841/15039/22186/12912/15979	10
mmu04148	NA	NA	mmu04148	Efferocytosis - Mus musculus (house mouse)	8/209	163/9784	0.0235517	0.138805	0.112352	13609/12608/19353/108058/19345/12362/12260/12912	8
mmu05133	Human Diseases	Infectious disease: bacterial	mmu05133	Pertussis - Mus musculus (house mouse)	5/209	77/9784	0.024222	0.139781	0.113142	15900/16193/17874/12362/12260	5
mmu04142	Cellular Processes	Transport and catabolism	mmu04142	Lysosome - Mus musculus (house mouse)	7/209	135/9784	0.0255647	0.144519	0.116977	11593/11765/110006/12492/16541/20597/67963	7
mmu01230	Metabolism	Global and overview maps	mmu01230	Biosynthesis of amino acids - Mus musculus (house mouse)	5/209	79/9784	0.0267114	0.14567	0.117909	19139/209027/269951/18655/14718	5
mmu04064	Environmental Information Processing	Signal transduction	mmu04064	NF-kappa B signaling pathway - Mus musculus (house mouse)	6/209	107/9784	0.0269106	0.14567	0.117909	21929/12048/17096/217069/17874/17873	6
mmu00053	Metabolism	Carbohydrate metabolism	mmu00053	Ascorbate and aldarate metabolism - Mus musculus (house mouse)	3/209	31/9784	0.0278342	0.14567	0.117909	110006/11669/22235	3
mmu00330	Metabolism	Amino acid metabolism	mmu00330	Arginine and proline metabolism - Mus musculus (house mouse)	4/209	54/9784	0.0278719	0.14567	0.117909	12709/209027/11669/14718	4
mmu05014	Human Diseases	Neurodegenerative disease	mmu05014	Amyotrophic lateral sclerosis - Mus musculus (house mouse)	14/209	375/9784	0.0301207	0.149593	0.121084	22123/12048/12858/56208/66377/11911/19353/66052/11744/12362/21681/19175/15382/17463	14
mmu04136	Cellular Processes	Transport and catabolism	mmu04136	Autophagy - other - Mus musculus (house mouse)	3/209	32/9784	0.0302426	0.149593	0.121084	56208/67841/18518	3
mmu04215	Cellular Processes	Cell growth and death	mmu04215	Apoptosis - multiple species - Mus musculus (house mouse)	3/209	32/9784	0.0302426	0.149593	0.121084	12048/56208/64704	3
mmu04217	Cellular Processes	Cell growth and death	mmu04217	Necroptosis - Mus musculus (house mouse)	8/209	177/9784	0.0359938	0.174917	0.141582	21929/22334/20597/108058/12362/15519/15979/15516	8
mmu04514	Environmental Information Processing	Signaling molecules and interaction	mmu04514	Cell adhesion molecules - Mus musculus (house mouse)	8/209	179/9784	0.0380755	0.181843	0.147188	14969/20971/14960/14961/12524/12487/15039/15000	8
mmu05418	Human Diseases	Cardiovascular disease	mmu05418	Fluid shear stress and atherosclerosis - Mus musculus (house mouse)	7/209	148/9784	0.0392833	0.184432	0.149284	20971/14872/21824/19353/14873/15519/15516	7
mmu04668	Environmental Information Processing	Signal transduction	mmu04668	TNF signaling pathway - Mus musculus (house mouse)	6/209	118/9784	0.0405905	0.185875	0.150452	21929/12608/11911/16193/12913/12912	6
mmu05340	Human Diseases	Immune disease	mmu05340	Primary immunodeficiency - Mus musculus (house mouse)	3/209	36/9784	0.0409327	0.185875	0.150452	16186/12518/12478	3
mmu04621	Organismal Systems	Immune system	mmu04621	NOD-like receptor signaling pathway - Mus musculus (house mouse)	9/209	216/9784	0.0420784	0.187996	0.152168	21929/12048/71914/16193/22334/17874/12362/15519/15516	9
mmu04722	Organismal Systems	Nervous system	mmu04722	Neurotrophin signaling pathway - Mus musculus (house mouse)	6/209	121/9784	0.044965	0.197703	0.160026	20663/11911/19353/108058/192662/18037	6
mmu01200	Metabolism	Global and overview maps	mmu01200	Carbon metabolism - Mus musculus (house mouse)	6/209	122/9784	0.0464861	0.201198	0.162854	19139/269951/18655/66052/93747/14718	6
mmu04664	Organismal Systems	Immune system	mmu04664	Fc epsilon RI signaling pathway - Mus musculus (house mouse)	4/209	66/9784	0.0522708	0.216962	0.175615	20663/17096/19353/14127	4
mmu05022	Human Diseases	Neurodegenerative disease	mmu05022	Pathways of neurodegeneration - multiple diseases - Mus musculus (house mouse)	16/209	481/9784	0.0523382	0.216962	0.175615	22123/12048/12858/56208/66377/11911/16193/22334/19353/66052/108058/22195/22186/19175/17463/64704	16
mmu00983	Metabolism	Xenobiotics biodegradation and metabolism	mmu00983	Drug metabolism - other enzymes - Mus musculus (house mouse)	5/209	95/9784	0.0524783	0.216962	0.175615	18103/14872/110006/68556/14873	5
mmu00511	Metabolism	Glycan biosynthesis and metabolism	mmu00511	Other glycan degradation - Mus musculus (house mouse)	2/209	18/9784	0.0555241	0.226179	0.183075	11593/17160	2
mmu05016	Human Diseases	Neurodegenerative disease	mmu05016	Huntington disease - Mus musculus (house mouse)	11/209	308/9784	0.0660672	0.264766	0.214308	22123/67710/12858/56208/66377/22334/66052/12913/19175/12912/17463	11
mmu04927	Organismal Systems	Endocrine system	mmu04927	Cortisol synthesis and secretion - Mus musculus (house mouse)	4/209	72/9784	0.0677363	0.264766	0.214308	15370/11911/12913/12912	4
mmu04210	Cellular Processes	Cell growth and death	mmu04210	Apoptosis - Mus musculus (house mouse)	6/209	135/9784	0.069171	0.264766	0.214308	12048/16906/11911/13368/17873/64704	6
mmu04925	Organismal Systems	Endocrine system	mmu04925	Aldosterone synthesis and secretion - Mus musculus (house mouse)	5/209	103/9784	0.0693851	0.264766	0.214308	15370/11911/108058/12913/12912	5
mmu00480	Metabolism	Metabolism of other amino acids	mmu00480	Glutathione metabolism - Mus musculus (house mouse)	4/209	73/9784	0.0705207	0.264766	0.214308	69065/269951/14872/14873	4
mmu05135	Human Diseases	Infectious disease: bacterial	mmu05135	Yersinia infection - Mus musculus (house mouse)	6/209	136/9784	0.0711413	0.264766	0.214308	56378/73178/16193/19353/17874/12362	6
mmu04922	Organismal Systems	Endocrine system	mmu04922	Glucagon signaling pathway - Mus musculus (house mouse)	5/209	104/9784	0.0716875	0.264766	0.214308	104570/11911/108058/12913/12912	5
mmu04918	Organismal Systems	Endocrine system	mmu04918	Thyroid hormone synthesis - Mus musculus (house mouse)	4/209	74/9784	0.0733632	0.265415	0.214833	11911/12913/12912/12330	4
mmu04630	Environmental Information Processing	Signal transduction	mmu04630	JAK-STAT signaling pathway - Mus musculus (house mouse)	7/209	171/9784	0.0737797	0.265415	0.214833	20663/16186/12048/16193/12444/57914/15979	7
mmu04115	Cellular Processes	Cell growth and death	mmu04115	p53 signaling pathway - Mus musculus (house mouse)	4/209	75/9784	0.0762632	0.270832	0.219218	12048/230784/12444/17873	4
mmu03050	Genetic Information Processing	Folding, sorting and degradation	mmu03050	Proteasome - Mus musculus (house mouse)	3/209	47/9784	0.0785841	0.2743	0.222025	22123/19175/17463	3
mmu05220	Human Diseases	Cancer: specific types	mmu05220	Chronic myeloid leukemia - Mus musculus (house mouse)	4/209	76/9784	0.0792203	0.2743	0.222025	20663/12048/13016/17873	4
mmu05146	Human Diseases	Infectious disease: parasitic	mmu05146	Amoebiasis - Mus musculus (house mouse)	5/209	108/9784	0.0813117	0.278066	0.225073	16780/18477/16193/226519/19345	5
mmu04979	Organismal Systems	Digestive system	mmu04979	Cholesterol metabolism - Mus musculus (house mouse)	3/209	50/9784	0.0907709	0.305728	0.247464	30960/22334/67963	3
mmu01521	Human Diseases	Drug resistance: antineoplastic	mmu01521	EGFR tyrosine kinase inhibitor resistance - Mus musculus (house mouse)	4/209	80/9784	0.0916081	0.305728	0.247464	13684/20663/12048/16193	4
mmu00592	Metabolism	Lipid metabolism	mmu00592	alpha-Linolenic acid metabolism - Mus musculus (house mouse)	2/209	25/9784	0.0988951	0.323619	0.261945	66350/113868	2
mmu00071	Metabolism	Lipid metabolism	mmu00071	Fatty acid degradation - Mus musculus (house mouse)	3/209	52/9784	0.0993054	0.323619	0.261945	11669/113868/93747	3
mmu04066	Environmental Information Processing	Signal transduction	mmu04066	HIF-1 signaling pathway - Mus musculus (house mouse)	5/209	116/9784	0.102506	0.330163	0.267242	13684/18655/16193/108058/15979	5
mmu01232	Metabolism	Global and overview maps	mmu01232	Nucleotide metabolism - Mus musculus (house mouse)	4/209	84/9784	0.104861	0.333867	0.27024	18103/11637/68556/76952	4
mmu01240	Metabolism	Global and overview maps	mmu01240	Biosynthesis of cofactors - Mus musculus (house mouse)	6/209	152/9784	0.106984	0.336756	0.272579	18103/11637/110006/11669/66812/22235	6
mmu04911	Organismal Systems	Endocrine system	mmu04911	Insulin secretion - Mus musculus (house mouse)	4/209	86/9784	0.111798	0.342651	0.27735	11911/108058/12913/12912	4
mmu03040	Genetic Information Processing	Transcription	mmu03040	Spliceosome - Mus musculus (house mouse)	9/209	265/9784	0.114531	0.342651	0.27735	66055/78651/231889/67958/20641/15511/21681/15382/193740	9
mmu04146	Cellular Processes	Transport and catabolism	mmu04146	Peroxisome - Mus musculus (house mouse)	4/209	87/9784	0.115341	0.342651	0.27735	56273/18477/269951/113868	4
mmu05203	Human Diseases	Cancer: overview	mmu05203	Viral carcinogenesis - Mus musculus (house mouse)	8/209	228/9784	0.115401	0.342651	0.27735	14884/17096/11911/19353/12444/15039/12913/12912	8
mmu05207	Human Diseases	Cancer: overview	mmu05207	Chemical carcinogenesis - receptor activation - Mus musculus (house mouse)	8/209	228/9784	0.115401	0.342651	0.27735	20663/14872/11911/14873/15519/12913/12912/15516	8
mmu00240	Metabolism	Nucleotide metabolism	mmu00240	Pyrimidine metabolism - Mus musculus (house mouse)	3/209	56/9784	0.117288	0.342651	0.27735	18103/68556/76952	3
mmu05208	Human Diseases	Cancer: overview	mmu05208	Chemical carcinogenesis - reactive oxygen species - Mus musculus (house mouse)	8/209	229/9784	0.117516	0.342651	0.27735	20663/12858/14872/66377/22334/19353/66052/14873	8
mmu05235	Human Diseases	Cancer: overview	mmu05235	PD-L1 expression and PD-1 checkpoint pathway in cancer - Mus musculus (house mouse)	4/209	88/9784	0.118934	0.343174	0.277773	12487/17874/15979/18037	4
mmu00280	Metabolism	Amino acid metabolism	mmu00280	Valine, leucine and isoleucine degradation - Mus musculus (house mouse)	3/209	57/9784	0.121962	0.346118	0.280157	11669/113868/93747	3
mmu04150	Environmental Information Processing	Signal transduction	mmu04150	mTOR signaling pathway - Mus musculus (house mouse)	6/209	158/9784	0.122453	0.346118	0.280157	13684/20663/230784/20539/83409/109270	6
mmu04912	Organismal Systems	Endocrine system	mmu04912	GnRH signaling pathway - Mus musculus (house mouse)	4/209	90/9784	0.126262	0.350969	0.284083	20663/11911/13653/108058	4
mmu03420	Genetic Information Processing	Replication and repair	mmu03420	Nucleotide excision repair - Mus musculus (house mouse)	3/209	58/9784	0.126704	0.350969	0.284083	14884/67710/12572	3
mmu04071	Environmental Information Processing	Signal transduction	mmu04071	Sphingolipid signaling pathway - Mus musculus (house mouse)	5/209	126/9784	0.132447	0.36213	0.293117	13609/20773/19353/20597/14127	5
mmu04932	Human Diseases	Endocrine and metabolic disease	mmu04932	Non-alcoholic fatty liver disease - Mus musculus (house mouse)	6/209	162/9784	0.133348	0.36213	0.293117	12858/66377/11911/16193/19353/66052	6
mmu05150	Human Diseases	Infectious disease: bacterial	mmu05150	Staphylococcus aureus infection - Mus musculus (house mouse)	5/209	128/9784	0.138864	0.36675	0.296856	14969/14960/14961/12260/15000	5
mmu05161	Human Diseases	Infectious disease: viral	mmu05161	Hepatitis B - Mus musculus (house mouse)	6/209	164/9784	0.138963	0.36675	0.296856	20663/11911/16193/17874/12913/12912	6
mmu04666	Organismal Systems	Immune system	mmu04666	Fc gamma R-mediated phagocytosis - Mus musculus (house mouse)	4/209	94/9784	0.141471	0.36675	0.296856	56378/17096/19353/17357	4
mmu05222	Human Diseases	Cancer: specific types	mmu05222	Small cell lung cancer - Mus musculus (house mouse)	4/209	94/9784	0.141471	0.36675	0.296856	16780/12048/226519/17873	4
mmu04510	Cellular Processes	Cellular community - eukaryotes	mmu04510	Focal adhesion - Mus musculus (house mouse)	7/209	202/9784	0.141669	0.36675	0.296856	20663/13730/16780/232807/19353/12444/226519	7
mmu01212	Metabolism	Global and overview maps	mmu01212	Fatty acid metabolism - Mus musculus (house mouse)	3/209	62/9784	0.146303	0.36934	0.298953	20250/113868/93747	3
mmu04140	Cellular Processes	Transport and catabolism	mmu04140	Autophagy - animal - Mus musculus (house mouse)	6/209	167/9784	0.14759	0.36934	0.298953	54636/12048/56208/67841/18518/22186	6
mmu00020	Metabolism	Carbohydrate metabolism	mmu00020	Citrate cycle (TCA cycle) - Mus musculus (house mouse)	2/209	32/9784	0.148715	0.36934	0.298953	269951/66052	2
mmu00410	Metabolism	Metabolism of other amino acids	mmu00410	beta-Alanine metabolism - Mus musculus (house mouse)	2/209	32/9784	0.148715	0.36934	0.298953	11669/93747	2
mmu04070	Environmental Information Processing	Signal transduction	mmu04070	Phosphatidylinositol signaling system - Mus musculus (house mouse)	4/209	96/9784	0.149336	0.36934	0.298953	52858/18711/13139/83493	4
mmu03250	Genetic Information Processing	Information processing in viruses	mmu03250	Viral life cycle - HIV-1 - Mus musculus (house mouse)	3/209	63/9784	0.15135	0.371009	0.300304	69550/26943/320938	3
mmu04068	Environmental Information Processing	Signal transduction	mmu04068	FoxO signaling pathway - Mus musculus (house mouse)	5/209	133/9784	0.15549	0.37623	0.304529	13609/20663/16193/12444/17873	5
mmu04130	Genetic Information Processing	Folding, sorting and degradation	mmu04130	SNARE interactions in vesicular transport - Mus musculus (house mouse)	2/209	33/9784	0.156196	0.37623	0.304529	20619/12068	2
mmu01040	Metabolism	Lipid metabolism	mmu01040	Biosynthesis of unsaturated fatty acids - Mus musculus (house mouse)	2/209	34/9784	0.163748	0.387676	0.313794	20250/113868	2
mmu01210	NA	NA	mmu01210	2-Oxocarboxylic acid metabolism - Mus musculus (house mouse)	2/209	34/9784	0.163748	0.387676	0.313794	269951/14718	2
mmu04933	Human Diseases	Endocrine and metabolic disease	mmu04933	AGE-RAGE signaling pathway in diabetic complications - Mus musculus (house mouse)	4/209	101/9784	0.169704	0.398374	0.322454	21824/16193/19353/13653	4
mmu05225	Human Diseases	Cancer: specific types	mmu05225	Hepatocellular carcinoma - Mus musculus (house mouse)	6/209	175/9784	0.171735	0.399753	0.32357	20663/12048/50493/14872/14873/17873	6
mmu05142	Human Diseases	Infectious disease: parasitic	mmu05142	Chagas disease - Mus musculus (house mouse)	4/209	103/9784	0.178114	0.409856	0.331748	16193/17874/12260/15979	4
mmu00040	Metabolism	Carbohydrate metabolism	mmu00040	Pentose and glucuronate interconversions - Mus musculus (house mouse)	2/209	36/9784	0.179035	0.409856	0.331748	110006/22235	2
mmu04620	Organismal Systems	Immune system	mmu04620	Toll-like receptor signaling pathway - Mus musculus (house mouse)	4/209	104/9784	0.182371	0.410332	0.332133	12524/16193/19353/17874	4
mmu04936	Human Diseases	Endocrine and metabolic disease	mmu04936	Alcoholic liver disease - Mus musculus (house mouse)	5/209	141/9784	0.183687	0.410332	0.332133	16193/20250/17874/11669/12260	5
mmu05017	Human Diseases	Neurodegenerative disease	mmu05017	Spinocerebellar ataxia - Mus musculus (house mouse)	5/209	141/9784	0.183687	0.410332	0.332133	22123/56208/22334/19175/17463	5
mmu05211	Human Diseases	Cancer: specific types	mmu05211	Renal cell carcinoma - Mus musculus (house mouse)	3/209	70/9784	0.18811	0.416852	0.33741	20663/19353/209446	3
mmu04010	Environmental Information Processing	Signal transduction	mmu04010	MAPK signaling pathway - Mus musculus (house mouse)	9/209	299/9784	0.190192	0.41812	0.338436	20663/15370/11911/19353/15511/17874/13714/17873/193740	9
mmu04218	Cellular Processes	Cell growth and death	mmu04218	Cellular senescence - Mus musculus (house mouse)	6/209	182/9784	0.194116	0.420972	0.340745	19646/16193/22334/12444/15039/17873	6
mmu01250	Metabolism	Global and overview maps	mmu01250	Biosynthesis of nucleotide sugars - Mus musculus (house mouse)	2/209	38/9784	0.194529	0.420972	0.340745	94181/22235	2
mmu00562	Metabolism	Carbohydrate metabolism	mmu00562	Inositol phosphate metabolism - Mus musculus (house mouse)	3/209	72/9784	0.199011	0.427334	0.345894	52858/18711/83493	3
mmu05143	Human Diseases	Infectious disease: parasitic	mmu05143	African trypanosomiasis - Mus musculus (house mouse)	2/209	39/9784	0.202339	0.431138	0.348974	16193/17874	2
mmu05214	Human Diseases	Cancer: specific types	mmu05214	Glioma - Mus musculus (house mouse)	3/209	74/9784	0.210059	0.440528	0.356574	20663/108058/17873	3
mmu05010	Human Diseases	Neurodegenerative disease	mmu05010	Alzheimer disease - Mus musculus (house mouse)	11/209	389/9784	0.210271	0.440528	0.356574	22123/69806/12858/56208/66377/11911/16193/22334/66052/19175/17463	11
mmu00920	Metabolism	Energy metabolism	mmu00920	Sulfur metabolism - Mus musculus (house mouse)	1/209	9784-11-01	0.211517	0.440528	0.356574	23827	1
mmu05212	Human Diseases	Cancer: specific types	mmu05212	Pancreatic cancer - Mus musculus (house mouse)	3/209	76/9784	0.22124	0.455677	0.368836	12048/19353/17873	3
mmu04725	Organismal Systems	Nervous system	mmu04725	Cholinergic synapse - Mus musculus (house mouse)	4/209	113/9784	0.222081	0.455677	0.368836	11911/108058/12913/12912	4
mmu05100	Human Diseases	Infectious disease: bacterial	mmu05100	Bacterial invasion of epithelial cells - Mus musculus (house mouse)	3/209	77/9784	0.226876	0.462092	0.374029	56378/73178/19353	3
mmu00513	Metabolism	Glycan biosynthesis and metabolism	mmu00513	Various types of N-glycan biosynthesis - Mus musculus (house mouse)	2/209	43/9784	0.233884	0.47289	0.382768	17156/208211	2
mmu04928	Organismal Systems	Endocrine system	mmu04928	Parathyroid hormone synthesis, secretion and action - Mus musculus (house mouse)	4/209	116/9784	0.2358	0.473309	0.383108	11911/13653/12913/12912	4
mmu04935	Organismal Systems	Endocrine system	mmu04935	Growth hormone synthesis, secretion and action - Mus musculus (house mouse)	4/209	117/9784	0.240418	0.47507	0.384533	20663/11911/12913/12912	4
mmu04261	Organismal Systems	Circulatory system	mmu04261	Adrenergic signaling in cardiomyocytes - Mus musculus (house mouse)	5/209	156/9784	0.240962	0.47507	0.384533	12916/11911/108058/12913/12912	5
mmu03022	Genetic Information Processing	Transcription	mmu03022	Basal transcription factors - Mus musculus (house mouse)	2/209	44/9784	0.241822	0.47507	0.384533	14884/12572	2
mmu01524	Human Diseases	Drug resistance: antineoplastic	mmu01524	Platinum drug resistance - Mus musculus (house mouse)	3/209	81/9784	0.249674	0.48704	0.394222	12048/14872/14873	3
mmu03018	Genetic Information Processing	Folding, sorting and degradation	mmu03018	RNA degradation - Mus musculus (house mouse)	3/209	83/9784	0.261202	0.503013	0.407151	78651/319885/72162	3
mmu04650	Organismal Systems	Immune system	mmu04650	Natural killer cell mediated cytotoxicity - Mus musculus (house mouse)	4/209	122/9784	0.263806	0.503013	0.407151	20663/19353/15979/14127	4
mmu04660	Organismal Systems	Immune system	mmu04660	T cell receptor signaling pathway - Mus musculus (house mouse)	4/209	122/9784	0.263806	0.503013	0.407151	20663/12487/17973/18037	4
mmu04934	Human Diseases	Endocrine and metabolic disease	mmu04934	Cushing syndrome - Mus musculus (house mouse)	5/209	162/9784	0.265126	0.503013	0.407151	15370/11911/108058/12913/12912	5
mmu04012	Environmental Information Processing	Signal transduction	mmu04012	ErbB signaling pathway - Mus musculus (house mouse)	3/209	84/9784	0.266993	0.503109	0.407229	20663/17973/108058	3
mmu00565	Metabolism	Lipid metabolism	mmu00565	Ether lipid metabolism - Mus musculus (house mouse)	2/209	48/9784	0.273655	0.512179	0.41457	66350/99712	2
mmu00730	Metabolism	Metabolism of cofactors and vitamins	mmu00730	Thiamine metabolism - Mus musculus (house mouse)	1/209	15/9784	0.276842	0.514666	0.416583	11637	1
mmu04611	Organismal Systems	Immune system	mmu04611	Platelet activation - Mus musculus (house mouse)	4/209	126/9784	0.282816	0.522267	0.422735	17096/20619/108101/14127	4
mmu05210	Human Diseases	Cancer: specific types	mmu05210	Colorectal cancer - Mus musculus (house mouse)	3/209	88/9784	0.290291	0.53252	0.431035	20663/19353/17873	3
mmu04060	Environmental Information Processing	Signaling molecules and interaction	mmu04060	Cytokine-cytokine receptor interaction - Mus musculus (house mouse)	8/209	294/9784	0.292639	0.533297	0.431663	12777/16186/16193/21935/57914/100532/15979/50498	8
mmu04512	Environmental Information Processing	Signaling molecules and interaction	mmu04512	ECM-receptor interaction - Mus musculus (house mouse)	3/209	89/9784	0.296141	0.53563	0.433552	20971/16780/226519	3
mmu05163	Human Diseases	Infectious disease: viral	mmu05163	Human cytomegalovirus infection - Mus musculus (house mouse)	7/209	254/9784	0.300118	0.53563	0.433552	20663/11911/16193/19353/15039/12913/12912	7
mmu04926	Organismal Systems	Endocrine system	mmu04926	Relaxin signaling pathway - Mus musculus (house mouse)	4/209	130/9784	0.302028	0.53563	0.433552	20663/11911/12913/12912	4
mmu00380	Metabolism	Amino acid metabolism	mmu00380	Tryptophan metabolism - Mus musculus (house mouse)	2/209	52/9784	0.305435	0.53563	0.433552	11669/93747	2
mmu00520	Metabolism	Carbohydrate metabolism	mmu00520	Amino sugar and nucleotide sugar metabolism - Mus musculus (house mouse)	2/209	52/9784	0.305435	0.53563	0.433552	94181/22235	2
mmu00450	Metabolism	Metabolism of other amino acids	mmu00450	Selenocompound metabolism - Mus musculus (house mouse)	1/209	17/9784	0.307455	0.53563	0.433552	50493	1
mmu04980	NA	NA	mmu04980	Cobalamin transport and metabolism - Mus musculus (house mouse)	1/209	17/9784	0.307455	0.53563	0.433552	18477	1
mmu00510	Metabolism	Glycan biosynthesis and metabolism	mmu00510	N-Glycan biosynthesis - Mus musculus (house mouse)	2/209	53/9784	0.313347	0.542482	0.439098	17156/208211	2
mmu05415	Human Diseases	Cardiovascular disease	mmu05415	Diabetic cardiomyopathy - Mus musculus (house mouse)	6/209	217/9784	0.318901	0.543096	0.439595	12858/66377/22334/19353/66052/108058	6
mmu04310	Environmental Information Processing	Signal transduction	mmu04310	Wnt signaling pathway - Mus musculus (house mouse)	5/209	175/9784	0.31911	0.543096	0.439595	13016/17393/19353/12444/108058	5
mmu00230	Metabolism	Nucleotide metabolism	mmu00230	Purine metabolism - Mus musculus (house mouse)	4/209	134/9784	0.321385	0.543096	0.439595	19139/18103/11637/76952	4
mmu04610	Organismal Systems	Immune system	mmu04610	Complement and coagulation cascades - Mus musculus (house mouse)	3/209	94/9784	0.325475	0.543096	0.439595	12902/21824/12260	3
mmu00270	Metabolism	Amino acid metabolism	mmu00270	Cysteine and methionine metabolism - Mus musculus (house mouse)	2/209	55/9784	0.329109	0.543096	0.439595	67873/14718	2
mmu00600	Metabolism	Lipid metabolism	mmu00600	Sphingolipid metabolism - Mus musculus (house mouse)	2/209	55/9784	0.329109	0.543096	0.439595	20773/20597	2
mmu04380	Organismal Systems	Development and regeneration	mmu04380	Osteoclast differentiation - Mus musculus (house mouse)	4/209	136/9784	0.331101	0.543096	0.439595	14282/19353/12912/15979	4
mmu04728	Organismal Systems	Nervous system	mmu04728	Dopaminergic synapse - Mus musculus (house mouse)	4/209	136/9784	0.331101	0.543096	0.439595	11911/108058/12913/12912	4
mmu04061	Environmental Information Processing	Signaling molecules and interaction	mmu04061	Viral protein interaction with cytokine and cytokine receptor - Mus musculus (house mouse)	3/209	95/9784	0.331347	0.543096	0.439595	12777/16186/16193	3
mmu05144	Human Diseases	Infectious disease: parasitic	mmu05144	Malaria - Mus musculus (house mouse)	2/209	57/9784	0.344772	0.561776	0.454715	16193/17874	2
mmu05231	Human Diseases	Cancer: overview	mmu05231	Choline metabolism in cancer - Mus musculus (house mouse)	3/209	98/9784	0.348952	0.565262	0.457536	20663/13139/19353	3
mmu05213	Human Diseases	Cancer: specific types	mmu05213	Endometrial cancer - Mus musculus (house mouse)	2/209	58/9784	0.35256	0.567786	0.45958	20663/17873	2
mmu04916	Organismal Systems	Endocrine system	mmu04916	Melanogenesis - Mus musculus (house mouse)	3/209	100/9784	0.360665	0.574249	0.464811	108058/12913/12912	3
mmu00220	Metabolism	Amino acid metabolism	mmu00220	Arginine biosynthesis - Mus musculus (house mouse)	1/209	21/9784	0.364866	0.574249	0.464811	14718	1
mmu00360	Metabolism	Amino acid metabolism	mmu00360	Phenylalanine metabolism - Mus musculus (house mouse)	1/209	21/9784	0.364866	0.574249	0.464811	14718	1
mmu00531	Metabolism	Glycan biosynthesis and metabolism	mmu00531	Glycosaminoglycan degradation - Mus musculus (house mouse)	1/209	21/9784	0.364866	0.574249	0.464811	110006	1
mmu04213	Organismal Systems	Aging	mmu04213	Longevity regulating pathway - multiple species - Mus musculus (house mouse)	2/209	61/9784	0.375724	0.585206	0.47368	15511/193740	2
mmu04810	Cellular Processes	Cell motility	mmu04810	Regulation of actin cytoskeleton - Mus musculus (house mouse)	6/209	232/9784	0.376053	0.585206	0.47368	56378/20663/18711/73178/232807/19353	6
mmu00561	Metabolism	Lipid metabolism	mmu00561	Glycerolipid metabolism - Mus musculus (house mouse)	2/209	63/9784	0.390979	0.605034	0.489729	13139/11669	2
mmu04072	Environmental Information Processing	Signal transduction	mmu04072	Phospholipase D signaling pathway - Mus musculus (house mouse)	4/209	149/9784	0.394371	0.606893	0.491234	20663/13139/19157/14127	4
mmu04714	Organismal Systems	Environmental adaptation	mmu04714	Thermogenesis - Mus musculus (house mouse)	6/209	238/9784	0.39906	0.610716	0.494329	20663/12858/66377/66052/12913/12912	6
mmu05168	Human Diseases	Infectious disease: viral	mmu05168	Herpes simplex virus 1 infection - Mus musculus (house mouse)	11/209	464/9784	0.405424	0.617046	0.499452	14969/14960/12048/14961/69550/16193/17874/15039/21681/15979/15000	11
mmu05170	Human Diseases	Infectious disease: viral	mmu05170	Human immunodeficiency virus 1 infection - Mus musculus (house mouse)	6/209	241/9784	0.410555	0.621441	0.50301	12048/69550/11765/19353/17874/15039	6
mmu04931	Human Diseases	Endocrine and metabolic disease	mmu04931	Insulin resistance - Mus musculus (house mouse)	3/209	110/9784	0.418595	0.626932	0.507454	16193/12913/12912	3
mmu00010	Metabolism	Carbohydrate metabolism	mmu00010	Glycolysis / Gluconeogenesis - Mus musculus (house mouse)	2/209	67/9784	0.420972	0.626932	0.507454	18655/11669	2
mmu04720	Organismal Systems	Nervous system	mmu04720	Long-term potentiation - Mus musculus (house mouse)	2/209	67/9784	0.420972	0.626932	0.507454	11911/108058	2
mmu04625	Organismal Systems	Immune system	mmu04625	C-type lectin receptor signaling pathway - Mus musculus (house mouse)	3/209	112/9784	0.429995	0.633582	0.512837	16193/12362/14127	3
mmu00340	Metabolism	Amino acid metabolism	mmu00340	Histidine metabolism - Mus musculus (house mouse)	1/209	26/9784	0.430012	0.633582	0.512837	11669	1
mmu04110	Cellular Processes	Cell growth and death	mmu04110	Cell cycle - Mus musculus (house mouse)	4/209	157/9784	0.432935	0.634513	0.51359	74549/12572/12444/17873	4
mmu05230	Human Diseases	Cancer: overview	mmu05230	Central carbon metabolism in cancer - Mus musculus (house mouse)	2/209	69/9784	0.435686	0.635185	0.514134	20539/269951	2
mmu05205	Human Diseases	Cancer: overview	mmu05205	Proteoglycans in cancer - Mus musculus (house mouse)	5/209	204/9784	0.442123	0.635763	0.514602	20971/20663/232807/19353/108058	5
mmu00650	Metabolism	Carbohydrate metabolism	mmu00650	Butanoate metabolism - Mus musculus (house mouse)	1/209	27/9784	0.442221	0.635763	0.514602	93747	1
mmu05221	Human Diseases	Cancer: specific types	mmu05221	Acute myeloid leukemia - Mus musculus (house mouse)	2/209	70/9784	0.442968	0.635763	0.514602	20663/19401	2
mmu04972	Organismal Systems	Digestive system	mmu04972	Pancreatic secretion - Mus musculus (house mouse)	3/209	115/9784	0.446942	0.63816	0.516542	19353/66350/19340	3
mmu05034	Human Diseases	Substance dependence	mmu05034	Alcoholism - Mus musculus (house mouse)	5/209	207/9784	0.454689	0.643111	0.520549	20663/14282/11911/12913/12912	5
mmu00982	Metabolism	Xenobiotics biodegradation and metabolism	mmu00982	Drug metabolism - cytochrome P450 - Mus musculus (house mouse)	2/209	72/9784	0.457375	0.643111	0.520549	14872/14873	2
mmu05223	Human Diseases	Cancer: specific types	mmu05223	Non-small cell lung cancer - Mus musculus (house mouse)	2/209	72/9784	0.457375	0.643111	0.520549	20663/17873	2
mmu03013	Genetic Information Processing	Translation	mmu03013	Nucleocytoplasmic transport - Mus musculus (house mouse)	3/209	118/9784	0.463689	0.645219	0.522256	320938/21681/68134	3
mmu00062	Metabolism	Lipid metabolism	mmu00062	Fatty acid elongation - Mus musculus (house mouse)	1/209	29/9784	0.465862	0.645219	0.522256	93747	1
mmu01523	Human Diseases	Drug resistance: antineoplastic	mmu01523	Antifolate resistance - Mus musculus (house mouse)	1/209	29/9784	0.465862	0.645219	0.522256	16193	1
mmu04917	Organismal Systems	Endocrine system	mmu04917	Prolactin signaling pathway - Mus musculus (house mouse)	2/209	74/9784	0.471565	0.649868	0.526019	20663/12444	2
mmu00980	Metabolism	Xenobiotics biodegradation and metabolism	mmu00980	Metabolism of xenobiotics by cytochrome P450 - Mus musculus (house mouse)	2/209	76/9784	0.485532	0.665804	0.538918	14872/14873	2
mmu00640	Metabolism	Carbohydrate metabolism	mmu00640	Propanoate metabolism - Mus musculus (house mouse)	1/209	31/9784	0.488505	0.666581	0.539547	93747	1
mmu00512	Metabolism	Glycan biosynthesis and metabolism	mmu00512	Mucin type O-glycan biosynthesis - Mus musculus (house mouse)	1/209	32/9784	0.499466	0.674889	0.546271	231050	1
mmu03020	Genetic Information Processing	Transcription	mmu03020	RNA polymerase - Mus musculus (house mouse)	1/209	32/9784	0.499466	0.674889	0.546271	67710	1
mmu04022	Environmental Information Processing	Signal transduction	mmu04022	cGMP-PKG signaling pathway - Mus musculus (house mouse)	4/209	172/9784	0.503196	0.676627	0.547678	11911/22334/12913/12912	4
mmu04152	Environmental Information Processing	Signal transduction	mmu04152	AMPK signaling pathway - Mus musculus (house mouse)	3/209	127/9784	0.512525	0.685843	0.555138	20250/12913/12912	3
mmu00030	Metabolism	Carbohydrate metabolism	mmu00030	Pentose phosphate pathway - Mus musculus (house mouse)	1/209	34/9784	0.520692	0.690104	0.558587	19139	1
mmu04710	Organismal Systems	Environmental adaptation	mmu04710	Circadian rhythm - Mus musculus (house mouse)	1/209	34/9784	0.520692	0.690104	0.558587	12912	1
mmu04623	Organismal Systems	Immune system	mmu04623	Cytosolic DNA-sensing pathway - Mus musculus (house mouse)	2/209	82/9784	0.52603	0.693859	0.561626	16193/12362	2
mmu05216	Human Diseases	Cancer: specific types	mmu05216	Thyroid cancer - Mus musculus (house mouse)	1/209	37/9784	0.550862	0.72317	0.585351	17873	1
mmu03083	Genetic Information Processing	Chromosome	mmu03083	Polycomb repressive complex - Mus musculus (house mouse)	2/209	87/9784	0.558107	0.729225	0.590252	19646/19763	2
mmu00250	Metabolism	Amino acid metabolism	mmu00250	Alanine, aspartate and glutamate metabolism - Mus musculus (house mouse)	1/209	39/9784	0.569918	0.735497	0.595329	14718	1
mmu03320	Organismal Systems	Endocrine system	mmu03320	PPAR signaling pathway - Mus musculus (house mouse)	2/209	89/9784	0.570501	0.735497	0.595329	20250/113868	2
mmu04014	Environmental Information Processing	Signal transduction	mmu04014	Ras signaling pathway - Mus musculus (house mouse)	5/209	236/9784	0.570873	0.735497	0.595329	20663/12048/19353/66350/19345	5
mmu04727	Organismal Systems	Nervous system	mmu04727	GABAergic synapse - Mus musculus (house mouse)	2/209	90/9784	0.576603	0.735882	0.595641	105727/67760	2
mmu05204	Human Diseases	Cancer: overview	mmu05204	Chemical carcinogenesis - DNA adducts - Mus musculus (house mouse)	2/209	90/9784	0.576603	0.735882	0.595641	14872/14873	2
mmu00350	Metabolism	Amino acid metabolism	mmu00350	Tyrosine metabolism - Mus musculus (house mouse)	1/209	40/9784	0.579142	0.735882	0.595641	14718	1
mmu00190	Metabolism	Energy metabolism	mmu00190	Oxidative phosphorylation - Mus musculus (house mouse)	3/209	141/9784	0.583546	0.73777	0.597169	12858/66377/66052	3
mmu04216	Cellular Processes	Cell growth and death	mmu04216	Ferroptosis - Mus musculus (house mouse)	1/209	41/9784	0.588169	0.73777	0.597169	22334	1
mmu04520	Cellular Processes	Cellular community - eukaryotes	mmu04520	Adherens junction - Mus musculus (house mouse)	2/209	92/9784	0.588618	0.73777	0.597169	73178/19353	2
mmu04914	Organismal Systems	Endocrine system	mmu04914	Progesterone-mediated oocyte maturation - Mus musculus (house mouse)	2/209	93/9784	0.59453	0.738258	0.597564	15519/15516	2
mmu04062	Organismal Systems	Immune system	mmu04062	Chemokine signaling pathway - Mus musculus (house mouse)	4/209	193/9784	0.594531	0.738258	0.597564	12777/20663/17096/19353	4
mmu03060	Genetic Information Processing	Folding, sorting and degradation	mmu03060	Protein export - Mus musculus (house mouse)	1/209	42/9784	0.597003	0.738258	0.597564	66212	1
mmu00514	Metabolism	Glycan biosynthesis and metabolism	mmu00514	Other types of O-glycan biosynthesis - Mus musculus (house mouse)	1/209	43/9784	0.605649	0.739052	0.598206	231050	1
mmu00760	Metabolism	Metabolism of cofactors and vitamins	mmu00760	Nicotinate and nicotinamide metabolism - Mus musculus (house mouse)	1/209	43/9784	0.605649	0.739052	0.598206	76952	1
mmu04975	Organismal Systems	Digestive system	mmu04975	Fat digestion and absorption - Mus musculus (house mouse)	1/209	43/9784	0.605649	0.739052	0.598206	66350	1
mmu00620	Metabolism	Carbohydrate metabolism	mmu00620	Pyruvate metabolism - Mus musculus (house mouse)	1/209	44/9784	0.61411	0.74609	0.603903	11669	1
mmu04713	Organismal Systems	Environmental adaptation	mmu04713	Circadian entrainment - Mus musculus (house mouse)	2/209	99/9784	0.628674	0.760449	0.615526	108058/12912	2
mmu00860	Metabolism	Metabolism of cofactors and vitamins	mmu00860	Porphyrin metabolism - Mus musculus (house mouse)	1/209	47/9784	0.638424	0.768885	0.622354	110006	1
mmu04120	Genetic Information Processing	Folding, sorting and degradation	mmu04120	Ubiquitin mediated proteolysis - Mus musculus (house mouse)	3/209	154/9784	0.643349	0.771462	0.62444	70093/22195/22186	3
mmu05165	Human Diseases	Infectious disease: viral	mmu05165	Human papillomavirus infection - Mus musculus (house mouse)	7/209	359/9784	0.651012	0.777286	0.629154	20663/16780/12444/226519/15039/12913/12912	7
mmu03015	Genetic Information Processing	Translation	mmu03015	mRNA surveillance pathway - Mus musculus (house mouse)	2/209	104/9784	0.655396	0.777815	0.629583	21681/68134	2
mmu04613	Organismal Systems	Immune system	mmu04613	Neutrophil extracellular trap formation - Mus musculus (house mouse)	4/209	209/9784	0.657072	0.777815	0.629583	22334/19353/12362/12727	4
mmu00591	Metabolism	Lipid metabolism	mmu00591	Linoleic acid metabolism - Mus musculus (house mouse)	1/209	55/9784	0.696062	0.820465	0.664104	66350	1
mmu04530	Cellular Processes	Cellular community - eukaryotes	mmu04530	Tight junction - Mus musculus (house mouse)	3/209	169/9784	0.704554	0.8255	0.668179	56378/192786/19353	3
mmu04024	Environmental Information Processing	Signal transduction	mmu04024	cAMP signaling pathway - Mus musculus (house mouse)	4/209	224/9784	0.70956	0.8255	0.668179	19353/108058/12913/12912	4
mmu04724	Organismal Systems	Nervous system	mmu04724	Glutamatergic synapse - Mus musculus (house mouse)	2/209	116/9784	0.713274	0.8255	0.668179	105727/67760	2
mmu04340	Environmental Information Processing	Signal transduction	mmu04340	Hedgehog signaling pathway - Mus musculus (house mouse)	1/209	58/9784	0.715234	0.8255	0.668179	12444	1
mmu04370	Environmental Information Processing	Signal transduction	mmu04370	VEGF signaling pathway - Mus musculus (house mouse)	1/209	58/9784	0.715234	0.8255	0.668179	19353	1
mmu04670	Organismal Systems	Immune system	mmu04670	Leukocyte transendothelial migration - Mus musculus (house mouse)	2/209	119/9784	0.726413	0.832536	0.673875	74734/19353	2
mmu04730	Organismal Systems	Nervous system	mmu04730	Long-term depression - Mus musculus (house mouse)	1/209	60/9784	0.727342	0.832536	0.673875	17096	1
mmu04820	NA	NA	mmu04820	Cytoskeleton in muscle cells - Mus musculus (house mouse)	4/209	232/9784	0.735072	0.837922	0.678234	20971/319565/50875/16906	4
mmu04330	Environmental Information Processing	Signal transduction	mmu04330	Notch signaling pathway - Mus musculus (house mouse)	1/209	63/9784	0.744549	0.84172	0.681308	13016	1
mmu05217	Human Diseases	Cancer: specific types	mmu05217	Basal cell carcinoma - Mus musculus (house mouse)	1/209	63/9784	0.744549	0.84172	0.681308	17873	1
mmu04360	Organismal Systems	Development and regeneration	mmu04360	Axon guidance - Mus musculus (house mouse)	3/209	181/9784	0.74752	0.84172	0.681308	19353/17973/108058	3
mmu03008	Genetic Information Processing	Translation	mmu03008	Ribosome biogenesis in eukaryotes - Mus musculus (house mouse)	2/209	125/9784	0.751173	0.842408	0.681866	71340/73736	2
mmu04920	Organismal Systems	Endocrine system	mmu04920	Adipocytokine signaling pathway - Mus musculus (house mouse)	1/209	72/9784	0.789951	0.876768	0.709677	18037	1
mmu05218	Human Diseases	Cancer: specific types	mmu05218	Melanoma - Mus musculus (house mouse)	1/209	72/9784	0.789951	0.876768	0.709677	17873	1
mmu03082	Genetic Information Processing	Chromosome	mmu03082	ATP-dependent chromatin remodeling - Mus musculus (house mouse)	2/209	136/9784	0.791592	0.876768	0.709677	64050/19646	2
mmu04622	Organismal Systems	Immune system	mmu04622	RIG-I-like receptor signaling pathway - Mus musculus (house mouse)	1/209	73/9784	0.794472	0.876768	0.709677	217069	1
mmu04371	Environmental Information Processing	Signal transduction	mmu04371	Apelin signaling pathway - Mus musculus (house mouse)	2/209	139/9784	0.801567	0.877123	0.709964	56208/13653	2
mmu04971	Organismal Systems	Digestive system	mmu04971	Gastric acid secretion - Mus musculus (house mouse)	1/209	75/9784	0.803224	0.877123	0.709964	108058	1
mmu04910	Organismal Systems	Endocrine system	mmu04910	Insulin signaling pathway - Mus musculus (house mouse)	2/209	140/9784	0.804797	0.877123	0.709964	13684/20663	2
mmu04924	Organismal Systems	Endocrine system	mmu04924	Renin secretion - Mus musculus (house mouse)	1/209	76/9784	0.80746	0.877123	0.709964	12912	1
mmu04270	Organismal Systems	Circulatory system	mmu04270	Vascular smooth muscle contraction - Mus musculus (house mouse)	2/209	144/9784	0.817256	0.884297	0.715771	232807/66350	2
mmu05224	Human Diseases	Cancer: specific types	mmu05224	Breast cancer - Mus musculus (house mouse)	2/209	147/9784	0.826131	0.890421	0.720729	20663/17873	2
mmu05226	Human Diseases	Cancer: specific types	mmu05226	Gastric cancer - Mus musculus (house mouse)	2/209	150/9784	0.834618	0.896082	0.725311	20663/17873	2
mmu04921	Organismal Systems	Endocrine system	mmu04921	Oxytocin signaling pathway - Mus musculus (house mouse)	2/209	153/9784	0.842731	0.900392	0.728799	232807/108058	2
mmu04540	Cellular Processes	Cellular community - eukaryotes	mmu04540	Gap junction - Mus musculus (house mouse)	1/209	86/9784	0.845133	0.900392	0.728799	20663	1
mmu00590	Metabolism	Lipid metabolism	mmu00590	Arachidonic acid metabolism - Mus musculus (house mouse)	1/209	89/9784	0.854932	0.903879	0.731621	66350	1
mmu04260	Organismal Systems	Circulatory system	mmu04260	Cardiac muscle contraction - Mus musculus (house mouse)	1/209	89/9784	0.854932	0.903879	0.731621	12858	1
mmu01522	Human Diseases	Drug resistance: antineoplastic	mmu01522	Endocrine resistance - Mus musculus (house mouse)	1/209	93/9784	0.867045	0.913199	0.739166	20663	1
mmu05410	Human Diseases	Cardiovascular disease	mmu05410	Hypertrophic cardiomyopathy - Mus musculus (house mouse)	1/209	100/9784	0.885869	0.929491	0.752353	16193	1
mmu04974	Organismal Systems	Digestive system	mmu04974	Protein digestion and absorption - Mus musculus (house mouse)	1/209	108/9784	0.904154	0.945097	0.764985	67760	1
mmu04350	Environmental Information Processing	Signal transduction	mmu04350	TGF-beta signaling pathway - Mus musculus (house mouse)	1/209	110/9784	0.90825	0.94581	0.765561	15903	1
mmu04114	Cellular Processes	Cell growth and death	mmu04114	Oocyte meiosis - Mus musculus (house mouse)	1/209	123/9784	0.930942	0.965808	0.781749	108058	1
mmu04750	Organismal Systems	Sensory system	mmu04750	Inflammatory mediator regulation of TRP channels - Mus musculus (house mouse)	1/209	130/9784	0.940748	0.97234	0.787035	108058	1
mmu04015	Environmental Information Processing	Signal transduction	mmu04015	Rap1 signaling pathway - Mus musculus (house mouse)	2/209	214/9784	0.945987	0.97412	0.788477	192786/19353	2
mmu04550	Cellular Processes	Cellular community - eukaryotes	mmu04550	Signaling pathways regulating pluripotency of stem cells - Mus musculus (house mouse)	1/209	140/9784	0.9524	0.977092	0.790882	15903	1
mmu05206	Human Diseases	Cancer: overview	mmu05206	MicroRNAs in cancer - Mus musculus (house mouse)	3/209	303/9784	0.959816	0.981066	0.794099	20663/11987/12444	3
mmu04723	Organismal Systems	Nervous system	mmu04723	Retrograde endocannabinoid signaling - Mus musculus (house mouse)	1/209	153/9784	0.964204	0.981255	0.794252	66377	1
mmu04390	Environmental Information Processing	Signal transduction	mmu04390	Hippo signaling pathway - Mus musculus (house mouse)	1/209	158/9784	0.967924	0.981255	0.794252	12444	1
mmu05160	Human Diseases	Infectious disease: viral	mmu05160	Hepatitis C - Mus musculus (house mouse)	1/209	167/9784	0.973676	0.981255	0.794252	20663	1
mmu04020	Environmental Information Processing	Signal transduction	mmu04020	Calcium signaling pathway - Mus musculus (house mouse)	2/209	254/9784	0.97417	0.981255	0.794252	22334/108058	2
mmu04814	Cellular Processes	Cell motility	mmu04814	Motor proteins - Mus musculus (house mouse)	1/209	198/9784	0.986693	0.990268	0.801547	13424	1
mmu04080	Environmental Information Processing	Signaling molecules and interaction	mmu04080	Neuroactive ligand-receptor interaction - Mus musculus (house mouse)	2/209	390/9784	0.998173	0.998173	0.807946	13609/18619	2

## Sheet: Basal
	category	subcategory	ID	Description	GeneRatio	BgRatio	pvalue	p.adjust	qvalue	geneID	Count
mmu04820	NA	NA	mmu04820	Cytoskeleton in muscle cells - Mus musculus (house mouse)	26/341	232/9784	1.30094e-07	3.86379e-05	3.40983e-05	13806/12826/13007/13726/14200/11465/16402/16400/15530/16480/59069/54132/22330/16403/67399/22003/12827/13367/22793/56376/21894/11603/16906/109620/20650/22004	26
mmu04510	Cellular Processes	Cellular community - eukaryotes	mmu04510	Focal adhesion - Mus musculus (house mouse)	21/341	202/9784	7.19791e-06	0.00106889	0.000943305	192176/16782/12826/11465/60595/16402/16400/12015/22330/16403/16202/67938/26419/22323/19045/19353/12827/13367/22793/21894/12445	21
mmu04530	Cellular Processes	Cellular community - eukaryotes	mmu04530	Tight junction - Mus musculus (house mouse)	17/341	169/9784	8.16842e-05	0.00808674	0.00713662	11465/17904/60595/93742/21873/235442/11867/76709/67938/26419/22323/19053/56449/21872/19353/17698/12737	17
mmu05020	Human Diseases	Neurodegenerative disease	mmu05020	Prion disease - Mus musculus (house mouse)	22/341	273/9784	0.000216956	0.015761	0.0139092	22154/57296/67951/12015/66925/12913/26442/13063/18128/14828/66413/67273/26419/19184/19353/68194/16440/12915/70316/16193/68342/227613	22
mmu05014	Human Diseases	Neurodegenerative disease	mmu05014	Amyotrophic lateral sclerosis - Mus musculus (house mouse)	27/341	375/9784	0.000276543	0.015761	0.0139092	22154/18643/57296/66734/11465/67951/12015/66925/26442/13063/14828/14775/66413/69482/67273/21937/21353/19184/19353/68194/16440/108989/70316/211323/107939/68342/227613	27
mmu05100	Human Diseases	Infectious disease: bacterial	mmu05100	Bacterial invasion of epithelial cells - Mus musculus (house mouse)	10/341	77/9784	0.000318404	0.015761	0.0139092	11465/16402/12757/22330/11867/76709/16202/19353/67300/74325	10
mmu05016	Human Diseases	Neurodegenerative disease	mmu05016	Huntington disease - Mus musculus (house mouse)	23/341	308/9784	0.000470361	0.0188717	0.0166544	22154/57296/67951/12757/21817/66925/12913/26442/13063/14775/66413/67273/26419/71770/19184/67300/68194/74325/11773/70316/69241/68342/227613	23
mmu05132	Human Diseases	Infectious disease: bacterial	mmu05132	Salmonella infection - Mus musculus (house mouse)	20/341	252/9784	0.000508328	0.0188717	0.0166544	192176/22154/18643/11465/20194/12306/67951/11867/76709/13063/67938/21937/26419/19353/18033/22166/18704/19158/16193/227613	20
mmu05410	Human Diseases	Cardiovascular disease	mmu05410	Hypertrophic cardiomyopathy - Mus musculus (house mouse)	11/341	100/9784	0.000693401	0.0228822	0.0201938	13726/11465/16402/16400/59069/16403/12293/22003/20650/22004/16193	11
mmu05412	Human Diseases	Cardiovascular disease	mmu05412	Arrhythmogenic right ventricular cardiomyopathy - Mus musculus (house mouse)	10/341	86/9784	0.000779156	0.0231409	0.0204221	13726/11465/16402/16400/16480/16403/12293/14609/109620/20650	10
mmu05010	Human Diseases	Neurodegenerative disease	mmu05010	Alzheimer disease - Mus musculus (house mouse)	25/341	389/9784	0.00231939	0.0626236	0.0552659	22154/57296/59287/67951/68585/12015/66925/26442/13063/66413/67273/21937/26419/19184/18033/68194/16971/16440/22422/70316/16973/14977/16193/68342/227613	25
mmu04810	Cellular Processes	Cell motility	mmu04810	Regulation of actin cytoskeleton - Mus musculus (house mouse)	17/341	232/9784	0.00307986	0.0704388	0.0621629	18643/14182/11465/60595/16402/16400/19241/22330/11867/16403/76709/12631/67938/19045/19353/13367/17698	17
mmu05414	Human Diseases	Cardiovascular disease	mmu05414	Dilated cardiomyopathy - Mus musculus (house mouse)	10/341	103/9784	0.00308318	0.0704388	0.0621629	13726/11465/16402/16400/59069/16403/12293/22003/20650/22004	10
mmu04390	Environmental Information Processing	Signal transduction	mmu04390	Hippo signaling pathway - Mus musculus (house mouse)	13/341	158/9784	0.00348122	0.0738516	0.0651748	11465/15901/93742/56289/319710/20674/15902/19053/19045/22629/22422/22628/12445	13
mmu04520	Cellular Processes	Cellular community - eukaryotes	mmu04520	Adherens junction - Mus musculus (house mouse)	9/341	92/9784	0.0046578	0.0866491	0.0764687	14182/77446/11465/60595/93742/22330/67938/21872/19353	9
mmu04151	Environmental Information Processing	Signal transduction	mmu04151	PI3K-Akt signaling pathway - Mus musculus (house mouse)	23/341	367/9784	0.00466797	0.0866491	0.0764687	16782/12826/14182/16402/16400/56484/12015/12913/16403/19053/19353/18033/22629/12827/12915/15370/14707/22628/19744/21802/12445/16193/15976	23
mmu05205	Human Diseases	Cancer: overview	mmu05205	Proteoglycans in cancer - Mus musculus (house mouse)	15/341	204/9784	0.00512351	0.0895107	0.078994	192176/14182/11465/18793/16402/15530/13207/19045/19353/12512/16440/22422/17698/15251/15200	15
mmu01230	Metabolism	Global and overview maps	mmu01230	Biosynthesis of amino acids - Mus musculus (house mouse)	8/341	79/9784	0.00607426	0.100225	0.0884497	13806/11898/11674/14645/107272/108645/269951/18648	8
mmu05012	Human Diseases	Neurodegenerative disease	mmu05012	Parkinson disease - Mus musculus (house mouse)	18/341	274/9784	0.00736323	0.107403	0.0947838	22154/57296/67951/66925/26442/13063/14828/66413/67273/26419/19184/22166/68194/16440/70316/14977/68342/227613	18
mmu04210	Cellular Processes	Cell growth and death	mmu04210	Apoptosis - Mus musculus (house mouse)	11/341	135/9784	0.00746077	0.107403	0.0947838	11465/12015/26926/13063/21937/26419/13032/18033/16440/16906/64138	11
mmu00900	Metabolism	Metabolism of terpenoids and polyketides	mmu00900	Terpenoid backbone biosynthesis - Mus musculus (house mouse)	4/341	23/9784	0.00759412	0.107403	0.0947838	15357/52014/319554/110446	4
mmu04933	Human Diseases	Endocrine and metabolic disease	mmu04933	AGE-RAGE signaling pathway in diabetic complications - Mus musculus (house mouse)	9/341	101/9784	0.00853194	0.112374	0.0991712	12826/14066/26419/19353/18033/11607/12827/13367/16193	9
mmu05216	Human Diseases	Cancer: specific types	mmu05216	Thyroid cancer - Mus musculus (house mouse)	5/341	37/9784	0.00870237	0.112374	0.0991712	59069/76551/21787/108989/27057	5
mmu04512	Environmental Information Processing	Signaling molecules and interaction	mmu04512	ECM-receptor interaction - Mus musculus (house mouse)	8/341	89/9784	0.0122028	0.15101	0.133267	16782/12826/16402/16400/15530/16403/12827/11603	8
mmu05165	Human Diseases	Infectious disease: viral	mmu05165	Human papillomavirus infection - Mus musculus (house mouse)	21/341	359/9784	0.0140512	0.163543	0.144328	16782/12826/15205/66144/16402/16400/93742/12015/12913/16403/18128/21937/19053/11972/18033/12827/22422/19744/16449/12445/15976	21
mmu05418	Human Diseases	Cardiovascular disease	mmu05418	Fluid shear stress and atherosclerosis - Mus musculus (house mouse)	11/341	148/9784	0.0143169	0.163543	0.144328	14873/11465/21937/26419/11898/19353/18033/22166/170930/56615/16598	11
mmu05222	Human Diseases	Cancer: specific types	mmu05222	Small cell lung cancer - Mus musculus (house mouse)	8/341	94/9784	0.0165783	0.179339	0.158269	16782/12826/16400/16403/13063/18033/12827/66197	8
mmu05022	Human Diseases	Neurodegenerative disease	mmu05022	Pathways of neurodegeneration - multiple diseases - Mus musculus (house mouse)	26/341	481/9784	0.0172644	0.179339	0.158269	22154/57296/66734/67951/12015/66925/26442/13063/14828/14775/66413/67273/21937/26419/21353/19184/19353/18033/68194/16440/22422/70316/16973/16193/68342/227613	26
mmu04721	Organismal Systems	Nervous system	mmu04721	Synaptic vesicle cycle - Mus musculus (house mouse)	7/341	77/9784	0.0175112	0.179339	0.158269	66144/12757/11972/71770/67300/74325/11773	7
mmu04621	Organismal Systems	Immune system	mmu04621	NOD-like receptor signaling pathway - Mus musculus (house mouse)	14/341	216/9784	0.018905	0.18716	0.16517	66734/56338/26419/67955/21353/18033/22166/59079/16440/11793/67526/22051/16193/15976	14
mmu05231	Human Diseases	Cancer: overview	mmu05231	Choline metabolism in cancer - Mus musculus (house mouse)	8/341	98/9784	0.0208169	0.195984	0.172957	19730/50784/26419/13026/19353/67916/15251/19744	8
mmu04814	Cellular Processes	Cell motility	mmu04814	Motor proteins - Mus musculus (house mouse)	13/341	198/9784	0.0211161	0.195984	0.172957	22154/11465/17904/67951/59069/16561/22003/67938/11475/71602/17913/22004/227613	13
mmu04668	Environmental Information Processing	Signal transduction	mmu04668	TNF signaling pathway - Mus musculus (house mouse)	9/341	118/9784	0.0219264	0.197337	0.174152	74256/12913/21937/26419/13650/18033/12915/16449/16193	9
mmu03020	Genetic Information Processing	Transcription	mmu03020	RNA polymerase - Mus musculus (house mouse)	4/341	32/9784	0.024147	0.209891	0.185231	67065/69870/20018/69241	4
mmu04932	Human Diseases	Endocrine and metabolic disease	mmu04932	Non-alcoholic fatty liver disease - Mus musculus (house mouse)	11/341	162/9784	0.026143	0.209891	0.185231	66925/13063/67273/21937/26419/19353/18033/68194/70316/16193/68342	11
mmu01200	Metabolism	Global and overview maps	mmu01200	Carbon metabolism - Mus musculus (house mouse)	9/341	122/9784	0.026542	0.209891	0.185231	13806/66925/11674/11532/110446/107272/269951/14194/18648	9
mmu05202	Human Diseases	Cancer: overview	mmu05202	Transcriptional misregulation in cancer - Mus musculus (house mouse)	14/341	226/9784	0.0266809	0.209891	0.185231	15446/67603/16480/13207/235320/16599/16909/15902/18033/20732/20471/214162/107823/16193	14
mmu04144	Cellular Processes	Transport and catabolism	mmu04144	Endocytosis - Mus musculus (house mouse)	16/341	270/9784	0.0268547	0.209891	0.185231	259300/93742/12757/11867/54673/76709/68953/71770/98878/67300/19334/74325/11773/19158/19326/11844	16
mmu05208	Human Diseases	Cancer: overview	mmu05208	Chemical carcinogenesis - reactive oxygen species - Mus musculus (house mouse)	14/341	229/9784	0.0294199	0.224044	0.197721	14873/56484/12015/13107/66925/67273/26419/19353/18033/68194/15251/70316/56615/68342	14
mmu00100	Metabolism	Lipid metabolism	mmu00100	Steroid biosynthesis - Mus musculus (house mouse)	3/341	20/9784	0.0308173	0.228819	0.201935	20775/66234/13121	3
mmu04140	Cellular Processes	Transport and catabolism	mmu04140	Autophagy - animal - Mus musculus (house mouse)	11/341	167/9784	0.0317239	0.229805	0.202805	66734/54170/12015/54673/26419/19053/21353/11793/15251/19744/67526	11
mmu05211	Human Diseases	Cancer: specific types	mmu05211	Renal cell carcinoma - Mus musculus (house mouse)	6/341	70/9784	0.0347282	0.245578	0.216725	12015/19353/15251/67923/21802/14194	6
mmu05145	Human Diseases	Infectious disease: parasitic	mmu05145	Toxoplasmosis - Mus musculus (house mouse)	8/341	109/9784	0.0363265	0.250906	0.221427	16782/12015/16403/13063/21937/26419/18033/16155	8
mmu04211	Organismal Systems	Aging	mmu04211	Longevity regulating pathway - Mus musculus (house mouse)	7/341	90/9784	0.0372539	0.251068	0.22157	56484/12913/18033/12915/110147/11793/19744	7
mmu04350	Environmental Information Processing	Signal transduction	mmu04350	TGF-beta signaling pathway - Mus musculus (house mouse)	8/341	110/9784	0.0380406	0.251068	0.22157	268977/15901/17965/15902/20482/19053/21781/18007	8
mmu04622	Organismal Systems	Immune system	mmu04622	RIG-I-like receptor signaling pathway - Mus musculus (house mouse)	6/341	73/9784	0.0413967	0.267279	0.235876	74256/26419/21353/18033/11793/67526	6
mmu04666	Organismal Systems	Immune system	mmu04666	Fc gamma R-mediated phagocytosis - Mus musculus (house mouse)	7/341	94/9784	0.0454567	0.287248	0.253499	11867/76709/12631/50784/22323/19353/67916	7
mmu05212	Human Diseases	Cancer: specific types	mmu05212	Pancreatic cancer - Mus musculus (house mouse)	6/341	76/9784	0.0488222	0.302087	0.266595	12015/19730/26419/19353/18033/21802	6
mmu05133	Human Diseases	Infectious disease: bacterial	mmu05133	Pertussis - Mus musculus (house mouse)	6/341	77/9784	0.0514682	0.31196	0.275308	16402/12258/12631/26419/18033/16193	6
mmu04216	Cellular Processes	Cell growth and death	mmu04216	Ferroptosis - Mus musculus (house mouse)	4/341	41/9784	0.0534054	0.312846	0.276089	66734/625249/11793/27057	4
mmu03013	Genetic Information Processing	Translation	mmu03013	Nucleocytoplasmic transport - Mus musculus (house mouse)	8/341	118/9784	0.053721	0.312846	0.276089	69482/68134/386612/108989/170930/19384/226747/107939	8
mmu04910	Organismal Systems	Endocrine system	mmu04910	Insulin signaling pathway - Mus musculus (house mouse)	9/341	140/9784	0.055832	0.313439	0.276613	12015/19087/26419/19045/20528/106628/19744/19084/14252	9
mmu04670	Organismal Systems	Immune system	mmu04670	Leukocyte transendothelial migration - Mus musculus (house mouse)	8/341	119/9784	0.0559335	0.313439	0.276613	11465/60595/22330/67938/22323/19353/17698/12737	8
mmu00190	Metabolism	Energy metabolism	mmu00190	Oxidative phosphorylation - Mus musculus (house mouse)	9/341	141/9784	0.0579023	0.318463	0.281046	66144/66925/13063/67273/11972/68194/67895/70316/68342	9
mmu04961	Organismal Systems	Excretory system	mmu04961	Endocrine and other factor-regulated calcium reabsorption - Mus musculus (house mouse)	5/341	61/9784	0.0607651	0.328132	0.289579	12757/71770/67300/74325/11773	5
mmu00620	Metabolism	Carbohydrate metabolism	mmu00620	Pyruvate metabolism - Mus musculus (house mouse)	4/341	44/9784	0.0660954	0.350542	0.309356	11529/11532/110446/14194	4
mmu03015	Genetic Information Processing	Translation	mmu03015	mRNA surveillance pathway - Mus musculus (house mouse)	7/341	104/9784	0.0707322	0.367195	0.324053	18458/225363/19053/19045/68134/18789/54196	7
mmu00310	Metabolism	Amino acid metabolism	mmu00310	Lysine degradation - Mus musculus (house mouse)	5/341	64/9784	0.0717081	0.367195	0.324053	226830/110147/214162/110446/107823	5
mmu04540	Cellular Processes	Cellular community - eukaryotes	mmu04540	Gap junction - Mus musculus (house mouse)	6/341	86/9784	0.0791733	0.385061	0.33982	22154/67951/21872/14609/16440/227613	6
mmu03050	Genetic Information Processing	Folding, sorting and degradation	mmu03050	Proteasome - Mus musculus (house mouse)	4/341	47/9784	0.0802079	0.385061	0.33982	57296/26442/66413/19184	4
mmu05146	Human Diseases	Infectious disease: parasitic	mmu05146	Amoebiasis - Mus musculus (house mouse)	7/341	108/9784	0.0827908	0.385061	0.33982	16782/12826/60595/22330/18033/12827/16193	7
mmu00010	Metabolism	Carbohydrate metabolism	mmu00010	Glycolysis / Gluconeogenesis - Mus musculus (house mouse)	5/341	67/9784	0.0836586	0.385061	0.33982	11529/13806/11674/11532/18648	5
mmu04926	Organismal Systems	Endocrine system	mmu04926	Relaxin signaling pathway - Mus musculus (house mouse)	8/341	130/9784	0.0840939	0.385061	0.33982	12826/12913/11475/26419/18033/12827/12915/14707	8
mmu00565	Metabolism	Lipid metabolism	mmu00565	Ether lipid metabolism - Mus musculus (house mouse)	4/341	48/9784	0.0852186	0.385061	0.33982	18475/18472/50784/67916	4
mmu05210	Human Diseases	Cancer: specific types	mmu05210	Colorectal cancer - Mus musculus (house mouse)	6/341	88/9784	0.0862788	0.385061	0.33982	12015/13063/19730/26419/19353/21802	6
mmu04931	Human Diseases	Endocrine and metabolic disease	mmu04931	Insulin resistance - Mus musculus (house mouse)	7/341	110/9784	0.0892375	0.385061	0.33982	12913/21937/26419/19045/18033/20528/16193	7
mmu04120	Genetic Information Processing	Folding, sorting and degradation	mmu04120	Ubiquitin mediated proteolysis - Mus musculus (house mouse)	9/341	154/9784	0.089332	0.385061	0.33982	22209/22210/56424/22194/93765/59008/67923/231380/70790	9
mmu05166	Human Diseases	Infectious disease: viral	mmu05166	Human T-cell leukemia virus 1 infection - Mus musculus (house mouse)	13/341	247/9784	0.0911032	0.385061	0.33982	20807/12913/21937/26419/18033/12915/21894/59008/12445/71810/19384/16193/70461	13
mmu04261	Organismal Systems	Circulatory system	mmu04261	Adrenergic signaling in cardiomyocytes - Mus musculus (house mouse)	9/341	156/9784	0.0949182	0.385061	0.33982	59069/12913/12293/22003/19053/19045/11607/12915/22004	9
mmu04915	Organismal Systems	Endocrine system	mmu04915	Estrogen signaling pathway - Mus musculus (house mouse)	8/341	134/9784	0.0960824	0.385061	0.33982	16665/16667/12913/16440/12915/21802/15200/16664	8
mmu05221	Human Diseases	Cancer: specific types	mmu05221	Acute myeloid leukemia - Mus musculus (house mouse)	5/341	70/9784	0.096593	0.385061	0.33982	67603/16480/12015/235320/18033	5
mmu00020	Metabolism	Carbohydrate metabolism	mmu00020	Citrate cycle (TCA cycle) - Mus musculus (house mouse)	3/341	32/9784	0.0991239	0.385061	0.33982	66925/269951/14194	3
mmu00512	Metabolism	Glycan biosynthesis and metabolism	mmu00512	Mucin type O-glycan biosynthesis - Mus musculus (house mouse)	3/341	32/9784	0.0991239	0.385061	0.33982	231050/20442/14425	3
mmu04136	Cellular Processes	Transport and catabolism	mmu04136	Autophagy - other - Mus musculus (house mouse)	3/341	32/9784	0.0991239	0.385061	0.33982	19053/11793/67526	3
mmu04215	Cellular Processes	Cell growth and death	mmu04215	Apoptosis - multiple species - Mus musculus (house mouse)	3/341	32/9784	0.0991239	0.385061	0.33982	13063/21937/26419	3
mmu04142	Cellular Processes	Transport and catabolism	mmu04142	Lysosome - Mus musculus (house mouse)	8/341	135/9784	0.0992243	0.385061	0.33982	12757/13032/11972/67300/12512/74325/64138/11774	8
mmu05203	Human Diseases	Cancer: overview	mmu05203	Viral carcinogenesis - Mus musculus (house mouse)	12/341	228/9784	0.101707	0.385061	0.33982	60595/20807/12015/12913/14884/11972/19353/18033/22629/12915/22628/12445	12
mmu04380	Organismal Systems	Development and regeneration	mmu04380	Osteoclast differentiation - Mus musculus (house mouse)	8/341	136/9784	0.102424	0.385061	0.33982	14200/74256/21937/26419/19353/18033/16440/15976	8
mmu05135	Human Diseases	Infectious disease: bacterial	mmu05135	Yersinia infection - Mus musculus (house mouse)	8/341	136/9784	0.102424	0.385061	0.33982	11465/16402/11867/76709/26419/19353/18033/16193	8
mmu04927	Organismal Systems	Endocrine system	mmu04927	Cortisol synthesis and secretion - Mus musculus (house mouse)	5/341	72/9784	0.105747	0.392584	0.346459	12913/11607/16440/12915/15370	5
mmu00480	Metabolism	Metabolism of other amino acids	mmu00480	Glutathione metabolism - Mus musculus (house mouse)	5/341	73/9784	0.110478	0.405087	0.357493	14873/625249/14775/269951/56615	5
mmu04710	Organismal Systems	Environmental adaptation	mmu04710	Circadian rhythm - Mus musculus (house mouse)	3/341	34/9784	0.113799	0.412176	0.363749	18030/12952/353187	3
mmu04918	Organismal Systems	Endocrine system	mmu04918	Thyroid hormone synthesis - Mus musculus (house mouse)	5/341	74/9784	0.115311	0.412618	0.364139	12913/14828/14775/16440/12915	5
mmu05017	Human Diseases	Neurodegenerative disease	mmu05017	Spinocerebellar ataxia - Mus musculus (house mouse)	8/341	141/9784	0.119272	0.42171	0.372163	57296/26442/80912/13063/66413/26419/19184/16440	8
mmu00270	Metabolism	Amino acid metabolism	mmu00270	Cysteine and methionine metabolism - Mus musculus (house mouse)	4/341	55/9784	0.124297	0.427654	0.377409	12583/67873/107272/108645	4
mmu00600	Metabolism	Lipid metabolism	mmu00600	Sphingolipid metabolism - Mus musculus (house mouse)	4/341	55/9784	0.124297	0.427654	0.377409	50784/20397/56386/67916	4
mmu00980	Metabolism	Xenobiotics biodegradation and metabolism	mmu00980	Metabolism of xenobiotics by cytochrome P450 - Mus musculus (house mouse)	5/341	76/9784	0.125273	0.427654	0.377409	11529/14873/13107/11532/56615	5
mmu05160	Human Diseases	Infectious disease: viral	mmu05160	Hepatitis C - Mus musculus (house mouse)	9/341	167/9784	0.12917	0.432274	0.381486	12015/13063/21937/19053/18033/22629/22628/12737/15976	9
mmu04722	Organismal Systems	Nervous system	mmu04722	Neurotrophin signaling pathway - Mus musculus (house mouse)	7/341	121/9784	0.129537	0.432274	0.381486	192662/56484/12015/26419/19353/18033/12070	7
mmu05162	Human Diseases	Infectious disease: viral	mmu05162	Measles - Mus musculus (house mouse)	8/341	145/9784	0.133748	0.44137	0.389513	12015/13063/26419/18033/17698/12445/16193/15976	8
mmu05215	Human Diseases	Cancer: specific types	mmu05215	Prostate cancer - Mus musculus (house mouse)	6/341	100/9784	0.135838	0.44224	0.390281	14182/12015/12913/18033/20732/21802	6
mmu05415	Human Diseases	Cardiovascular disease	mmu05415	Diabetic cardiomyopathy - Mus musculus (house mouse)	11/341	217/9784	0.13699	0.44224	0.390281	66925/67273/26419/19045/19353/18033/20528/68194/11607/70316/68342	11
mmu00670	Metabolism	Metabolism of cofactors and vitamins	mmu00670	One carbon pool by folate - Mus musculus (house mouse)	2/341	19/9784	0.140536	0.448807	0.396076	17768/100039707	2
mmu01521	Human Diseases	Drug resistance: antineoplastic	mmu01521	EGFR tyrosine kinase inhibitor resistance - Mus musculus (house mouse)	5/341	80/9784	0.146328	0.462333	0.408014	56484/12015/21802/211323/16193	5
mmu05164	Human Diseases	Infectious disease: viral	mmu05164	Influenza A - Mus musculus (house mouse)	9/341	174/9784	0.153959	0.468311	0.413289	11465/13063/21937/18033/19326/12445/16193/54196/15976	9
mmu04152	Environmental Information Processing	Signal transduction	mmu04152	AMPK signaling pathway - Mus musculus (house mouse)	7/341	127/9784	0.154786	0.468311	0.413289	15357/56484/12913/19053/20528/19326/19744	7
mmu05167	Human Diseases	Infectious disease: viral	mmu05167	Kaposi sarcoma-associated herpesvirus infection - Mus musculus (house mouse)	11/341	223/9784	0.155996	0.468311	0.413289	66734/13063/21937/26419/19353/18033/16440/14707/15251/16193/15976	11
mmu05134	Human Diseases	Infectious disease: bacterial	mmu05134	Legionellosis - Mus musculus (house mouse)	4/341	60/9784	0.156058	0.468311	0.413289	20224/13063/18033/16193	4
mmu04623	Organismal Systems	Immune system	mmu04623	Cytosolic DNA-sensing pathway - Mus musculus (house mouse)	5/341	82/9784	0.157388	0.468311	0.413289	67065/69870/18033/20018/16193	5
mmu04141	Genetic Information Processing	Folding, sorting and degradation	mmu04141	Protein processing in endoplasmic reticulum - Mus musculus (house mouse)	9/341	175/9784	0.15768	0.468311	0.413289	20224/77371/56812/14828/26419/56424/216197/12915/67397	9
mmu04010	Environmental Information Processing	Signal transduction	mmu04010	MAPK signaling pathway - Mus musculus (house mouse)	14/341	299/9784	0.161017	0.472042	0.416581	192176/14182/67603/20807/12293/21937/26419/19353/18033/15370/235584/21802/65964/16180	14
mmu00350	Metabolism	Amino acid metabolism	mmu00350	Tyrosine metabolism - Mus musculus (house mouse)	3/341	40/9784	0.162115	0.472042	0.416581	11529/11532/14874	3
mmu00220	Metabolism	Amino acid metabolism	mmu00220	Arginine biosynthesis - Mus musculus (house mouse)	2/341	21/9784	0.165113	0.476104	0.420166	11898/14645	2
mmu04012	Environmental Information Processing	Signal transduction	mmu04012	ErbB signaling pathway - Mus musculus (house mouse)	5/341	84/9784	0.16878	0.481997	0.425367	12015/26419/21802/211323/15200	5
mmu05169	Human Diseases	Infectious disease: viral	mmu05169	Epstein-Barr virus infection - Mus musculus (house mouse)	11/341	228/9784	0.172805	0.485687	0.428624	57296/15205/13063/66413/26419/19184/19353/18033/12445/16193/15976	11
mmu04974	Organismal Systems	Digestive system	mmu04974	Protein digestion and absorption - Mus musculus (house mouse)	6/341	108/9784	0.174893	0.485687	0.428624	16534/12826/107581/12822/12827/12821	6
mmu04330	Environmental Information Processing	Signal transduction	mmu04330	Notch signaling pathway - Mus musculus (house mouse)	4/341	63/9784	0.176422	0.485687	0.428624	15205/59287/18128/16449	4
mmu05163	Human Diseases	Infectious disease: viral	mmu05163	Human cytomegalovirus infection - Mus musculus (house mouse)	12/341	254/9784	0.176614	0.485687	0.428624	12913/13063/21937/19353/18033/16440/12915/19218/14707/19744/16155/16193	12
mmu03060	Genetic Information Processing	Folding, sorting and degradation	mmu03060	Protein export - Mus musculus (house mouse)	3/341	42/9784	0.179407	0.488844	0.431409	14828/56529/67604	3
mmu04975	Organismal Systems	Digestive system	mmu04975	Fat digestion and absorption - Mus musculus (house mouse)	3/341	43/9784	0.188235	0.505624	0.446218	50784/67916/110446	3
mmu04145	Cellular Processes	Transport and catabolism	mmu04145	Phagosome - Mus musculus (house mouse)	9/341	183/9784	0.188971	0.505624	0.446218	22154/66144/11465/22319/16402/67951/11972/19353/227613	9
mmu04728	Organismal Systems	Nervous system	mmu04728	Dopaminergic synapse - Mus musculus (house mouse)	7/341	136/9784	0.196492	0.517367	0.456581	12913/26419/19053/19045/16440/12915/14707	7
mmu04962	Organismal Systems	Excretory system	mmu04962	Vasopressin-regulated water reabsorption - Mus musculus (house mouse)	3/341	44/9784	0.197172	0.517367	0.456581	192662/12913/19326	3
mmu00590	Metabolism	Lipid metabolism	mmu00590	Arachidonic acid metabolism - Mus musculus (house mouse)	5/341	89/9784	0.198585	0.517367	0.456581	15446/625249/56351/64292/13110	5
mmu00534	Metabolism	Glycan biosynthesis and metabolism	mmu00534	Glycosaminoglycan biosynthesis - heparan sulfate / heparin - Mus musculus (house mouse)	2/341	24/9784	0.203176	0.521055	0.459836	14043/15476	2
mmu04934	Human Diseases	Endocrine and metabolic disease	mmu04934	Cushing syndrome - Mus musculus (house mouse)	8/341	162/9784	0.204287	0.521055	0.459836	12913/11607/16440/12915/15370/22422/214162/14194	8
mmu04148	NA	NA	mmu04148	Efferocytosis - Mus musculus (house mouse)	8/341	163/9784	0.208842	0.521055	0.459836	12215/20501/19353/16971/235584/17304/15251/12484	8
mmu04371	Environmental Information Processing	Signal transduction	mmu04371	Apelin signaling pathway - Mus musculus (house mouse)	7/341	139/9784	0.211301	0.521055	0.459836	66734/11475/11607/16440/14707/16449/16598	7
mmu05161	Human Diseases	Infectious disease: viral	mmu05161	Hepatitis B - Mus musculus (house mouse)	8/341	164/9784	0.213437	0.521055	0.459836	15530/12015/12913/13063/26419/18033/12915/16193	8
mmu04015	Environmental Information Processing	Signal transduction	mmu04015	Rap1 signaling pathway - Mus musculus (house mouse)	10/341	214/9784	0.213718	0.521055	0.459836	18643/14182/11465/15901/93742/19730/22323/19353/74206/21894	10
mmu03040	Genetic Information Processing	Transcription	mmu03040	Spliceosome - Mus musculus (house mouse)	12/341	265/9784	0.214694	0.521055	0.459836	13207/14105/20638/66585/108121/66373/54633/319322/68981/13204/66055/101943	12
mmu04066	Environmental Information Processing	Signal transduction	mmu04066	HIF-1 signaling pathway - Mus musculus (house mouse)	6/341	116/9784	0.217945	0.521055	0.459836	13806/11674/18033/15251/67923/16193	6
mmu04928	Organismal Systems	Endocrine system	mmu04928	Parathyroid hormone synthesis, secretion and action - Mus musculus (house mouse)	6/341	116/9784	0.217945	0.521055	0.459836	14182/12913/16440/12915/16973/15200	6
mmu05230	Human Diseases	Cancer: overview	mmu05230	Central carbon metabolism in cancer - Mus musculus (house mouse)	4/341	69/9784	0.219562	0.521055	0.459836	14182/15251/269951/18648	4
mmu04936	Human Diseases	Endocrine and metabolic disease	mmu04936	Alcoholic liver disease - Mus musculus (house mouse)	7/341	141/9784	0.221398	0.521055	0.459836	11529/56484/21937/26419/11532/18033/16193	7
mmu01522	Human Diseases	Drug resistance: antineoplastic	mmu01522	Endocrine resistance - Mus musculus (house mouse)	5/341	93/9784	0.223627	0.521055	0.459836	12015/18128/26419/16449/15200	5
mmu04657	Organismal Systems	Immune system	mmu04657	IL-17 signaling pathway - Mus musculus (house mouse)	5/341	93/9784	0.223627	0.521055	0.459836	26419/20202/18033/59008/16193	5
mmu05417	Human Diseases	Cardiovascular disease	mmu05417	Lipid and atherosclerosis - Mus musculus (house mouse)	10/341	217/9784	0.225922	0.521055	0.459836	12015/13063/14828/21937/26419/21353/19353/18033/16193/13110	10
mmu04640	Organismal Systems	Immune system	mmu04640	Hematopoietic cell lineage - Mus musculus (house mouse)	5/341	94/9784	0.230032	0.521055	0.459836	16402/16400/16403/16193/12484	5
mmu05416	Human Diseases	Cardiovascular disease	mmu05416	Viral myocarditis - Mus musculus (house mouse)	5/341	94/9784	0.230032	0.521055	0.459836	11465/13063/230861/19353/20650	5
mmu04930	Human Diseases	Endocrine and metabolic disease	mmu04930	Type II diabetes mellitus - Mus musculus (house mouse)	3/341	48/9784	0.233842	0.521055	0.459836	378435/26419/20528	3
mmu05030	Human Diseases	Substance dependence	mmu05030	Cocaine addiction - Mus musculus (house mouse)	3/341	48/9784	0.233842	0.521055	0.459836	12913/18033/12915	3
mmu04392	Environmental Information Processing	Signal transduction	mmu04392	Hippo signaling pathway - multiple species - Mus musculus (house mouse)	2/341	27/9784	0.242082	0.521055	0.459836	56289/319710	2
mmu04950	Human Diseases	Endocrine and metabolic disease	mmu04950	Maturity onset diabetes of the young - Mus musculus (house mouse)	2/341	27/9784	0.242082	0.521055	0.459836	15205/378435	2
mmu04966	Organismal Systems	Excretory system	mmu04966	Collecting duct acid secretion - Mus musculus (house mouse)	2/341	27/9784	0.242082	0.521055	0.459836	66144/11972	2
mmu00982	Metabolism	Xenobiotics biodegradation and metabolism	mmu00982	Drug metabolism - cytochrome P450 - Mus musculus (house mouse)	4/341	72/9784	0.242107	0.521055	0.459836	11529/14873/11532/56615	4
mmu04920	Organismal Systems	Endocrine system	mmu04920	Adipocytokine signaling pathway - Mus musculus (house mouse)	4/341	72/9784	0.242107	0.521055	0.459836	21937/26419/18033/20528	4
mmu05223	Human Diseases	Cancer: specific types	mmu05223	Non-small cell lung cancer - Mus musculus (house mouse)	4/341	72/9784	0.242107	0.521055	0.459836	56484/56289/12015/21802	4
mmu04022	Environmental Information Processing	Signal transduction	mmu04022	cGMP-PKG signaling pathway - Mus musculus (house mouse)	8/341	172/9784	0.251507	0.537393	0.474254	20807/12015/12913/22323/19045/11607/16440/12915	8
mmu04114	Cellular Processes	Cell growth and death	mmu04114	Oocyte meiosis - Mus musculus (house mouse)	6/341	123/9784	0.258227	0.547809	0.483447	19053/19045/22629/16440/22628/59008	6
mmu01523	Human Diseases	Drug resistance: antineoplastic	mmu01523	Antifolate resistance - Mus musculus (house mouse)	2/341	29/9784	0.268208	0.558033	0.492469	18033/16193	2
mmu03008	Genetic Information Processing	Translation	mmu03008	Ribosome biogenesis in eukaryotes - Mus musculus (house mouse)	6/341	125/9784	0.270092	0.558033	0.492469	71340/16418/52530/68147/19384/21771	6
mmu00071	Metabolism	Lipid metabolism	mmu00071	Fatty acid degradation - Mus musculus (house mouse)	3/341	52/9784	0.271593	0.558033	0.492469	11529/11532/110446	3
mmu03272	NA	NA	mmu03272	Virion - Hepatitis viruses - Mus musculus (house mouse)	3/341	52/9784	0.271593	0.558033	0.492469	15530/12512/12737	3
mmu04071	Environmental Information Processing	Signal transduction	mmu04071	Sphingolipid signaling pathway - Mus musculus (house mouse)	6/341	126/9784	0.276076	0.558033	0.492469	20397/21937/26419/19053/19353/18033	6
mmu04611	Organismal Systems	Immune system	mmu04611	Platelet activation - Mus musculus (house mouse)	6/341	126/9784	0.276076	0.558033	0.492469	11465/67938/22323/19045/16440/21894	6
mmu04137	Cellular Processes	Transport and catabolism	mmu04137	Mitophagy - animal - Mus musculus (house mouse)	5/341	101/9784	0.276198	0.558033	0.492469	66734/56484/26419/68350/15251	5
mmu04723	Organismal Systems	Nervous system	mmu04723	Retrograde endocannabinoid signaling - Mus musculus (house mouse)	7/341	153/9784	0.285134	0.572195	0.504968	67273/26419/68194/16440/14707/70316/68342	7
mmu04925	Organismal Systems	Endocrine system	mmu04925	Aldosterone synthesis and secretion - Mus musculus (house mouse)	5/341	103/9784	0.289736	0.573435	0.506062	12913/11607/16440/12915/15370	5
mmu05142	Human Diseases	Infectious disease: parasitic	mmu05142	Chagas disease - Mus musculus (house mouse)	5/341	103/9784	0.289736	0.573435	0.506062	21937/26419/19053/18033/16193	5
mmu05152	Human Diseases	Infectious disease: bacterial	mmu05152	Tuberculosis - Mus musculus (house mouse)	8/341	180/9784	0.291544	0.573435	0.506062	12015/13063/21937/26419/11972/18033/16155/16193	8
mmu04620	Organismal Systems	Immune system	mmu04620	Toll-like receptor signaling pathway - Mus musculus (house mouse)	5/341	104/9784	0.29655	0.579444	0.511364	26419/19353/18033/16193/15976	5
mmu03266	Genetic Information Processing	Information processing in viruses	mmu03266	Virion - Herpesvirus - Mus musculus (house mouse)	1/341	9784-10-01	0.298765	0.579957	0.511817	16402	1
mmu04659	Organismal Systems	Immune system	mmu04659	Th17 cell differentiation - Mus musculus (house mouse)	5/341	105/9784	0.303391	0.585111	0.516366	26419/18033/15251/16193/16180	5
mmu04110	Cellular Processes	Cell growth and death	mmu04110	Cell cycle - Mus musculus (house mouse)	7/341	157/9784	0.307324	0.585116	0.516371	19053/21781/22629/22628/59008/12445/56452	7
mmu00630	Metabolism	Carbohydrate metabolism	mmu00630	Glyoxylate and dicarboxylate metabolism - Mus musculus (house mouse)	2/341	32/9784	0.307334	0.585116	0.516371	14645/110446	2
mmu01524	Human Diseases	Drug resistance: antineoplastic	mmu01524	Platinum drug resistance - Mus musculus (house mouse)	4/341	81/9784	0.31227	0.588222	0.519111	14873/12015/13063/56615	4
mmu04150	Environmental Information Processing	Signal transduction	mmu04150	mTOR signaling pathway - Mus musculus (house mouse)	7/341	158/9784	0.312926	0.588222	0.519111	66144/54170/21937/22422/216742/19744/16973	7
mmu04068	Environmental Information Processing	Signal transduction	mmu04068	FoxO signaling pathway - Mus musculus (house mouse)	6/341	133/9784	0.318728	0.594557	0.524702	56484/26419/20528/67526/16193/16598	6
mmu04130	Genetic Information Processing	Folding, sorting and degradation	mmu04130	SNARE interactions in vesicular transport - Mus musculus (house mouse)	2/341	33/9784	0.3203	0.594557	0.524702	22319/74732	2
mmu03018	Genetic Information Processing	Folding, sorting and degradation	mmu03018	RNA degradation - Mus musculus (house mouse)	4/341	83/9784	0.32817	0.603528	0.532619	13806/18458/72587/66373	4
mmu05213	Human Diseases	Cancer: specific types	mmu05213	Endometrial cancer - Mus musculus (house mouse)	3/341	58/9784	0.329197	0.603528	0.532619	56484/12015/16202	3
mmu05170	Human Diseases	Infectious disease: viral	mmu05170	Human immunodeficiency virus 1 infection - Mus musculus (house mouse)	10/341	241/9784	0.331568	0.604145	0.533163	12015/13063/12631/21937/26419/19353/18033/16440/14707/67923	10
mmu04625	Organismal Systems	Immune system	mmu04625	C-type lectin receptor signaling pathway - Mus musculus (house mouse)	5/341	112/9784	0.35181	0.633779	0.559316	74256/26419/18033/16440/16193	5
mmu04911	Organismal Systems	Endocrine system	mmu04911	Insulin secretion - Mus musculus (house mouse)	4/341	86/9784	0.352099	0.633779	0.559316	16534/12913/16440/12915	4
mmu03083	Genetic Information Processing	Chromosome	mmu03083	Polycomb repressive complex - Mus musculus (house mouse)	4/341	87/9784	0.360083	0.644244	0.568551	494448/56353/21781/67057	4
mmu04550	Cellular Processes	Cellular community - eukaryotes	mmu04550	Signaling pathways regulating pluripotency of stem cells - Mus musculus (house mouse)	6/341	140/9784	0.362287	0.644307	0.568607	14182/15901/20674/15902/20482/22422	6
mmu04658	Organismal Systems	Immune system	mmu04658	Th1 and Th2 cell differentiation - Mus musculus (house mouse)	4/341	88/9784	0.368063	0.650684	0.574234	18128/26419/18033/16449	4
mmu04614	Organismal Systems	Endocrine system	mmu04614	Renin-angiotensin system - Mus musculus (house mouse)	2/341	37/9784	0.371456	0.652795	0.576097	11607/70495	2
mmu04260	Organismal Systems	Circulatory system	mmu04260	Cardiac muscle contraction - Mus musculus (house mouse)	4/341	89/9784	0.376039	0.656962	0.579775	59069/12293/22003/22004	4
mmu04270	Organismal Systems	Circulatory system	mmu04270	Vascular smooth muscle contraction - Mus musculus (house mouse)	6/341	144/9784	0.387356	0.672775	0.593731	109624/17904/11475/19045/11607/16440	6
mmu00533	Metabolism	Glycan biosynthesis and metabolism	mmu00533	Glycosaminoglycan biosynthesis - keratan sulfate - Mus musculus (house mouse)	1/341	14/9784	0.391636	0.676255	0.596801	20442	1
mmu00250	Metabolism	Amino acid metabolism	mmu00250	Alanine, aspartate and glutamate metabolism - Mus musculus (house mouse)	2/341	39/9784	0.396467	0.68064	0.600671	11898/14645	2
mmu05207	Human Diseases	Cancer: overview	mmu05207	Chemical carcinogenesis - receptor activation - Mus musculus (house mouse)	9/341	228/9784	0.399674	0.682202	0.602049	14873/12015/12913/18033/12915/56351/16449/12445/56615	9
mmu05224	Human Diseases	Cancer: specific types	mmu05224	Breast cancer - Mus musculus (house mouse)	6/341	147/9784	0.406161	0.68409	0.603716	15205/14182/18128/22422/16449/16973	6
mmu04919	Organismal Systems	Endocrine system	mmu04919	Thyroid hormone signaling pathway - Mus musculus (house mouse)	5/341	120/9784	0.407532	0.68409	0.603716	11465/12015/18128/15251/19744	5
mmu00260	Metabolism	Amino acid metabolism	mmu00260	Glycine, serine and threonine metabolism - Mus musculus (house mouse)	2/341	40/9784	0.408801	0.68409	0.603716	107272/18648	2
mmu05225	Human Diseases	Cancer: specific types	mmu05225	Hepatocellular carcinoma - Mus musculus (house mouse)	7/341	175/9784	0.409994	0.68409	0.603716	14873/11465/12015/22422/21802/16973/56615	7
mmu00604	Metabolism	Glycan biosynthesis and metabolism	mmu00604	Glycosphingolipid biosynthesis - ganglio series - Mus musculus (house mouse)	1/341	15/9784	0.412869	0.68504	0.604554	20442	1
mmu04072	Environmental Information Processing	Signal transduction	mmu04072	Phospholipase D signaling pathway - Mus musculus (house mouse)	6/341	149/9784	0.418676	0.687488	0.606714	19730/50784/11607/67916/19158/19744	6
mmu05219	Human Diseases	Cancer: specific types	mmu05219	Bladder cancer - Mus musculus (house mouse)	2/341	41/9784	0.421012	0.687488	0.606714	56289/15200	2
mmu04217	Cellular Processes	Cell growth and death	mmu04217	Necroptosis - Mus musculus (house mouse)	7/341	177/9784	0.421478	0.687488	0.606714	26926/74256/68953/21937/26419/14645/15976	7
mmu04061	Environmental Information Processing	Signaling molecules and interaction	mmu04061	Viral protein interaction with cytokine and cytokine receptor - Mus musculus (house mouse)	4/341	95/9784	0.423603	0.687488	0.606714	21937/12778/16155/16193	4
mmu04070	Environmental Information Processing	Signal transduction	mmu04070	Phosphatidylinositol signaling system - Mus musculus (house mouse)	4/341	96/9784	0.431456	0.693733	0.612225	16440/18704/67073/52858	4
mmu05031	Human Diseases	Substance dependence	mmu05031	Amphetamine addiction - Mus musculus (house mouse)	3/341	69/9784	0.433771	0.693733	0.612225	12913/19045/12915	3
mmu04014	Environmental Information Processing	Signal transduction	mmu04014	Ras signaling pathway - Mus musculus (house mouse)	9/341	236/9784	0.439736	0.693733	0.612225	14182/56289/12015/19730/26419/19353/18033/14707/21802	9
mmu04360	Organismal Systems	Development and regeneration	mmu04360	Axon guidance - Mus musculus (house mouse)	7/341	181/9784	0.444376	0.693733	0.612225	93742/16202/12631/67938/19353/18007/140570	7
mmu00514	Metabolism	Glycan biosynthesis and metabolism	mmu00514	Other types of O-glycan biosynthesis - Mus musculus (house mouse)	2/341	43/9784	0.445036	0.693733	0.612225	231050/14425	2
mmu04714	Organismal Systems	Environmental adaptation	mmu04714	Thermogenesis - Mus musculus (house mouse)	9/341	238/9784	0.449721	0.693733	0.612225	14182/11465/66925/12913/67273/68194/19744/70316/68342	9
mmu04218	Cellular Processes	Cell growth and death	mmu04218	Cellular senescence - Mus musculus (house mouse)	7/341	182/9784	0.450079	0.693733	0.612225	56484/19045/18033/16440/19744/12445/16193	7
mmu00450	Metabolism	Metabolism of other amino acids	mmu00450	Selenocompound metabolism - Mus musculus (house mouse)	1/341	17/9784	0.453145	0.693733	0.612225	21743	1
mmu00603	Metabolism	Glycan biosynthesis and metabolism	mmu00603	Glycosphingolipid biosynthesis - globo and isoglobo series - Mus musculus (house mouse)	1/341	17/9784	0.453145	0.693733	0.612225	20442	1
mmu00910	Metabolism	Energy metabolism	mmu00910	Nitrogen metabolism - Mus musculus (house mouse)	1/341	17/9784	0.453145	0.693733	0.612225	14645	1
mmu04980	NA	NA	mmu04980	Cobalamin transport and metabolism - Mus musculus (house mouse)	1/341	17/9784	0.453145	0.693733	0.612225	109129	1
mmu03022	Genetic Information Processing	Transcription	mmu03022	Basal transcription factors - Mus musculus (house mouse)	2/341	44/9784	0.456839	0.695802	0.614051	24075/14884	2
mmu00562	Metabolism	Carbohydrate metabolism	mmu00562	Inositol phosphate metabolism - Mus musculus (house mouse)	3/341	72/9784	0.461363	0.699106	0.616968	18704/67073/52858	3
mmu00564	Metabolism	Lipid metabolism	mmu00564	Glycerophospholipid metabolism - Mus musculus (house mouse)	4/341	101/9784	0.470239	0.708357	0.625131	50784/13026/67916/52858	4
mmu00120	Metabolism	Lipid metabolism	mmu00120	Primary bile acid biosynthesis - Mus musculus (house mouse)	1/341	18/9784	0.472238	0.708357	0.625131	20280	1
mmu04750	Organismal Systems	Sensory system	mmu04750	Inflammatory mediator regulation of TRP channels - Mus musculus (house mouse)	5/341	130/9784	0.476162	0.710653	0.627158	26419/19045/16440/13110/16180	5
mmu04917	Organismal Systems	Endocrine system	mmu04917	Prolactin signaling pathway - Mus musculus (house mouse)	3/341	74/9784	0.479433	0.711959	0.62831	56484/26419/18033	3
mmu04922	Organismal Systems	Endocrine system	mmu04922	Glucagon signaling pathway - Mus musculus (house mouse)	4/341	104/9784	0.493043	0.728526	0.642931	12913/16440/104570/18648	4
mmu04062	Organismal Systems	Immune system	mmu04062	Chemokine signaling pathway - Mus musculus (house mouse)	7/341	193/9784	0.511881	0.752618	0.664192	93742/56484/12015/19353/18033/66102/14707	7
mmu03082	Genetic Information Processing	Chromosome	mmu03082	ATP-dependent chromatin remodeling - Mus musculus (house mouse)	5/341	136/9784	0.516101	0.755084	0.666369	11465/13831/13445/407823/93762	5
mmu00532	Metabolism	Glycan biosynthesis and metabolism	mmu00532	Glycosaminoglycan biosynthesis - chondroitin sulfate / dermatan sulfate - Mus musculus (house mouse)	1/341	21/9784	0.525619	0.765239	0.675331	74241	1
mmu00430	Metabolism	Metabolism of other amino acids	mmu00430	Taurine and hypotaurine metabolism - Mus musculus (house mouse)	1/341	22/9784	0.542188	0.782985	0.690991	12583	1
mmu00380	Metabolism	Amino acid metabolism	mmu00380	Tryptophan metabolism - Mus musculus (house mouse)	2/341	52/9784	0.545717	0.782985	0.690991	21743/110446	2
mmu03460	Genetic Information Processing	Replication and repair	mmu03460	Fanconi anemia pathway - Mus musculus (house mouse)	2/341	52/9784	0.545717	0.782985	0.690991	15205/21976	2
mmu00515	Metabolism	Glycan biosynthesis and metabolism	mmu00515	Mannose type O-glycan biosynthesis - Mus musculus (house mouse)	1/341	23/9784	0.55818	0.797017	0.703375	68273	1
mmu04935	Organismal Systems	Endocrine system	mmu04935	Growth hormone synthesis, secretion and action - Mus musculus (house mouse)	4/341	117/9784	0.586465	0.833086	0.735206	12913/26419/16440/12915	4
mmu05323	Human Diseases	Immune disease	mmu05323	Rheumatoid arthritis - Mus musculus (house mouse)	3/341	87/9784	0.589051	0.833086	0.735206	66144/11972/16193	3
mmu05144	Human Diseases	Infectious disease: parasitic	mmu05144	Malaria - Mus musculus (house mouse)	2/341	57/9784	0.595898	0.838776	0.740227	16971/16193	2
mmu00563	Metabolism	Glycan biosynthesis and metabolism	mmu00563	Glycosylphosphatidylinositol (GPI)-anchor biosynthesis - Mus musculus (house mouse)	1/341	26/9784	0.60289	0.840236	0.741516	72084	1
mmu03420	Genetic Information Processing	Replication and repair	mmu03420	Nucleotide excision repair - Mus musculus (house mouse)	2/341	58/9784	0.605423	0.840236	0.741516	14884/69241	2
mmu04370	Environmental Information Processing	Signal transduction	mmu04370	VEGF signaling pathway - Mus musculus (house mouse)	2/341	58/9784	0.605423	0.840236	0.741516	12015/19353	2
mmu04912	Organismal Systems	Endocrine system	mmu04912	GnRH signaling pathway - Mus musculus (house mouse)	3/341	90/9784	0.612158	0.842347	0.743379	26419/16440/15200	3
mmu00601	Metabolism	Glycan biosynthesis and metabolism	mmu00601	Glycosphingolipid biosynthesis - lacto and neolacto series - Mus musculus (house mouse)	1/341	27/9784	0.616768	0.842347	0.743379	14538	1
mmu00650	Metabolism	Carbohydrate metabolism	mmu00650	Butanoate metabolism - Mus musculus (house mouse)	1/341	27/9784	0.616768	0.842347	0.743379	110446	1
mmu05171	Human Diseases	Infectious disease: viral	mmu05171	Coronavirus disease - COVID-19 - Mus musculus (house mouse)	11/341	334/9784	0.620414	0.842347	0.743379	19946/20103/267019/21937/26419/54217/18033/11607/15200/16193/15976	11
mmu04921	Organismal Systems	Endocrine system	mmu04921	Oxytocin signaling pathway - Mus musculus (house mouse)	5/341	153/9784	0.621339	0.842347	0.743379	11465/17904/12293/19045/16440	5
mmu04730	Organismal Systems	Nervous system	mmu04730	Long-term depression - Mus musculus (house mouse)	2/341	60/9784	0.623961	0.842347	0.743379	19053/16440	2
mmu04213	Organismal Systems	Aging	mmu04213	Longevity regulating pathway - multiple species - Mus musculus (house mouse)	2/341	61/9784	0.632975	0.85065	0.750706	56484/11793	2
mmu04610	Organismal Systems	Immune system	mmu04610	Complement and coagulation cascades - Mus musculus (house mouse)	3/341	94/9784	0.641589	0.850984	0.751001	18793/12258/14066	3
mmu01212	Metabolism	Global and overview maps	mmu01212	Fatty acid metabolism - Mus musculus (house mouse)	2/341	62/9784	0.64182	0.850984	0.751001	110446/20280	2
mmu05321	Human Diseases	Immune disease	mmu05321	Inflammatory bowel disease - Mus musculus (house mouse)	2/341	62/9784	0.64182	0.850984	0.751001	18033/16193	2
mmu00561	Metabolism	Lipid metabolism	mmu00561	Glycerolipid metabolism - Mus musculus (house mouse)	2/341	63/9784	0.650496	0.851089	0.751094	50784/67916	2
mmu03250	Genetic Information Processing	Information processing in viruses	mmu03250	Viral life cycle - HIV-1 - Mus musculus (house mouse)	2/341	63/9784	0.650496	0.851089	0.751094	17755/19384	2
mmu04929	Organismal Systems	Endocrine system	mmu04929	GnRH secretion - Mus musculus (house mouse)	2/341	63/9784	0.650496	0.851089	0.751094	16534/16440	2
mmu04024	Environmental Information Processing	Signal transduction	mmu04024	cAMP signaling pathway - Mus musculus (house mouse)	7/341	224/9784	0.66927	0.871812	0.769382	12015/12913/26419/19045/19353/18033/19218	7
mmu00970	Genetic Information Processing	Translation	mmu00970	Aminoacyl-tRNA biosynthesis - Mus musculus (house mouse)	2/341	66/9784	0.675524	0.872307	0.769819	381314/66590	2
mmu04664	Organismal Systems	Immune system	mmu04664	Fc epsilon RI signaling pathway - Mus musculus (house mouse)	2/341	66/9784	0.675524	0.872307	0.769819	26419/19353	2
mmu04720	Organismal Systems	Nervous system	mmu04720	Long-term potentiation - Mus musculus (house mouse)	2/341	67/9784	0.683537	0.878834	0.775579	19045/16440	2
mmu00030	Metabolism	Carbohydrate metabolism	mmu00030	Pentose phosphate pathway - Mus musculus (house mouse)	1/341	34/9784	0.70127	0.890073	0.785498	11674	1
mmu01040	Metabolism	Lipid metabolism	mmu01040	Biosynthesis of unsaturated fatty acids - Mus musculus (house mouse)	1/341	34/9784	0.70127	0.890073	0.785498	20280	1
mmu01210	NA	NA	mmu01210	2-Oxocarboxylic acid metabolism - Mus musculus (house mouse)	1/341	34/9784	0.70127	0.890073	0.785498	269951	1
mmu05218	Human Diseases	Cancer: specific types	mmu05218	Melanoma - Mus musculus (house mouse)	2/341	72/9784	0.7212	0.908368	0.801644	14182/12015	2
mmu00051	Metabolism	Carbohydrate metabolism	mmu00051	Fructose and mannose metabolism - Mus musculus (house mouse)	1/341	36/9784	0.721801	0.908368	0.801644	11674	1
mmu04064	Environmental Information Processing	Signal transduction	mmu04064	NF-kappa B signaling pathway - Mus musculus (house mouse)	3/341	107/9784	0.726171	0.910011	0.803093	74256/21937/18033	3
mmu04310	Environmental Information Processing	Signal transduction	mmu04310	Wnt signaling pathway - Mus musculus (house mouse)	5/341	175/9784	0.735262	0.912898	0.805641	26419/19353/22422/12445/16973	5
mmu01250	Metabolism	Global and overview maps	mmu01250	Biosynthesis of nucleotide sugars - Mus musculus (house mouse)	1/341	38/9784	0.740925	0.912898	0.805641	107652	1
mmu04115	Cellular Processes	Cell growth and death	mmu04115	p53 signaling pathway - Mus musculus (house mouse)	2/341	75/9784	0.741938	0.912898	0.805641	13063/12445	2
mmu04971	Organismal Systems	Digestive system	mmu04971	Gastric acid secretion - Mus musculus (house mouse)	2/341	75/9784	0.741938	0.912898	0.805641	11465/16440	2
mmu04924	Organismal Systems	Endocrine system	mmu04924	Renin secretion - Mus musculus (house mouse)	2/341	76/9784	0.748552	0.912898	0.805641	11607/16440	2
mmu05220	Human Diseases	Cancer: specific types	mmu05220	Chronic myeloid leukemia - Mus musculus (house mouse)	2/341	76/9784	0.748552	0.912898	0.805641	12015/18033	2
mmu05143	Human Diseases	Infectious disease: parasitic	mmu05143	African trypanosomiasis - Mus musculus (house mouse)	1/341	39/9784	0.74999	0.912898	0.805641	16193	1
mmu04725	Organismal Systems	Nervous system	mmu04725	Cholinergic synapse - Mus musculus (house mouse)	3/341	113/9784	0.759591	0.920811	0.812624	12913/16440/14707	3
mmu04724	Organismal Systems	Nervous system	mmu04724	Glutamatergic synapse - Mus musculus (house mouse)	3/341	116/9784	0.775028	0.93228	0.822745	16440/14645/14707	3
mmu03440	Genetic Information Processing	Replication and repair	mmu03440	Homologous recombination - Mus musculus (house mouse)	1/341	42/9784	0.77533	0.93228	0.822745	21976	1
mmu00760	Metabolism	Metabolism of cofactors and vitamins	mmu00760	Nicotinate and nicotinamide metabolism - Mus musculus (house mouse)	1/341	43/9784	0.783194	0.934171	0.824415	76952	1
mmu04672	Organismal Systems	Immune system	mmu04672	Intestinal immune network for IgA production - Mus musculus (house mouse)	1/341	43/9784	0.783194	0.934171	0.824415	16193	1
mmu04662	Organismal Systems	Immune system	mmu04662	B cell receptor signaling pathway - Mus musculus (house mouse)	2/341	84/9784	0.796394	0.946116	0.834956	19353/18033	2
mmu04660	Organismal Systems	Immune system	mmu04660	T cell receptor signaling pathway - Mus musculus (house mouse)	3/341	122/9784	0.803467	0.949338	0.837799	26419/19053/18033	3
mmu00860	Metabolism	Metabolism of cofactors and vitamins	mmu00860	Porphyrin metabolism - Mus musculus (house mouse)	1/341	47/9784	0.812	0.949338	0.837799	233016	1
mmu04146	Cellular Processes	Transport and catabolism	mmu04146	Peroxisome - Mus musculus (house mouse)	2/341	87/9784	0.812154	0.949338	0.837799	20280/269951	2
mmu04970	Organismal Systems	Digestive system	mmu04970	Salivary secretion - Mus musculus (house mouse)	2/341	87/9784	0.812154	0.949338	0.837799	16534/16440	2
mmu05235	Human Diseases	Cancer: overview	mmu05235	PD-L1 expression and PD-1 checkpoint pathway in cancer - Mus musculus (house mouse)	2/341	88/9784	0.817162	0.949338	0.837799	18033/15251	2
mmu03320	Organismal Systems	Endocrine system	mmu03320	PPAR signaling pathway - Mus musculus (house mouse)	2/341	89/9784	0.822049	0.949338	0.837799	16202/20280	2
mmu04727	Organismal Systems	Nervous system	mmu04727	GABAergic synapse - Mus musculus (house mouse)	2/341	90/9784	0.826819	0.949338	0.837799	14645/14707	2
mmu05204	Human Diseases	Cancer: overview	mmu05204	Chemical carcinogenesis - DNA adducts - Mus musculus (house mouse)	2/341	90/9784	0.826819	0.949338	0.837799	14873/56615	2
mmu05150	Human Diseases	Infectious disease: bacterial	mmu05150	Staphylococcus aureus infection - Mus musculus (house mouse)	3/341	128/9784	0.828831	0.949338	0.837799	16665/16667/16664	3
mmu04979	Organismal Systems	Digestive system	mmu04979	Cholesterol metabolism - Mus musculus (house mouse)	1/341	50/9784	0.83107	0.949338	0.837799	16971	1
mmu04914	Organismal Systems	Endocrine system	mmu04914	Progesterone-mediated oocyte maturation - Mus musculus (house mouse)	2/341	93/9784	0.840448	0.951879	0.840042	26419/59008	2
mmu00520	Metabolism	Carbohydrate metabolism	mmu00520	Amino sugar and nucleotide sugar metabolism - Mus musculus (house mouse)	1/341	52/9784	0.842699	0.951879	0.840042	107652	1
mmu00983	Metabolism	Xenobiotics biodegradation and metabolism	mmu00983	Drug metabolism - other enzymes - Mus musculus (house mouse)	2/341	95/9784	0.848988	0.951879	0.840042	14873/56615	2
mmu04630	Environmental Information Processing	Signal transduction	mmu04630	JAK-STAT signaling pathway - Mus musculus (house mouse)	4/341	171/9784	0.852263	0.951879	0.840042	12445/16155/16193/15976	4
mmu04726	Organismal Systems	Nervous system	mmu04726	Serotonergic synapse - Mus musculus (house mouse)	3/341	136/9784	0.858256	0.951879	0.840042	16440/14707/13110	3
mmu00591	Metabolism	Lipid metabolism	mmu00591	Linoleic acid metabolism - Mus musculus (house mouse)	1/341	55/9784	0.858663	0.951879	0.840042	13110	1
mmu00240	Metabolism	Nucleotide metabolism	mmu00240	Pyrimidine metabolism - Mus musculus (house mouse)	1/341	56/9784	0.863617	0.951879	0.840042	76952	1
mmu04713	Organismal Systems	Environmental adaptation	mmu04713	Circadian entrainment - Mus musculus (house mouse)	2/341	99/9784	0.864833	0.951879	0.840042	16440/14707	2
mmu00280	Metabolism	Amino acid metabolism	mmu00280	Valine, leucine and isoleucine degradation - Mus musculus (house mouse)	1/341	57/9784	0.868398	0.951879	0.840042	110446	1
mmu04923	Organismal Systems	Endocrine system	mmu04923	Regulation of lipolysis in adipocytes - Mus musculus (house mouse)	1/341	57/9784	0.868398	0.951879	0.840042	19218	1
mmu04916	Organismal Systems	Endocrine system	mmu04916	Melanogenesis - Mus musculus (house mouse)	2/341	100/9784	0.86855	0.951879	0.840042	12913/22422	2
mmu04514	Environmental Information Processing	Signaling molecules and interaction	mmu04514	Cell adhesion molecules - Mus musculus (house mouse)	4/341	179/9784	0.875675	0.952688	0.840756	16403/12560/18007/12737	4
mmu00830	Metabolism	Metabolism of cofactors and vitamins	mmu00830	Retinol metabolism - Mus musculus (house mouse)	2/341	102/9784	0.875703	0.952688	0.840756	11529/11532	2
mmu05332	Human Diseases	Immune disease	mmu05332	Graft-versus-host disease - Mus musculus (house mouse)	1/341	60/9784	0.88176	0.955777	0.843482	16193	1
mmu04060	Environmental Information Processing	Signaling molecules and interaction	mmu04060	Cytokine-cytokine receptor interaction - Mus musculus (house mouse)	7/341	294/9784	0.892534	0.96001	0.847218	21937/66102/12778/16155/16193/15976/16180	7
mmu05217	Human Diseases	Cancer: specific types	mmu05217	Basal cell carcinoma - Mus musculus (house mouse)	1/341	63/9784	0.893769	0.96001	0.847218	22422	1
mmu04913	Organismal Systems	Endocrine system	mmu04913	Ovarian steroidogenesis - Mus musculus (house mouse)	1/341	64/9784	0.897496	0.96001	0.847218	13110	1
mmu05226	Human Diseases	Cancer: specific types	mmu05226	Gastric cancer - Mus musculus (house mouse)	3/341	150/9784	0.899215	0.96001	0.847218	16480/22422/16973	3
mmu01240	Metabolism	Global and overview maps	mmu01240	Biosynthesis of cofactors - Mus musculus (house mouse)	3/341	152/9784	0.904107	0.96001	0.847218	17768/107272/108645	3
mmu03010	Genetic Information Processing	Translation	mmu03010	Ribosome - Mus musculus (house mouse)	6/341	265/9784	0.90506	0.96001	0.847218	19946/20103/267019/54217/50529/66419	6
mmu04972	Organismal Systems	Digestive system	mmu04972	Pancreatic secretion - Mus musculus (house mouse)	2/341	115/9784	0.914105	0.966062	0.852559	19353/16440	2
mmu05140	Human Diseases	Infectious disease: parasitic	mmu05140	Leishmaniasis - Mus musculus (house mouse)	1/341	70/9784	0.917271	0.966062	0.852559	18033	1
mmu05214	Human Diseases	Cancer: specific types	mmu05214	Glioma - Mus musculus (house mouse)	1/341	74/9784	0.928291	0.972323	0.858084	21802	1
mmu04650	Organismal Systems	Immune system	mmu04650	Natural killer cell mediated cytotoxicity - Mus musculus (house mouse)	2/341	122/9784	0.929872	0.972323	0.858084	19353/15976	2
mmu05034	Human Diseases	Substance dependence	mmu05034	Alcoholism - Mus musculus (house mouse)	4/341	207/9784	0.934151	0.972323	0.858084	12913/19045/12915/14707	4
mmu05168	Human Diseases	Infectious disease: viral	mmu05168	Herpes simplex virus 1 infection - Mus musculus (house mouse)	11/341	464/9784	0.936311	0.972323	0.858084	16402/12015/13063/21937/19045/18033/381066/434377/19744/16193/15976	11
mmu04020	Environmental Information Processing	Signal transduction	mmu04020	Calcium signaling pathway - Mus musculus (house mouse)	5/341	254/9784	0.945196	0.97548	0.86087	14182/11607/16440/19218/21802	5
mmu01232	Metabolism	Global and overview maps	mmu01232	Nucleotide metabolism - Mus musculus (house mouse)	1/341	84/9784	0.949854	0.97548	0.86087	76952	1
mmu00230	Metabolism	Nucleotide metabolism	mmu00230	Purine metabolism - Mus musculus (house mouse)	2/341	134/9784	0.950732	0.97548	0.86087	76952/67054	2
mmu04612	Organismal Systems	Immune system	mmu04612	Antigen processing and presentation - Mus musculus (house mouse)	1/341	87/9784	0.954959	0.97548	0.86087	14828	1
mmu05206	Human Diseases	Cancer: overview	mmu05206	MicroRNAs in cancer - Mus musculus (house mouse)	6/341	303/9784	0.956468	0.97548	0.86087	16402/56289/18128/22003/18033/24064	6
mmu04742	Organismal Systems	Sensory system	mmu04742	Taste transduction - Mus musculus (house mouse)	1/341	92/9784	0.962342	0.97548	0.86087	16440	1
mmu05032	Human Diseases	Substance dependence	mmu05032	Morphine addiction - Mus musculus (house mouse)	1/341	92/9784	0.962342	0.97548	0.86087	14707	1
mmu05322	Human Diseases	Immune disease	mmu05322	Systemic lupus erythematosus - Mus musculus (house mouse)	2/341	150/9784	0.969515	0.979318	0.864257	60595/20638	2
mmu04976	Organismal Systems	Digestive system	mmu04976	Bile secretion - Mus musculus (house mouse)	1/341	101/9784	0.972723	0.979318	0.864257	15357	1
mmu04613	Organismal Systems	Immune system	mmu04613	Neutrophil extracellular trap formation - Mus musculus (house mouse)	3/341	209/9784	0.978744	0.982051	0.866669	11465/19353/18033	3
mmu04080	Environmental Information Processing	Signaling molecules and interaction	mmu04080	Neuroactive ligand-receptor interaction - Mus musculus (house mouse)	2/341	390/9784	0.999988	0.999988	0.882499	11607/19218	2

## Sheet: Endothelial
	category	subcategory	ID	Description	GeneRatio	BgRatio	pvalue	p.adjust	qvalue	geneID	Count
mmu03010	Genetic Information Processing	Translation	mmu03010	Ribosome - Mus musculus (house mouse)	25/343	265/9784	6.20597e-06	0.00180594	0.0015221	67945/20090/19943/75617/68193/19951/54217/26451/67681/114641/94064/27207/19941/66480/68028/268449/67891/54127/100503670/353242/20115/67671/16898/27176/68436	25
mmu04218	Cellular Processes	Cell growth and death	mmu04218	Cellular senescence - Mus musculus (house mouse)	17/343	182/9784	0.000217489	0.0188873	0.0159188	17873/15040/11740/15257/21803/16653/23882/12444/19744/58800/14972/18708/12334/56458/12314/19045/12567	17
mmu05216	Human Diseases	Cancer: specific types	mmu05216	Thyroid cancer - Mus musculus (house mouse)	7/343	37/9784	0.000254086	0.0188873	0.0159188	17873/21416/16653/23882/12387/59069/108989	7
mmu05171	Human Diseases	Infectious disease: viral	mmu05171	Coronavirus disease - COVID-19 - Mus musculus (house mouse)	25/343	334/9784	0.000283	0.0188873	0.0159188	16195/67945/20090/19943/75617/68193/19951/54217/26451/68652/114641/27207/19941/66480/68028/268449/67891/54127/100503670/20115/67671/18708/16898/27176/68436	25
mmu04520	Cellular Processes	Cellular community - eukaryotes	mmu04520	Adherens junction - Mus musculus (house mouse)	11/343	92/9784	0.000354368	0.0188873	0.0159188	20613/21416/215449/29875/12387/12385/60595/22612/242687/19274/17356	11
mmu05166	Human Diseases	Infectious disease: viral	mmu05166	Human T-cell leukemia virus 1 infection - Mus musculus (house mouse)	20/343	247/9784	0.0004233	0.0188873	0.0159188	15040/11740/19384/21803/16653/52206/19385/20807/12444/11798/69957/14972/70549/22695/104110/16168/18708/56310/12567/69010	20
mmu04810	Cellular Processes	Cell motility	mmu04810	Regulation of actin cytoskeleton - Mus musculus (house mouse)	19/343	232/9784	0.0005101	0.0188873	0.0159188	66214/12631/56378/16653/18643/54126/71785/29875/50884/20315/60595/12928/18590/14184/18708/16400/242687/69632/19045	19
mmu04015	Environmental Information Processing	Signal transduction	mmu04015	Rap1 signaling pathway - Mus musculus (house mouse)	18/343	214/9784	0.00051924	0.0188873	0.0159188	215449/16653/18643/14679/71785/56508/12387/14254/70549/12928/18590/14184/104110/75292/18708/56044/12314/17356	18
mmu04210	Cellular Processes	Cell growth and death	mmu04210	Apoptosis - Mus musculus (house mouse)	13/343	135/9784	0.000889356	0.0287558	0.0242363	17873/16905/17210/13198/16653/23882/22142/11798/19766/13804/18708/12334/22029	13
mmu05225	Human Diseases	Cancer: specific types	mmu05225	Hepatocellular carcinoma - Mus musculus (house mouse)	15/343	175/9784	0.0012338	0.0313572	0.0264288	17873/14862/21416/93687/21803/16653/239985/18024/23882/12387/14368/18708/20416/72508/12567	15
mmu04910	Organismal Systems	Endocrine system	mmu04910	Insulin signaling pathway - Mus musculus (house mouse)	13/343	140/9784	0.00124691	0.0313572	0.0264288	108099/16653/19744/17347/12928/15275/18708/56458/12703/12314/20416/72508/19045	13
mmu05212	Human Diseases	Cancer: specific types	mmu05212	Pancreatic cancer - Mus musculus (house mouse)	9/343	76/9784	0.00129308	0.0313572	0.0264288	17873/21803/16653/23882/18708/56044/72508/19765/12567	9
mmu04510	Cellular Processes	Cellular community - eukaryotes	mmu04510	Focal adhesion - Mus musculus (house mouse)	16/343	202/9784	0.00196435	0.0425097	0.0358284	215449/71785/12444/12387/11798/14254/60595/70549/12928/18590/18708/16400/12334/20416/22793/19045	16
mmu05418	Human Diseases	Cardiovascular disease	mmu05418	Fluid shear stress and atherosclerosis - Mus musculus (house mouse)	13/343	148/9784	0.00206362	0.0425097	0.0358284	18613/14862/21824/18024/17258/12387/16598/18590/18127/16800/12168/18708/12314	13
mmu04072	Environmental Information Processing	Signal transduction	mmu04072	Phospholipase D signaling pathway - Mus musculus (house mouse)	13/343	149/9784	0.00219122	0.0425097	0.0358284	19012/16653/71785/56508/13430/19744/18590/19159/104110/19157/18708/56044/20416	13
mmu05202	Human Diseases	Cancer: overview	mmu05202	Transcriptional misregulation in cancer - Mus musculus (house mouse)	17/343	226/9784	0.00249135	0.0453115	0.0381898	17873/13198/235320/67603/13207/17187/23882/12444/14254/233908/18590/18854/21912/16599/209446/56458/22029	17
mmu04670	Organismal Systems	Immune system	mmu04670	Leukocyte transendothelial migration - Mus musculus (house mouse)	11/343	119/9784	0.00300431	0.0498027	0.0419752	18613/215449/14679/67374/56508/12387/12385/20315/60595/18708/17356	11
mmu05132	Human Diseases	Infectious disease: bacterial	mmu05132	Salmonella infection - Mus musculus (house mouse)	18/343	252/9784	0.00329789	0.0498027	0.0419752	18704/21416/56378/68652/18643/105504/22142/13430/12387/50884/16646/12363/19159/19766/27205/19157/56044/71999	18
mmu04371	Environmental Information Processing	Signal transduction	mmu04371	Apelin signaling pathway - Mus musculus (house mouse)	12/343	139/9784	0.00349123	0.0498027	0.0419752	108099/16653/14710/14679/17258/14696/16598/56208/104110/18127/12314/72508	12
mmu05163	Human Diseases	Infectious disease: viral	mmu05163	Human cytomegalovirus infection - Mus musculus (house mouse)	18/343	254/9784	0.00358658	0.0498027	0.0419752	15040/16653/14710/14679/12387/19744/20315/14696/14972/12928/104110/19766/16155/18708/12314/69632/72508/12567	18
mmu05210	Human Diseases	Cancer: specific types	mmu05210	Colorectal cancer - Mus musculus (house mouse)	9/343	88/9784	0.00359401	0.0498027	0.0419752	17873/21416/21803/16653/23882/12387/18708/56044/72508	9
mmu05213	Human Diseases	Cancer: specific types	mmu05213	Endometrial cancer - Mus musculus (house mouse)	7/343	58/9784	0.00395553	0.0523209	0.0440975	17873/21416/16653/23882/12387/12385/18708	7
mmu05214	Human Diseases	Cancer: specific types	mmu05214	Glioma - Mus musculus (house mouse)	8/343	74/9784	0.00422198	0.0534172	0.0450216	17873/16653/23882/18590/18708/12314/20416/12567	8
mmu05220	Human Diseases	Cancer: specific types	mmu05220	Chronic myeloid leukemia - Mus musculus (house mouse)	8/343	76/9784	0.00497312	0.0600737	0.0506318	17873/21803/16653/23882/12928/18708/20416/12567	8
mmu05100	Human Diseases	Infectious disease: bacterial	mmu05100	Bacterial invasion of epithelial cells - Mus musculus (house mouse)	8/343	77/9784	0.00538507	0.0600737	0.0506318	56378/13430/12387/12385/12928/18708/242687/20416	8
mmu05224	Human Diseases	Cancer: specific types	mmu05224	Breast cancer - Mus musculus (house mouse)	12/343	147/9784	0.00547706	0.0600737	0.0506318	17873/21416/93687/16653/23882/12387/14368/18708/20416/72508/18132/12567	12
mmu05222	Human Diseases	Cancer: specific types	mmu05222	Small cell lung cancer - Mus musculus (house mouse)	9/343	94/9784	0.00557385	0.0600737	0.0506318	17873/66197/17187/23882/11798/18708/16400/22029/12567	9
mmu05226	Human Diseases	Cancer: specific types	mmu05226	Gastric cancer - Mus musculus (house mouse)	12/343	150/9784	0.00642002	0.0667224	0.0562355	17873/21416/93687/21803/16653/23882/12387/12385/14368/18708/20416/72508	12
mmu05231	Human Diseases	Cancer: overview	mmu05231	Choline metabolism in cancer - Mus musculus (house mouse)	9/343	98/9784	0.00730265	0.0732783	0.0617611	19012/16653/12660/71785/19744/18590/18708/242687/72508	9
mmu05165	Human Diseases	Infectious disease: viral	mmu05165	Human papillomavirus infection - Mus musculus (house mouse)	22/343	359/9784	0.00773657	0.0750447	0.0632498	16362/15040/21416/93687/16653/27061/12444/231655/12387/19744/19164/14972/114143/14368/23962/18708/16400/56458/72508/18132/18746/12567	22
mmu03013	Genetic Information Processing	Translation	mmu03013	Nucleocytoplasmic transport - Mus musculus (house mouse)	10/343	118/9784	0.00838516	0.0787123	0.066341	19384/331401/212999/16646/238799/51796/108989/70572/74412/19386	10
mmu04010	Environmental Information Processing	Signal transduction	mmu04010	MAPK signaling pathway - Mus musculus (house mouse)	19/343	299/9784	0.0089511	0.081399	0.0686054	17873/13537/215449/21803/13198/16653/68652/67603/20807/15507/17187/71785/19042/23882/17347/14254/12928/18590/14184	19
mmu05211	Human Diseases	Cancer: specific types	mmu05211	Renal cell carcinoma - Mus musculus (house mouse)	7/343	70/9784	0.0110457	0.0945383	0.0796796	215449/21803/16653/12928/209446/18708/13819	7
mmu05221	Human Diseases	Cancer: specific types	mmu05221	Acute myeloid leukemia - Mus musculus (house mouse)	7/343	70/9784	0.0110457	0.0945383	0.0796796	21416/16653/235320/67603/18854/18708/72508	7
mmu04064	Environmental Information Processing	Signal transduction	mmu04064	NF-kappa B signaling pathway - Mus musculus (house mouse)	9/343	107/9784	0.0126678	0.103423	0.0871682	17873/217069/68652/23882/11798/20315/21929/19766/22029	9
mmu05218	Human Diseases	Cancer: specific types	mmu05218	Melanoma - Mus musculus (house mouse)	7/343	72/9784	0.0127947	0.103423	0.0871682	17873/16653/71785/23882/18590/18708/12567	7
mmu04211	Organismal Systems	Aging	mmu04211	Longevity regulating pathway - Mus musculus (house mouse)	8/343	90/9784	0.0134298	0.104227	0.0878453	108099/16653/19744/68118/104110/18708/56458/72508	8
mmu04216	Cellular Processes	Cell growth and death	mmu04216	Ferroptosis - Mus musculus (house mouse)	5/343	41/9784	0.0136795	0.104227	0.0878453	17254/19122/74244/20229/18521	5
mmu04144	Cellular Processes	Transport and catabolism	mmu04144	Endocytosis - Mus musculus (house mouse)	17/343	270/9784	0.0141697	0.104227	0.0878453	98878/15040/56378/67804/26431/20479/13430/14972/68953/66700/14184/18854/12340/19159/19157/330192/54673	17
mmu04923	Organismal Systems	Endocrine system	mmu04923	Regulation of lipolysis in adipocytes - Mus musculus (house mouse)	6/343	57/9784	0.0143267	0.104227	0.0878453	11555/14679/66853/104110/18708/23945	6
mmu04115	Cellular Processes	Cell growth and death	mmu04115	p53 signaling pathway - Mus musculus (house mouse)	7/343	75/9784	0.0157792	0.111994	0.0943916	17873/26374/23882/12444/13663/66940/12567	7
mmu04666	Organismal Systems	Immune system	mmu04666	Fc gamma R-mediated phagocytosis - Mus musculus (house mouse)	8/343	94/9784	0.0171135	0.118572	0.0999362	19012/12631/56378/13430/12928/18708/242687/72508	8
mmu04068	Environmental Information Processing	Signal transduction	mmu04068	FoxO signaling pathway - Mus musculus (house mouse)	10/343	133/9784	0.0183774	0.124368	0.104821	17873/108099/21803/16653/23882/12444/12581/16598/18708/56458	10
mmu04014	Environmental Information Processing	Signal transduction	mmu04014	Ras signaling pathway - Mus musculus (house mouse)	15/343	236/9784	0.0189902	0.125594	0.105854	241694/215449/16653/14710/71785/14254/14696/18590/14184/18708/56044/12314/20416/19765/17356	15
mmu04213	Organismal Systems	Aging	mmu04213	Longevity regulating pathway - multiple species - Mus musculus (house mouse)	6/343	61/9784	0.0195251	0.126262	0.106418	108099/16653/104110/18708/56458/72508	6
mmu01521	Human Diseases	Drug resistance: antineoplastic	mmu01521	EGFR tyrosine kinase inhibitor resistance - Mus musculus (house mouse)	7/343	80/9784	0.0218001	0.137909	0.116234	16653/71785/18590/14184/18708/20416/72508	7
mmu05215	Human Diseases	Cancer: specific types	mmu05215	Prostate cancer - Mus musculus (house mouse)	8/343	100/9784	0.0239267	0.148142	0.124858	21416/16653/71785/12387/11835/18590/18708/56458	8
mmu05203	Human Diseases	Cancer: overview	mmu05203	Viral carcinogenesis - Mus musculus (house mouse)	14/343	228/9784	0.0297352	0.180269	0.151936	16195/15040/13194/16653/19385/20807/12444/60595/14972/14884/18708/22029/18746/12567	14
mmu00220	Metabolism	Amino acid metabolism	mmu00220	Arginine biosynthesis - Mus musculus (house mouse)	3/343	21/9784	0.0355744	0.211268	0.178063	14645/18127/14661	3
mmu04926	Organismal Systems	Endocrine system	mmu04926	Relaxin signaling pathway - Mus musculus (house mouse)	9/343	130/9784	0.0389587	0.226739	0.191102	21803/16653/14710/14679/14696/104110/18127/18708/20416	9
mmu05170	Human Diseases	Infectious disease: viral	mmu05170	Human immunodeficiency virus 1 infection - Mus musculus (house mouse)	14/343	241/9784	0.0442212	0.237224	0.199939	12631/15040/13194/16653/68652/14710/14679/14696/14972/12928/19766/18708/12314/72508	14
mmu04120	Genetic Information Processing	Folding, sorting and degradation	mmu04120	Ubiquitin mediated proteolysis - Mus musculus (house mouse)	10/343	154/9784	0.0442604	0.237224	0.199939	70790/17318/13194/26374/52206/11798/69957/18854/12703/69010	10
mmu01522	Human Diseases	Drug resistance: antineoplastic	mmu01522	Endocrine resistance - Mus musculus (house mouse)	7/343	93/9784	0.0444574	0.237224	0.199939	16653/104110/18708/20416/72508/18132/12567	7
mmu04914	Organismal Systems	Endocrine system	mmu04914	Progesterone-mediated oocyte maturation - Mus musculus (house mouse)	7/343	93/9784	0.0444574	0.237224	0.199939	16653/52206/14679/69957/104110/18708/69010	7
mmu04917	Organismal Systems	Endocrine system	mmu04917	Prolactin signaling pathway - Mus musculus (house mouse)	6/343	74/9784	0.0448361	0.237224	0.199939	16362/16653/12444/18708/12703/20416	6
mmu03040	Genetic Information Processing	Transcription	mmu03040	Spliceosome - Mus musculus (house mouse)	15/343	265/9784	0.0461353	0.23963	0.201967	20227/331401/13207/108014/101943/233908/67958/231889/67959/67332/20641/67039/68011/108121/20222	15
mmu04217	Cellular Processes	Cell growth and death	mmu04217	Necroptosis - Mus musculus (house mouse)	11/343	177/9784	0.0469378	0.23963	0.201967	11740/14645/20479/11798/58800/68953/66700/21929/19766/12334/14661	11
mmu04110	Cellular Processes	Cell growth and death	mmu04110	Cell cycle - Mus musculus (house mouse)	10/343	157/9784	0.0493324	0.247255	0.208394	17873/21803/52206/23882/12444/69957/12581/17215/12567/69010	10
mmu05167	Human Diseases	Infectious disease: viral	mmu05167	Kaposi sarcoma-associated herpesvirus infection - Mus musculus (house mouse)	13/343	223/9784	0.0501307	0.247255	0.208394	16195/15040/21416/16653/14710/12387/14696/14972/22695/56208/18708/12314/12567	13
mmu05022	Human Diseases	Neurodegenerative disease	mmu05022	Pathways of neurodegeneration - multiple diseases - Mus musculus (house mouse)	24/343	481/9784	0.05117	0.248175	0.209169	11740/19122/93687/20239/13198/16653/12867/12568/22142/12387/233908/19164/20238/14368/22433/68118/269523/56208/12460/104130/19181/12334/12314/12857	24
mmu04668	Environmental Information Processing	Signal transduction	mmu04668	TNF signaling pathway - Mus musculus (house mouse)	8/343	118/9784	0.0552331	0.263489	0.222076	16362/68652/11798/16168/21929/19766/18708/22029	8
mmu04916	Organismal Systems	Endocrine system	mmu04916	Melanogenesis - Mus musculus (house mouse)	7/343	100/9784	0.0613108	0.287765	0.242537	21416/16653/14679/12387/14368/104110/12314	7
mmu04137	Cellular Processes	Transport and catabolism	mmu04137	Mitophagy - animal - Mus musculus (house mouse)	7/343	101/9784	0.0639981	0.290991	0.245256	23806/16653/12177/269523/56208/23802/209446	7
mmu04933	Human Diseases	Endocrine and metabolic disease	mmu04933	AGE-RAGE signaling pathway in diabetic complications - Mus musculus (house mouse)	7/343	101/9784	0.0639981	0.290991	0.245256	21824/21803/16653/18127/18708/56458/12567	7
mmu05217	Human Diseases	Cancer: specific types	mmu05217	Basal cell carcinoma - Mus musculus (house mouse)	5/343	63/9784	0.0693069	0.310282	0.261514	17873/21416/23882/12387/14368	5
mmu04530	Cellular Processes	Cellular community - eukaryotes	mmu04530	Tight junction - Mus musculus (house mouse)	10/343	169/9784	0.0734488	0.323842	0.272944	108099/56378/67374/22142/60595/16800/15525/21873/12567/17356	10
mmu04611	Organismal Systems	Immune system	mmu04611	Platelet activation - Mus musculus (house mouse)	8/343	126/9784	0.0749963	0.32573	0.274535	215449/14679/70549/104110/18127/18708/69632/19045	8
mmu04630	Environmental Information Processing	Signal transduction	mmu04630	JAK-STAT signaling pathway - Mus musculus (house mouse)	10/343	171/9784	0.0780804	0.334138	0.281621	16195/17210/12444/18590/16168/16155/18708/12703/16190/16880	10
mmu04022	Environmental Information Processing	Signal transduction	mmu04022	cGMP-PKG signaling pathway - Mus musculus (house mouse)	10/343	172/9784	0.0804627	0.336383	0.283513	11740/11555/20807/14679/17258/19735/104110/18127/12314/19045	10
mmu04540	Cellular Processes	Cellular community - eukaryotes	mmu04540	Gap junction - Mus musculus (house mouse)	6/343	86/9784	0.0809168	0.336383	0.283513	16653/14679/71785/22142/18590/104110	6
mmu04930	Human Diseases	Endocrine and metabolic disease	mmu04930	Type II diabetes mellitus - Mus musculus (house mouse)	4/343	48/9784	0.086638	0.355094	0.299283	15275/18708/12703/18746	4
mmu05010	Human Diseases	Neurodegenerative disease	mmu05010	Alzheimer disease - Mus musculus (house mouse)	19/343	389/9784	0.0900645	0.364011	0.306799	11740/93687/13198/16653/12867/12568/22142/12387/19164/14368/22433/68118/56208/104130/19181/18708/12334/12314/12857	19
mmu04931	Human Diseases	Endocrine and metabolic disease	mmu04931	Insulin resistance - Mus musculus (house mouse)	7/343	110/9784	0.0913609	0.364192	0.306952	108099/18127/22260/18708/56458/72508/19045	7
mmu05230	Human Diseases	Cancer: overview	mmu05230	Central carbon metabolism in cancer - Mus musculus (house mouse)	5/343	69/9784	0.0939322	0.369382	0.311326	16653/14184/15275/18708/18746	5
mmu00512	Metabolism	Glycan biosynthesis and metabolism	mmu00512	Mucin type O-glycan biosynthesis - Mus musculus (house mouse)	3/343	32/9784	0.100449	0.380115	0.320372	72297/20448/20446	3
mmu04136	Cellular Processes	Transport and catabolism	mmu04136	Autophagy - other - Mus musculus (house mouse)	3/343	32/9784	0.100449	0.380115	0.320372	74244/68118/56208	3
mmu04390	Environmental Information Processing	Signal transduction	mmu04390	Hippo signaling pathway - Mus musculus (house mouse)	9/343	158/9784	0.10344	0.380115	0.320372	21416/21803/12444/12387/12385/22601/14368/12168/19045	9
mmu04360	Organismal Systems	Development and regeneration	mmu04360	Axon guidance - Mus musculus (house mouse)	10/343	181/9784	0.103904	0.380115	0.320372	12631/16653/14679/12568/20353/20315/20358/12168/18708/69632	10
mmu05169	Human Diseases	Infectious disease: viral	mmu05169	Epstein-Barr virus infection - Mus musculus (house mouse)	12/343	228/9784	0.10499	0.380115	0.320372	17873/15040/68652/23882/12444/14972/12495/21929/19766/19181/18708/12567	12
mmu05135	Human Diseases	Infectious disease: bacterial	mmu05135	Yersinia infection - Mus musculus (house mouse)	8/343	136/9784	0.105003	0.380115	0.320372	56378/68652/54126/26431/12928/18708/242687/69632	8
mmu05223	Human Diseases	Cancer: specific types	mmu05223	Non-small cell lung cancer - Mus musculus (house mouse)	5/343	72/9784	0.107715	0.380115	0.320372	17873/16653/23882/18708/12567	5
mmu05014	Human Diseases	Neurodegenerative disease	mmu05014	Amyotrophic lateral sclerosis - Mus musculus (house mouse)	18/343	375/9784	0.109478	0.380115	0.320372	20239/13198/18643/12867/22142/233908/22433/68118/269523/56208/11750/108989/12460/104130/19181/74412/12857/19386	18
mmu04066	Environmental Information Processing	Signal transduction	mmu04066	HIF-1 signaling pathway - Mus musculus (house mouse)	7/343	116/9784	0.112739	0.380115	0.320372	170768/17347/14254/15275/18127/18708/72508	7
mmu04820	NA	NA	mmu04820	Cytoskeleton in muscle cells - Mus musculus (house mouse)	12/343	232/9784	0.11527	0.380115	0.320372	20742/64009/50875/16905/56376/59069/70549/12340/13008/14115/16400/22793	12
mmu01040	Metabolism	Lipid metabolism	mmu01040	Biosynthesis of unsaturated fatty acids - Mus musculus (house mouse)	3/343	34/9784	0.115288	0.380115	0.320372	70757/20280/66775	3
mmu04710	Organismal Systems	Environmental adaptation	mmu04710	Circadian rhythm - Mus musculus (house mouse)	3/343	34/9784	0.115288	0.380115	0.320372	20893/108099/12952	3
mmu04934	Human Diseases	Endocrine and metabolic disease	mmu04934	Cushing syndrome - Mus musculus (house mouse)	9/343	162/9784	0.115862	0.380115	0.320372	21416/215449/19416/14679/12387/14368/20778/104110/12567	9
mmu04935	Organismal Systems	Endocrine system	mmu04935	Growth hormone synthesis, secretion and action - Mus musculus (house mouse)	7/343	117/9784	0.116539	0.380115	0.320372	16653/14679/12928/104110/18708/12703/20416	7
mmu00910	Metabolism	Energy metabolism	mmu00910	Nitrogen metabolism - Mus musculus (house mouse)	2/343	17/9784	0.118005	0.380115	0.320372	14645/14661	2
mmu04550	Cellular Processes	Cellular community - eukaryotes	mmu04550	Signaling pathways regulating pluripotency of stem cells - Mus musculus (house mouse)	8/343	140/9784	0.118631	0.380115	0.320372	16195/16653/12387/14368/14184/12168/18708/16880	8
mmu04148	NA	NA	mmu04148	Efferocytosis - Mus musculus (house mouse)	9/343	163/9784	0.119091	0.380115	0.320372	18613/13537/21803/105722/19128/12928/12642/22260/18263	9
mmu00330	Metabolism	Amino acid metabolism	mmu00330	Arginine and proline metabolism - Mus musculus (house mouse)	4/343	54/9784	0.120174	0.380115	0.320372	20229/66054/18127/18263	4
mmu05017	Human Diseases	Neurodegenerative disease	mmu05017	Spinocerebellar ataxia - Mus musculus (house mouse)	8/343	141/9784	0.122179	0.382304	0.322216	11740/20239/20238/22433/68118/56208/19181/18708	8
mmu00120	Metabolism	Lipid metabolism	mmu00120	Primary bile acid biosynthesis - Mus musculus (house mouse)	2/343	18/9784	0.129809	0.401614	0.338491	20280/12642	2
mmu04722	Organismal Systems	Nervous system	mmu04722	Neurotrophin signaling pathway - Mus musculus (house mouse)	7/343	121/9784	0.132394	0.401614	0.338491	215449/16653/19164/12928/18708/12314/20416	7
mmu04140	Cellular Processes	Transport and catabolism	mmu04140	Autophagy - animal - Mus musculus (house mouse)	9/343	167/9784	0.132491	0.401614	0.338491	16653/74244/19744/78610/68118/56208/18708/54673/72508	9
mmu04713	Organismal Systems	Environmental adaptation	mmu04713	Circadian entrainment - Mus musculus (house mouse)	6/343	99/9784	0.1339	0.401701	0.338565	14710/19416/14679/14696/104110/12314	6
mmu04062	Organismal Systems	Immune system	mmu04062	Chemokine signaling pathway - Mus musculus (house mouse)	10/343	193/9784	0.140671	0.410031	0.345586	215449/16653/14710/14679/20315/14696/12928/104110/18708/20416	10
mmu04114	Cellular Processes	Cell growth and death	mmu04114	Oocyte meiosis - Mus musculus (house mouse)	7/343	123/9784	0.140704	0.410031	0.345586	52206/69957/11835/104110/12314/19045/69010	7
mmu05417	Human Diseases	Cardiovascular disease	mmu05417	Lipid and atherosclerosis - Mus musculus (house mouse)	11/343	217/9784	0.140904	0.410031	0.345586	215449/13198/16653/68652/18024/225164/22433/18127/18708/15525/12314	11
mmu00564	Metabolism	Lipid metabolism	mmu00564	Glycerophospholipid metabolism - Mus musculus (house mouse)	6/343	101/9784	0.143241	0.410165	0.345699	19012/99010/12660/14571/208449/77582	6
mmu03420	Genetic Information Processing	Replication and repair	mmu03420	Nucleotide excision repair - Mus musculus (house mouse)	4/343	58/9784	0.145179	0.410165	0.345699	66491/13194/19718/14884	4
mmu04370	Environmental Information Processing	Signal transduction	mmu04370	VEGF signaling pathway - Mus musculus (house mouse)	4/343	58/9784	0.145179	0.410165	0.345699	16653/15507/18127/18708	4
mmu03015	Genetic Information Processing	Translation	mmu03015	mRNA surveillance pathway - Mus musculus (house mouse)	6/343	104/9784	0.157795	0.441523	0.372128	74737/51796/233908/74412/54196/19045	6
mmu04141	Genetic Information Processing	Folding, sorting and degradation	mmu04141	Protein processing in endoplasmic reticulum - Mus musculus (house mouse)	9/343	175/9784	0.161534	0.447681	0.377319	13198/20335/18024/27061/22433/269523/23802/67812/12334	9
mmu03018	Genetic Information Processing	Folding, sorting and degradation	mmu03018	RNA degradation - Mus musculus (house mouse)	5/343	83/9784	0.165812	0.4552	0.383656	12228/104625/12227/231464/53621	5
mmu04921	Organismal Systems	Endocrine system	mmu04921	Oxytocin signaling pathway - Mus musculus (house mouse)	8/343	153/9784	0.168941	0.459458	0.387244	108099/16653/14679/19735/104110/18127/12314/19045	8
mmu04012	Environmental Information Processing	Signal transduction	mmu04012	ErbB signaling pathway - Mus musculus (house mouse)	5/343	84/9784	0.171621	0.461241	0.388747	16653/12928/18708/20416/72508	5
mmu05219	Human Diseases	Cancer: specific types	mmu05219	Bladder cancer - Mus musculus (house mouse)	3/343	41/9784	0.172767	0.461241	0.388747	16653/14184/12567	3
mmu03250	Genetic Information Processing	Information processing in viruses	mmu03250	Viral life cycle - HIV-1 - Mus musculus (house mouse)	4/343	63/9784	0.178976	0.46245	0.389766	19384/20479/101739/19386	4
mmu04330	Environmental Information Processing	Signal transduction	mmu04330	Notch signaling pathway - Mus musculus (house mouse)	4/343	63/9784	0.178976	0.46245	0.389766	18222/19164/20238/18132	4
mmu00430	Metabolism	Metabolism of other amino acids	mmu00430	Taurine and hypotaurine metabolism - Mus musculus (house mouse)	2/343	22/9784	0.17929	0.46245	0.389766	55990/12583	2
mmu05205	Human Diseases	Cancer: overview	mmu05205	Proteoglycans in cancer - Mus musculus (house mouse)	10/343	204/9784	0.179577	0.46245	0.389766	21803/16653/13207/29875/12387/14368/18708/69632/72508/19045	10
mmu05145	Human Diseases	Infectious disease: parasitic	mmu05145	Toxoplasmosis - Mus musculus (house mouse)	6/343	109/9784	0.183402	0.464259	0.391291	21803/68652/14679/11798/16155/12703	6
mmu05412	Human Diseases	Cardiovascular disease	mmu05412	Arrhythmogenic right ventricular cardiomyopathy - Mus musculus (house mouse)	5/343	86/9784	0.18347	0.464259	0.391291	21416/16905/12387/12385/16400	5
mmu05323	Human Diseases	Immune disease	mmu05323	Rheumatoid arthritis - Mus musculus (house mouse)	5/343	87/9784	0.189505	0.470059	0.39618	21803/20315/14254/114143/16168	5
mmu04672	Organismal Systems	Immune system	mmu04672	Intestinal immune network for IgA production - Mus musculus (house mouse)	3/343	43/9784	0.190467	0.470059	0.39618	21803/20315/16168	3
mmu04915	Organismal Systems	Endocrine system	mmu04915	Estrogen signaling pathway - Mus musculus (house mouse)	7/343	134/9784	0.190608	0.470059	0.39618	16653/14679/104110/18127/18708/12314/20416	7
mmu03022	Genetic Information Processing	Transcription	mmu03022	Basal transcription factors - Mus musculus (house mouse)	3/343	44/9784	0.199484	0.487813	0.411143	24075/14884/72504	3
mmu00534	Metabolism	Glycan biosynthesis and metabolism	mmu00534	Glycosaminoglycan biosynthesis - heparan sulfate / heparin - Mus musculus (house mouse)	2/343	24/9784	0.204981	0.489547	0.412605	15531/23908	2
mmu04725	Organismal Systems	Nervous system	mmu04725	Cholinergic synapse - Mus musculus (house mouse)	6/343	113/9784	0.20499	0.489547	0.412605	16653/14710/14679/14696/104110/18708	6
mmu04720	Organismal Systems	Nervous system	mmu04720	Long-term potentiation - Mus musculus (house mouse)	4/343	67/9784	0.207717	0.489547	0.412605	215449/16653/12314/19045	4
mmu04727	Organismal Systems	Nervous system	mmu04727	GABAergic synapse - Mus musculus (house mouse)	5/343	90/9784	0.208023	0.489547	0.412605	14710/14645/14679/14696/104110	5
mmu04932	Human Diseases	Endocrine and metabolic disease	mmu04932	Non-alcoholic fatty liver disease - Mus musculus (house mouse)	8/343	162/9784	0.208604	0.489547	0.412605	108099/21803/13198/12867/22433/104130/18708/12857	8
mmu04714	Organismal Systems	Environmental adaptation	mmu04714	Thermogenesis - Mus musculus (house mouse)	11/343	238/9784	0.214152	0.498545	0.420188	108099/16653/12867/239985/19744/66853/104110/104130/12857/72508/23945	11
mmu04151	Environmental Information Processing	Signal transduction	mmu04151	PI3K-Akt signaling pathway - Mus musculus (house mouse)	16/343	367/9784	0.217678	0.502732	0.423717	17210/16653/14710/71785/12444/19744/14254/14696/18590/14184/18127/18708/16400/16190/72508/12567	16
mmu03410	Genetic Information Processing	Replication and repair	mmu03410	Base excision repair - Mus musculus (house mouse)	3/343	47/9784	0.227097	0.520357	0.438572	18975/11792/19718	3
mmu00340	Metabolism	Amino acid metabolism	mmu00340	Histidine metabolism - Mus musculus (house mouse)	2/343	26/9784	0.231036	0.525245	0.442692	15186/66054	2
mmu05030	Human Diseases	Substance dependence	mmu05030	Cocaine addiction - Mus musculus (house mouse)	3/343	48/9784	0.236461	0.533413	0.449576	14282/14679/12568	3
mmu00601	Metabolism	Glycan biosynthesis and metabolism	mmu00601	Glycosphingolipid biosynthesis - lacto and neolacto series - Mus musculus (house mouse)	2/343	27/9784	0.244145	0.543738	0.458278	72297/14538	2
mmu04919	Organismal Systems	Endocrine system	mmu04919	Thyroid hormone signaling pathway - Mus musculus (house mouse)	6/343	120/9784	0.244776	0.543738	0.458278	16653/12387/19744/18708/56458/18132	6
mmu04979	Organismal Systems	Digestive system	mmu04979	Cholesterol metabolism - Mus musculus (house mouse)	3/343	50/9784	0.255379	0.562995	0.474508	67963/218203/20778	3
mmu05164	Human Diseases	Infectious disease: viral	mmu05164	Influenza A - Mus musculus (house mouse)	8/343	174/9784	0.266414	0.578831	0.487856	217069/11740/58185/16646/18854/18708/54196/12567	8
mmu00062	Metabolism	Lipid metabolism	mmu00062	Fatty acid elongation - Mus musculus (house mouse)	2/343	29/9784	0.270431	0.578831	0.487856	70757/66775	2
mmu01523	Human Diseases	Drug resistance: antineoplastic	mmu01523	Antifolate resistance - Mus musculus (house mouse)	2/343	29/9784	0.270431	0.578831	0.487856	26357/22171	2
mmu04310	Environmental Information Processing	Signal transduction	mmu04310	Wnt signaling pathway - Mus musculus (house mouse)	8/343	175/9784	0.271439	0.578831	0.487856	21416/93687/12444/21372/12387/19164/14368/67087	8
mmu05410	Human Diseases	Cardiovascular disease	mmu05410	Hypertrophic cardiomyopathy - Mus musculus (house mouse)	5/343	100/9784	0.273408	0.578831	0.487856	108099/16905/21803/59069/16400	5
mmu03272	NA	NA	mmu03272	Virion - Hepatitis viruses - Mus musculus (house mouse)	3/343	52/9784	0.274497	0.578831	0.487856	20479/20778/12527	3
mmu05207	Human Diseases	Cancer: overview	mmu05207	Chemical carcinogenesis - receptor activation - Mus musculus (house mouse)	10/343	228/9784	0.278696	0.583061	0.49142	14862/16653/11555/14679/16646/11798/11835/104110/18708/72508	10
mmu04071	Environmental Information Processing	Signal transduction	mmu04071	Sphingolipid signaling pathway - Mus musculus (house mouse)	6/343	126/9784	0.28051	0.583061	0.49142	104725/16653/14679/208449/18127/18708	6
mmu05133	Human Diseases	Infectious disease: bacterial	mmu05133	Pertussis - Mus musculus (house mouse)	4/343	77/9784	0.284259	0.586663	0.494457	12631/16362/14679/12314	4
mmu04152	Environmental Information Processing	Signal transduction	mmu04152	AMPK signaling pathway - Mus musculus (house mouse)	6/343	127/9784	0.286582	0.587292	0.494987	108099/170768/19744/18708/56458/72508	6
mmu04925	Organismal Systems	Endocrine system	mmu04925	Aldosterone synthesis and secretion - Mus musculus (house mouse)	5/343	103/9784	0.293843	0.593809	0.500479	18227/20778/104110/75292/12314	5
mmu05414	Human Diseases	Cardiovascular disease	mmu05414	Dilated cardiomyopathy - Mus musculus (house mouse)	5/343	103/9784	0.293843	0.593809	0.500479	16905/21803/59069/104110/16400	5
mmu01230	Metabolism	Global and overview maps	mmu01230	Biosynthesis of amino acids - Mus musculus (house mouse)	4/343	79/9784	0.300098	0.602266	0.507607	19139/232087/14645/18746	4
mmu00270	Metabolism	Amino acid metabolism	mmu00270	Cysteine and methionine metabolism - Mus musculus (house mouse)	3/343	55/9784	0.303421	0.604763	0.509712	232087/74340/12583	3
mmu04261	Organismal Systems	Circulatory system	mmu04261	Adrenergic signaling in cardiomyocytes - Mus musculus (house mouse)	7/343	156/9784	0.306844	0.604997	0.509909	11555/14679/56508/59069/104110/12314/19045	7
mmu00630	Metabolism	Carbohydrate metabolism	mmu00630	Glyoxylate and dicarboxylate metabolism - Mus musculus (house mouse)	2/343	32/9784	0.309775	0.604997	0.509909	14645/73724	2
mmu04215	Cellular Processes	Cell growth and death	mmu04215	Apoptosis - multiple species - Mus musculus (house mouse)	2/343	32/9784	0.309775	0.604997	0.509909	11798/56208	2
mmu00240	Metabolism	Nucleotide metabolism	mmu00240	Pyrimidine metabolism - Mus musculus (house mouse)	3/343	56/9784	0.313099	0.607413	0.511945	22169/22171/12495	3
mmu04150	Environmental Information Processing	Signal transduction	mmu04150	mTOR signaling pathway - Mus musculus (house mouse)	7/343	158/9784	0.31813	0.613085	0.516726	17254/16653/19744/78757/14368/18708/72508	7
mmu04130	Genetic Information Processing	Folding, sorting and degradation	mmu04130	SNARE interactions in vesicular transport - Mus musculus (house mouse)	2/343	33/9784	0.322808	0.617769	0.520673	56389/67023	2
mmu00130	Metabolism	Metabolism of cofactors and vitamins	mmu00130	Ubiquinone and other terpenoid-quinone biosynthesis - Mus musculus (house mouse)	1/343	9784-11-01	0.324806	0.617769	0.520673	27973	1
mmu01232	Metabolism	Global and overview maps	mmu01232	Nucleotide metabolism - Mus musculus (house mouse)	4/343	84/9784	0.340068	0.638678	0.538296	22169/23917/22171/12495	4
mmu03082	Genetic Information Processing	Chromosome	mmu03082	ATP-dependent chromatin remodeling - Mus musculus (house mouse)	6/343	136/9784	0.342283	0.638678	0.538296	229542/239985/75560/22632/234366/407823	6
mmu04350	Environmental Information Processing	Signal transduction	mmu04350	TGF-beta signaling pathway - Mus musculus (house mouse)	5/343	110/9784	0.342384	0.638678	0.538296	20481/21803/434215/12168/72508	5
mmu04625	Organismal Systems	Immune system	mmu04625	C-type lectin receptor signaling pathway - Mus musculus (house mouse)	5/343	112/9784	0.356383	0.648047	0.546192	16362/16653/18708/12314/69632	5
mmu00051	Metabolism	Carbohydrate metabolism	mmu00051	Fructose and mannose metabolism - Mus musculus (house mouse)	2/343	36/9784	0.361484	0.648047	0.546192	170768/15275	2
mmu03030	Genetic Information Processing	Replication and repair	mmu03030	DNA replication - Mus musculus (house mouse)	2/343	36/9784	0.361484	0.648047	0.546192	17215/19718	2
mmu03083	Genetic Information Processing	Chromosome	mmu03083	Polycomb repressive complex - Mus musculus (house mouse)	4/343	87/9784	0.364156	0.648047	0.546192	29871/320376/17187/22632	4
mmu04612	Organismal Systems	Immune system	mmu04612	Antigen processing and presentation - Mus musculus (house mouse)	4/343	87/9784	0.364156	0.648047	0.546192	15040/14972/19188/15525	4
mmu04970	Organismal Systems	Digestive system	mmu04970	Salivary secretion - Mus musculus (house mouse)	4/343	87/9784	0.364156	0.648047	0.546192	13010/11555/104110/12314	4
mmu05012	Human Diseases	Neurodegenerative disease	mmu05012	Parkinson disease - Mus musculus (house mouse)	11/343	274/9784	0.366079	0.648047	0.546192	11740/13198/12867/18024/14679/22142/22433/104130/19181/12314/12857	11
mmu05160	Human Diseases	Infectious disease: viral	mmu05160	Hepatitis C - Mus musculus (house mouse)	7/343	167/9784	0.369654	0.648047	0.546192	16653/58185/12387/20778/19766/18708/12567	7
mmu01212	Metabolism	Global and overview maps	mmu01212	Fatty acid metabolism - Mus musculus (house mouse)	3/343	62/9784	0.371118	0.648047	0.546192	70757/20280/66775	3
mmu05235	Human Diseases	Cancer: overview	mmu05235	PD-L1 expression and PD-1 checkpoint pathway in cancer - Mus musculus (house mouse)	4/343	88/9784	0.372182	0.648047	0.546192	16653/18708/60533/72508	4
mmu04936	Human Diseases	Endocrine and metabolic disease	mmu04936	Alcoholic liver disease - Mus musculus (house mouse)	6/343	141/9784	0.37373	0.648047	0.546192	108099/21416/68652/12387/19766/56458	6
mmu05206	Human Diseases	Cancer: overview	mmu05206	MicroRNAs in cancer - Mus musculus (house mouse)	12/343	303/9784	0.37413	0.648047	0.546192	17210/16653/24064/12444/12928/18590/14184/12168/18708/12703/20416/18132	12
mmu00561	Metabolism	Lipid metabolism	mmu00561	Glycerolipid metabolism - Mus musculus (house mouse)	3/343	63/9784	0.380726	0.654431	0.551574	19012/66853/23945	3
mmu04724	Organismal Systems	Nervous system	mmu04724	Glutamatergic synapse - Mus musculus (house mouse)	5/343	116/9784	0.384429	0.654431	0.551574	14710/14645/14679/14696/104110	5
mmu04024	Environmental Information Processing	Signal transduction	mmu04024	cAMP signaling pathway - Mus musculus (house mouse)	9/343	224/9784	0.386226	0.654431	0.551574	215449/11555/14679/56508/104110/18708/12314/19045/17356	9
mmu04960	Organismal Systems	Excretory system	mmu04960	Aldosterone-regulated sodium reabsorption - Mus musculus (house mouse)	2/343	38/9784	0.386812	0.654431	0.551574	16653/18708	2
mmu00250	Metabolism	Amino acid metabolism	mmu00250	Alanine, aspartate and glutamate metabolism - Mus musculus (house mouse)	2/343	39/9784	0.399311	0.671673	0.566106	14645/14661	2
mmu05032	Human Diseases	Substance dependence	mmu05032	Morphine addiction - Mus musculus (house mouse)	4/343	92/9784	0.404182	0.675959	0.569718	14710/14679/14696/104110	4
mmu05208	Human Diseases	Cancer: overview	mmu05208	Chemical carcinogenesis - reactive oxygen species - Mus musculus (house mouse)	9/343	229/9784	0.411414	0.684123	0.576598	14862/11740/16653/12867/18024/75292/104130/18708/12857	9
mmu00604	Metabolism	Glycan biosynthesis and metabolism	mmu00604	Glycosphingolipid biosynthesis - ganglio series - Mus musculus (house mouse)	1/343	15/9784	0.414733	0.685724	0.577948	20448	1
mmu01200	Metabolism	Global and overview maps	mmu01200	Carbon metabolism - Mus musculus (house mouse)	5/343	122/9784	0.426353	0.697016	0.587465	19139/73724/15275/14661/18746	5
mmu04650	Organismal Systems	Immune system	mmu04650	Natural killer cell mediated cytotoxicity - Mus musculus (house mouse)	5/343	122/9784	0.426353	0.697016	0.587465	15040/16653/14972/18708/20416	5
mmu05031	Human Diseases	Substance dependence	mmu05031	Amphetamine addiction - Mus musculus (house mouse)	3/343	69/9784	0.437534	0.711298	0.599502	14282/12314/19045	3
mmu05034	Human Diseases	Substance dependence	mmu05034	Alcoholism - Mus musculus (house mouse)	8/343	207/9784	0.440524	0.71218	0.600246	14282/16653/14710/14679/14696/12314/20416/19045	8
mmu04975	Organismal Systems	Digestive system	mmu04975	Fat digestion and absorption - Mus musculus (house mouse)	2/343	43/9784	0.448042	0.718177	0.6053	19012/20778	2
mmu04723	Organismal Systems	Nervous system	mmu04723	Retrograde endocannabinoid signaling - Mus musculus (house mouse)	6/343	153/9784	0.449169	0.718177	0.6053	14710/14679/14696/104110/104130/23945	6
mmu04060	Environmental Information Processing	Signaling molecules and interaction	mmu04060	Cytokine-cytokine receptor interaction - Mus musculus (house mouse)	11/343	294/9784	0.456484	0.725884	0.611796	16195/100532/21803/11482/21944/20315/16168/12168/16155/16190/16880	11
mmu00480	Metabolism	Metabolism of other amino acids	mmu00480	Glutathione metabolism - Mus musculus (house mouse)	3/343	73/9784	0.474307	0.750127	0.632228	14862/110175/18263	3
mmu04750	Organismal Systems	Sensory system	mmu04750	Inflammatory mediator regulation of TRP channels - Mus musculus (house mouse)	5/343	130/9784	0.481307	0.754235	0.635691	18755/104110/18708/12314/19045	5
mmu04621	Organismal Systems	Immune system	mmu04621	NOD-like receptor signaling pathway - Mus musculus (house mouse)	8/343	216/9784	0.488311	0.754235	0.635691	68652/55932/11798/58800/15951/12363/21929/19766	8
mmu04971	Organismal Systems	Digestive system	mmu04971	Gastric acid secretion - Mus musculus (house mouse)	3/343	75/9784	0.492279	0.754235	0.635691	14679/104110/12314	3
mmu00670	Metabolism	Metabolism of cofactors and vitamins	mmu00670	One carbon pool by folate - Mus musculus (house mouse)	1/343	19/9784	0.492713	0.754235	0.635691	22171	1
mmu05415	Human Diseases	Cardiovascular disease	mmu05415	Diabetic cardiomyopathy - Mus musculus (house mouse)	8/343	217/9784	0.493561	0.754235	0.635691	11740/21803/12867/18127/104130/18708/12857/19045	8
mmu03050	Genetic Information Processing	Folding, sorting and degradation	mmu03050	Proteasome - Mus musculus (house mouse)	2/343	47/9784	0.494478	0.754235	0.635691	19188/19181	2
mmu04620	Organismal Systems	Immune system	mmu04620	Toll-like receptor signaling pathway - Mus musculus (house mouse)	4/343	104/9784	0.49764	0.754235	0.635691	68652/54473/19766/18708	4
mmu04922	Organismal Systems	Endocrine system	mmu04922	Glucagon signaling pathway - Mus musculus (house mouse)	4/343	104/9784	0.49764	0.754235	0.635691	108099/56458/12314/18746	4
mmu04924	Organismal Systems	Endocrine system	mmu04924	Renin secretion - Mus musculus (house mouse)	3/343	76/9784	0.501151	0.755622	0.63686	11555/14679/12314	3
mmu00565	Metabolism	Lipid metabolism	mmu00565	Ether lipid metabolism - Mus musculus (house mouse)	2/343	48/9784	0.505696	0.758544	0.639323	19012/99010	2
mmu04142	Cellular Processes	Transport and catabolism	mmu04142	Lysosome - Mus musculus (house mouse)	5/343	135/9784	0.514744	0.766193	0.645769	67963/214505/17775/114143/11782	5
mmu04973	Organismal Systems	Digestive system	mmu04973	Carbohydrate digestion and absorption - Mus musculus (house mouse)	2/343	49/9784	0.516752	0.766193	0.645769	15275/18708	2
mmu04380	Organismal Systems	Development and regeneration	mmu04380	Osteoclast differentiation - Mus musculus (house mouse)	5/343	136/9784	0.521327	0.766193	0.645769	14282/21803/68652/18708/12703	5
mmu04728	Organismal Systems	Nervous system	mmu04728	Dopaminergic synapse - Mus musculus (house mouse)	5/343	136/9784	0.521327	0.766193	0.645769	14710/14679/14696/12314/19045	5
mmu05146	Human Diseases	Infectious disease: parasitic	mmu05146	Amoebiasis - Mus musculus (house mouse)	4/343	108/9784	0.527436	0.767842	0.647159	21803/15507/60595/18708	4
mmu00532	Metabolism	Glycan biosynthesis and metabolism	mmu00532	Glycosaminoglycan biosynthesis - chondroitin sulfate / dermatan sulfate - Mus musculus (house mouse)	1/343	21/9784	0.527727	0.767842	0.647159	77590	1
mmu04020	Environmental Information Processing	Signal transduction	mmu04020	Calcium signaling pathway - Mus musculus (house mouse)	9/343	254/9784	0.535409	0.775145	0.653314	11740/11555/71785/14254/18590/14184/104110/18127/12314	9
mmu01524	Human Diseases	Drug resistance: antineoplastic	mmu01524	Platinum drug resistance - Mus musculus (house mouse)	3/343	81/9784	0.544277	0.78028	0.657642	14862/11798/18708	3
mmu04964	Organismal Systems	Excretory system	mmu04964	Proximal tubule bicarbonate reclamation - Mus musculus (house mouse)	1/343	22/9784	0.544319	0.78028	0.657642	14661	1
mmu00520	Metabolism	Carbohydrate metabolism	mmu00520	Amino sugar and nucleotide sugar metabolism - Mus musculus (house mouse)	2/343	52/9784	0.548921	0.783019	0.659951	15275/67980	2
mmu04623	Organismal Systems	Immune system	mmu04623	Cytosolic DNA-sensing pathway - Mus musculus (house mouse)	3/343	82/9784	0.552641	0.78448	0.661183	66491/15951/19766	3
mmu00900	Metabolism	Metabolism of terpenoids and polyketides	mmu00900	Terpenoid backbone biosynthesis - Mus musculus (house mouse)	1/343	23/9784	0.56033	0.78771	0.663905	68603	1
mmu03430	Genetic Information Processing	Replication and repair	mmu03430	Mismatch repair - Mus musculus (house mouse)	1/343	23/9784	0.56033	0.78771	0.663905	19718	1
mmu04270	Organismal Systems	Circulatory system	mmu04270	Vascular smooth muscle contraction - Mus musculus (house mouse)	5/343	144/9784	0.572516	0.800972	0.675082	18755/104110/12314/69632/19045	5
mmu05162	Human Diseases	Infectious disease: viral	mmu05162	Measles - Mus musculus (house mouse)	5/343	145/9784	0.578714	0.803105	0.67688	68652/12444/21929/18708/12567	5
mmu00600	Metabolism	Lipid metabolism	mmu00600	Sphingolipid metabolism - Mus musculus (house mouse)	2/343	55/9784	0.57956	0.803105	0.67688	19012/208449	2
mmu04928	Organismal Systems	Endocrine system	mmu04928	Parathyroid hormone synthesis, secretion and action - Mus musculus (house mouse)	4/343	116/9784	0.584303	0.80584	0.679185	18227/14679/17258/104110	4
mmu05144	Human Diseases	Infectious disease: parasitic	mmu05144	Malaria - Mus musculus (house mouse)	2/343	57/9784	0.599125	0.80756	0.680635	18613/21803	2
mmu04514	Environmental Information Processing	Signaling molecules and interaction	mmu04514	Cell adhesion molecules - Mus musculus (house mouse)	6/343	179/9784	0.60272	0.80756	0.680635	18613/15040/67374/14972/19274/60533	6
mmu04977	Organismal Systems	Digestive system	mmu04977	Vitamin digestion and absorption - Mus musculus (house mouse)	1/343	26/9784	0.605074	0.80756	0.680635	20778	1
mmu05152	Human Diseases	Infectious disease: bacterial	mmu05152	Tuberculosis - Mus musculus (house mouse)	6/343	180/9784	0.608169	0.80756	0.680635	12611/21803/114143/16155/12314/69632	6
mmu03320	Organismal Systems	Endocrine system	mmu03320	PPAR signaling pathway - Mus musculus (house mouse)	3/343	89/9784	0.608554	0.80756	0.680635	13167/16592/20280	3
mmu04260	Organismal Systems	Circulatory system	mmu04260	Cardiac muscle contraction - Mus musculus (house mouse)	3/343	89/9784	0.608554	0.80756	0.680635	12867/59069/12857	3
mmu04340	Environmental Information Processing	Signal transduction	mmu04340	Hedgehog signaling pathway - Mus musculus (house mouse)	2/343	58/9784	0.608648	0.80756	0.680635	93687/12444	2
mmu04912	Organismal Systems	Endocrine system	mmu04912	GnRH signaling pathway - Mus musculus (house mouse)	3/343	90/9784	0.616152	0.80756	0.680635	16653/104110/12314	3
mmu04392	Environmental Information Processing	Signal transduction	mmu04392	Hippo signaling pathway - multiple species - Mus musculus (house mouse)	1/343	27/9784	0.618956	0.80756	0.680635	22601	1
mmu04744	Organismal Systems	Sensory system	mmu04744	Phototransduction - Mus musculus (house mouse)	1/343	27/9784	0.618956	0.80756	0.680635	12314	1
mmu05020	Human Diseases	Neurodegenerative disease	mmu05020	Prion disease - Mus musculus (house mouse)	9/343	273/9784	0.622944	0.80756	0.680635	11740/19122/13198/12867/22142/104130/19181/18708/12857	9
mmu04145	Cellular Processes	Transport and catabolism	mmu04145	Phagosome - Mus musculus (house mouse)	6/343	183/9784	0.624268	0.80756	0.680635	15040/20335/22142/14972/114143/20778	6
mmu04730	Organismal Systems	Nervous system	mmu04730	Long-term depression - Mus musculus (house mouse)	2/343	60/9784	0.627177	0.80756	0.680635	16653/14679	2
mmu05330	Human Diseases	Immune disease	mmu05330	Allograft rejection - Mus musculus (house mouse)	2/343	60/9784	0.627177	0.80756	0.680635	15040/14972	2
mmu05332	Human Diseases	Immune disease	mmu05332	Graft-versus-host disease - Mus musculus (house mouse)	2/343	60/9784	0.627177	0.80756	0.680635	15040/14972	2
mmu04657	Organismal Systems	Immune system	mmu04657	IL-17 signaling pathway - Mus musculus (house mouse)	3/343	93/9784	0.638345	0.813214	0.6854	14282/68652/21929	3
mmu03008	Genetic Information Processing	Translation	mmu03008	Ribosome biogenesis in eukaryotes - Mus musculus (house mouse)	4/343	125/9784	0.643304	0.813214	0.6854	19384/69237/55989/74097	4
mmu05016	Human Diseases	Neurodegenerative disease	mmu05016	Huntington disease - Mus musculus (house mouse)	10/343	308/9784	0.643973	0.813214	0.6854	11740/66491/12867/22142/68118/56208/72504/104130/19181/12857	10
mmu05321	Human Diseases	Immune disease	mmu05321	Inflammatory bowel disease - Mus musculus (house mouse)	2/343	62/9784	0.645019	0.813214	0.6854	21803/16190	2
mmu04640	Organismal Systems	Immune system	mmu04640	Hematopoietic cell lineage - Mus musculus (house mouse)	3/343	94/9784	0.645541	0.813214	0.6854	16400/16190/12527	3
mmu04061	Environmental Information Processing	Signaling molecules and interaction	mmu04061	Viral protein interaction with cytokine and cytokine receptor - Mus musculus (house mouse)	3/343	95/9784	0.652635	0.816405	0.688089	16195/20315/16155	3
mmu04929	Organismal Systems	Endocrine system	mmu04929	GnRH secretion - Mus musculus (house mouse)	2/343	63/9784	0.653685	0.816405	0.688089	16653/18708	2
mmu04070	Environmental Information Processing	Signal transduction	mmu04070	Phosphatidylinositol signaling system - Mus musculus (house mouse)	3/343	96/9784	0.659627	0.816503	0.688172	18704/18708/12314	3
mmu00310	Metabolism	Amino acid metabolism	mmu00310	Lysine degradation - Mus musculus (house mouse)	2/343	64/9784	0.662181	0.816503	0.688172	192195/233904	2
mmu04913	Organismal Systems	Endocrine system	mmu04913	Ovarian steroidogenesis - Mus musculus (house mouse)	2/343	64/9784	0.662181	0.816503	0.688172	20778/104110	2
mmu00640	Metabolism	Carbohydrate metabolism	mmu00640	Propanoate metabolism - Mus musculus (house mouse)	1/343	31/9784	0.669785	0.818935	0.690222	73724	1
mmu04664	Organismal Systems	Immune system	mmu04664	Fc epsilon RI signaling pathway - Mus musculus (house mouse)	2/343	66/9784	0.678671	0.818935	0.690222	16653/18708	2
mmu00052	Metabolism	Carbohydrate metabolism	mmu00052	Galactose metabolism - Mus musculus (house mouse)	1/343	32/9784	0.681398	0.818935	0.690222	15275	1
mmu00410	Metabolism	Metabolism of other amino acids	mmu00410	beta-Alanine metabolism - Mus musculus (house mouse)	1/343	32/9784	0.681398	0.818935	0.690222	66054	1
mmu03020	Genetic Information Processing	Transcription	mmu03020	RNA polymerase - Mus musculus (house mouse)	1/343	32/9784	0.681398	0.818935	0.690222	66491	1
mmu05161	Human Diseases	Infectious disease: viral	mmu05161	Hepatitis B - Mus musculus (house mouse)	5/343	164/9784	0.68666	0.818935	0.690222	13194/21803/16653/68652/18708	5
mmu00010	Metabolism	Carbohydrate metabolism	mmu00010	Glycolysis / Gluconeogenesis - Mus musculus (house mouse)	2/343	67/9784	0.686667	0.818935	0.690222	15275/18746	2
mmu04940	Human Diseases	Endocrine and metabolic disease	mmu04940	Type I diabetes mellitus - Mus musculus (house mouse)	2/343	67/9784	0.686667	0.818935	0.690222	15040/14972	2
mmu04976	Organismal Systems	Digestive system	mmu04976	Bile secretion - Mus musculus (house mouse)	3/343	101/9784	0.693062	0.823188	0.693806	26357/20778/104110	3
mmu00230	Metabolism	Nucleotide metabolism	mmu00230	Purine metabolism - Mus musculus (house mouse)	4/343	134/9784	0.696552	0.823969	0.694465	19139/23917/12495/104110	4
mmu00030	Metabolism	Carbohydrate metabolism	mmu00030	Pentose phosphate pathway - Mus musculus (house mouse)	1/343	34/9784	0.703417	0.826069	0.696234	19139	1
mmu05142	Human Diseases	Infectious disease: parasitic	mmu05142	Chagas disease - Mus musculus (house mouse)	3/343	103/9784	0.705726	0.826069	0.696234	21803/14679/18708	3
mmu04726	Organismal Systems	Nervous system	mmu04726	Serotonergic synapse - Mus musculus (house mouse)	4/343	136/9784	0.707581	0.826069	0.696234	16653/14710/14679/14696	4
mmu05140	Human Diseases	Infectious disease: parasitic	mmu05140	Leishmaniasis - Mus musculus (house mouse)	2/343	70/9784	0.709681	0.826069	0.696234	21803/68652	2
mmu00500	Metabolism	Carbohydrate metabolism	mmu00500	Starch and sucrose metabolism - Mus musculus (house mouse)	1/343	35/9784	0.713851	0.827612	0.697535	15275	1
mmu04659	Organismal Systems	Immune system	mmu04659	Th17 cell differentiation - Mus musculus (house mouse)	3/343	105/9784	0.717987	0.829104	0.698793	16195/21803/16190	3
mmu00982	Metabolism	Xenobiotics biodegradation and metabolism	mmu00982	Drug metabolism - cytochrome P450 - Mus musculus (house mouse)	2/343	72/9784	0.724228	0.829725	0.699316	14862/55990	2
mmu04927	Organismal Systems	Endocrine system	mmu04927	Cortisol synthesis and secretion - Mus musculus (house mouse)	2/343	72/9784	0.724228	0.829725	0.699316	20778/104110	2
mmu04622	Organismal Systems	Immune system	mmu04622	RIG-I-like receptor signaling pathway - Mus musculus (house mouse)	2/343	73/9784	0.731268	0.830963	0.700359	217069/19766	2
mmu04614	Organismal Systems	Endocrine system	mmu04614	Renin-angiotensin system - Mus musculus (house mouse)	1/343	37/9784	0.733633	0.830963	0.700359	240028	1
mmu00190	Metabolism	Energy metabolism	mmu00190	Oxidative phosphorylation - Mus musculus (house mouse)	4/343	141/9784	0.733875	0.830963	0.700359	12867/114143/104130/12857	4
mmu01250	Metabolism	Global and overview maps	mmu01250	Biosynthesis of nucleotide sugars - Mus musculus (house mouse)	1/343	38/9784	0.743006	0.838042	0.706326	15275	1
mmu05320	Human Diseases	Immune disease	mmu05320	Autoimmune thyroid disease - Mus musculus (house mouse)	2/343	76/9784	0.751479	0.844325	0.711622	15040/14972	2
mmu04721	Organismal Systems	Nervous system	mmu04721	Synaptic vesicle cycle - Mus musculus (house mouse)	2/343	77/9784	0.75792	0.848287	0.714961	13430/114143	2
mmu03060	Genetic Information Processing	Folding, sorting and degradation	mmu03060	Protein export - Mus musculus (house mouse)	1/343	42/9784	0.777324	0.866672	0.730456	20335	1
mmu01240	Metabolism	Global and overview maps	mmu01240	Biosynthesis of cofactors - Mus musculus (house mouse)	4/343	152/9784	0.7854	0.872334	0.735228	232087/22169/103711/27973	4
mmu00620	Metabolism	Carbohydrate metabolism	mmu00620	Pyruvate metabolism - Mus musculus (house mouse)	1/343	44/9784	0.792729	0.877126	0.739267	18746	1
mmu04662	Organismal Systems	Immune system	mmu04662	B cell receptor signaling pathway - Mus musculus (house mouse)	2/343	84/9784	0.799084	0.880808	0.74237	16653/18708	2
mmu04660	Organismal Systems	Immune system	mmu04660	T cell receptor signaling pathway - Mus musculus (house mouse)	3/343	122/9784	0.806668	0.88467	0.745625	16653/18708/12567	3
mmu04911	Organismal Systems	Endocrine system	mmu04911	Insulin secretion - Mus musculus (house mouse)	2/343	86/9784	0.809651	0.88467	0.745625	56508/104110	2
mmu00860	Metabolism	Metabolism of cofactors and vitamins	mmu00860	Porphyrin metabolism - Mus musculus (house mouse)	1/343	47/9784	0.813867	0.88467	0.745625	233016	1
mmu04146	Cellular Processes	Transport and catabolism	mmu04146	Peroxisome - Mus musculus (house mouse)	2/343	87/9784	0.814748	0.88467	0.745625	68603/20280	2
mmu04814	Cellular Processes	Cell motility	mmu04814	Motor proteins - Mus musculus (house mouse)	5/343	198/9784	0.829254	0.897074	0.75608	16562/22142/59069/12340/16561	5
mmu02010	Environmental Information Processing	Membrane transport	mmu02010	ABC transporters - Mus musculus (house mouse)	1/343	52/9784	0.844427	0.906305	0.76386	26357	1
mmu04610	Organismal Systems	Immune system	mmu04610	Complement and coagulation cascades - Mus musculus (house mouse)	2/343	94/9784	0.84713	0.906305	0.76386	21824/19128	2
mmu05416	Human Diseases	Cardiovascular disease	mmu05416	Viral myocarditis - Mus musculus (house mouse)	2/343	94/9784	0.84713	0.906305	0.76386	15040/14972	2
mmu00983	Metabolism	Xenobiotics biodegradation and metabolism	mmu00983	Drug metabolism - other enzymes - Mus musculus (house mouse)	2/343	95/9784	0.851313	0.907444	0.76482	14862/23917	2
mmu04978	Organismal Systems	Digestive system	mmu04978	Mineral absorption - Mus musculus (house mouse)	1/343	55/9784	0.860305	0.913681	0.770077	58800	1
mmu00280	Metabolism	Amino acid metabolism	mmu00280	Valine, leucine and isoleucine degradation - Mus musculus (house mouse)	1/343	57/9784	0.869982	0.920599	0.775907	73724	1
mmu05134	Human Diseases	Infectious disease: bacterial	mmu05134	Legionellosis - Mus musculus (house mouse)	1/343	60/9784	0.883258	0.931261	0.784894	269523	1
mmu04961	Organismal Systems	Excretory system	mmu04961	Endocrine and other factor-regulated calcium reabsorption - Mus musculus (house mouse)	1/343	61/9784	0.887376	0.932225	0.785706	13430	1
mmu04974	Organismal Systems	Digestive system	mmu04974	Protein digestion and absorption - Mus musculus (house mouse)	2/343	108/9784	0.896956	0.9389	0.791332	17254/12817	2
mmu05322	Human Diseases	Immune disease	mmu05322	Systemic lupus erythematosus - Mus musculus (house mouse)	3/343	150/9784	0.901407	0.940178	0.792409	60595/67332/20641	3
mmu04972	Organismal Systems	Digestive system	mmu04972	Pancreatic secretion - Mus musculus (house mouse)	2/343	115/9784	0.915773	0.95175	0.802162	215449/104110	2
mmu00562	Metabolism	Carbohydrate metabolism	mmu00562	Inositol phosphate metabolism - Mus musculus (house mouse)	1/343	72/9784	0.924148	0.953642	0.803757	18704	1
mmu04920	Organismal Systems	Endocrine system	mmu04920	Adipocytokine signaling pathway - Mus musculus (house mouse)	1/343	72/9784	0.924148	0.953642	0.803757	108099	1
mmu04918	Organismal Systems	Endocrine system	mmu04918	Thyroid hormone synthesis - Mus musculus (house mouse)	1/343	74/9784	0.929411	0.955684	0.805478	104110	1
mmu00980	Metabolism	Xenobiotics biodegradation and metabolism	mmu00980	Metabolism of xenobiotics by cytochrome P450 - Mus musculus (house mouse)	1/343	76/9784	0.93431	0.957339	0.806873	14862	1
mmu04613	Organismal Systems	Immune system	mmu04613	Neutrophil extracellular trap formation - Mus musculus (house mouse)	4/343	209/9784	0.938983	0.958751	0.808063	11740/74244/12363/18708	4
mmu04658	Organismal Systems	Immune system	mmu04658	Th1 and Th2 cell differentiation - Mus musculus (house mouse)	1/343	88/9784	0.957349	0.969737	0.817323	16190	1
mmu04512	Environmental Information Processing	Signaling molecules and interaction	mmu04512	ECM-receptor interaction - Mus musculus (house mouse)	1/343	89/9784	0.958858	0.969737	0.817323	16400	1
mmu05204	Human Diseases	Cancer: overview	mmu05204	Chemical carcinogenesis - DNA adducts - Mus musculus (house mouse)	1/343	90/9784	0.960314	0.969737	0.817323	14862	1
mmu04742	Organismal Systems	Sensory system	mmu04742	Taste transduction - Mus musculus (house mouse)	1/343	92/9784	0.963073	0.969737	0.817323	104110	1
mmu05168	Human Diseases	Infectious disease: viral	mmu05168	Herpes simplex virus 1 infection - Mus musculus (house mouse)	9/343	464/9784	0.984414	0.987809	0.832554	20815/15040/68652/19744/108014/14972/18854/18708/19045	9
mmu04080	Environmental Information Processing	Signaling molecules and interaction	mmu04080	Neuroactive ligand-receptor interaction - Mus musculus (house mouse)	2/343	390/9784	0.999989	0.999989	0.84282	11555/18619	2

## Sheet: Luminal_A
	category	subcategory	ID	Description	GeneRatio	BgRatio	pvalue	p.adjust	qvalue	geneID	Count
mmu05014	Human Diseases	Neurodegenerative disease	mmu05014	Amyotrophic lateral sclerosis - Mus musculus (house mouse)	66/479	375/9784	1.85777e-20	5.68478e-18	5.00621e-18	18643/12868/66416/12866/66576/110323/66594/17992/12861/12864/20463/12359/67530/78330/54405/12867/66152/26415/103172/66414/13666/19170/227613/68202/17991/19069/26445/19177/67273/67130/218210/233908/68198/12421/22154/19058/269966/26440/66142/57296/68943/18391/19324/230075/108989/67790/13191/52639/68197/104130/66377/66997/22333/66734/66046/54609/12859/19182/72124/67264/66916/56488/66694/69590/11727/…	66
mmu04932	Human Diseases	Endocrine and metabolic disease	mmu04932	Non-alcoholic fatty liver disease - Mus musculus (house mouse)	41/479	162/9784	6.95319e-19	1.06384e-16	9.36851e-17	12868/66416/12866/66576/110323/66594/17992/12861/12864/20463/67530/78330/54405/12867/66152/26415/108097/66414/13666/68202/17991/67273/67130/68198/12702/18706/16476/66142/16396/230075/68197/104130/66377/12540/66046/12859/16337/67264/66916/66694/68194	41
mmu05012	Human Diseases	Neurodegenerative disease	mmu05012	Parkinson disease - Mus musculus (house mouse)	53/479	274/9784	1.99551e-18	2.03542e-16	1.79246e-16	12868/66416/12866/66576/110323/78294/12314/66594/17992/12861/12864/20463/67530/67547/78330/22166/54405/12867/66152/66414/13666/19170/227613/68202/72027/17991/26445/19177/67273/67130/68198/22154/12323/26440/66142/57296/68943/11740/230075/68197/104130/66377/66997/22333/66046/12859/19182/67264/66916/57320/66694/108058/68194	53
mmu05020	Human Diseases	Neurodegenerative disease	mmu05020	Prion disease - Mus musculus (house mouse)	50/479	273/9784	2.10707e-16	1.61191e-14	1.4195e-14	12868/66416/12866/66576/110323/66594/17992/12861/12864/20463/67530/78330/54405/12867/66152/26415/66414/13666/19170/227613/68202/17991/20304/26445/19177/67273/67130/68198/22154/18706/19058/26440/66142/57296/11740/13057/230075/68197/104130/66377/66997/22333/66046/12859/19182/67264/66916/12260/66694/68194	50
mmu05415	Human Diseases	Cardiovascular disease	mmu05415	Diabetic cardiomyopathy - Mus musculus (house mouse)	44/479	217/9784	3.00339e-16	1.83807e-14	1.61867e-14	12868/66416/12866/66576/110323/66594/17992/12861/12864/20463/67530/78330/12825/54405/12867/66152/26415/66414/68202/17991/67273/67130/68198/12323/18706/66142/19045/18750/11740/13057/230075/68197/104130/66377/22333/66046/12859/16337/67264/66916/66694/19701/108058/68194	44
mmu05208	Human Diseases	Cancer: overview	mmu05208	Chemical carcinogenesis - reactive oxygen species - Mus musculus (house mouse)	45/479	229/9784	4.72124e-16	2.40783e-14	2.12042e-14	12868/66416/12866/66576/110323/66594/17992/12861/12864/20656/20463/12359/67530/78330/54405/12867/66152/26415/15368/66414/11836/68202/17991/67273/67130/68198/18706/56615/16476/66142/11740/13057/19247/230075/66447/68197/104130/66377/22333/66046/12859/67264/66916/66694/68194	45
mmu00190	Metabolism	Energy metabolism	mmu00190	Oxidative phosphorylation - Mus musculus (house mouse)	33/479	141/9784	2.39233e-14	1.04579e-12	9.20957e-13	12868/66416/12866/66576/110323/66594/17992/12861/12864/20463/67530/78330/54405/12867/66152/66414/66290/68202/17991/67273/67130/68198/66142/230075/68197/104130/66377/66046/12859/67264/66916/66694/68194	33
mmu05016	Human Diseases	Neurodegenerative disease	mmu05016	Huntington disease - Mus musculus (house mouse)	50/479	308/9784	3.2286e-14	1.11853e-12	9.85011e-13	12868/66416/12866/66576/110323/66594/17992/12861/12864/20656/20463/67530/78330/54405/12867/66152/66414/19170/227613/68202/17991/26445/19177/67273/67130/68198/12421/22154/26440/66142/57296/11740/230075/13191/52639/68197/104130/66377/66997/22333/66046/12859/19182/67264/74325/66916/12757/66694/69590/68194	50
mmu05022	Human Diseases	Neurodegenerative disease	mmu05022	Pathways of neurodegeneration - multiple diseases - Mus musculus (house mouse)	65/479	481/9784	3.28978e-14	1.11853e-12	9.85011e-13	12868/66416/12866/66576/110323/78294/12314/66594/17992/12861/12864/20463/12359/67530/78330/54405/12867/66152/26415/66414/13666/11836/19170/227613/68202/17991/26445/19177/67273/67130/233908/68198/12421/22154/12323/19058/26440/66142/57296/68943/18750/18391/11740/19324/230075/67790/13191/52639/68197/104130/66377/66997/22333/66734/66046/12859/19182/67264/66916/57320/19165/66694/69590/108058/68194	65
mmu05010	Human Diseases	Neurodegenerative disease	mmu05010	Alzheimer disease - Mus musculus (house mouse)	56/479	389/9784	1.64822e-13	5.04355e-12	4.44151e-12	12868/66416/12866/66576/110323/12314/66594/17992/12861/12864/20463/67530/67547/78330/54405/12867/66152/66414/13666/11836/19170/227613/68202/72027/17991/26445/19177/67273/67130/68198/12421/22154/18706/19058/26440/66142/15925/57296/11740/230075/52639/68197/104130/66377/66997/22333/66046/12859/19182/66340/16337/67264/66916/19165/66694/68194	56
mmu03010	Genetic Information Processing	Translation	mmu03010	Ribosome - Mus musculus (house mouse)	40/479	265/9784	1.39579e-10	3.88283e-09	3.41934e-09	67945/67941/100503670/65019/20055/57294/67097/67248/54127/19951/78294/57808/20044/19982/20068/267019/66483/68052/66475/19943/268449/27207/68436/67281/75617/67186/20115/20091/110954/19896/67891/19942/19934/100043813/19944/68028/22121/94066/66292/66845	40
mmu04714	Organismal Systems	Environmental adaptation	mmu04714	Thermogenesis - Mus musculus (house mouse)	37/479	238/9784	3.00669e-10	7.66705e-09	6.75186e-09	12868/66416/12866/66576/110323/66594/17992/12861/12864/20463/67530/78330/54405/12867/66152/26415/108097/66414/68202/17991/67273/52469/67130/68198/239985/66142/230075/68197/104130/66377/66046/12859/67264/66916/66694/99982/68194	37
mmu04141	Genetic Information Processing	Folding, sorting and degradation	mmu04141	Protein processing in endoplasmic reticulum - Mus musculus (house mouse)	30/479	175/9784	1.42584e-09	3.3562e-08	2.95558e-08	20335/57377/69038/66212/71853/81910/20832/74126/56438/14827/13418/16430/13666/13002/12317/13200/56812/20338/18786/66967/53421/56453/80286/216197/108687/54609/227619/320011/77371/67397	30
mmu05171	Human Diseases	Infectious disease: viral	mmu05171	Coronavirus disease - COVID-19 - Mus musculus (house mouse)	42/479	334/9784	1.40231e-08	3.06505e-07	2.69919e-07	67945/67941/100503670/65019/20055/57294/67097/67248/54127/19951/78294/57808/20044/19982/20068/267019/66483/68052/66475/19943/268449/27207/68436/67281/75617/67186/20115/20091/110954/19896/67891/26415/19942/19934/100043813/19944/68028/22121/18706/16476/18750/12260	42
mmu03013	Genetic Information Processing	Translation	mmu03013	Nucleocytoplasmic transport - Mus musculus (house mouse)	19/479	118/9784	4.05585e-06	8.27393e-05	7.2863e-05	13627/331401/68134/19069/20220/218210/22218/212999/269966/56215/108989/51796/53817/60365/170930/326622/72124/17149/56488	19
mmu04723	Organismal Systems	Nervous system	mmu04723	Retrograde endocannabinoid signaling - Mus musculus (house mouse)	21/479	153/9784	1.67928e-05	0.000321162	0.000282826	14707/66416/17992/78330/54405/26415/66414/68202/17991/67273/67130/68198/18750/230075/68197/104130/66377/66046/67264/66916/68194	21
mmu05100	Human Diseases	Infectious disease: bacterial	mmu05100	Bacterial invasion of epithelial cells - Mus musculus (house mouse)	13/479	77/9784	8.16697e-05	0.00147005	0.00129458	11848/18706/19303/234683/76709/12540/22330/71890/16202/74325/13430/12757/11867	13
mmu04260	Organismal Systems	Circulatory system	mmu04260	Cardiac muscle contraction - Mus musculus (house mouse)	14/479	89/9784	9.74785e-05	0.00165713	0.00145933	12868/12866/66576/110323/66594/12861/12864/20463/67530/12867/66152/66142/12859/66694	14
mmu03050	Genetic Information Processing	Folding, sorting and degradation	mmu03050	Proteasome - Mus musculus (house mouse)	9/479	47/9784	0.000386424	0.00622347	0.00548059	19170/103554/26445/19177/26440/57296/19171/66997/19182	9
mmu04530	Cellular Processes	Cellular community - eukaryotes	mmu04530	Tight junction - Mus musculus (house mouse)	19/479	169/9784	0.000595482	0.00911088	0.00802334	17904/12739/108097/192786/17356/17886/11848/71908/58187/16476/13383/70737/60595/18538/14924/76709/22350/12540/11867	19
mmu04670	Organismal Systems	Immune system	mmu04670	Leukocyte transendothelial migration - Mus musculus (house mouse)	15/479	119/9784	0.000674507	0.00982853	0.00865533	12739/26415/17356/11848/71908/18706/58187/19303/18750/13057/19247/60595/22350/12540/22330	15
mmu04066	Environmental Information Processing	Signal transduction	mmu04066	HIF-1 signaling pathway - Mus musculus (house mouse)	14/479	116/9784	0.00154542	0.0214954	0.0189295	56438/15368/21857/13614/12575/15277/12323/18706/15275/18750/67673/67923/16337/108058	14
mmu03015	Genetic Information Processing	Translation	mmu03015	mRNA surveillance pathway - Mus musculus (house mouse)	13/479	104/9784	0.00163261	0.0217208	0.0191281	68134/20220/233908/56215/19045/74737/51796/53817/103677/60365/326622/17149/56488	13
mmu05211	Human Diseases	Cancer: specific types	mmu05211	Renal cell carcinoma - Mus musculus (house mouse)	10/479	70/9784	0.00202936	0.0258743	0.0227858	56438/11836/12575/216805/18706/16476/67673/19247/67923/12540	10
mmu03060	Genetic Information Processing	Folding, sorting and degradation	mmu03060	Protein export - Mus musculus (house mouse)	7/479	42/9784	0.00391923	0.0479714	0.0422452	20335/66212/27058/66286/53421/76687/66661	7
mmu05418	Human Diseases	Cardiovascular disease	mmu05418	Fluid shear stress and atherosclerosis - Mus musculus (house mouse)	15/479	148/9784	0.00586586	0.0690367	0.060796	12314/12167/22166/26415/15368/13614/11848/18706/56615/22218/16476/13057/66447/11898/170930	15
mmu00564	Metabolism	Lipid metabolism	mmu00564	Glycerophospholipid metabolism - Mus musculus (house mouse)	11/479	101/9784	0.0102508	0.112027	0.0986543	28169/99010/99712/12660/208449/19210/28042/102247/333433/18777/68671	11
mmu04137	Cellular Processes	Transport and catabolism	mmu04137	Mitophagy - animal - Mus musculus (house mouse)	11/479	101/9784	0.0102508	0.112027	0.0986543	78294/66169/13666/56486/16476/68943/67952/66687/66734/72825/17966	11
mmu05205	Human Diseases	Cancer: overview	mmu05205	Proteoglycans in cancer - Mus musculus (house mouse)	18/479	204/9784	0.0111724	0.117888	0.103816	12512/26415/11735/11836/12575/11848/12323/18706/17869/21859/19303/19045/18750/19247/13867/22350/12540/108058	18
mmu00520	Metabolism	Carbohydrate metabolism	mmu00520	Amino sugar and nucleotide sugar metabolism - Mus musculus (house mouse)	7/479	52/9784	0.012784	0.130397	0.114832	15277/15275/15212/50798/245847/72017/69976	7
mmu00510	Metabolism	Glycan biosynthesis and metabolism	mmu00510	N-Glycan biosynthesis - Mus musculus (house mouse)	7/479	53/9784	0.0141281	0.13132	0.115645	57377/69038/16430/13200/68563/80286/227619	7
mmu04520	Cellular Processes	Cellular community - eukaryotes	mmu04520	Adherens junction - Mus musculus (house mouse)	10/479	92/9784	0.0142188	0.13132	0.115645	17356/11848/21416/19268/60595/214137/12540/22330/16337/79264	10
mmu00920	Metabolism	Energy metabolism	mmu00920	Sulfur metabolism - Mus musculus (house mouse)	3/479	9784-11-01	0.0143322	0.13132	0.115645	23971/23827/211389	3
mmu05170	Human Diseases	Infectious disease: viral	mmu05170	Human immunodeficiency virus 1 infection - Mus musculus (house mouse)	20/479	241/9784	0.0145911	0.13132	0.115645	14707/12631/12314/56438/14827/26415/12317/18706/16476/19058/19303/18750/67673/16886/67923/103583/22390/11764/14672/11765	20
mmu00513	Metabolism	Glycan biosynthesis and metabolism	mmu00513	Various types of N-glycan biosynthesis - Mus musculus (house mouse)	6/479	43/9784	0.0174529	0.152588	0.134374	69038/16430/15212/13200/80286/227619	6
mmu05017	Human Diseases	Neurodegenerative disease	mmu05017	Spinocerebellar ataxia - Mus musculus (house mouse)	13/479	141/9784	0.0206537	0.175556	0.154601	19170/26445/19177/12421/18706/26440/57296/18750/11740/52639/66997/22333/19182	13
mmu04012	Environmental Information Processing	Signal transduction	mmu04012	ErbB signaling pathway - Mus musculus (house mouse)	9/479	84/9784	0.0212372	0.175638	0.154672	11836/12575/12323/18706/16476/17869/18750/13867/108058	9
mmu04370	Environmental Information Processing	Signal transduction	mmu04370	VEGF signaling pathway - Mus musculus (house mouse)	7/479	58/9784	0.0223882	0.177057	0.155922	15507/26415/18706/19058/19303/18750/12540	7
mmu05132	Human Diseases	Infectious disease: bacterial	mmu05132	Salmonella infection - Mus musculus (house mouse)	20/479	252/9784	0.022566	0.177057	0.155922	18643/20336/22166/26415/227613/11848/56455/22154/21416/18706/16476/17869/70297/13191/76709/12540/67166/13424/13430/11867	20
mmu04068	Environmental Information Processing	Signal transduction	mmu04068	FoxO signaling pathway - Mus musculus (house mouse)	12/479	133/9784	0.0296387	0.226736	0.199671	20656/12359/26415/108097/11836/12575/56486/18706/73251/12452/74551/16337	12
mmu00604	Metabolism	Glycan biosynthesis and metabolism	mmu00604	Glycosphingolipid biosynthesis - ganglio series - Mus musculus (house mouse)	3/479	15/9784	0.0341849	0.245466	0.216165	12091/14421/15212	3
mmu04140	Cellular Processes	Transport and catabolism	mmu04140	Autophagy - animal - Mus musculus (house mouse)	14/479	167/9784	0.0344785	0.245466	0.216165	78294/13666/12211/69635/12421/56486/18706/19324/97998/67790/52639/66734/13030/17966	14
mmu04810	Cellular Processes	Cell motility	mmu04810	Regulation of actin cytoskeleton - Mus musculus (house mouse)	18/479	232/9784	0.0357557	0.245466	0.216165	19241/18643/12631/11836/17886/11848/18706/19303/19045/60595/16886/544963/76709/22350/12540/13800/22330/11867	18
mmu03040	Genetic Information Processing	Transcription	mmu03040	Spliceosome - Mus musculus (house mouse)	20/479	265/9784	0.0358944	0.245466	0.216165	78651/331401/20637/101943/20384/101214/57317/233908/68011/56215/53817/56194/60365/231889/212880/17149/67039/68988/20641/108014	20
mmu00310	Metabolism	Amino acid metabolism	mmu00310	Lysine degradation - Mus musculus (house mouse)	7/479	64/9784	0.0360979	0.245466	0.216165	381022/69188/73251/192195/67956/110593/15107	7
mmu04120	Genetic Information Processing	Folding, sorting and degradation	mmu04120	Ubiquitin mediated proteolysis - Mus musculus (house mouse)	13/479	154/9784	0.0387443	0.257734	0.226969	78294/74126/56438/12211/67345/12702/56469/16396/67673/67923/56371/103583/140630	13
mmu04910	Organismal Systems	Endocrine system	mmu04910	Insulin signaling pathway - Mus musculus (house mouse)	12/479	140/9784	0.0415954	0.270812	0.238486	14121/12314/108097/11836/15277/12702/18706/15275/19045/19268/74551/16337	12
mmu04720	Organismal Systems	Nervous system	mmu04720	Long-term potentiation - Mus musculus (house mouse)	7/479	67/9784	0.044668	0.284759	0.250768	12314/11836/12323/19058/19045/18750/108058	7
mmu00603	Metabolism	Glycan biosynthesis and metabolism	mmu00603	Glycosphingolipid biosynthesis - globo and isoglobo series - Mus musculus (house mouse)	3/479	17/9784	0.0475436	0.296192	0.260837	80908/15212/14348	3
mmu04216	Cellular Processes	Cell growth and death	mmu04216	Ferroptosis - Mus musculus (house mouse)	5/479	41/9784	0.0483974	0.296192	0.260837	14319/14325/67547/15368/66734	5
mmu00600	Metabolism	Lipid metabolism	mmu00600	Sphingolipid metabolism - Mus musculus (house mouse)	6/479	55/9784	0.0510264	0.300417	0.264557	12091/81535/14421/76893/15212/208449	6
mmu05031	Human Diseases	Substance dependence	mmu05031	Amphetamine addiction - Mus musculus (house mouse)	7/479	69/9784	0.0510512	0.300417	0.264557	12314/12323/16476/19058/19045/18750/108058	7
mmu00511	Metabolism	Glycan biosynthesis and metabolism	mmu00511	Other glycan degradation - Mus musculus (house mouse)	3/479	18/9784	0.0550453	0.317809	0.279873	12091/17159/15212	3
mmu03420	Genetic Information Processing	Replication and repair	mmu03420	Nucleotide excision repair - Mus musculus (house mouse)	6/479	58/9784	0.0631604	0.346044	0.304738	56438/17420/18538/19687/66979/12572	6
mmu05213	Human Diseases	Cancer: specific types	mmu05213	Endometrial cancer - Mus musculus (house mouse)	6/479	58/9784	0.0631604	0.346044	0.304738	11836/12575/21416/18706/17869/16202	6
mmu04668	Environmental Information Processing	Signal transduction	mmu04668	TNF signaling pathway - Mus musculus (house mouse)	10/479	118/9784	0.0633284	0.346044	0.304738	12608/26415/13614/20304/12702/18706/16476/16396/74006/16168	10
mmu05417	Human Diseases	Cardiovascular disease	mmu05417	Lipid and atherosclerosis - Mus musculus (house mouse)	16/479	217/9784	0.0666561	0.357838	0.315124	12314/20656/26415/13666/20304/11848/12323/18706/16476/19058/18750/13057/12540/20302/225164/108058	16
mmu05214	Human Diseases	Cancer: specific types	mmu05214	Glioma - Mus musculus (house mouse)	7/479	74/9784	0.0694193	0.366247	0.322529	12314/11836/12575/12323/18706/18750/108058	7
mmu04921	Organismal Systems	Endocrine system	mmu04921	Oxytocin signaling pathway - Mus musculus (house mouse)	12/479	153/9784	0.071987	0.366454	0.322712	17904/12314/19735/108097/12575/11848/12323/16476/19058/19045/18750/108058	12
mmu04722	Organismal Systems	Nervous system	mmu04722	Neurotrophin signaling pathway - Mus musculus (house mouse)	10/479	121/9784	0.0724296	0.366454	0.322712	12314/26415/11848/12323/18706/16476/19247/12540/19165/108058	10
mmu04912	Organismal Systems	Endocrine system	mmu04912	GnRH signaling pathway - Mus musculus (house mouse)	8/479	90/9784	0.0730514	0.366454	0.322712	12314/26415/12323/16476/18750/12540/14672/108058	8
mmu00860	Metabolism	Metabolism of cofactors and vitamins	mmu00860	Porphyrin metabolism - Mus musculus (house mouse)	5/479	47/9784	0.0783594	0.383385	0.337621	14319/14325/15368/12892/19044	5
mmu04114	Cellular Processes	Cell growth and death	mmu04114	Oocyte meiosis - Mus musculus (house mouse)	10/479	123/9784	0.0789322	0.383385	0.337621	12314/11835/56438/26415/12323/19058/19045/71890/103583/108058	10
mmu05133	Human Diseases	Infectious disease: bacterial	mmu05133	Pertussis - Mus musculus (house mouse)	7/479	77/9784	0.0821121	0.392598	0.345735	12631/12314/12258/26415/11848/16476/12260	7
mmu04930	Human Diseases	Endocrine and metabolic disease	mmu04930	Type II diabetes mellitus - Mus musculus (house mouse)	5/479	48/9784	0.0841384	0.396098	0.348817	15277/12702/18706/15275/16337	5
mmu04666	Organismal Systems	Immune system	mmu04666	Fc gamma R-mediated phagocytosis - Mus musculus (house mouse)	8/479	94/9784	0.0889607	0.409607	0.360714	12631/18706/18750/16886/76709/12540/13430/11867	8
mmu04931	Human Diseases	Endocrine and metabolic disease	mmu04931	Insulin resistance - Mus musculus (house mouse)	9/479	110/9784	0.0896853	0.409607	0.360714	108097/108155/12702/18706/19045/19247/19268/74551/16337	9
mmu00051	Metabolism	Carbohydrate metabolism	mmu00051	Fructose and mannose metabolism - Mus musculus (house mouse)	4/479	36/9784	0.0974474	0.438513	0.386169	14121/15277/15275/20322	4
mmu04015	Environmental Information Processing	Signal transduction	mmu04015	Rap1 signaling pathway - Mus musculus (house mouse)	15/479	214/9784	0.102758	0.45122	0.397359	18643/12314/26415/192786/17356/74206/11848/217692/18706/18750/14924/12540/13800/16337/79264	15
mmu04148	NA	NA	mmu04148	Efferocytosis - Mus musculus (house mouse)	12/479	163/9784	0.10322	0.45122	0.397359	12608/26415/12317/12323/70686/19247/11980/14456/12260/18218/66694/108058	12
mmu05216	Human Diseases	Cancer: specific types	mmu05216	Thyroid cancer - Mus musculus (house mouse)	4/479	37/9784	0.105265	0.453675	0.399521	12575/21416/17869/108989	4
mmu04360	Organismal Systems	Development and regeneration	mmu04360	Axon guidance - Mus musculus (house mouse)	13/479	181/9784	0.106845	0.454093	0.399889	12631/12167/11848/12323/18706/19058/18750/19247/16886/12540/13800/16202/108058	13
mmu03272	NA	NA	mmu03272	Virion - Hepatitis viruses - Mus musculus (house mouse)	5/479	52/9784	0.109403	0.45641	0.40193	12739/12512/116733/71908/58187	5
mmu03018	Genetic Information Processing	Folding, sorting and degradation	mmu03018	RNA degradation - Mus musculus (house mouse)	7/479	83/9784	0.111221	0.45641	0.40193	78651/18983/66583/319885/22057/53621/69305	7
mmu04144	Cellular Processes	Transport and catabolism	mmu04144	Endocytosis - Mus musculus (house mouse)	18/479	270/9784	0.113255	0.45641	0.40193	11843/116733/107338/11848/52348/16396/69150/68953/347722/76709/12540/74325/13430/73711/12757/11867/20405/68524	18
mmu01250	Metabolism	Global and overview maps	mmu01250	Biosynthesis of nucleotide sugars - Mus musculus (house mouse)	4/479	38/9784	0.113357	0.45641	0.40193	15277/15275/50798/69976	4
mmu04933	Human Diseases	Endocrine and metabolic disease	mmu04933	AGE-RAGE signaling pathway in diabetic complications - Mus musculus (house mouse)	8/479	101/9784	0.121237	0.4818	0.424289	12825/26415/13614/18712/18706/16476/18750/12540	8
mmu04142	Cellular Processes	Transport and catabolism	mmu04142	Lysosome - Mus musculus (house mouse)	10/479	135/9784	0.125275	0.491465	0.4328	12091/12512/240283/17159/15212/13030/74325/12757/11764/11765	10
mmu05221	Human Diseases	Cancer: specific types	mmu05221	Acute myeloid leukemia - Mus musculus (house mouse)	6/479	70/9784	0.127035	0.492058	0.433322	235320/11836/18712/21416/18706/17869	6
mmu04978	Organismal Systems	Digestive system	mmu04978	Mineral absorption - Mus musculus (house mouse)	5/479	55/9784	0.130493	0.493339	0.43445	14319/14325/15368/72027/20537	5
mmu05142	Human Diseases	Infectious disease: parasitic	mmu05142	Chagas disease - Mus musculus (house mouse)	8/479	103/9784	0.131464	0.493339	0.43445	26415/20304/12317/18706/16476/20302/12260/14672	8
mmu00790	Metabolism	Metabolism of cofactors and vitamins	mmu00790	Folate biosynthesis - Mus musculus (house mouse)	3/479	26/9784	0.132202	0.493339	0.43445	268566/19286/17434	3
mmu05210	Human Diseases	Cancer: specific types	mmu05210	Colorectal cancer - Mus musculus (house mouse)	7/479	88/9784	0.139117	0.50703	0.446507	11836/12575/11848/21416/18706/16476/17869	7
mmu05219	Human Diseases	Cancer: specific types	mmu05219	Bladder cancer - Mus musculus (house mouse)	4/479	41/9784	0.139185	0.50703	0.446507	11836/12575/69635/17869	4
mmu04110	Cellular Processes	Cell growth and death	mmu04110	Cell cycle - Mus musculus (house mouse)	11/479	157/9784	0.147163	0.527451	0.46449	56438/71521/12575/22589/17869/18538/56371/71890/22390/71175/12572	11
mmu04310	Environmental Information Processing	Signal transduction	mmu04310	Wnt signaling pathway - Mus musculus (house mouse)	12/479	175/9784	0.149845	0.527451	0.46449	17393/21888/56438/11848/21416/12323/16476/19058/17869/18750/103583/108058	12
mmu04211	Organismal Systems	Aging	mmu04211	Longevity regulating pathway - Mus musculus (house mouse)	7/479	90/9784	0.151146	0.527451	0.46449	20656/12359/108097/12421/18706/75747/16337	7
mmu04150	Environmental Information Processing	Signal transduction	mmu04150	mTOR signaling pathway - Mus musculus (house mouse)	11/479	158/9784	0.151685	0.527451	0.46449	56430/66290/216805/11848/18706/18750/97998/216742/83409/16337/72124	11
mmu04672	Organismal Systems	Immune system	mmu04672	Intestinal immune network for IgA production - Mus musculus (house mouse)	4/479	43/9784	0.157588	0.540179	0.475699	20300/18703/14960/16168	4
mmu05146	Human Diseases	Infectious disease: parasitic	mmu05146	Amoebiasis - Mus musculus (house mouse)	8/479	108/9784	0.158876	0.540179	0.475699	15507/12825/16782/18706/18750/60595/22330/14672	8
mmu03022	Genetic Information Processing	Transcription	mmu03022	Basal transcription factors - Mus musculus (house mouse)	4/479	44/9784	0.167111	0.561933	0.494857	17420/14886/70439/12572	4
mmu04721	Organismal Systems	Nervous system	mmu04721	Synaptic vesicle cycle - Mus musculus (house mouse)	6/479	77/9784	0.17465	0.580901	0.511561	66290/22249/19339/74325/13430/12757	6
mmu04213	Organismal Systems	Aging	mmu04213	Longevity regulating pathway - multiple species - Mus musculus (house mouse)	5/479	61/9784	0.177553	0.584208	0.514473	20656/12359/108097/18706/16337	5
mmu03250	Genetic Information Processing	Information processing in viruses	mmu03250	Viral life cycle - HIV-1 - Mus musculus (house mouse)	5/479	63/9784	0.1945	0.626496	0.551713	268373/116733/218210/20924/58202	5
mmu04330	Environmental Information Processing	Signal transduction	mmu04330	Notch signaling pathway - Mus musculus (house mouse)	5/479	63/9784	0.1945	0.626496	0.551713	21888/16396/433586/66340/19165	5
mmu03410	Genetic Information Processing	Replication and repair	mmu03410	Base excision repair - Mus musculus (house mouse)	4/479	47/9784	0.196822	0.627369	0.552481	18970/18538/19687/66979	4
mmu00052	Metabolism	Carbohydrate metabolism	mmu00052	Galactose metabolism - Mus musculus (house mouse)	3/479	32/9784	0.204962	0.646581	0.569401	12091/15277/15275	3
mmu04973	Organismal Systems	Digestive system	mmu04973	Carbohydrate digestion and absorption - Mus musculus (house mouse)	4/479	49/9784	0.217459	0.679005	0.597954	15277/18706/15275/20537	4
mmu05135	Human Diseases	Infectious disease: bacterial	mmu05135	Yersinia infection - Mus musculus (house mouse)	9/479	136/9784	0.222127	0.686576	0.604621	26415/11848/18706/16476/19303/76709/12540/11867/68524	9
mmu04710	Organismal Systems	Environmental adaptation	mmu04710	Circadian rhythm - Mus musculus (house mouse)	3/479	34/9784	0.230969	0.706767	0.622402	56438/108097/103583	3
mmu04922	Organismal Systems	Endocrine system	mmu04922	Glucagon signaling pathway - Mus musculus (house mouse)	7/479	104/9784	0.247082	0.743205	0.654491	14121/12314/108097/12323/19058/74551/108058	7
mmu04660	Organismal Systems	Immune system	mmu04660	T cell receptor signaling pathway - Mus musculus (house mouse)	8/479	122/9784	0.247735	0.743205	0.654491	26415/11848/18706/16476/19058/13383/19247/12540	8
mmu04146	Cellular Processes	Transport and catabolism	mmu04146	Peroxisome - Mus musculus (house mouse)	6/479	87/9784	0.252855	0.743818	0.655031	20656/12359/19298/224824/20280/26378	6
mmu05323	Human Diseases	Immune disease	mmu05323	Rheumatoid arthritis - Mus musculus (house mouse)	6/479	87/9784	0.252855	0.743818	0.655031	66290/20304/16476/20302/14960/16168	6
mmu03030	Genetic Information Processing	Replication and repair	mmu03030	DNA replication - Mus musculus (house mouse)	3/479	36/9784	0.257534	0.743818	0.655031	18538/19687/66979	3
mmu05140	Human Diseases	Infectious disease: parasitic	mmu05140	Leishmaniasis - Mus musculus (house mouse)	5/479	70/9784	0.257663	0.743818	0.655031	13627/26415/16476/13057/14960	5
mmu05163	Human Diseases	Infectious disease: viral	mmu05163	Human cytomegalovirus infection - Mus musculus (house mouse)	15/479	254/9784	0.262747	0.751406	0.661713	14707/12314/14827/26415/12575/20304/11848/12317/18706/19058/17869/19303/18750/20302/14672	15
mmu04270	Organismal Systems	Circulatory system	mmu04270	Vascular smooth muscle contraction - Mus musculus (house mouse)	9/479	144/9784	0.27324	0.771341	0.679269	17904/12314/11836/13614/17886/11848/19045/18750/14672	9
mmu00531	Metabolism	Glycan biosynthesis and metabolism	mmu00531	Glycosaminoglycan degradation - Mus musculus (house mouse)	2/479	21/9784	0.274759	0.771341	0.679269	12091/15212	2
mmu04960	Organismal Systems	Excretory system	mmu04960	Aldosterone-regulated sodium reabsorption - Mus musculus (house mouse)	3/479	38/9784	0.284479	0.774819	0.682331	18706/18750/16337	3
mmu04145	Cellular Processes	Transport and catabolism	mmu04145	Phagosome - Mus musculus (house mouse)	11/479	183/9784	0.284794	0.774819	0.682331	20335/66212/66290/227613/22154/12317/13057/53421/13424/14960/71116	11
mmu00480	Metabolism	Metabolism of other amino acids	mmu00480	Glutathione metabolism - Mus musculus (house mouse)	5/479	73/9784	0.28612	0.774819	0.682331	11758/56615/66116/66447/69590	5
mmu04510	Cellular Processes	Cellular community - eukaryotes	mmu04510	Focal adhesion - Mus musculus (house mouse)	12/479	202/9784	0.286126	0.774819	0.682331	13730/16782/11848/18706/16476/19303/19045/18750/60595/12540/22330/16202	12
mmu04917	Organismal Systems	Endocrine system	mmu04917	Prolactin signaling pathway - Mus musculus (house mouse)	5/479	74/9784	0.295737	0.777642	0.684817	26415/13711/12702/18706/19116	5
mmu00250	Metabolism	Amino acid metabolism	mmu00250	Alanine, aspartate and glutamate metabolism - Mus musculus (house mouse)	3/479	39/9784	0.298043	0.777642	0.684817	66514/52633/11898	3
mmu05160	Human Diseases	Infectious disease: viral	mmu05160	Hepatitis C - Mus musculus (house mouse)	10/479	167/9784	0.30177	0.777642	0.684817	12739/13666/11836/12575/71908/12702/18706/58187/17869/56469	10
mmu04750	Organismal Systems	Sensory system	mmu04750	Inflammatory mediator regulation of TRP channels - Mus musculus (house mouse)	8/479	130/9784	0.30449	0.777642	0.684817	12314/14063/26415/12323/18706/19045/18750/108058	8
mmu00280	Metabolism	Amino acid metabolism	mmu00280	Valine, leucine and isoleucine degradation - Mus musculus (house mouse)	4/479	57/9784	0.30456	0.777642	0.684817	56357/52538/66885/15107	4
mmu04971	Organismal Systems	Digestive system	mmu04971	Gastric acid secretion - Mus musculus (house mouse)	5/479	75/9784	0.305407	0.777642	0.684817	12314/12323/18750/22350/108058	5
mmu04625	Organismal Systems	Immune system	mmu04625	C-type lectin receptor signaling pathway - Mus musculus (house mouse)	7/479	112/9784	0.308711	0.777642	0.684817	12314/26415/11848/18706/16476/19058/19247	7
mmu00515	Metabolism	Glycan biosynthesis and metabolism	mmu00515	Mannose type O-glycan biosynthesis - Mus musculus (house mouse)	2/479	23/9784	0.311622	0.777642	0.684817	228366/14348	2
mmu03430	Genetic Information Processing	Replication and repair	mmu03430	Mismatch repair - Mus musculus (house mouse)	2/479	23/9784	0.311622	0.777642	0.684817	18538/19687	2
mmu04924	Organismal Systems	Endocrine system	mmu04924	Renin secretion - Mus musculus (house mouse)	5/479	76/9784	0.315123	0.777642	0.684817	12314/13614/19058/13030/19701	5
mmu05220	Human Diseases	Cancer: specific types	mmu05220	Chronic myeloid leukemia - Mus musculus (house mouse)	5/479	76/9784	0.315123	0.777642	0.684817	11836/12575/18706/17869/19247	5
mmu04630	Environmental Information Processing	Signal transduction	mmu04630	JAK-STAT signaling pathway - Mus musculus (house mouse)	10/479	171/9784	0.327559	0.801865	0.706149	12575/18712/12702/18706/17869/56469/19116/19247/19255/16168	10
mmu04022	Environmental Information Processing	Signal transduction	mmu04022	cGMP-PKG signaling pathway - Mus musculus (house mouse)	10/479	172/9784	0.334078	0.804698	0.708643	12314/19735/11848/19058/19045/11740/22333/14886/16337/14672	10
mmu05134	Human Diseases	Infectious disease: bacterial	mmu05134	Legionellosis - Mus musculus (house mouse)	4/479	60/9784	0.338274	0.804698	0.708643	13627/12747/12750/19324	4
mmu04928	Organismal Systems	Endocrine system	mmu04928	Parathyroid hormone synthesis, secretion and action - Mus musculus (house mouse)	7/479	116/9784	0.340603	0.804698	0.708643	17938/11836/12575/11848/18750/238871/14672	7
mmu05231	Human Diseases	Cancer: overview	mmu05231	Choline metabolism in cancer - Mus musculus (house mouse)	6/479	98/9784	0.347451	0.804698	0.708643	213603/18706/16476/12660/18750/18777	6
mmu04961	Organismal Systems	Excretory system	mmu04961	Endocrine and other factor-regulated calcium reabsorption - Mus musculus (house mouse)	4/479	61/9784	0.349552	0.804698	0.708643	18750/74325/13430/12757	4
mmu00514	Metabolism	Glycan biosynthesis and metabolism	mmu00514	Other types of O-glycan biosynthesis - Mus musculus (house mouse)	3/479	43/9784	0.352466	0.804698	0.708643	108155/233733/94192	3
mmu05225	Human Diseases	Cancer: specific types	mmu05225	Hepatocellular carcinoma - Mus musculus (house mouse)	10/479	175/9784	0.35377	0.804698	0.708643	15368/11836/12575/239985/21416/18706/56615/17869/18750/66447	10
mmu01521	Human Diseases	Drug resistance: antineoplastic	mmu01521	EGFR tyrosine kinase inhibitor resistance - Mus musculus (house mouse)	5/479	80/9784	0.354308	0.804698	0.708643	11836/18706/18750/13867/14456	5
mmu01212	Metabolism	Global and overview maps	mmu01212	Fatty acid metabolism - Mus musculus (house mouse)	4/479	62/9784	0.360835	0.804698	0.708643	52538/20280/66885/15107	4
mmu01524	Human Diseases	Drug resistance: antineoplastic	mmu01524	Platinum drug resistance - Mus musculus (house mouse)	5/479	81/9784	0.364151	0.804698	0.708643	12575/21974/18706/56615/66447	5
mmu04916	Organismal Systems	Endocrine system	mmu04916	Melanogenesis - Mus musculus (house mouse)	6/479	100/9784	0.365108	0.804698	0.708643	12314/13614/21416/12323/18750/108058	6
mmu05215	Human Diseases	Cancer: specific types	mmu05215	Prostate cancer - Mus musculus (house mouse)	6/479	100/9784	0.365108	0.804698	0.708643	20732/11835/11836/12575/21416/18706	6
mmu04962	Organismal Systems	Excretory system	mmu04962	Vasopressin-regulated water reabsorption - Mus musculus (house mouse)	3/479	44/9784	0.366029	0.804698	0.708643	56455/13191/13424	3
mmu04217	Cellular Processes	Cell growth and death	mmu04217	Necroptosis - Mus musculus (house mouse)	10/479	177/9784	0.366992	0.804698	0.708643	14319/14325/268373/116733/12323/11740/68953/22333/74006/108058	10
mmu04621	Organismal Systems	Immune system	mmu04621	NOD-like receptor signaling pathway - Mus musculus (house mouse)	12/479	216/9784	0.368162	0.804698	0.708643	22166/26415/20304/11848/56486/16476/13057/22333/66734/56338/13030/74006	12
mmu04814	Cellular Processes	Cell motility	mmu04814	Motor proteins - Mus musculus (house mouse)	11/479	198/9784	0.377219	0.818645	0.720925	17904/227613/17886/56455/22154/208943/17913/320191/13191/16561/13424	11
mmu00601	Metabolism	Glycan biosynthesis and metabolism	mmu00601	Glycosphingolipid biosynthesis - lacto and neolacto series - Mus musculus (house mouse)	2/479	27/9784	0.383857	0.827186	0.728447	80908/14348	2
mmu03266	Genetic Information Processing	Information processing in viruses	mmu03266	Virion - Herpesvirus - Mus musculus (house mouse)	1/479	9784-10-01	0.394803	0.844824	0.74398	15925	1
mmu04218	Cellular Processes	Cell growth and death	mmu04218	Cellular senescence - Mus musculus (house mouse)	10/479	182/9784	0.400261	0.850556	0.749027	12314/26415/12575/18706/19058/17869/19045/11740/22333/103583	10
mmu04911	Organismal Systems	Endocrine system	mmu04911	Insulin secretion - Mus musculus (house mouse)	5/479	86/9784	0.413325	0.860169	0.757494	12323/18750/19339/14672/108058	5
mmu00010	Metabolism	Carbohydrate metabolism	mmu00010	Glycolysis / Gluconeogenesis - Mus musculus (house mouse)	4/479	67/9784	0.416985	0.860169	0.757494	14121/15277/15275/74551	4
mmu00062	Metabolism	Lipid metabolism	mmu00062	Fatty acid elongation - Mus musculus (house mouse)	2/479	29/9784	0.418768	0.860169	0.757494	52538/15107	2
mmu00565	Metabolism	Lipid metabolism	mmu00565	Ether lipid metabolism - Mus musculus (house mouse)	3/479	48/9784	0.419657	0.860169	0.757494	99010/99712/28042	3
mmu04071	Environmental Information Processing	Signal transduction	mmu04071	Sphingolipid signaling pathway - Mus musculus (house mouse)	7/479	126/9784	0.421544	0.860169	0.757494	81535/26415/11848/18706/76893/18750/208449	7
mmu03083	Genetic Information Processing	Chromosome	mmu03083	Polycomb repressive complex - Mus musculus (house mouse)	5/479	87/9784	0.423109	0.860169	0.757494	494448/108155/12417/16468/21652	5
mmu00130	Metabolism	Metabolism of cofactors and vitamins	mmu00130	Ubiquinone and other terpenoid-quinone biosynthesis - Mus musculus (house mouse)	1/479	9784-11-01	0.424463	0.860169	0.757494	52064	1
mmu04658	Organismal Systems	Immune system	mmu04658	Th1 and Th2 cell differentiation - Mus musculus (house mouse)	5/479	88/9784	0.432864	0.862616	0.759648	26415/16476/19058/433586/14960	5
mmu05235	Human Diseases	Cancer: overview	mmu05235	PD-L1 expression and PD-1 checkpoint pathway in cancer - Mus musculus (house mouse)	5/479	88/9784	0.432864	0.862616	0.759648	26415/18706/16476/19058/19247	5
mmu05166	Human Diseases	Infectious disease: viral	mmu05166	Human T-cell leukemia virus 1 infection - Mus musculus (house mouse)	13/479	247/9784	0.434917	0.862616	0.759648	17393/12575/18970/12317/18706/16476/19058/17869/13383/11740/22333/14960/16168	13
mmu05230	Human Diseases	Cancer: overview	mmu05230	Central carbon metabolism in cancer - Mus musculus (house mouse)	4/479	69/9784	0.439167	0.862616	0.759648	15277/18706/15275/17869	4
mmu05203	Human Diseases	Cancer: overview	mmu05203	Viral carcinogenesis - Mus musculus (house mouse)	12/479	228/9784	0.440728	0.862616	0.759648	12575/11848/18970/18706/16476/13383/19303/60595/12540/69116/232232/56463	12
mmu03320	Organismal Systems	Endocrine system	mmu03320	PPAR signaling pathway - Mus musculus (house mouse)	5/479	89/9784	0.442584	0.862616	0.759648	13167/16592/74551/20280/16202	5
mmu04926	Organismal Systems	Endocrine system	mmu04926	Relaxin signaling pathway - Mus musculus (house mouse)	7/479	130/9784	0.453814	0.87242	0.768282	14707/12825/26415/13614/18706/16476/18750	7
mmu01240	Metabolism	Global and overview maps	mmu01240	Biosynthesis of cofactors - Mus musculus (house mouse)	8/479	152/9784	0.468864	0.87242	0.768282	268566/52064/18103/12892/19286/18041/17434/19044	8
mmu00512	Metabolism	Glycan biosynthesis and metabolism	mmu00512	Mucin type O-glycan biosynthesis - Mus musculus (house mouse)	2/479	32/9784	0.469158	0.87242	0.768282	233733/94192	2
mmu04136	Cellular Processes	Transport and catabolism	mmu04136	Autophagy - other - Mus musculus (house mouse)	2/479	32/9784	0.469158	0.87242	0.768282	56486/52639	2
mmu00071	Metabolism	Lipid metabolism	mmu00071	Fatty acid degradation - Mus musculus (house mouse)	3/479	52/9784	0.471698	0.87242	0.768282	52538/66885/15107	3
mmu04920	Organismal Systems	Endocrine system	mmu04920	Adipocytokine signaling pathway - Mus musculus (house mouse)	4/479	72/9784	0.471953	0.87242	0.768282	108097/12702/19247/74551	4
mmu05223	Human Diseases	Cancer: specific types	mmu05223	Non-small cell lung cancer - Mus musculus (house mouse)	4/479	72/9784	0.471953	0.87242	0.768282	11836/12575/18706/18750	4
mmu04725	Organismal Systems	Nervous system	mmu04725	Cholinergic synapse - Mus musculus (house mouse)	6/479	113/9784	0.47936	0.87242	0.768282	14707/12323/18706/18750/14672/108058	6
mmu01522	Human Diseases	Drug resistance: antineoplastic	mmu01522	Endocrine resistance - Mus musculus (house mouse)	5/479	93/9784	0.481014	0.87242	0.768282	26415/11836/12575/18706/16476	5
mmu04657	Organismal Systems	Immune system	mmu04657	IL-17 signaling pathway - Mus musculus (house mouse)	5/479	93/9784	0.481014	0.87242	0.768282	16819/12608/26415/20202/16476	5
mmu04914	Organismal Systems	Endocrine system	mmu04914	Progesterone-mediated oocyte maturation - Mus musculus (house mouse)	5/479	93/9784	0.481014	0.87242	0.768282	26415/11836/18706/56371/71890	5
mmu05164	Human Diseases	Infectious disease: viral	mmu05164	Influenza A - Mus musculus (house mouse)	9/479	174/9784	0.481827	0.87242	0.768282	20304/12702/18706/269966/18750/11740/22333/56488/14960	9
mmu04728	Organismal Systems	Nervous system	mmu04728	Dopaminergic synapse - Mus musculus (house mouse)	7/479	136/9784	0.501473	0.901899	0.794242	14707/12314/26415/12323/19045/18750/108058	7
mmu04115	Cellular Processes	Cell growth and death	mmu04115	p53 signaling pathway - Mus musculus (house mouse)	4/479	75/9784	0.504002	0.901899	0.794242	17248/12575/12452/75747	4
mmu05212	Human Diseases	Cancer: specific types	mmu05212	Pancreatic cancer - Mus musculus (house mouse)	4/479	76/9784	0.514496	0.914196	0.805071	11836/12575/18706/12540	4
mmu00500	Metabolism	Carbohydrate metabolism	mmu00500	Starch and sucrose metabolism - Mus musculus (house mouse)	2/479	35/9784	0.516849	0.914196	0.805071	15277/15275	2
mmu00730	Metabolism	Metabolism of cofactors and vitamins	mmu00730	Thiamine metabolism - Mus musculus (house mouse)	1/479	15/9784	0.529284	0.928065	0.817285	18041	1
mmu00040	Metabolism	Carbohydrate metabolism	mmu00040	Pentose and glucuronate interconversions - Mus musculus (house mouse)	2/479	36/9784	0.532103	0.928065	0.817285	68631/20322	2
mmu05167	Human Diseases	Infectious disease: viral	mmu05167	Kaposi sarcoma-associated herpesvirus infection - Mus musculus (house mouse)	11/479	223/9784	0.534243	0.928065	0.817285	14707/78294/12314/26415/12575/21416/18706/16476/19058/17869/66734	11
mmu04713	Organismal Systems	Environmental adaptation	mmu04713	Circadian entrainment - Mus musculus (house mouse)	5/479	99/9784	0.536822	0.928065	0.817285	14707/12314/12323/18750/108058	5
mmu05161	Human Diseases	Infectious disease: viral	mmu05161	Hepatitis B - Mus musculus (house mouse)	8/479	164/9784	0.55587	0.955597	0.84153	26415/11836/12575/18706/16476/17869/18750/18538	8
mmu05169	Human Diseases	Infectious disease: viral	mmu05169	Epstein-Barr virus infection - Mus musculus (house mouse)	11/479	228/9784	0.564364	0.96291	0.84797	14827/26415/12575/12317/18706/16476/17869/57296/66997/19182/14960	11
mmu04730	Organismal Systems	Nervous system	mmu04730	Long-term depression - Mus musculus (house mouse)	3/479	60/9784	0.56868	0.96291	0.84797	11836/18750/14672	3
mmu04925	Organismal Systems	Endocrine system	mmu04925	Aldosterone synthesis and secretion - Mus musculus (house mouse)	5/479	103/9784	0.572455	0.96291	0.84797	12314/12323/18750/14672/108058	5
mmu00450	Metabolism	Metabolism of other amino acids	mmu00450	Selenocompound metabolism - Mus musculus (house mouse)	1/479	17/9784	0.574316	0.96291	0.84797	23971	1
mmu05143	Human Diseases	Infectious disease: parasitic	mmu05143	African trypanosomiasis - Mus musculus (house mouse)	2/479	39/9784	0.575858	0.96291	0.84797	14063/18750	2
mmu04620	Organismal Systems	Immune system	mmu04620	Toll-like receptor signaling pathway - Mus musculus (house mouse)	5/479	104/9784	0.581139	0.96646	0.851097	26415/20304/18706/16476/20302	5
mmu04152	Environmental Information Processing	Signal transduction	mmu04152	AMPK signaling pathway - Mus musculus (house mouse)	6/479	127/9784	0.594552	0.974846	0.858482	14121/108097/18706/74551/16337/59021	6
mmu00120	Metabolism	Lipid metabolism	mmu00120	Primary bile acid biosynthesis - Mus musculus (house mouse)	1/479	18/9784	0.595192	0.974846	0.858482	20280	1
mmu04072	Environmental Information Processing	Signal transduction	mmu04072	Phospholipase D signaling pathway - Mus musculus (house mouse)	7/479	149/9784	0.599238	0.974846	0.858482	28169/11848/18706/18750/19247/16337/13430	7
mmu00561	Metabolism	Lipid metabolism	mmu00561	Glycerolipid metabolism - Mus musculus (house mouse)	3/479	63/9784	0.602111	0.974846	0.858482	28169/193742/102247	3
mmu04929	Organismal Systems	Endocrine system	mmu04929	GnRH secretion - Mus musculus (house mouse)	3/479	63/9784	0.602111	0.974846	0.858482	18706/18750/14672	3
mmu04010	Environmental Information Processing	Signal transduction	mmu04010	MAPK signaling pathway - Mus musculus (house mouse)	14/479	299/9784	0.608061	0.979299	0.862403	15507/63953/26415/11836/16476/19058/17869/70686/18750/13867/19043/12540/16337/18218	14
mmu04540	Cellular Processes	Cellular community - eukaryotes	mmu04540	Gap junction - Mus musculus (house mouse)	4/479	86/9784	0.613098	0.982241	0.864994	227613/22154/18750/14672	4
mmu04612	Organismal Systems	Immune system	mmu04612	Antigen processing and presentation - Mus musculus (house mouse)	4/479	87/9784	0.622254	0.986579	0.868814	14827/12317/13030/14960	4
mmu04970	Organismal Systems	Digestive system	mmu04970	Salivary secretion - Mus musculus (house mouse)	4/479	87/9784	0.622254	0.986579	0.868814	12314/13010/18750/20496	4
mmu00760	Metabolism	Metabolism of cofactors and vitamins	mmu00760	Nicotinate and nicotinamide metabolism - Mus musculus (house mouse)	2/479	43/9784	0.629434	0.992818	0.874309	209011/18950	2
mmu04664	Organismal Systems	Immune system	mmu04664	Fc epsilon RI signaling pathway - Mus musculus (house mouse)	3/479	66/9784	0.633792	0.994565	0.875847	26415/18706/18750	3
mmu00230	Metabolism	Nucleotide metabolism	mmu00230	Purine metabolism - Mus musculus (house mouse)	6/479	134/9784	0.64682	0.999996	0.88063	23971/18103/18585/238871/76974/18950	6
mmu04727	Organismal Systems	Nervous system	mmu04727	GABAergic synapse - Mus musculus (house mouse)	4/479	90/9784	0.648891	0.999996	0.88063	14707/56486/268566/18750	4
mmu00220	Metabolism	Amino acid metabolism	mmu00220	Arginine biosynthesis - Mus musculus (house mouse)	1/479	21/9784	0.651889	0.999996	0.88063	11898	1
mmu00770	Metabolism	Metabolism of cofactors and vitamins	mmu00770	Pantothenate and CoA biosynthesis - Mus musculus (house mouse)	1/479	21/9784	0.651889	0.999996	0.88063	22361	1
mmu04390	Environmental Information Processing	Signal transduction	mmu04390	Hippo signaling pathway - Mus musculus (house mouse)	7/479	158/9784	0.660743	0.999996	0.88063	12167/211652/21416/17869/13383/19045/103583	7
mmu04380	Organismal Systems	Development and regeneration	mmu04380	Osteoclast differentiation - Mus musculus (house mouse)	6/479	136/9784	0.660984	0.999996	0.88063	26415/12702/18706/16476/19058/13057	6
mmu05152	Human Diseases	Infectious disease: bacterial	mmu05152	Tuberculosis - Mus musculus (house mouse)	8/479	180/9784	0.661277	0.999996	0.88063	12314/12608/26415/11848/12323/19058/14960/108058	8
mmu04024	Environmental Information Processing	Signal transduction	mmu04024	cAMP signaling pathway - Mus musculus (house mouse)	10/479	224/9784	0.663729	0.999996	0.88063	12314/13614/17356/11848/12323/18706/16476/19045/238871/108058	10
mmu04964	Organismal Systems	Excretory system	mmu04964	Proximal tubule bicarbonate reclamation - Mus musculus (house mouse)	1/479	22/9784	0.668968	0.999996	0.88063	74551	1
mmu05202	Human Diseases	Cancer: overview	mmu05202	Transcriptional misregulation in cancer - Mus musculus (house mouse)	10/479	226/9784	0.674594	0.999996	0.88063	20732/235320/12608/22290/12575/212980/233908/17869/15078/70439	10
mmu05222	Human Diseases	Cancer: specific types	mmu05222	Small cell lung cancer - Mus musculus (house mouse)	4/479	94/9784	0.682423	0.999996	0.88063	16782/12575/18706/17869	4
mmu04935	Organismal Systems	Endocrine system	mmu04935	Growth hormone synthesis, secretion and action - Mus musculus (house mouse)	5/479	117/9784	0.684733	0.999996	0.88063	26415/12702/18706/18750/14672	5
mmu00900	Metabolism	Metabolism of terpenoids and polyketides	mmu00900	Terpenoid backbone biosynthesis - Mus musculus (house mouse)	1/479	23/9784	0.685211	0.999996	0.88063	14593	1
mmu04550	Cellular Processes	Cellular community - eukaryotes	mmu04550	Signaling pathways regulating pluripotency of stem cells - Mus musculus (house mouse)	6/479	140/9784	0.688229	0.999996	0.88063	12167/26415/18706/17869/11906/16468	6
mmu05218	Human Diseases	Cancer: specific types	mmu05218	Melanoma - Mus musculus (house mouse)	3/479	72/9784	0.691756	0.999996	0.88063	11836/12575/18706	3
mmu04070	Environmental Information Processing	Signal transduction	mmu04070	Phosphatidylinositol signaling system - Mus musculus (house mouse)	4/479	96/9784	0.698325	0.999996	0.88063	12314/18706/18750/83493	4
mmu04613	Organismal Systems	Immune system	mmu04613	Neutrophil extracellular trap formation - Mus musculus (house mouse)	9/479	209/9784	0.701303	0.999996	0.88063	26415/12725/18706/15078/18750/11740/13057/22333/232232	9
mmu04020	Environmental Information Processing	Signal transduction	mmu04020	Calcium signaling pathway - Mus musculus (house mouse)	11/479	254/9784	0.705726	0.999996	0.88063	12314/12323/19058/18750/11740/13867/22333/67704/14672/68279/108058	11
mmu05310	Human Diseases	Immune disease	mmu05310	Asthma - Mus musculus (house mouse)	1/479	25/9784	0.71535	0.999996	0.88063	14960	1
mmu04650	Organismal Systems	Immune system	mmu04650	Natural killer cell mediated cytotoxicity - Mus musculus (house mouse)	5/479	122/9784	0.719634	0.999996	0.88063	11836/18706/19058/18750/19247	5
mmu00980	Metabolism	Xenobiotics biodegradation and metabolism	mmu00980	Metabolism of xenobiotics by cytochrome P450 - Mus musculus (house mouse)	3/479	76/9784	0.7264	0.999996	0.88063	12409/56615/66447	3
mmu05206	Human Diseases	Cancer: overview	mmu05206	MicroRNAs in cancer - Mus musculus (house mouse)	13/479	303/9784	0.728337	0.999996	0.88063	15368/17248/12575/108655/18712/212980/11848/18706/17869/21859/18750/13867/22350	13
mmu00340	Metabolism	Amino acid metabolism	mmu00340	Histidine metabolism - Mus musculus (house mouse)	1/479	26/9784	0.729321	0.999996	0.88063	66054	1
mmu00380	Metabolism	Amino acid metabolism	mmu00380	Tryptophan metabolism - Mus musculus (house mouse)	2/479	52/9784	0.730493	0.999996	0.88063	12359/15107	2
mmu05224	Human Diseases	Cancer: specific types	mmu05224	Breast cancer - Mus musculus (house mouse)	6/479	147/9784	0.732346	0.999996	0.88063	11836/12575/21416/18706/16476/17869	6
mmu04062	Organismal Systems	Immune system	mmu04062	Chemokine signaling pathway - Mus musculus (house mouse)	8/479	193/9784	0.735009	0.999996	0.88063	14707/20300/20304/11848/18706/19303/12540/20302	8
mmu00650	Metabolism	Carbohydrate metabolism	mmu00650	Butanoate metabolism - Mus musculus (house mouse)	1/479	27/9784	0.742608	0.999996	0.88063	15107	1
mmu04392	Environmental Information Processing	Signal transduction	mmu04392	Hippo signaling pathway - multiple species - Mus musculus (house mouse)	1/479	27/9784	0.742608	0.999996	0.88063	211652	1
mmu04744	Organismal Systems	Sensory system	mmu04744	Phototransduction - Mus musculus (house mouse)	1/479	27/9784	0.742608	0.999996	0.88063	12314	1
mmu04966	Organismal Systems	Excretory system	mmu04966	Collecting duct acid secretion - Mus musculus (house mouse)	1/479	27/9784	0.742608	0.999996	0.88063	66290	1
mmu04611	Organismal Systems	Immune system	mmu04611	Platelet activation - Mus musculus (house mouse)	5/479	126/9784	0.745512	0.999996	0.88063	12825/26415/11848/18706/19045	5
mmu00270	Metabolism	Amino acid metabolism	mmu00270	Cysteine and methionine metabolism - Mus musculus (house mouse)	2/479	55/9784	0.758564	0.999996	0.88063	104923/74340	2
mmu04659	Organismal Systems	Immune system	mmu04659	Th17 cell differentiation - Mus musculus (house mouse)	4/479	105/9784	0.762765	0.999996	0.88063	26415/16476/19058/14960	4
mmu04923	Organismal Systems	Endocrine system	mmu04923	Regulation of lipolysis in adipocytes - Mus musculus (house mouse)	2/479	57/9784	0.775844	0.999996	0.88063	18706/16337	2
mmu04514	Environmental Information Processing	Signaling molecules and interaction	mmu04514	Cell adhesion molecules - Mus musculus (house mouse)	7/479	179/9784	0.780108	0.999996	0.88063	66797/12739/71908/58187/54725/19268/14960	7
mmu04261	Organismal Systems	Circulatory system	mmu04261	Adrenergic signaling in cardiomyocytes - Mus musculus (house mouse)	6/479	156/9784	0.782331	0.999996	0.88063	12314/26415/12323/19045/18750/108058	6
mmu04340	Environmental Information Processing	Signal transduction	mmu04340	Hedgehog signaling pathway - Mus musculus (house mouse)	2/479	58/9784	0.784072	0.999996	0.88063	20747/103583	2
mmu04662	Organismal Systems	Immune system	mmu04662	B cell receptor signaling pathway - Mus musculus (house mouse)	3/479	84/9784	0.786454	0.999996	0.88063	18706/16476/19058	3
mmu04350	Environmental Information Processing	Signal transduction	mmu04350	TGF-beta signaling pathway - Mus musculus (house mouse)	4/479	110/9784	0.793662	0.999996	0.88063	12167/56438/11848/17869	4
mmu00020	Metabolism	Carbohydrate metabolism	mmu00020	Citrate cycle (TCA cycle) - Mus musculus (house mouse)	1/479	32/9784	0.799893	0.999996	0.88063	74551	1
mmu00410	Metabolism	Metabolism of other amino acids	mmu00410	beta-Alanine metabolism - Mus musculus (house mouse)	1/479	32/9784	0.799893	0.999996	0.88063	66054	1
mmu00630	Metabolism	Carbohydrate metabolism	mmu00630	Glyoxylate and dicarboxylate metabolism - Mus musculus (house mouse)	1/479	32/9784	0.799893	0.999996	0.88063	12359	1
mmu03020	Genetic Information Processing	Transcription	mmu03020	RNA polymerase - Mus musculus (house mouse)	1/479	32/9784	0.799893	0.999996	0.88063	20018	1
mmu04215	Cellular Processes	Cell growth and death	mmu04215	Apoptosis - multiple species - Mus musculus (house mouse)	1/479	32/9784	0.799893	0.999996	0.88063	12211	1
mmu04130	Genetic Information Processing	Folding, sorting and degradation	mmu04130	SNARE interactions in vesicular transport - Mus musculus (house mouse)	1/479	33/9784	0.809722	0.999996	0.88063	71116	1
mmu04934	Human Diseases	Endocrine and metabolic disease	mmu04934	Cushing syndrome - Mus musculus (house mouse)	6/479	162/9784	0.811528	0.999996	0.88063	381022/12575/21416/12323/14672/108058	6
mmu05321	Human Diseases	Immune disease	mmu05321	Inflammatory bowel disease - Mus musculus (house mouse)	2/479	62/9784	0.814384	0.999996	0.88063	16476/14960	2
mmu00030	Metabolism	Carbohydrate metabolism	mmu00030	Pentose phosphate pathway - Mus musculus (house mouse)	1/479	34/9784	0.819069	0.999996	0.88063	14121	1
mmu01040	Metabolism	Lipid metabolism	mmu01040	Biosynthesis of unsaturated fatty acids - Mus musculus (house mouse)	1/479	34/9784	0.819069	0.999996	0.88063	20280	1
mmu05217	Human Diseases	Cancer: specific types	mmu05217	Basal cell carcinoma - Mus musculus (house mouse)	2/479	63/9784	0.821344	0.999996	0.88063	12575/21416	2
mmu04014	Environmental Information Processing	Signal transduction	mmu04014	Ras signaling pathway - Mus musculus (house mouse)	9/479	236/9784	0.823482	0.999996	0.88063	14707/12314/17356/11848/18706/18750/19247/12540/16337	9
mmu04936	Human Diseases	Endocrine and metabolic disease	mmu04936	Alcoholic liver disease - Mus musculus (house mouse)	5/479	141/9784	0.826831	0.999996	0.88063	26415/108097/101214/21416/12260	5
mmu05032	Human Diseases	Substance dependence	mmu05032	Morphine addiction - Mus musculus (house mouse)	3/479	92/9784	0.835176	0.999996	0.88063	14707/18750/238871	3
mmu04614	Organismal Systems	Endocrine system	mmu04614	Renin-angiotensin system - Mus musculus (house mouse)	1/479	37/9784	0.844449	0.999996	0.88063	19701	1
mmu04610	Organismal Systems	Immune system	mmu04610	Complement and coagulation cascades - Mus musculus (house mouse)	3/479	94/9784	0.845753	0.999996	0.88063	12258/20720/12260	3
mmu04940	Human Diseases	Endocrine and metabolic disease	mmu04940	Type I diabetes mellitus - Mus musculus (house mouse)	2/479	67/9784	0.846898	0.999996	0.88063	15893/14960	2
mmu00983	Metabolism	Xenobiotics biodegradation and metabolism	mmu00983	Drug metabolism - other enzymes - Mus musculus (house mouse)	3/479	95/9784	0.850817	0.999996	0.88063	56615/18103/66447	3
mmu04061	Environmental Information Processing	Signaling molecules and interaction	mmu04061	Viral protein interaction with cytokine and cytokine receptor - Mus musculus (house mouse)	3/479	95/9784	0.850817	0.999996	0.88063	20300/20304/20302	3
mmu01200	Metabolism	Global and overview maps	mmu01200	Carbon metabolism - Mus musculus (house mouse)	4/479	122/9784	0.854692	0.999996	0.88063	14121/12359/15277/15275	4
mmu05226	Human Diseases	Cancer: specific types	mmu05226	Gastric cancer - Mus musculus (house mouse)	5/479	150/9784	0.864608	0.999996	0.88063	11836/12575/21416/18706/17869	5
mmu05322	Human Diseases	Immune disease	mmu05322	Systemic lupus erythematosus - Mus musculus (house mouse)	5/479	150/9784	0.864608	0.999996	0.88063	15078/60595/12260/20641/14960	5
mmu03008	Genetic Information Processing	Translation	mmu03008	Ribosome biogenesis in eukaryotes - Mus musculus (house mouse)	4/479	125/9784	0.867315	0.999996	0.88063	52530/27993/213773/56488	4
mmu00562	Metabolism	Carbohydrate metabolism	mmu00562	Inositol phosphate metabolism - Mus musculus (house mouse)	2/479	72/9784	0.874155	0.999996	0.88063	18706/83493	2
mmu00982	Metabolism	Xenobiotics biodegradation and metabolism	mmu00982	Drug metabolism - cytochrome P450 - Mus musculus (house mouse)	2/479	72/9784	0.874155	0.999996	0.88063	56615/66447	2
mmu04918	Organismal Systems	Endocrine system	mmu04918	Thyroid hormone synthesis - Mus musculus (house mouse)	2/479	74/9784	0.883751	0.999996	0.88063	18750/69590	2
mmu05034	Human Diseases	Substance dependence	mmu05034	Alcoholism - Mus musculus (house mouse)	7/479	207/9784	0.886797	0.999996	0.88063	14707/12314/11836/15078/19045/63959/232232	7
mmu00620	Metabolism	Carbohydrate metabolism	mmu00620	Pyruvate metabolism - Mus musculus (house mouse)	1/479	44/9784	0.890698	0.999996	0.88063	74551	1
mmu04915	Organismal Systems	Endocrine system	mmu04915	Estrogen signaling pathway - Mus musculus (house mouse)	4/479	134/9784	0.899684	0.999996	0.88063	12314/16669/18706/16476	4
mmu04210	Cellular Processes	Cell growth and death	mmu04210	Apoptosis - Mus musculus (house mouse)	4/479	135/9784	0.902813	0.999996	0.88063	13666/18706/16476/13030	4
mmu05145	Human Diseases	Infectious disease: parasitic	mmu05145	Toxoplasmosis - Mus musculus (house mouse)	3/479	109/9784	0.907848	0.999996	0.88063	26415/16782/14960	3
mmu05030	Human Diseases	Substance dependence	mmu05030	Cocaine addiction - Mus musculus (house mouse)	1/479	48/9784	0.910667	0.999996	0.88063	16476	1
mmu04371	Environmental Information Processing	Signal transduction	mmu04371	Apelin signaling pathway - Mus musculus (house mouse)	4/479	139/9784	0.914485	0.999996	0.88063	14707/12314/108097/66734	4
mmu04623	Organismal Systems	Immune system	mmu04623	Cytosolic DNA-sensing pathway - Mus musculus (house mouse)	2/479	82/9784	0.915744	0.999996	0.88063	20304/20018	2
mmu04979	Organismal Systems	Digestive system	mmu04979	Cholesterol metabolism - Mus musculus (house mouse)	1/479	50/9784	0.919242	0.999996	0.88063	22333	1
mmu01232	Metabolism	Global and overview maps	mmu01232	Nucleotide metabolism - Mus musculus (house mouse)	2/479	84/9784	0.922341	0.999996	0.88063	18103/18950	2
mmu04972	Organismal Systems	Digestive system	mmu04972	Pancreatic secretion - Mus musculus (house mouse)	3/479	115/9784	0.925593	0.999996	0.88063	11848/18750/20496	3
mmu02010	Environmental Information Processing	Membrane transport	mmu02010	ABC transporters - Mus musculus (house mouse)	1/479	52/9784	0.926994	0.999996	0.88063	217265	1
mmu03460	Genetic Information Processing	Replication and repair	mmu03460	Fanconi anemia pathway - Mus musculus (house mouse)	1/479	52/9784	0.926994	0.999996	0.88063	20892	1
mmu04724	Organismal Systems	Nervous system	mmu04724	Glutamatergic synapse - Mus musculus (house mouse)	3/479	116/9784	0.928227	0.999996	0.88063	14707/19058/18750	3
mmu00330	Metabolism	Amino acid metabolism	mmu00330	Arginine and proline metabolism - Mus musculus (house mouse)	1/479	54/9784	0.934005	0.999996	0.88063	66054	1
mmu05207	Human Diseases	Cancer: overview	mmu05207	Chemical carcinogenesis - receptor activation - Mus musculus (house mouse)	7/479	228/9784	0.934879	0.999996	0.88063	11835/18706/56615/16476/17869/18750/66447	7
mmu04919	Organismal Systems	Endocrine system	mmu04919	Thyroid hormone signaling pathway - Mus musculus (house mouse)	3/479	120/9784	0.937929	0.999996	0.88063	18706/17869/18750	3
mmu05204	Human Diseases	Cancer: overview	mmu05204	Chemical carcinogenesis - DNA adducts - Mus musculus (house mouse)	2/479	90/9784	0.939332	0.999996	0.88063	56615/66447	2
mmu00240	Metabolism	Nucleotide metabolism	mmu00240	Pyrimidine metabolism - Mus musculus (house mouse)	1/479	56/9784	0.940343	0.999996	0.88063	18103	1
mmu05165	Human Diseases	Infectious disease: viral	mmu05165	Human papillomavirus infection - Mus musculus (house mouse)	12/479	359/9784	0.941837	0.999996	0.88063	16782/66290/12575/21416/18706/13383/19303/14924/433586/74164/12540/69116	12
mmu05330	Human Diseases	Immune disease	mmu05330	Allograft rejection - Mus musculus (house mouse)	1/479	60/9784	0.951254	0.999996	0.88063	14960	1
mmu05332	Human Diseases	Immune disease	mmu05332	Graft-versus-host disease - Mus musculus (house mouse)	1/479	60/9784	0.951254	0.999996	0.88063	14960	1
mmu05150	Human Diseases	Infectious disease: bacterial	mmu05150	Staphylococcus aureus infection - Mus musculus (house mouse)	3/479	128/9784	0.9538	0.999996	0.88063	16669/12260/14960	3
mmu05410	Human Diseases	Cardiovascular disease	mmu05410	Hypertrophic cardiomyopathy - Mus musculus (house mouse)	2/479	100/9784	0.960078	0.999996	0.88063	108097/13614	2
mmu04913	Organismal Systems	Endocrine system	mmu04913	Ovarian steroidogenesis - Mus musculus (house mouse)	1/479	64/9784	0.960174	0.999996	0.88063	16337	1
mmu00970	Genetic Information Processing	Translation	mmu00970	Aminoacyl-tRNA biosynthesis - Mus musculus (house mouse)	1/479	66/9784	0.964003	0.999996	0.88063	102436	1
mmu03082	Genetic Information Processing	Chromosome	mmu03082	ATP-dependent chromatin remodeling - Mus musculus (house mouse)	3/479	136/9784	0.965817	0.999996	0.88063	239985/207165/216848	3
mmu04726	Organismal Systems	Nervous system	mmu04726	Serotonergic synapse - Mus musculus (house mouse)	3/479	136/9784	0.965817	0.999996	0.88063	14707/11836/18750	3
mmu04927	Organismal Systems	Endocrine system	mmu04927	Cortisol synthesis and secretion - Mus musculus (house mouse)	1/479	72/9784	0.973422	0.999996	0.88063	14672	1
mmu04151	Environmental Information Processing	Signal transduction	mmu04151	PI3K-Akt signaling pathway - Mus musculus (house mouse)	11/479	367/9784	0.9742	0.999996	0.88063	14707/16782/12575/18706/17869/19116/18750/13867/14924/74551/16337	11
mmu04622	Organismal Systems	Immune system	mmu04622	RIG-I-like receptor signaling pathway - Mus musculus (house mouse)	1/479	73/9784	0.974733	0.999996	0.88063	26415	1
mmu05162	Human Diseases	Infectious disease: viral	mmu05162	Measles - Mus musculus (house mouse)	3/479	145/9784	0.9758	0.999996	0.88063	13666/18706/16476	3
mmu05320	Human Diseases	Immune disease	mmu05320	Autoimmune thyroid disease - Mus musculus (house mouse)	1/479	76/9784	0.978291	0.999996	0.88063	14960	1
mmu01230	Metabolism	Global and overview maps	mmu01230	Biosynthesis of amino acids - Mus musculus (house mouse)	1/479	79/9784	0.981348	0.999996	0.88063	11898	1
mmu05412	Human Diseases	Cardiovascular disease	mmu05412	Arrhythmogenic right ventricular cardiomyopathy - Mus musculus (house mouse)	1/479	86/9784	0.986914	0.999996	0.88063	21416	1
mmu00590	Metabolism	Lipid metabolism	mmu00590	Arachidonic acid metabolism - Mus musculus (house mouse)	1/479	89/9784	0.988759	0.999996	0.88063	12409	1
mmu04512	Environmental Information Processing	Signaling molecules and interaction	mmu04512	ECM-receptor interaction - Mus musculus (house mouse)	1/479	89/9784	0.988759	0.999996	0.88063	16782	1
mmu04060	Environmental Information Processing	Signaling molecules and interaction	mmu04060	Cytokine-cytokine receptor interaction - Mus musculus (house mouse)	7/479	294/9784	0.991004	0.999996	0.88063	20300/12167/94185/20304/19116/20302/16168	7
mmu04640	Organismal Systems	Immune system	mmu04640	Hematopoietic cell lineage - Mus musculus (house mouse)	1/479	94/9784	0.991276	0.999996	0.88063	14960	1
mmu05416	Human Diseases	Cardiovascular disease	mmu05416	Viral myocarditis - Mus musculus (house mouse)	1/479	94/9784	0.991276	0.999996	0.88063	14960	1
mmu05168	Human Diseases	Infectious disease: viral	mmu05168	Herpes simplex virus 1 infection - Mus musculus (house mouse)	13/479	464/9784	0.992024	0.999996	0.88063	14827/20384/13666/57317/20304/12317/12702/18706/19045/19247/13667/14960/108014	13
mmu04976	Organismal Systems	Digestive system	mmu04976	Bile secretion - Mus musculus (house mouse)	1/479	101/9784	0.993883	0.999996	0.88063	20537	1
mmu00830	Metabolism	Metabolism of cofactors and vitamins	mmu00830	Retinol metabolism - Mus musculus (house mouse)	1/479	102/9784	0.994185	0.999996	0.88063	11668	1
mmu04974	Organismal Systems	Digestive system	mmu04974	Protein digestion and absorption - Mus musculus (house mouse)	1/479	108/9784	0.995712	0.999996	0.88063	12825	1
mmu04820	NA	NA	mmu04820	Cytoskeleton in muscle cells - Mus musculus (house mouse)	4/479	232/9784	0.997056	0.999996	0.88063	12825/11735/17886/22330	4
mmu04080	Environmental Information Processing	Signaling molecules and interaction	mmu04080	Neuroactive ligand-receptor interaction - Mus musculus (house mouse)	4/479	390/9784	0.999996	0.999996	0.88063	14063/13614/18619/19116	4

## Sheet: Luminal_C
	category	subcategory	ID	Description	GeneRatio	BgRatio	pvalue	p.adjust	qvalue	geneID	Count
mmu05208	Human Diseases	Cancer: overview	mmu05208	Chemical carcinogenesis - reactive oxygen species - Mus musculus (house mouse)	28/487	229/9784	9.20682e-06	0.0020608	0.00173001	12867/56615/12868/66576/68197/19271/103140/66142/11740/54405/14859/26415/13107/58810/14871/66594/26408/68312/13057/66694/16653/13649/12408/17992/12866/18024/18708/67264	28
mmu05418	Human Diseases	Cardiovascular disease	mmu05418	Fluid shear stress and atherosclerosis - Mus musculus (house mouse)	21/487	148/9784	1.28399e-05	0.0020608	0.00173001	170758/20969/56615/18791/103140/13614/11898/14859/26415/14871/26408/68312/18590/13057/19252/16800/12313/18024/18708/56551/11848	21
mmu05012	Human Diseases	Neurodegenerative disease	mmu05012	Parkinson disease - Mus musculus (house mouse)	29/487	274/9784	9.63847e-05	0.00776519	0.00651874	72027/12867/12868/66576/68197/67547/22145/66142/11740/54405/19167/56791/66594/26408/108058/16439/19252/66694/57296/17992/12866/12313/328133/18024/59029/13063/67264/56551/69806	29
mmu00250	Metabolism	Amino acid metabolism	mmu00250	Alanine, aspartate and glutamate metabolism - Mus musculus (house mouse)	9/487	39/9784	9.67625e-05	0.00776519	0.00651874	11898/11484/14584/108682/52633/109900/66514/27053/14718	9
mmu05205	Human Diseases	Cancer: overview	mmu05205	Proteoglycans in cancer - Mus musculus (house mouse)	23/487	204/9784	0.000199975	0.0109675	0.00920702	12842/20969/13043/20544/18793/14368/26415/22422/13982/16000/29875/108058/16439/15200/14268/16653/13649/18569/19303/22417/192176/18708/11848	23
mmu00030	Metabolism	Carbohydrate metabolism	mmu00030	Pentose phosphate pathway - Mus musculus (house mouse)	8/487	34/9784	0.000205	0.0109675	0.00920702	14120/11674/72157/14121/18641/19895/11676/14381	8
mmu04612	Organismal Systems	Immune system	mmu04612	Antigen processing and presentation - Mus musculus (house mouse)	13/487	87/9784	0.000341545	0.0149404	0.0125422	15015/15018/15512/14964/14972/19188/110557/21355/21354/21356/15040/15039/19186	13
mmu05163	Human Diseases	Infectious disease: viral	mmu05163	Human cytomegalovirus infection - Mus musculus (house mouse)	26/487	254/9784	0.000372345	0.0149404	0.0125422	26427/15015/170758/15018/20302/14964/20312/14972/110557/12578/21355/26415/21354/21356/15040/15039/16439/19229/16653/13649/12313/19303/16451/13063/18708/11848	26
mmu00900	Metabolism	Metabolism of terpenoids and polyketides	mmu00900	Terpenoid backbone biosynthesis - Mus musculus (house mouse)	6/487	23/9784	0.00072046	0.0256964	0.0215717	208715/319554/15357/110460/110196/192156	6
mmu05415	Human Diseases	Cardiovascular disease	mmu05415	Diabetic cardiomyopathy - Mus musculus (house mouse)	22/487	217/9784	0.00117094	0.037587	0.0315536	12867/12842/12868/66576/68197/12825/66142/11740/54405/26415/66594/19701/108058/13057/11606/66694/14584/17992/12866/18708/67264/14381	22
mmu00010	Metabolism	Carbohydrate metabolism	mmu00010	Glycolysis / Gluconeogenesis - Mus musculus (house mouse)	10/487	67/9784	0.00163675	0.0436785	0.0366673	14120/11674/68401/58810/72157/14121/18641/11676/11669/16832	10
mmu01230	Metabolism	Global and overview maps	mmu01230	Biosynthesis of amino acids - Mus musculus (house mouse)	11/487	79/9784	0.00174012	0.0436785	0.0366673	11846/11898/11674/18641/19895/11676/108682/109900/27053/14718/236539	11
mmu04218	Cellular Processes	Cell growth and death	mmu04218	Cellular senescence - Mus musculus (house mouse)	19/487	182/9784	0.00176891	0.0436785	0.0366673	15015/15018/14964/14972/110557/12578/11740/26415/12192/15040/15039/27354/16439/19651/16653/12313/18708/58800/231506	19
mmu05170	Human Diseases	Infectious disease: viral	mmu05170	Human immunodeficiency virus 1 infection - Mus musculus (house mouse)	23/487	241/9784	0.00204377	0.0468607	0.0393387	209387/15015/170758/15018/14964/14972/69550/110557/21355/26415/21354/21356/15040/15039/16439/19229/16653/75717/12313/19303/13063/18708/11767	23
mmu04142	Cellular Processes	Transport and catabolism	mmu04142	Lysosome - Mus musculus (house mouse)	15/487	135/9784	0.00286972	0.0614119	0.0515542	12091/13034/27060/17113/13036/75612/13032/110173/56722/12752/55946/114128/64138/11767/12492	15
mmu00220	Metabolism	Amino acid metabolism	mmu00220	Arginine biosynthesis - Mus musculus (house mouse)	5/487	21/9784	0.00313557	0.0629074	0.0528096	11846/11898/108682/109900/14718	5
mmu05010	Human Diseases	Neurodegenerative disease	mmu05010	Alzheimer disease - Mus musculus (house mouse)	32/487	389/9784	0.00348551	0.0658146	0.0552502	72027/12867/12868/66576/68197/67547/22145/225326/66142/226548/11740/54405/14368/19167/22422/66594/26408/100504663/16439/66694/57296/16653/17992/12866/12313/328133/22417/59029/13063/18708/67264/69806	32
mmu05017	Human Diseases	Neurodegenerative disease	mmu05017	Spinocerebellar ataxia - Mus musculus (house mouse)	15/487	141/9784	0.0043491	0.0742915	0.0623663	225326/11740/19167/67134/26408/226153/100504663/16439/57296/59029/20743/20239/13063/18708/71722	15
mmu04145	Cellular Processes	Transport and catabolism	mmu04145	Phagosome - Mus musculus (house mouse)	18/487	183/9784	0.00439731	0.0742915	0.0623663	15015/15018/20390/27060/14964/17113/22145/14972/225326/110557/21355/21354/15040/15039/13057/667277/216238/12475	18
mmu05020	Human Diseases	Neurodegenerative disease	mmu05020	Prion disease - Mus musculus (house mouse)	24/487	273/9784	0.00479456	0.0769527	0.0646004	26427/12867/12868/66576/68197/22145/66142/11740/54405/19167/26415/66594/13057/16439/12259/66694/57296/12260/17992/12866/59029/13063/18708/67264	24
mmu01524	Human Diseases	Drug resistance: antineoplastic	mmu01524	Platinum drug resistance - Mus musculus (house mouse)	10/487	81/9784	0.00667482	0.0961258	0.0806959	56615/103140/12578/14859/14871/26408/68312/17350/13063/18708	10
mmu04932	Human Diseases	Endocrine and metabolic disease	mmu04932	Non-alcoholic fatty liver disease - Mus musculus (house mouse)	16/487	162/9784	0.00676263	0.0961258	0.0806959	12867/12868/66576/68197/66142/54405/26415/66594/26408/66694/17992/12866/20787/13063/18708/67264	16
mmu04148	NA	NA	mmu04148	Efferocytosis - Mus musculus (house mouse)	16/487	163/9784	0.00716613	0.0961258	0.0806959	105722/14456/17304/11846/12215/20312/16452/26415/108058/12259/18514/66694/12260/55991/50770/11303	16
mmu05167	Human Diseases	Infectious disease: viral	mmu05167	Kaposi sarcoma-associated herpesvirus infection - Mus musculus (house mouse)	20/487	223/9784	0.00773947	0.0961258	0.0806959	15015/15018/14964/14972/225326/20846/16452/110557/26415/15040/100504663/15039/16439/16653/20847/74603/12313/16451/13063/18708	20
mmu03018	Genetic Information Processing	Folding, sorting and degradation	mmu03018	RNA degradation - Mus musculus (house mouse)	10/487	83/9784	0.00791467	0.0961258	0.0806959	12228/78651/18641/69305/319885/57316/74108/50911/103135/18983	10
mmu00051	Metabolism	Carbohydrate metabolism	mmu00051	Fructose and mannose metabolism - Mus musculus (house mouse)	6/487	36/9784	0.00803729	0.0961258	0.0806959	14120/11674/14121/110119/18641/11676	6
mmu03050	Genetic Information Processing	Folding, sorting and degradation	mmu03050	Proteasome - Mus musculus (house mouse)	7/487	47/9784	0.00808535	0.0961258	0.0806959	19171/19188/19167/16912/57296/19186/59029	7
mmu05169	Human Diseases	Infectious disease: viral	mmu05169	Epstein-Barr virus infection - Mus musculus (house mouse)	20/487	228/9784	0.00978436	0.112171	0.0941652	15015/15018/14964/14972/20846/246727/110557/21355/26415/21354/21356/15040/15039/18034/57296/20847/59029/16451/13063/18708	20
mmu00190	Metabolism	Energy metabolism	mmu00190	Oxidative phosphorylation - Mus musculus (house mouse)	14/487	141/9784	0.0104297	0.113068	0.0949187	12867/12868/66576/27060/68197/66142/54405/66594/66694/17992/12866/13063/67264/74776	14
mmu00511	Metabolism	Glycan biosynthesis and metabolism	mmu00511	Other glycan degradation - Mus musculus (house mouse)	4/487	18/9784	0.010625	0.113068	0.0949187	12091/110173/17160/217364	4
mmu04146	Cellular Processes	Transport and catabolism	mmu04146	Peroxisome - Mus musculus (house mouse)	10/487	87/9784	0.0109194	0.113068	0.0949187	69129/50790/22436/19298/18634/56535/19302/74114/18633/224824	10
mmu04066	Environmental Information Processing	Signal transduction	mmu04066	HIF-1 signaling pathway - Mus musculus (house mouse)	12/487	116/9784	0.0125845	0.126238	0.105975	13614/11674/16000/108058/112407/18641/11676/17346/21857/13649/16832/18708	12
mmu05133	Human Diseases	Infectious disease: bacterial	mmu05133	Pertussis - Mus musculus (house mouse)	9/487	77/9784	0.0138602	0.133594	0.11215	20311/12258/26415/12259/12260/667277/12313/12475/11848	9
mmu04922	Organismal Systems	Endocrine system	mmu04922	Glucagon signaling pathway - Mus musculus (house mouse)	11/487	104/9784	0.0141501	0.133594	0.11215	26427/14120/68401/14121/108058/16439/18641/102093/110078/12313/16832	11
mmu04062	Organismal Systems	Immune system	mmu04062	Chemokine signaling pathway - Mus musculus (house mouse)	17/487	193/9784	0.0158461	0.145331	0.122003	20311/170758/20309/20302/20312/20846/16452/20300/19229/16653/20847/66102/19303/26385/18708/320129/11848	17
mmu01521	Human Diseases	Drug resistance: antineoplastic	mmu01521	EGFR tyrosine kinase inhibitor resistance - Mus musculus (house mouse)	9/487	80/9784	0.0174924	0.152493	0.128015	14456/16452/16000/18590/16653/13649/18015/16451/18708	9
mmu04940	Human Diseases	Endocrine and metabolic disease	mmu04940	Type I diabetes mellitus - Mus musculus (house mouse)	8/487	67/9784	0.0175771	0.152493	0.128015	15015/15018/14964/14972/110557/15040/15039/12876	8
mmu01200	Metabolism	Global and overview maps	mmu01200	Carbon metabolism - Mus musculus (house mouse)	12/487	122/9784	0.0181977	0.153723	0.129048	14120/18293/11674/110460/14121/18641/19895/11676/108682/14718/236539/14381	12
mmu05016	Human Diseases	Neurodegenerative disease	mmu05016	Huntington disease - Mus musculus (house mouse)	24/487	308/9784	0.0195366	0.158945	0.133431	26427/12867/12868/66576/21817/68197/22145/20021/225326/66142/11740/54405/19167/66594/26408/100504663/19712/66694/57296/17992/12866/59029/13063/67264	24
mmu00052	Metabolism	Carbohydrate metabolism	mmu00052	Galactose metabolism - Mus musculus (house mouse)	5/487	32/9784	0.0198062	0.158945	0.133431	12091/68401/72157/18641/74246	5
mmu05165	Human Diseases	Infectious disease: viral	mmu05165	Human papillomavirus infection - Mus musculus (house mouse)	27/487	359/9784	0.0209356	0.16391	0.1376	26427/23962/15015/15018/12842/27060/14964/14972/20846/81877/110557/14368/22422/15040/15039/19651/14268/16779/16653/20847/13649/16776/19303/22417/103733/16451/18708	27
mmu04550	Cellular Processes	Cellular community - eukaryotes	mmu04550	Signaling pathways regulating pluripotency of stem cells - Mus musculus (house mouse)	13/487	140/9784	0.0221099	0.168983	0.141858	16452/15901/14368/26415/22422/21386/16000/19712/71041/16653/22417/16451/18708	13
mmu05215	Human Diseases	Cancer: specific types	mmu05215	Prostate cancer - Mus musculus (house mouse)	10/487	100/9784	0.0267613	0.191542	0.160796	20732/26427/18791/16000/18590/16653/13649/23920/18708/18095	10
mmu05225	Human Diseases	Cancer: specific types	mmu05225	Hepatocellular carcinoma - Mus musculus (house mouse)	15/487	175/9784	0.0280108	0.191542	0.160796	56615/103140/12578/57376/14859/14368/22422/14871/68312/16653/13649/72057/18024/22417/18708	15
mmu00564	Metabolism	Lipid metabolism	mmu00564	Glycerophospholipid metabolism - Mus musculus (house mouse)	10/487	101/9784	0.0284371	0.191542	0.160796	333433/226856/14571/55979/71910/28169/19012/18777/208449/75320	10
mmu04933	Human Diseases	Endocrine and metabolic disease	mmu04933	AGE-RAGE signaling pathway in diabetic complications - Mus musculus (house mouse)	10/487	101/9784	0.0284371	0.191542	0.160796	12842/12825/20846/13614/16452/26415/11606/14268/16653/18708	10
mmu05330	Human Diseases	Immune disease	mmu05330	Allograft rejection - Mus musculus (house mouse)	7/487	60/9784	0.0286418	0.191542	0.160796	15015/15018/14964/14972/110557/15040/15039	7
mmu05332	Human Diseases	Immune disease	mmu05332	Graft-versus-host disease - Mus musculus (house mouse)	7/487	60/9784	0.0286418	0.191542	0.160796	15015/15018/14964/14972/110557/15040/15039	7
mmu05214	Human Diseases	Cancer: specific types	mmu05214	Glioma - Mus musculus (house mouse)	8/487	74/9784	0.0301143	0.19582	0.164388	12578/16000/18590/108058/16653/13649/12313/18708	8
mmu05210	Human Diseases	Cancer: specific types	mmu05210	Colorectal cancer - Mus musculus (house mouse)	9/487	88/9784	0.0305016	0.19582	0.164388	170758/11839/64143/16653/13649/17350/13063/18708/11848	9
mmu04260	Organismal Systems	Circulatory system	mmu04260	Cardiac muscle contraction - Mus musculus (house mouse)	9/487	89/9784	0.0325028	0.201945	0.169529	12867/12868/66576/22003/66142/20544/66594/66694/12866	9
mmu04668	Environmental Information Processing	Signal transduction	mmu04668	TNF signaling pathway - Mus musculus (house mouse)	11/487	118/9784	0.0328061	0.201945	0.169529	26427/20311/20312/13614/26415/26408/17387/69601/67384/217344/18708	11
mmu04912	Organismal Systems	Endocrine system	mmu04912	GnRH signaling pathway - Mus musculus (house mouse)	9/487	90/9784	0.0345933	0.201945	0.169529	26415/108058/16439/15200/19229/16653/13649/17387/12313	9
mmu00980	Metabolism	Xenobiotics biodegradation and metabolism	mmu00980	Metabolism of xenobiotics by cytochrome P450 - Mus musculus (house mouse)	8/487	76/9784	0.0346012	0.201945	0.169529	56615/103140/12409/14859/13107/14871/68312/12408	8
mmu05212	Human Diseases	Cancer: specific types	mmu05212	Pancreatic cancer - Mus musculus (house mouse)	8/487	76/9784	0.0346012	0.201945	0.169529	170758/20846/12578/64143/16653/13649/16451/18708	8
mmu00561	Metabolism	Lipid metabolism	mmu00561	Glycerolipid metabolism - Mus musculus (house mouse)	7/487	63/9784	0.0361769	0.203733	0.17103	58810/55979/71910/28169/19012/66853/11669	7
mmu03250	Genetic Information Processing	Information processing in viruses	mmu03250	Viral life cycle - HIV-1 - Mus musculus (house mouse)	7/487	63/9784	0.0361769	0.203733	0.17103	209387/69550/268373/107951/17755/269061/320938	7
mmu04810	Cellular Processes	Cell motility	mmu04810	Regulation of actin cytoskeleton - Mus musculus (house mouse)	18/487	232/9784	0.0409989	0.221573	0.186007	170758/67268/22330/20544/108100/18590/29875/14268/16653/544963/13649/74117/23920/19303/13800/71960/18708/11848	18
mmu04621	Organismal Systems	Immune system	mmu04621	NOD-like receptor signaling pathway - Mus musculus (house mouse)	17/487	216/9784	0.0412021	0.221573	0.186007	17951/268749/14469/20846/55932/246727/26415/13057/16439/54396/20847/55991/106025/16451/56551/11848/58800	17
mmu01522	Human Diseases	Drug resistance: antineoplastic	mmu01522	Endocrine resistance - Mus musculus (house mouse)	9/487	93/9784	0.0414156	0.221573	0.186007	12578/26415/13982/16000/12124/15200/16653/13649/18708	9
mmu05146	Human Diseases	Infectious disease: parasitic	mmu05146	Amoebiasis - Mus musculus (house mouse)	10/487	108/9784	0.0422976	0.222103	0.186451	12842/11846/12825/22330/20723/14268/16779/16776/12475/18708	10
mmu04392	Environmental Information Processing	Signal transduction	mmu04392	Hippo signaling pathway - multiple species - Mus musculus (house mouse)	4/487	27/9784	0.0428984	0.222103	0.186451	56289/211652/21677/64010	4
mmu05416	Human Diseases	Cardiovascular disease	mmu05416	Viral myocarditis - Mus musculus (house mouse)	9/487	94/9784	0.0438779	0.22304	0.187238	15015/170758/15018/14964/14972/110557/15040/15039/13063	9
mmu04510	Cellular Processes	Cellular community - eukaryotes	mmu04510	Focal adhesion - Mus musculus (house mouse)	16/487	202/9784	0.044469	0.22304	0.187238	170758/12842/67268/22330/81877/13731/16000/18590/14268/16779/13649/16776/19303/192176/18708/11848	16
mmu04910	Organismal Systems	Endocrine system	mmu04910	Insulin signaling pathway - Mus musculus (house mouse)	12/487	140/9784	0.0461948	0.228131	0.191512	14120/104215/68401/14121/17346/16653/216233/102093/110078/12313/20787/18708	12
mmu04714	Organismal Systems	Environmental adaptation	mmu04714	Thermogenesis - Mus musculus (house mouse)	18/487	238/9784	0.050421	0.243056	0.204041	26427/12867/12868/66576/68197/66142/50790/54405/57376/26415/66594/26408/66694/16653/17992/12866/66853/67264	18
mmu05219	Human Diseases	Cancer: specific types	mmu05219	Bladder cancer - Mus musculus (house mouse)	5/487	41/9784	0.051331	0.243056	0.204041	56289/12578/15200/16653/13649	5
mmu04152	Environmental Information Processing	Signal transduction	mmu04152	AMPK signaling pathway - Mus musculus (house mouse)	11/487	127/9784	0.0514884	0.243056	0.204041	26427/14120/15357/68401/14121/16000/18641/20249/20787/18708/57915	11
mmu00600	Metabolism	Lipid metabolism	mmu00600	Sphingolipid metabolism - Mus musculus (house mouse)	6/487	55/9784	0.0545049	0.251793	0.211376	12091/13244/66190/19012/20773/208449	6
mmu05230	Human Diseases	Cancer: overview	mmu05230	Central carbon metabolism in cancer - Mus musculus (house mouse)	7/487	69/9784	0.0549082	0.251793	0.211376	20539/18641/16653/13649/16832/18708/14381	7
mmu05203	Human Diseases	Cancer: overview	mmu05203	Viral carcinogenesis - Mus musculus (house mouse)	17/487	228/9784	0.0624527	0.282357	0.237033	26427/15015/15018/14964/20684/14972/110557/12578/15040/15039/18034/19651/16653/19303/16451/18708/11848	17
mmu03083	Genetic Information Processing	Chromosome	mmu03083	Polycomb repressive complex - Mus musculus (house mouse)	8/487	87/9784	0.0673284	0.300173	0.25199	494448/52609/12417/228790/103551/71041/319974/15161	8
mmu03013	Genetic Information Processing	Translation	mmu03013	Nucleocytoplasmic transport - Mus musculus (house mouse)	10/487	118/9784	0.0691537	0.304087	0.255275	110379/19704/56698/16211/326622/107829/107939/320938/230673/386612	10
mmu04210	Cellular Processes	Cell growth and death	mmu04210	Apoptosis - Mus musculus (house mouse)	11/487	135/9784	0.073202	0.311858	0.261799	22145/13036/26408/13032/16439/16653/69601/11546/13063/18708/64138	11
mmu04917	Organismal Systems	Endocrine system	mmu04917	Prolactin signaling pathway - Mus musculus (house mouse)	7/487	74/9784	0.074422	0.311858	0.261799	20846/16452/26415/13982/16653/216233/18708	7
mmu00100	Metabolism	Lipid metabolism	mmu00100	Steroid biosynthesis - Mus musculus (house mouse)	3/487	20/9784	0.0744899	0.311858	0.261799	66234/20652/74754	3
mmu05417	Human Diseases	Cardiovascular disease	mmu05417	Lipid and atherosclerosis - Mus musculus (house mouse)	16/487	217/9784	0.074807	0.311858	0.261799	15512/20302/16452/26415/16803/26408/108058/13057/16653/12313/18024/12475/13063/18708/11848/11303	16
mmu05022	Human Diseases	Neurodegenerative disease	mmu05022	Pathways of neurodegeneration - multiple diseases - Mus musculus (house mouse)	31/487	481/9784	0.0828947	0.336351	0.282361	12867/12868/66576/68197/22145/225326/66142/11740/54405/14368/19167/26415/22422/56791/66594/26408/100504663/108058/16439/66694/57296/16653/17992/12866/12313/22417/59029/20743/20239/13063/67264	31
mmu05320	Human Diseases	Immune disease	mmu05320	Autoimmune thyroid disease - Mus musculus (house mouse)	7/487	76/9784	0.0832372	0.336351	0.282361	15015/15018/14964/14972/110557/15040/15039	7
mmu00770	Metabolism	Metabolism of cofactors and vitamins	mmu00770	Pantothenate and CoA biosynthesis - Mus musculus (house mouse)	3/487	21/9784	0.0838259	0.336351	0.282361	246277/74450/11669	3
mmu04520	Cellular Processes	Cellular community - eukaryotes	mmu04520	Adherens junction - Mus musculus (house mouse)	8/487	92/9784	0.0869484	0.343941	0.288732	170758/67268/19271/22330/108100/29875/13649/11848	8
mmu05100	Human Diseases	Infectious disease: bacterial	mmu05100	Bacterial invasion of epithelial cells - Mus musculus (house mouse)	7/487	77/9784	0.0878603	0.343941	0.288732	13043/22330/14268/74117/19303/18708/11848	7
mmu05145	Human Diseases	Infectious disease: parasitic	mmu05145	Toxoplasmosis - Mus musculus (house mouse)	9/487	109/9784	0.0928363	0.359042	0.301409	20846/16452/26415/16145/54396/16779/16776/16451/13063	9
mmu00500	Metabolism	Carbohydrate metabolism	mmu00500	Starch and sucrose metabolism - Mus musculus (house mouse)	4/487	35/9784	0.0942027	0.359989	0.302204	77559/68401/72157/110078	4
mmu04610	Organismal Systems	Immune system	mmu04610	Complement and coagulation cascades - Mus musculus (house mouse)	8/487	94/9784	0.095639	0.361178	0.303202	12258/18791/18793/20720/12630/12259/12260/667277	8
mmu00310	Metabolism	Amino acid metabolism	mmu00310	Lysine degradation - Mus musculus (house mouse)	6/487	64/9784	0.0978101	0.365082	0.306479	107823/234407/110460/192195/11669/381022	6
mmu04625	Organismal Systems	Immune system	mmu04625	C-type lectin receptor signaling pathway - Mus musculus (house mouse)	9/487	112/9784	0.105403	0.388899	0.326474	20846/26415/18034/16439/16653/20847/12313/18708/11848	9
mmu04934	Human Diseases	Endocrine and metabolic disease	mmu04934	Cushing syndrome - Mus musculus (house mouse)	12/487	162/9784	0.109182	0.395225	0.331784	26427/12578/14368/22422/108058/16439/11606/18514/13649/233912/22417/381022	12
mmu05166	Human Diseases	Infectious disease: viral	mmu05166	Human T-cell leukemia virus 1 infection - Mus musculus (house mouse)	17/487	247/9784	0.10958	0.395225	0.331784	26427/15015/15018/14964/14972/110557/12578/11740/15040/15039/18034/16653/110196/12257/16451/18708/17393	17
mmu05152	Human Diseases	Infectious disease: bacterial	mmu05152	Tuberculosis - Mus musculus (house mouse)	13/487	180/9784	0.113665	0.404846	0.339861	27060/225326/20846/16452/26415/16803/108058/12313/216238/16451/12475/13063/11848	13
mmu00520	Metabolism	Carbohydrate metabolism	mmu00520	Amino sugar and nucleotide sugar metabolism - Mus musculus (house mouse)	5/487	52/9784	0.115248	0.404846	0.339861	19703/72157/110119/14584/74246	5
mmu04360	Organismal Systems	Development and regeneration	mmu04360	Axon guidance - Mus musculus (house mouse)	13/487	181/9784	0.117249	0.404846	0.339861	170758/67268/107449/13835/226251/108058/16653/13836/22417/13800/13636/18708/11848	13
mmu01250	Metabolism	Global and overview maps	mmu01250	Biosynthesis of nucleotide sugars - Mus musculus (house mouse)	4/487	38/9784	0.118553	0.404846	0.339861	72157/110119/14584/74246	4
mmu04960	Organismal Systems	Excretory system	mmu04960	Aldosterone-regulated sodium reabsorption - Mus musculus (house mouse)	4/487	38/9784	0.118553	0.404846	0.339861	15484/16000/16653/18708	4
mmu04072	Environmental Information Processing	Signal transduction	mmu04072	Phospholipase D signaling pathway - Mus musculus (house mouse)	11/487	149/9784	0.123479	0.416438	0.349592	18590/11606/64143/19229/55979/16653/13649/28169/19012/18708/11848	11
mmu04916	Organismal Systems	Endocrine system	mmu04916	Melanogenesis - Mus musculus (house mouse)	8/487	100/9784	0.124542	0.416438	0.349592	26427/13614/14368/22422/108058/16653/12313/22417	8
mmu04144	Cellular Processes	Transport and catabolism	mmu04144	Endocytosis - Mus musculus (house mouse)	18/487	270/9784	0.12648	0.418557	0.351371	15015/15018/14964/14972/110557/15040/52348/15039/56440/13649/74117/30930/58194/216238/26385/232227/320129/11848	18
mmu04935	Organismal Systems	Endocrine system	mmu04935	Growth hormone synthesis, secretion and action - Mus musculus (house mouse)	9/487	117/9784	0.128369	0.420474	0.35298	26427/20846/16452/26415/16000/16439/16653/216233/18708	9
mmu00330	Metabolism	Amino acid metabolism	mmu00330	Arginine and proline metabolism - Mus musculus (house mouse)	5/487	54/9784	0.129699	0.420538	0.353034	11846/20229/11669/18451/14718	5
mmu00790	Metabolism	Metabolism of cofactors and vitamins	mmu00790	Folate biosynthesis - Mus musculus (house mouse)	3/487	26/9784	0.137056	0.439369	0.368842	14528/12408/14590	3
mmu04670	Organismal Systems	Immune system	mmu04670	Leukocyte transendothelial migration - Mus musculus (house mouse)	9/487	119/9784	0.138244	0.439369	0.368842	67268/22330/171486/26415/13057/19229/19303/18708/11848	9
mmu04216	Cellular Processes	Cell growth and death	mmu04216	Ferroptosis - Mus musculus (house mouse)	4/487	41/9784	0.145312	0.452133	0.379558	12870/67547/50790/20229	4
mmu04620	Organismal Systems	Immune system	mmu04620	Toll-like receptor signaling pathway - Mus musculus (house mouse)	8/487	104/9784	0.14608	0.452133	0.379558	20302/20846/26415/16803/20847/16451/12475/18708	8
mmu05235	Human Diseases	Cancer: overview	mmu05235	PD-L1 expression and PD-1 checkpoint pathway in cancer - Mus musculus (house mouse)	7/487	88/9784	0.147838	0.452133	0.379558	20846/16452/26415/16653/13649/16451/18708	7
mmu05218	Human Diseases	Cancer: specific types	mmu05218	Melanoma - Mus musculus (house mouse)	6/487	72/9784	0.147894	0.452133	0.379558	12578/16000/18590/16653/13649/18708	6
mmu04512	Environmental Information Processing	Signaling molecules and interaction	mmu04512	ECM-receptor interaction - Mus musculus (house mouse)	7/487	89/9784	0.154071	0.460245	0.386368	12842/20969/81877/14268/16779/16776/11603	7
mmu03060	Genetic Information Processing	Folding, sorting and degradation	mmu03060	Protein export - Mus musculus (house mouse)	4/487	42/9784	0.154714	0.460245	0.386368	140740/20813/217337/52551	4
mmu00480	Metabolism	Metabolism of other amino acids	mmu00480	Glutathione metabolism - Mus musculus (house mouse)	6/487	73/9784	0.154849	0.460245	0.386368	56615/103140/14859/14871/68312/14381	6
mmu04370	Environmental Information Processing	Signal transduction	mmu04370	VEGF signaling pathway - Mus musculus (house mouse)	5/487	58/9784	0.160878	0.462741	0.388463	170758/26415/16653/19303/18708	5
mmu04141	Genetic Information Processing	Folding, sorting and degradation	mmu04141	Protein processing in endoplasmic reticulum - Mus musculus (house mouse)	12/487	175/9784	0.16259	0.462741	0.388463	140740/110379/81500/116891/26408/19358/66753/56453/71853/18024/67812/235416	12
mmu04010	Environmental Information Processing	Signal transduction	mmu04010	MAPK signaling pathway - Mus musculus (house mouse)	19/487	299/9784	0.163403	0.462741	0.388463	170758/26415/26408/63953/16000/18590/11839/18034/19252/17346/16653/13649/13836/16765/192176/13636/18015/12475/19060	19
mmu04150	Environmental Information Processing	Signal transduction	mmu04150	mTOR signaling pathway - Mus musculus (house mouse)	11/487	158/9784	0.163895	0.462741	0.388463	110379/14368/22422/16000/20539/56430/16653/22417/18708/66096/11848	11
mmu00514	Metabolism	Glycan biosynthesis and metabolism	mmu00514	Other types of O-glycan biosynthesis - Mus musculus (house mouse)	4/487	43/9784	0.164338	0.462741	0.388463	108150/234407/223827/233733	4
mmu04975	Organismal Systems	Digestive system	mmu04975	Fat digestion and absorption - Mus musculus (house mouse)	4/487	43/9784	0.164338	0.462741	0.388463	110460/55979/19012/11303	4
mmu04217	Cellular Processes	Cell growth and death	mmu04217	Necroptosis - Mus musculus (house mouse)	12/487	177/9784	0.171815	0.478023	0.401292	268749/20846/16452/268373/11740/108058/20847/110078/58203/106025/16451/58800	12
mmu00620	Metabolism	Carbohydrate metabolism	mmu00620	Pyruvate metabolism - Mus musculus (house mouse)	4/487	44/9784	0.17417	0.478023	0.401292	58810/110460/11669/16832	4
mmu05014	Human Diseases	Neurodegenerative disease	mmu05014	Amyotrophic lateral sclerosis - Mus musculus (house mouse)	23/487	375/9784	0.175092	0.478023	0.401292	12867/12868/66576/68197/22145/225326/66142/110379/54405/19167/26415/66594/26408/100504663/66694/57296/17992/12866/107939/59029/20239/13063/67264	23
mmu04071	Environmental Information Processing	Signal transduction	mmu04071	Sphingolipid signaling pathway - Mus musculus (house mouse)	9/487	126/9784	0.175722	0.478023	0.401292	170758/13244/26415/26408/16653/20773/208449/18708/11848	9
mmu04015	Environmental Information Processing	Signal transduction	mmu04015	Rap1 signaling pathway - Mus musculus (house mouse)	14/487	214/9784	0.179993	0.485529	0.407592	170758/15901/26415/16000/18590/64143/16653/13649/13836/12313/13800/13636/18708/11848	14
mmu00983	Metabolism	Xenobiotics biodegradation and metabolism	mmu00983	Drug metabolism - other enzymes - Mus musculus (house mouse)	7/487	95/9784	0.19388	0.518629	0.435379	56615/103140/14859/14871/68312/22436/72361	7
mmu00910	Metabolism	Energy metabolism	mmu00910	Nitrogen metabolism - Mus musculus (house mouse)	2/487	17/9784	0.20629	0.547266	0.45942	76459/12349	2
mmu05231	Human Diseases	Cancer: overview	mmu05231	Choline metabolism in cancer - Mus musculus (house mouse)	7/487	98/9784	0.215184	0.566181	0.475299	170758/18590/16653/13649/19012/18777/18708	7
mmu04068	Environmental Information Processing	Signal transduction	mmu04068	FoxO signaling pathway - Mus musculus (house mouse)	9/487	133/9784	0.217303	0.567108	0.476077	68401/26415/20620/16000/19651/16653/13649/67731/18708	9
mmu04915	Organismal Systems	Endocrine system	mmu04915	Estrogen signaling pathway - Mus musculus (house mouse)	9/487	134/9784	0.223539	0.578678	0.48579	26427/13982/94179/16439/15200/16653/13649/12313/18708	9
mmu04380	Organismal Systems	Development and regeneration	mmu04380	Osteoclast differentiation - Mus musculus (house mouse)	9/487	136/9784	0.236211	0.591808	0.496812	20846/26415/13057/18034/16439/20847/100201/16451/18708	9
mmu05135	Human Diseases	Infectious disease: bacterial	mmu05135	Yersinia infection - Mus musculus (house mouse)	9/487	136/9784	0.236211	0.591808	0.496812	170758/26415/108100/19229/14268/74117/19303/18708/11848	9
mmu04979	Organismal Systems	Digestive system	mmu04979	Cholesterol metabolism - Mus musculus (house mouse)	4/487	50/9784	0.236837	0.591808	0.496812	20652/12257/11812/11303	4
mmu01210	NA	NA	mmu01210	2-Oxocarboxylic acid metabolism - Mus musculus (house mouse)	3/487	34/9784	0.238427	0.591808	0.496812	18293/108682/14718	3
mmu04710	Organismal Systems	Environmental adaptation	mmu04710	Circadian rhythm - Mus musculus (house mouse)	3/487	34/9784	0.238427	0.591808	0.496812	12952/353187/12953	3
mmu04012	Environmental Information Processing	Signal transduction	mmu04012	ErbB signaling pathway - Mus musculus (house mouse)	6/487	84/9784	0.239673	0.591808	0.496812	108058/11839/15200/16653/13649/18708	6
mmu02010	Environmental Information Processing	Membrane transport	mmu02010	ABC transporters - Mus musculus (house mouse)	4/487	52/9784	0.258817	0.634201	0.5324	13214/21355/21354/11303	4
mmu04390	Environmental Information Processing	Signal transduction	mmu04390	Hippo signaling pathway - Mus musculus (house mouse)	10/487	158/9784	0.261904	0.636902	0.534668	56289/15901/14368/22422/211652/11839/21677/71228/64010/22417	10
mmu05140	Human Diseases	Infectious disease: parasitic	mmu05140	Leishmaniasis - Mus musculus (house mouse)	5/487	70/9784	0.268637	0.644272	0.540855	20846/16452/26415/13057/16451	5
mmu04936	Human Diseases	Endocrine and metabolic disease	mmu04936	Alcoholic liver disease - Mus musculus (house mouse)	9/487	141/9784	0.268948	0.644272	0.540855	26415/16803/26408/12259/20249/12260/11669/12475/20787	9
mmu04514	Environmental Information Processing	Signaling molecules and interaction	mmu04514	Cell adhesion molecules - Mus musculus (house mouse)	11/487	179/9784	0.278766	0.661047	0.554937	15015/15018/20969/14964/14972/110557/171486/15040/15039/54725/66797	11
mmu00531	Metabolism	Glycan biosynthesis and metabolism	mmu00531	Glycosaminoglycan degradation - Mus musculus (house mouse)	2/487	21/9784	0.281244	0.661047	0.554937	12091/75612	2
mmu03320	Organismal Systems	Endocrine system	mmu03320	PPAR signaling pathway - Mus musculus (house mouse)	6/487	89/9784	0.282129	0.661047	0.554937	208715/13167/16592/50790/20249/16204	6
mmu00982	Metabolism	Xenobiotics biodegradation and metabolism	mmu00982	Drug metabolism - cytochrome P450 - Mus musculus (house mouse)	5/487	72/9784	0.288031	0.66114	0.555015	56615/103140/14859/14871/68312	5
mmu05223	Human Diseases	Cancer: specific types	mmu05223	Non-small cell lung cancer - Mus musculus (house mouse)	5/487	72/9784	0.288031	0.66114	0.555015	56289/12578/16653/13649/18708	5
mmu05204	Human Diseases	Cancer: overview	mmu05204	Chemical carcinogenesis - DNA adducts - Mus musculus (house mouse)	6/487	90/9784	0.290822	0.66114	0.555015	56615/103140/14859/14871/68312/12408	6
mmu00270	Metabolism	Amino acid metabolism	mmu00270	Cysteine and methionine metabolism - Mus musculus (house mouse)	4/487	55/9784	0.292467	0.66114	0.555015	16832/56369/14718/236539	4
mmu04978	Organismal Systems	Digestive system	mmu04978	Mineral absorption - Mus musculus (house mouse)	4/487	55/9784	0.292467	0.66114	0.555015	72027/22782/15369/58800	4
mmu04964	Organismal Systems	Excretory system	mmu04964	Proximal tubule bicarbonate reclamation - Mus musculus (house mouse)	2/487	22/9784	0.300005	0.668913	0.561541	54403/12349	2
mmu05161	Human Diseases	Infectious disease: viral	mmu05161	Hepatitis B - Mus musculus (house mouse)	10/487	164/9784	0.300073	0.668913	0.561541	26427/20846/16452/26415/19229/16653/20847/16451/13063/18708	10
mmu04931	Human Diseases	Endocrine and metabolic disease	mmu04931	Insulin resistance - Mus musculus (house mouse)	7/487	110/9784	0.307395	0.680509	0.571275	26427/68401/11606/14584/110078/20787/18708	7
mmu05224	Human Diseases	Cancer: specific types	mmu05224	Breast cancer - Mus musculus (house mouse)	9/487	147/9784	0.309873	0.681297	0.571937	14368/22422/13982/16000/18034/16653/13649/22417/18708	9
mmu04971	Organismal Systems	Digestive system	mmu04971	Gastric acid secretion - Mus musculus (house mouse)	5/487	75/9784	0.317563	0.693453	0.582142	20544/12349/108058/16439/12313	5
mmu04926	Organismal Systems	Endocrine system	mmu04926	Relaxin signaling pathway - Mus musculus (house mouse)	8/487	130/9784	0.32036	0.694836	0.583302	26427/12842/12825/13614/26415/16653/13649/18708	8
mmu05213	Human Diseases	Cancer: specific types	mmu05213	Endometrial cancer - Mus musculus (house mouse)	4/487	58/9784	0.326645	0.700836	0.588339	16653/13649/17350/18708	4
mmu04924	Organismal Systems	Endocrine system	mmu04924	Renin secretion - Mus musculus (house mouse)	5/487	76/9784	0.327494	0.700836	0.588339	13614/19701/16439/11606/12313	5
mmu00534	Metabolism	Glycan biosynthesis and metabolism	mmu00534	Glycosaminoglycan biosynthesis - heparan sulfate / heparin - Mus musculus (house mouse)	2/487	24/9784	0.33724	0.716915	0.601837	14042/54616	2
mmu04070	Environmental Information Processing	Signal transduction	mmu04070	Phosphatidylinositol signaling system - Mus musculus (house mouse)	6/487	96/9784	0.343942	0.723954	0.607747	225326/240752/16439/104015/12313/18708	6
mmu04630	Environmental Information Processing	Signal transduction	mmu04630	JAK-STAT signaling pathway - Mus musculus (house mouse)	10/487	171/9784	0.346219	0.723954	0.607747	20846/16452/18590/20847/13649/216233/17344/16451/18708/229615	10
mmu03440	Genetic Information Processing	Replication and repair	mmu03440	Homologous recombination - Mus musculus (house mouse)	3/487	42/9784	0.348418	0.723954	0.607747	19363/27354/235559	3
mmu05134	Human Diseases	Infectious disease: bacterial	mmu05134	Legionellosis - Mus musculus (house mouse)	4/487	60/9784	0.349573	0.723954	0.607747	17951/18034/12475/13063	4
mmu04928	Organismal Systems	Endocrine system	mmu04928	Parathyroid hormone synthesis, secretion and action - Mus musculus (house mouse)	7/487	116/9784	0.356192	0.732934	0.615285	26427/17938/16439/15200/13649/17387/11848	7
mmu05164	Human Diseases	Infectious disease: viral	mmu05164	Influenza A - Mus musculus (house mouse)	10/487	174/9784	0.366356	0.733652	0.615888	20846/16452/246727/11740/20847/110196/56417/16451/13063/18708	10
mmu04820	NA	NA	mmu04820	Cytoskeleton in muscle cells - Mus musculus (house mouse)	13/487	232/9784	0.370411	0.733652	0.615888	12842/20969/22003/14114/12825/22330/14268/67399/11603/109620/20743/74122/71960	13
mmu01212	Metabolism	Global and overview maps	mmu01212	Fatty acid metabolism - Mus musculus (house mouse)	4/487	62/9784	0.372518	0.733652	0.615888	50790/110460/20249/30963	4
mmu04310	Environmental Information Processing	Signal transduction	mmu04310	Wnt signaling pathway - Mus musculus (house mouse)	10/487	175/9784	0.373101	0.733652	0.615888	170758/14368/22422/328949/108058/68010/20317/22417/11848/17393	10
mmu04261	Organismal Systems	Circulatory system	mmu04261	Adrenergic signaling in cardiomyocytes - Mus musculus (house mouse)	9/487	156/9784	0.37347	0.733652	0.615888	26427/22003/20544/26415/108058/20266/11606/12916/12313	9
mmu00340	Metabolism	Amino acid metabolism	mmu00340	Histidine metabolism - Mus musculus (house mouse)	2/487	26/9784	0.373857	0.733652	0.615888	11484/11669	2
mmu00563	Metabolism	Glycan biosynthesis and metabolism	mmu00563	Glycosylphosphatidylinositol (GPI)-anchor biosynthesis - Mus musculus (house mouse)	2/487	26/9784	0.373857	0.733652	0.615888	18700/78928	2
mmu05132	Human Diseases	Infectious disease: bacterial	mmu05132	Salmonella infection - Mus musculus (house mouse)	14/487	252/9784	0.374825	0.733652	0.615888	17951/67268/17113/22145/225326/26415/240752/74117/192176/12475/13063/17920/56551/11848	14
mmu04919	Organismal Systems	Endocrine system	mmu04919	Thyroid hormone signaling pathway - Mus musculus (house mouse)	7/487	120/9784	0.389136	0.748189	0.628091	20846/20544/13982/18641/16653/22417/18708	7
mmu00601	Metabolism	Glycan biosynthesis and metabolism	mmu00601	Glycosphingolipid biosynthesis - lacto and neolacto series - Mus musculus (house mouse)	2/487	27/9784	0.39186	0.748189	0.628091	54613/239559	2
mmu00650	Metabolism	Carbohydrate metabolism	mmu00650	Butanoate metabolism - Mus musculus (house mouse)	2/487	27/9784	0.39186	0.748189	0.628091	208715/110460	2
mmu04966	Organismal Systems	Excretory system	mmu04966	Collecting duct acid secretion - Mus musculus (house mouse)	2/487	27/9784	0.39186	0.748189	0.628091	27060/12349	2
mmu04014	Environmental Information Processing	Signal transduction	mmu04014	Ras signaling pathway - Mus musculus (house mouse)	13/487	236/9784	0.393906	0.748189	0.628091	170758/56289/16000/18590/64143/16653/13649/13836/12313/13636/18015/18708/11848	13
mmu04722	Organismal Systems	Nervous system	mmu04722	Neurotrophin signaling pathway - Mus musculus (house mouse)	7/487	121/9784	0.397388	0.750363	0.629916	26415/26408/108058/16653/12313/18708/11848	7
mmu04650	Organismal Systems	Immune system	mmu04650	Natural killer cell mediated cytotoxicity - Mus musculus (house mouse)	7/487	122/9784	0.40564	0.756079	0.634715	170758/14964/14972/15040/19229/16653/18708	7
mmu04925	Organismal Systems	Endocrine system	mmu04925	Aldosterone synthesis and secretion - Mus musculus (house mouse)	6/487	103/9784	0.406893	0.756079	0.634715	26427/108058/16439/11606/231871/12313	6
mmu04662	Organismal Systems	Immune system	mmu04662	B cell receptor signaling pathway - Mus musculus (house mouse)	5/487	84/9784	0.407482	0.756079	0.634715	170758/12520/26377/16653/18708	5
mmu00860	Metabolism	Metabolism of cofactors and vitamins	mmu00860	Porphyrin metabolism - Mus musculus (house mouse)	3/487	47/9784	0.416842	0.767003	0.643885	12870/109778/15369	3
mmu04664	Organismal Systems	Immune system	mmu04664	Fc epsilon RI signaling pathway - Mus musculus (house mouse)	4/487	66/9784	0.418148	0.767003	0.643885	170758/26415/16653/18708	4
mmu04540	Cellular Processes	Cellular community - eukaryotes	mmu04540	Gap junction - Mus musculus (house mouse)	5/487	86/9784	0.427388	0.775242	0.650802	22145/18590/16439/16653/13649	5
mmu04720	Organismal Systems	Nervous system	mmu04720	Long-term potentiation - Mus musculus (house mouse)	4/487	67/9784	0.42945	0.775242	0.650802	108058/16439/16653/12313	4
mmu00130	Metabolism	Metabolism of cofactors and vitamins	mmu00130	Ubiquinone and other terpenoid-quinone biosynthesis - Mus musculus (house mouse)	1/487	9784-11-01	0.429885	0.775242	0.650802	56316	1
mmu04611	Organismal Systems	Immune system	mmu04611	Platelet activation - Mus musculus (house mouse)	7/487	126/9784	0.438569	0.786483	0.660239	12842/67268/12825/26415/16439/18708/11848	7
mmu05031	Human Diseases	Substance dependence	mmu05031	Amphetamine addiction - Mus musculus (house mouse)	4/487	69/9784	0.451872	0.802308	0.673523	26427/108058/12313/11838	4
mmu05160	Human Diseases	Infectious disease: viral	mmu05160	Hepatitis C - Mus musculus (house mouse)	9/487	167/9784	0.452392	0.802308	0.673523	12520/20846/246727/16653/20847/13649/16451/13063/18708	9
mmu00053	Metabolism	Carbohydrate metabolism	mmu00053	Ascorbate and aldarate metabolism - Mus musculus (house mouse)	2/487	31/9784	0.461304	0.80786	0.678184	58810/11669	2
mmu05207	Human Diseases	Cancer: overview	mmu05207	Chemical carcinogenesis - receptor activation - Mus musculus (house mouse)	12/487	228/9784	0.463761	0.80786	0.678184	26427/56615/103140/16452/14859/13982/14871/68312/16653/13649/16211/18708	12
mmu04151	Environmental Information Processing	Signal transduction	mmu04151	PI3K-Akt signaling pathway - Mus musculus (house mouse)	19/487	367/9784	0.463792	0.80786	0.678184	26427/12842/81877/16452/68401/16000/12539/18590/11839/19651/14268/16779/16653/13649/16776/13836/13636/16451/18708	19
mmu04750	Organismal Systems	Sensory system	mmu04750	Inflammatory mediator regulation of TRP channels - Mus musculus (house mouse)	7/487	130/9784	0.471212	0.80786	0.678184	26415/16000/108058/16439/14063/12313/18708	7
mmu05226	Human Diseases	Cancer: specific types	mmu05226	Gastric cancer - Mus musculus (house mouse)	8/487	150/9784	0.472638	0.80786	0.678184	14368/22422/16653/13649/12557/17350/22417/18708	8
mmu00020	Metabolism	Carbohydrate metabolism	mmu00020	Citrate cycle (TCA cycle) - Mus musculus (house mouse)	2/487	32/9784	0.477937	0.80786	0.678184	18293/104112	2
mmu00410	Metabolism	Metabolism of other amino acids	mmu00410	beta-Alanine metabolism - Mus musculus (house mouse)	2/487	32/9784	0.477937	0.80786	0.678184	246277/11669	2
mmu00512	Metabolism	Glycan biosynthesis and metabolism	mmu00512	Mucin type O-glycan biosynthesis - Mus musculus (house mouse)	2/487	32/9784	0.477937	0.80786	0.678184	108150/233733	2
mmu00071	Metabolism	Lipid metabolism	mmu00071	Fatty acid degradation - Mus musculus (house mouse)	3/487	52/9784	0.482779	0.80786	0.678184	50790/110460/11669	3
mmu00380	Metabolism	Amino acid metabolism	mmu00380	Tryptophan metabolism - Mus musculus (house mouse)	3/487	52/9784	0.482779	0.80786	0.678184	21743/110460/11669	3
mmu04927	Organismal Systems	Endocrine system	mmu04927	Cortisol synthesis and secretion - Mus musculus (house mouse)	4/487	72/9784	0.484942	0.80786	0.678184	26427/16439/11606/18514	4
mmu01240	Metabolism	Global and overview maps	mmu01240	Biosynthesis of cofactors - Mus musculus (house mouse)	8/487	152/9784	0.487688	0.80786	0.678184	14528/58810/74450/110119/20148/56316/14590/11669	8
mmu04723	Organismal Systems	Nervous system	mmu04723	Retrograde endocannabinoid signaling - Mus musculus (house mouse)	8/487	153/9784	0.49517	0.80786	0.678184	68197/54405/26415/16439/17992/231871/67264/66082	8
mmu00510	Metabolism	Glycan biosynthesis and metabolism	mmu00510	N-Glycan biosynthesis - Mus musculus (house mouse)	3/487	53/9784	0.495549	0.80786	0.678184	107895/217664/53618	3
mmu04725	Organismal Systems	Nervous system	mmu04725	Cholinergic synapse - Mus musculus (house mouse)	6/487	113/9784	0.495584	0.80786	0.678184	26427/16452/108058/16439/16653/18708	6
mmu04622	Organismal Systems	Immune system	mmu04622	RIG-I-like receptor signaling pathway - Mus musculus (house mouse)	4/487	73/9784	0.49579	0.80786	0.678184	80861/98999/26415/56417	4
mmu05171	Human Diseases	Infectious disease: viral	mmu05171	Coronavirus disease - COVID-19 - Mus musculus (house mouse)	17/487	334/9784	0.49836	0.807946	0.678256	27207/54127/68028/19896/20846/246727/26415/100043813/12259/15200/12260/20847/13649/667277/56417/16451/18708	17
mmu05222	Human Diseases	Cancer: specific types	mmu05222	Small cell lung cancer - Mus musculus (house mouse)	5/487	94/9784	0.505271	0.815035	0.684207	14268/16779/16776/13063/18708	5
mmu01040	Metabolism	Lipid metabolism	mmu01040	Biosynthesis of unsaturated fatty acids - Mus musculus (house mouse)	2/487	34/9784	0.510243	0.815987	0.685006	20249/30963	2
mmu00533	Metabolism	Glycan biosynthesis and metabolism	mmu00533	Glycosaminoglycan biosynthesis - keratan sulfate - Mus musculus (house mouse)	1/487	14/9784	0.510945	0.815987	0.685006	53618	1
mmu04115	Cellular Processes	Cell growth and death	mmu04115	p53 signaling pathway - Mus musculus (house mouse)	4/487	75/9784	0.517186	0.821865	0.689941	20724/12578/16000/13063	4
mmu00604	Metabolism	Glycan biosynthesis and metabolism	mmu00604	Glycosphingolipid biosynthesis - ganglio series - Mus musculus (house mouse)	1/487	15/9784	0.535323	0.836488	0.702216	12091	1
mmu05168	Human Diseases	Infectious disease: viral	mmu05168	Herpes simplex virus 1 infection - Mus musculus (house mouse)	23/487	464/9784	0.540127	0.836488	0.702216	15015/15018/14964/20684/170938/14972/20846/69550/16452/246727/110557/21355/21354/21356/67933/15040/15039/20847/15161/232784/16451/13063/18708	23
mmu00040	Metabolism	Carbohydrate metabolism	mmu00040	Pentose and glucuronate interconversions - Mus musculus (house mouse)	2/487	36/9784	0.54121	0.836488	0.702216	67880/58810	2
mmu03030	Genetic Information Processing	Replication and repair	mmu03030	DNA replication - Mus musculus (house mouse)	2/487	36/9784	0.54121	0.836488	0.702216	17219/17220	2
mmu05340	Human Diseases	Immune disease	mmu05340	Primary immunodeficiency - Mus musculus (house mouse)	2/487	36/9784	0.54121	0.836488	0.702216	21355/21354	2
mmu00280	Metabolism	Amino acid metabolism	mmu00280	Valine, leucine and isoleucine degradation - Mus musculus (house mouse)	3/487	57/9784	0.544966	0.836488	0.702216	208715/110460/11669	3
mmu04923	Organismal Systems	Endocrine system	mmu04923	Regulation of lipolysis in adipocytes - Mus musculus (house mouse)	3/487	57/9784	0.544966	0.836488	0.702216	67469/66853/18708	3
mmu05206	Human Diseases	Cancer: overview	mmu05206	MicroRNAs in cancer - Mus musculus (house mouse)	15/487	303/9784	0.547235	0.836488	0.702216	22003/19143/81877/56289/20724/12578/18590/16653/13649/16765/18569/212980/13636/18708/11848	15
mmu04614	Organismal Systems	Endocrine system	mmu04614	Renin-angiotensin system - Mus musculus (house mouse)	2/487	37/9784	0.556177	0.843192	0.707844	19701/11606	2
mmu03420	Genetic Information Processing	Replication and repair	mmu03420	Nucleotide excision repair - Mus musculus (house mouse)	3/487	58/9784	0.556874	0.843192	0.707844	20021/19358/319955	3
mmu04137	Cellular Processes	Transport and catabolism	mmu04137	Mitophagy - animal - Mus musculus (house mouse)	5/487	101/9784	0.569779	0.854773	0.717566	66437/56715/17966/16653/72825	5
mmu05202	Human Diseases	Cancer: overview	mmu05202	Transcriptional misregulation in cancer - Mus musculus (house mouse)	11/487	226/9784	0.574904	0.854773	0.717566	20732/20471/18791/107951/107823/16000/18590/18514/212980/53618/12475	11
mmu04730	Organismal Systems	Nervous system	mmu04730	Long-term depression - Mus musculus (house mouse)	3/487	60/9784	0.580122	0.854773	0.717566	16000/16439/16653	3
mmu00450	Metabolism	Metabolism of other amino acids	mmu00450	Selenocompound metabolism - Mus musculus (house mouse)	1/487	17/9784	0.5805	0.854773	0.717566	21743	1
mmu00603	Metabolism	Glycan biosynthesis and metabolism	mmu00603	Glycosphingolipid biosynthesis - globo and isoglobo series - Mus musculus (house mouse)	1/487	17/9784	0.5805	0.854773	0.717566	239559	1
mmu04980	NA	NA	mmu04980	Cobalamin transport and metabolism - Mus musculus (house mouse)	1/487	17/9784	0.5805	0.854773	0.717566	15161	1
mmu05142	Human Diseases	Infectious disease: parasitic	mmu05142	Chagas disease - Mus musculus (house mouse)	5/487	103/9784	0.587401	0.85785	0.72015	20302/26415/12259/12260/18708	5
mmu05162	Human Diseases	Infectious disease: viral	mmu05162	Measles - Mus musculus (house mouse)	7/487	145/9784	0.587935	0.85785	0.72015	20846/246727/20847/56417/16451/13063/18708	7
mmu04213	Organismal Systems	Aging	mmu04213	Longevity regulating pathway - multiple species - Mus musculus (house mouse)	3/487	61/9784	0.591453	0.859079	0.721181	16000/16653/18708	3
mmu04530	Cellular Processes	Cellular community - eukaryotes	mmu04530	Tight junction - Mus musculus (house mouse)	8/487	169/9784	0.609281	0.878569	0.737542	67268/13043/22145/26408/16800/74117/71960/11848	8
mmu04929	Organismal Systems	Endocrine system	mmu04929	GnRH secretion - Mus musculus (house mouse)	3/487	63/9784	0.613516	0.878569	0.737542	16439/16653/18708	3
mmu05217	Human Diseases	Cancer: specific types	mmu05217	Basal cell carcinoma - Mus musculus (house mouse)	3/487	63/9784	0.613516	0.878569	0.737542	14368/22422/22417	3
mmu05150	Human Diseases	Infectious disease: bacterial	mmu05150	Staphylococcus aureus infection - Mus musculus (house mouse)	6/487	128/9784	0.618551	0.878569	0.737542	13214/94179/12630/12259/12260/667277	6
mmu00061	Metabolism	Lipid metabolism	mmu00061	Fatty acid biosynthesis - Mus musculus (house mouse)	1/487	19/9784	0.621293	0.878569	0.737542	50790	1
mmu00785	Metabolism	Metabolism of cofactors and vitamins	mmu00785	Lipoic acid metabolism - Mus musculus (house mouse)	1/487	19/9784	0.621293	0.878569	0.737542	18293	1
mmu04970	Organismal Systems	Digestive system	mmu04970	Salivary secretion - Mus musculus (house mouse)	4/487	87/9784	0.635397	0.891248	0.748186	13010/20544/16439/12313	4
mmu00513	Metabolism	Glycan biosynthesis and metabolism	mmu00513	Various types of N-glycan biosynthesis - Mus musculus (house mouse)	2/487	43/9784	0.638589	0.891248	0.748186	217664/53618	2
mmu04672	Organismal Systems	Immune system	mmu04672	Intestinal immune network for IgA production - Mus musculus (house mouse)	2/487	43/9784	0.638589	0.891248	0.748186	20300/18703	2
mmu04658	Organismal Systems	Immune system	mmu04658	Th1 and Th2 cell differentiation - Mus musculus (house mouse)	4/487	88/9784	0.644361	0.895411	0.751681	20846/16452/26415/16451	4
mmu03022	Genetic Information Processing	Transcription	mmu03022	Basal transcription factors - Mus musculus (house mouse)	2/487	44/9784	0.651094	0.900867	0.756261	14886/68705	2
mmu00360	Metabolism	Amino acid metabolism	mmu00360	Phenylalanine metabolism - Mus musculus (house mouse)	1/487	21/9784	0.658127	0.906242	0.760774	14718	1
mmu04211	Organismal Systems	Aging	mmu04211	Longevity regulating pathway - Mus musculus (house mouse)	4/487	90/9784	0.661849	0.906242	0.760774	26427/16000/16653/18708	4
mmu04110	Cellular Processes	Cell growth and death	mmu04110	Cell cycle - Mus musculus (house mouse)	7/487	157/9784	0.67127	0.906242	0.760774	71175/17219/12578/19651/26428/56452/17220	7
mmu00430	Metabolism	Metabolism of other amino acids	mmu00430	Taurine and hypotaurine metabolism - Mus musculus (house mouse)	1/487	22/9784	0.67518	0.906242	0.760774	246277	1
mmu04972	Organismal Systems	Digestive system	mmu04972	Pancreatic secretion - Mus musculus (house mouse)	5/487	115/9784	0.68424	0.906242	0.760774	54403/20544/12349/16439/11848	5
mmu05211	Human Diseases	Cancer: specific types	mmu05211	Renal cell carcinoma - Mus musculus (house mouse)	3/487	70/9784	0.684262	0.906242	0.760774	112407/16653/18708	3
mmu05221	Human Diseases	Cancer: specific types	mmu05221	Acute myeloid leukemia - Mus musculus (house mouse)	3/487	70/9784	0.684262	0.906242	0.760774	16653/12475/18708	3
mmu03410	Genetic Information Processing	Replication and repair	mmu03410	Base excision repair - Mus musculus (house mouse)	2/487	47/9784	0.686545	0.906242	0.760774	22594/11546	2
mmu04657	Organismal Systems	Immune system	mmu04657	IL-17 signaling pathway - Mus musculus (house mouse)	4/487	93/9784	0.686971	0.906242	0.760774	20311/16819/57890/26415	4
mmu04914	Organismal Systems	Endocrine system	mmu04914	Progesterone-mediated oocyte maturation - Mus musculus (house mouse)	4/487	93/9784	0.686971	0.906242	0.760774	26415/16000/16653/18708	4
mmu00515	Metabolism	Glycan biosynthesis and metabolism	mmu00515	Mannose type O-glycan biosynthesis - Mus musculus (house mouse)	1/487	23/9784	0.691385	0.906242	0.760774	228366	1
mmu03430	Genetic Information Processing	Replication and repair	mmu03430	Mismatch repair - Mus musculus (house mouse)	1/487	23/9784	0.691385	0.906242	0.760774	17350	1
mmu04371	Environmental Information Processing	Signal transduction	mmu04371	Apelin signaling pathway - Mus musculus (house mouse)	6/487	139/9784	0.696986	0.906242	0.760774	18791/225326/20544/16439/16653/12313	6
mmu04930	Human Diseases	Endocrine and metabolic disease	mmu04930	Type II diabetes mellitus - Mus musculus (house mouse)	2/487	48/9784	0.697687	0.906242	0.760774	216233/18708	2
mmu00562	Metabolism	Carbohydrate metabolism	mmu00562	Inositol phosphate metabolism - Mus musculus (house mouse)	3/487	72/9784	0.702608	0.906242	0.760774	225326/240752/104015	3
mmu04920	Organismal Systems	Endocrine system	mmu04920	Adipocytokine signaling pathway - Mus musculus (house mouse)	3/487	72/9784	0.702608	0.906242	0.760774	16452/68401/50790	3
mmu04061	Environmental Information Processing	Signaling molecules and interaction	mmu04061	Viral protein interaction with cytokine and cytokine receptor - Mus musculus (house mouse)	4/487	95/9784	0.702973	0.906242	0.760774	20311/20302/20312/20300	4
mmu04973	Organismal Systems	Digestive system	mmu04973	Carbohydrate digestion and absorption - Mus musculus (house mouse)	2/487	49/9784	0.708499	0.909713	0.763687	68401/18708	2
mmu04270	Organismal Systems	Circulatory system	mmu04270	Vascular smooth muscle contraction - Mus musculus (house mouse)	6/487	144/9784	0.728855	0.928349	0.779332	13614/16439/11606/12313/71960/11848	6
mmu04140	Cellular Processes	Transport and catabolism	mmu04140	Autophagy - animal - Mus musculus (house mouse)	7/487	167/9784	0.732151	0.928349	0.779332	225326/100502841/100504663/17966/16653/78610/18708	7
mmu05220	Human Diseases	Cancer: specific types	mmu05220	Chronic myeloid leukemia - Mus musculus (house mouse)	3/487	76/9784	0.736841	0.928349	0.779332	12578/16653/18708	3
mmu03272	NA	NA	mmu03272	Virion - Hepatitis viruses - Mus musculus (house mouse)	2/487	52/9784	0.73901	0.928349	0.779332	12520/13649	2
mmu04114	Cellular Processes	Cell growth and death	mmu04114	Oocyte meiosis - Mus musculus (house mouse)	5/487	123/9784	0.739646	0.928349	0.779332	26415/16000/108058/16439/12313	5
mmu05410	Human Diseases	Cardiovascular disease	mmu05410	Hypertrophic cardiomyopathy - Mus musculus (house mouse)	4/487	100/9784	0.740366	0.928349	0.779332	22003/13614/16000/11606	4
mmu04976	Organismal Systems	Digestive system	mmu04976	Bile secretion - Mus musculus (house mouse)	4/487	101/9784	0.7474	0.931304	0.781813	54403/15357/20544/12349	4
mmu04744	Organismal Systems	Sensory system	mmu04744	Phototransduction - Mus musculus (house mouse)	1/487	27/9784	0.748525	0.931304	0.781813	12313	1
mmu00830	Metabolism	Metabolism of cofactors and vitamins	mmu00830	Retinol metabolism - Mus musculus (house mouse)	4/487	102/9784	0.754289	0.934852	0.784791	11668/56847/20148/98711	4
mmu00062	Metabolism	Lipid metabolism	mmu00062	Fatty acid elongation - Mus musculus (house mouse)	1/487	29/9784	0.773003	0.948403	0.796167	30963	1
mmu01523	Human Diseases	Drug resistance: antineoplastic	mmu01523	Antifolate resistance - Mus musculus (house mouse)	1/487	29/9784	0.773003	0.948403	0.796167	14590	1
mmu04659	Organismal Systems	Immune system	mmu04659	Th17 cell differentiation - Mus musculus (house mouse)	4/487	105/9784	0.774086	0.948403	0.796167	20846/16452/26415/16451	4
mmu04921	Organismal Systems	Endocrine system	mmu04921	Oxytocin signaling pathway - Mus musculus (house mouse)	6/487	153/9784	0.780119	0.94943	0.797029	108058/16439/16653/13649/12313/11848	6
mmu04623	Organismal Systems	Immune system	mmu04623	Cytosolic DNA-sensing pathway - Mus musculus (house mouse)	3/487	82/9784	0.782254	0.94943	0.797029	70796/58203/56417	3
mmu05144	Human Diseases	Infectious disease: parasitic	mmu05144	Malaria - Mus musculus (house mouse)	2/487	57/9784	0.783797	0.94943	0.797029	12520/20969	2
mmu00640	Metabolism	Carbohydrate metabolism	mmu00640	Propanoate metabolism - Mus musculus (house mouse)	1/487	31/9784	0.795104	0.95392	0.800799	16832	1
mmu00230	Metabolism	Nucleotide metabolism	mmu00230	Purine metabolism - Mus musculus (house mouse)	5/487	134/9784	0.803708	0.95392	0.800799	105446/72157/22436/224794/68695	5
mmu00630	Metabolism	Carbohydrate metabolism	mmu00630	Glyoxylate and dicarboxylate metabolism - Mus musculus (house mouse)	1/487	32/9784	0.805335	0.95392	0.800799	110460	1
mmu03020	Genetic Information Processing	Transcription	mmu03020	RNA polymerase - Mus musculus (house mouse)	1/487	32/9784	0.805335	0.95392	0.800799	20021	1
mmu04136	Cellular Processes	Transport and catabolism	mmu04136	Autophagy - other - Mus musculus (house mouse)	1/487	32/9784	0.805335	0.95392	0.800799	225326	1
mmu04215	Cellular Processes	Cell growth and death	mmu04215	Apoptosis - multiple species - Mus musculus (house mouse)	1/487	32/9784	0.805335	0.95392	0.800799	13063	1
mmu04728	Organismal Systems	Nervous system	mmu04728	Dopaminergic synapse - Mus musculus (house mouse)	5/487	136/9784	0.813903	0.958278	0.804457	26427/26415/108058/16439/12313	5
mmu05323	Human Diseases	Immune disease	mmu05323	Rheumatoid arthritis - Mus musculus (house mouse)	3/487	87/9784	0.814984	0.958278	0.804457	20311/20302/27060	3
mmu04020	Environmental Information Processing	Signal transduction	mmu04020	Calcium signaling pathway - Mus musculus (house mouse)	10/487	254/9784	0.819576	0.96016	0.806037	11740/252972/18590/108058/16439/19229/13649/102093/12313/231602	10
mmu00590	Metabolism	Lipid metabolism	mmu00590	Arachidonic acid metabolism - Mus musculus (house mouse)	3/487	89/9784	0.826861	0.965172	0.810245	12409/12408/77219	3
mmu05216	Human Diseases	Cancer: specific types	mmu05216	Thyroid cancer - Mus musculus (house mouse)	1/487	37/9784	0.849331	0.986219	0.827913	16653	1
mmu04666	Organismal Systems	Immune system	mmu04666	Fc gamma R-mediated phagocytosis - Mus musculus (house mouse)	3/487	94/9784	0.853731	0.986219	0.827913	74117/19012/18708	3
mmu04660	Organismal Systems	Immune system	mmu04660	T cell receptor signaling pathway - Mus musculus (house mouse)	4/487	122/9784	0.863456	0.986219	0.827913	26415/16653/18708/11848	4
mmu04022	Environmental Information Processing	Signal transduction	mmu04022	cGMP-PKG signaling pathway - Mus musculus (house mouse)	6/487	172/9784	0.863835	0.986219	0.827913	26427/11740/14886/16439/12313/11848	6
mmu05143	Human Diseases	Infectious disease: parasitic	mmu05143	African trypanosomiasis - Mus musculus (house mouse)	1/487	39/9784	0.864012	0.986219	0.827913	14063	1
mmu04814	Cellular Processes	Cell motility	mmu04814	Motor proteins - Mus musculus (house mouse)	7/487	198/9784	0.869565	0.986219	0.827913	67268/22003/22145/16582/103733/71960/17920	7
mmu00260	Metabolism	Amino acid metabolism	mmu00260	Glycine, serine and threonine metabolism - Mus musculus (house mouse)	1/487	40/9784	0.870808	0.986219	0.827913	236539	1
mmu00350	Metabolism	Amino acid metabolism	mmu00350	Tyrosine metabolism - Mus musculus (house mouse)	1/487	40/9784	0.870808	0.986219	0.827913	14718	1
mmu04024	Environmental Information Processing	Signal transduction	mmu04024	cAMP signaling pathway - Mus musculus (house mouse)	8/487	224/9784	0.875494	0.986219	0.827913	26427/170758/13614/20544/108058/12313/18708/11848	8
mmu03008	Genetic Information Processing	Translation	mmu03008	Ribosome biogenesis in eukaryotes - Mus musculus (house mouse)	4/487	125/9784	0.875615	0.986219	0.827913	72515/67134/59028/213773	4
mmu04918	Organismal Systems	Endocrine system	mmu04918	Thyroid hormone synthesis - Mus musculus (house mouse)	2/487	74/9784	0.889426	0.996037	0.836155	26427/16439	2
mmu05414	Human Diseases	Cardiovascular disease	mmu05414	Dilated cardiomyopathy - Mus musculus (house mouse)	3/487	103/9784	0.893019	0.996037	0.836155	22003/16000/11606	3
mmu04962	Organismal Systems	Excretory system	mmu04962	Vasopressin-regulated water reabsorption - Mus musculus (house mouse)	1/487	44/9784	0.894766	0.996037	0.836155	26427	1
mmu03015	Genetic Information Processing	Translation	mmu03015	mRNA surveillance pathway - Mus musculus (house mouse)	3/487	104/9784	0.896744	0.996037	0.836155	19704/326622/269061	3
mmu04064	Environmental Information Processing	Signal transduction	mmu04064	NF-kappa B signaling pathway - Mus musculus (house mouse)	3/487	107/9784	0.907228	0.997919	0.837735	16803/18034/12475	3
mmu04974	Organismal Systems	Digestive system	mmu04974	Protein digestion and absorption - Mus musculus (house mouse)	3/487	108/9784	0.910502	0.997919	0.837735	12842/12825/234967	3
mmu00565	Metabolism	Lipid metabolism	mmu00565	Ether lipid metabolism - Mus musculus (house mouse)	1/487	48/9784	0.914289	0.997919	0.837735	19012	1
mmu05030	Human Diseases	Substance dependence	mmu05030	Cocaine addiction - Mus musculus (house mouse)	1/487	48/9784	0.914289	0.997919	0.837735	26427	1
mmu04350	Environmental Information Processing	Signal transduction	mmu04350	TGF-beta signaling pathway - Mus musculus (house mouse)	3/487	110/9784	0.91674	0.997919	0.837735	15901/68010/11848	3
mmu03040	Genetic Information Processing	Transcription	mmu03040	Spliceosome - Mus musculus (house mouse)	9/487	265/9784	0.917091	0.997919	0.837735	78651/20639/76936/64340/20643/74351/56031/20624/70767	9
mmu01232	Metabolism	Global and overview maps	mmu01232	Nucleotide metabolism - Mus musculus (house mouse)	2/487	84/9784	0.926744	0.99922	0.838827	105446/22436	2
mmu03460	Genetic Information Processing	Replication and repair	mmu03460	Fanconi anemia pathway - Mus musculus (house mouse)	1/487	52/9784	0.930196	0.99922	0.838827	17350	1
mmu04911	Organismal Systems	Endocrine system	mmu04911	Insulin secretion - Mus musculus (house mouse)	2/487	86/9784	0.932619	0.99922	0.838827	26427/108058	2
mmu04724	Organismal Systems	Nervous system	mmu04724	Glutamatergic synapse - Mus musculus (house mouse)	3/487	116/9784	0.933149	0.99922	0.838827	224997/16439/320129	3
mmu05032	Human Diseases	Substance dependence	mmu05032	Morphine addiction - Mus musculus (house mouse)	2/487	92/9784	0.947684	0.99922	0.838827	26385/320129	2
mmu04340	Environmental Information Processing	Signal transduction	mmu04340	Hedgehog signaling pathway - Mus musculus (house mouse)	1/487	58/9784	0.948705	0.99922	0.838827	320129	1
mmu04120	Genetic Information Processing	Folding, sorting and degradation	mmu04120	Ubiquitin mediated proteolysis - Mus musculus (house mouse)	4/487	154/9784	0.952291	0.99922	0.838827	56791/75717/17344/229615	4
mmu04961	Organismal Systems	Excretory system	mmu04961	Endocrine and other factor-regulated calcium reabsorption - Mus musculus (house mouse)	1/487	61/9784	0.956032	0.99922	0.838827	13982	1
mmu03010	Genetic Information Processing	Translation	mmu03010	Ribosome - Mus musculus (house mouse)	8/487	265/9784	0.957119	0.99922	0.838827	27207/54127/68028/19935/19896/77721/100043813/66292	8
mmu05321	Human Diseases	Immune disease	mmu05321	Inflammatory bowel disease - Mus musculus (house mouse)	1/487	62/9784	0.958234	0.99922	0.838827	20846	1
mmu04330	Environmental Information Processing	Signal transduction	mmu04330	Notch signaling pathway - Mus musculus (house mouse)	1/487	63/9784	0.960326	0.99922	0.838827	226548	1
mmu04713	Organismal Systems	Environmental adaptation	mmu04713	Circadian entrainment - Mus musculus (house mouse)	2/487	99/9784	0.96121	0.99922	0.838827	108058/12313	2
mmu04913	Organismal Systems	Endocrine system	mmu04913	Ovarian steroidogenesis - Mus musculus (house mouse)	1/487	64/9784	0.962314	0.99922	0.838827	16000	1
mmu00970	Genetic Information Processing	Translation	mmu00970	Aminoacyl-tRNA biosynthesis - Mus musculus (house mouse)	1/487	66/9784	0.965996	0.99922	0.838827	66590	1
mmu03082	Genetic Information Processing	Chromosome	mmu03082	ATP-dependent chromatin remodeling - Mus musculus (house mouse)	3/487	136/9784	0.968687	0.99922	0.838827	57376/51812/72057	3
mmu04726	Organismal Systems	Nervous system	mmu04726	Serotonergic synapse - Mus musculus (house mouse)	3/487	136/9784	0.968687	0.99922	0.838827	16439/19252/16653	3
mmu04721	Organismal Systems	Nervous system	mmu04721	Synaptic vesicle cycle - Mus musculus (house mouse)	1/487	77/9784	0.98069	0.99922	0.838827	27060	1
mmu04613	Organismal Systems	Immune system	mmu04613	Neutrophil extracellular trap formation - Mus musculus (house mouse)	5/487	209/9784	0.980774	0.99922	0.838827	18602/11740/26415/13057/18708	5
mmu04060	Environmental Information Processing	Signaling molecules and interaction	mmu04060	Cytokine-cytokine receptor interaction - Mus musculus (house mouse)	8/487	294/9784	0.981491	0.99922	0.838827	232983/20311/20309/20302/20312/20300/57890/66102	8
mmu05322	Human Diseases	Immune disease	mmu05322	Systemic lupus erythematosus - Mus musculus (house mouse)	3/487	150/9784	0.981966	0.99922	0.838827	12259/12260/667277	3
mmu05412	Human Diseases	Cardiovascular disease	mmu05412	Arrhythmogenic right ventricular cardiomyopathy - Mus musculus (house mouse)	1/487	86/9784	0.987852	0.99922	0.838827	109620	1
mmu04742	Organismal Systems	Sensory system	mmu04742	Taste transduction - Mus musculus (house mouse)	1/487	92/9784	0.991083	0.99922	0.838827	231602	1
mmu04640	Organismal Systems	Immune system	mmu04640	Hematopoietic cell lineage - Mus musculus (house mouse)	1/487	94/9784	0.991956	0.99922	0.838827	12475	1
mmu00140	Metabolism	Lipid metabolism	mmu00140	Steroid hormone biosynthesis - Mus musculus (house mouse)	1/487	99/9784	0.993785	0.99922	0.838827	15484	1
mmu05034	Human Diseases	Substance dependence	mmu05034	Alcoholism - Mus musculus (house mouse)	3/487	207/9784	0.998325	0.99922	0.838827	26427/16653/12313	3
mmu04080	Environmental Information Processing	Signaling molecules and interaction	mmu04080	Neuroactive ligand-receptor interaction - Mus musculus (house mouse)	8/487	390/9784	0.99922	0.99922	0.838827	13614/21333/11606/14063/12257/231602/11443/70804	8

## Sheet: Macrophage
	category	subcategory	ID	Description	GeneRatio	BgRatio	pvalue	p.adjust	qvalue	geneID	Count
mmu05152	Human Diseases	Infectious disease: bacterial	mmu05152	Tuberculosis - Mus musculus (house mouse)	32/439	180/9784	1.55002e-11	4.91357e-09	3.52426e-09	170786/14969/14960/14961/16193/56619/16153/12265/12028/15001/14998/18033/14999/13040/15000/20846/114143/16175/20963/16411/27060/19056/19055/12015/15526/22337/108664/13033/15002/12914/19697/16409	32
mmu05164	Human Diseases	Infectious disease: viral	mmu05164	Influenza A - Mus musculus (house mouse)	28/439	174/9784	3.17823e-09	4.93848e-07	3.54213e-07	14969/14960/14961/16193/12265/12028/15001/14998/18033/14999/216799/15000/20293/20846/15945/16175/66824/16647/26396/269966/217069/24014/56480/71586/15894/15002/12914/19697	28
mmu04612	Organismal Systems	Immune system	mmu04612	Antigen processing and presentation - Mus musculus (house mouse)	19/439	87/9784	6.85631e-09	4.93848e-07	3.54213e-07	12010/14969/14960/14961/15511/15519/15040/12265/15001/14998/14828/14999/193740/13040/15000/15516/19186/21354/15002	19
mmu05323	Human Diseases	Immune disease	mmu05323	Rheumatoid arthritis - Mus musculus (house mouse)	19/439	87/9784	6.85631e-09	4.93848e-07	3.54213e-07	14969/14960/14961/16193/330122/15001/14998/14999/15000/20293/114143/16175/20302/27060/15894/21934/108664/15002/24099	19
mmu05140	Human Diseases	Infectious disease: parasitic	mmu05140	Leishmaniasis - Mus musculus (house mouse)	17/439	70/9784	7.78941e-09	4.93848e-07	3.54213e-07	17972/14969/14960/14961/16153/17357/15001/14998/18033/14999/15000/20846/16175/15002/19697/16409/19225	17
mmu04141	Genetic Information Processing	Folding, sorting and degradation	mmu04141	Protein processing in endoplasmic reticulum - Mus musculus (house mouse)	27/439	175/9784	1.55261e-08	8.20297e-07	5.88358e-07	15511/15505/15519/12028/14828/22027/67819/193740/108687/15516/17872/11911/140499/19358/18453/269523/56228/71853/54609/67812/66397/105245/12334/19359/15502/192193/140740	27
mmu05169	Human Diseases	Infectious disease: viral	mmu05169	Epstein-Barr virus infection - Mus musculus (house mouse)	30/439	228/9784	1.01511e-07	4.597e-06	3.2972e-06	12010/14969/14960/14961/16193/21929/15040/12028/15001/14998/18033/14999/15000/19664/20846/15945/20963/17246/26397/66354/21354/69077/12443/19184/56480/12444/15894/15002/19697/23996	30
mmu05417	Human Diseases	Cardiovascular disease	mmu05417	Lipid and atherosclerosis - Mus musculus (house mouse)	29/439	217/9784	1.18566e-07	4.69816e-06	3.36976e-06	17972/16193/330122/15511/15519/20656/12028/14828/12491/22027/18033/216799/193740/20293/15516/11911/66824/26397/20302/11303/16801/19056/19055/12015/56480/15894/18987/19697/11307	29
mmu04659	Organismal Systems	Immune system	mmu04659	Th17 cell differentiation - Mus musculus (house mouse)	19/439	105/9784	1.7022e-07	5.99551e-06	4.30029e-06	14969/14960/14961/16193/15519/11622/15001/14998/18033/14999/15000/20846/15516/15251/21812/19056/19055/15002/19697	19
mmu04672	Organismal Systems	Immune system	mmu04672	Intestinal immune network for IgA production - Mus musculus (house mouse)	12/439	43/9784	2.47386e-07	7.84212e-06	5.62477e-06	14969/14960/14961/16193/16153/15001/14998/14999/15000/50723/15002/24099	12
mmu05321	Human Diseases	Immune disease	mmu05321	Inflammatory bowel disease - Mus musculus (house mouse)	14/439	62/9784	4.387e-07	1.26425e-05	9.06787e-06	14969/14960/14961/16193/16153/15001/14998/18033/14999/15000/20846/16175/15002/19697	14
mmu05166	Human Diseases	Infectious disease: viral	mmu05166	Human T-cell leukemia virus 1 infection - Mus musculus (house mouse)	30/439	247/9784	5.94764e-07	1.57117e-05	1.12692e-05	12010/14969/14960/14961/16193/15040/12028/15001/14998/17393/18033/14999/14283/15000/11911/21812/13653/26396/13654/19056/19055/12443/12444/15894/11513/15002/12914/19697/23872/56310	30
mmu05310	Human Diseases	Immune disease	mmu05310	Asthma - Mus musculus (house mouse)	9/439	25/9784	7.3042e-07	1.7811e-05	1.2775e-05	14969/14960/14961/16153/15001/14998/14999/15000/15002	9
mmu05145	Human Diseases	Infectious disease: parasitic	mmu05145	Toxoplasmosis - Mus musculus (house mouse)	18/439	109/9784	1.46432e-06	3.31563e-05	2.37814e-05	14969/14960/14961/16153/15511/12265/15001/14998/18033/14999/193740/15000/20846/26397/320207/12015/15002/19697	18
mmu04145	Cellular Processes	Transport and catabolism	mmu04145	Phagosome - Mus musculus (house mouse)	23/439	183/9784	7.0663e-06	0.00014612	0.000104805	170786/17972/14969/14960/14961/15040/16402/15001/14998/12491/14999/20288/13040/15000/114143/226421/27060/21354/22151/67951/108664/15002/16409	23
mmu04658	Organismal Systems	Immune system	mmu04658	Th1 and Th2 cell differentiation - Mus musculus (house mouse)	15/439	88/9784	7.37514e-06	0.00014612	0.000104805	14969/14960/14961/15001/14998/18033/14999/15000/19664/20846/19056/19055/15002/18128/19697	15
mmu04625	Organismal Systems	Immune system	mmu04625	C-type lectin receptor signaling pathway - Mus musculus (house mouse)	17/439	112/9784	9.30855e-06	0.000173577	0.000124498	170786/16193/56619/16153/69810/18033/17474/216799/20846/20963/17246/66824/13654/19056/19055/19697/19225	17
mmu05134	Human Diseases	Infectious disease: bacterial	mmu05134	Legionellosis - Mus musculus (house mouse)	12/439	60/9784	1.12665e-05	0.000198415	0.000142313	16193/330122/15511/18033/193740/66824/269523/66397/56422/19697/76308/16409	12
mmu04657	Organismal Systems	Immune system	mmu04657	IL-17 signaling pathway - Mus musculus (house mouse)	15/439	93/9784	1.47756e-05	0.000246519	0.000176816	16193/330122/21929/15519/22027/18033/14283/20293/15945/15516/20201/56480/15568/19697/19225	15
mmu04640	Organismal Systems	Immune system	mmu04640	Hematopoietic cell lineage - Mus musculus (house mouse)	15/439	94/9784	1.68716e-05	0.000267416	0.000191804	14969/14960/14961/16193/16402/15001/14998/12491/14999/15000/16175/12982/12494/15002/16409	15
mmu05135	Human Diseases	Infectious disease: bacterial	mmu05135	Yersinia infection - Mus musculus (house mouse)	18/439	136/9784	3.49629e-05	0.000517595	0.000371245	16193/16153/16402/14268/18033/216799/20293/66824/26397/54483/26396/16801/22376/110651/56480/19697/16822/18717	18
mmu05215	Human Diseases	Cancer: specific types	mmu05215	Prostate cancer - Mus musculus (house mouse)	15/439	100/9784	3.59214e-05	0.000517595	0.000371245	18792/15519/22027/18033/15516/17246/11911/14182/18591/26396/12015/12443/12914/19697/11836	15
mmu04933	Human Diseases	Endocrine and metabolic disease	mmu04933	AGE-RAGE signaling pathway in diabetic complications - Mus musculus (house mouse)	15/439	101/9784	4.04863e-05	0.000558007	0.000400231	16193/12825/18712/12028/14268/18033/20293/20846/16175/21812/13367/13653/12443/15894/19697	15
mmu05332	Human Diseases	Immune disease	mmu05332	Graft-versus-host disease - Mus musculus (house mouse)	11/439	60/9784	6.12185e-05	0.000808594	0.000579965	14969/14960/14961/16193/15040/15001/14998/14999/15000/16175/15002	11
mmu05132	Human Diseases	Infectious disease: bacterial	mmu05132	Salmonella infection - Mus musculus (house mouse)	25/439	252/9784	0.000160854	0.00200915	0.00144106	66395/20194/16193/15519/12028/12306/68724/22027/18033/216799/15516/226421/66824/26397/66616/26396/19158/12363/105504/22151/11308/67951/19697/192176/68097	25
mmu05167	Human Diseases	Infectious disease: viral	mmu05167	Kaposi sarcoma-associated herpesvirus infection - Mus musculus (house mouse)	23/439	223/9784	0.000164788	0.00200915	0.00144106	16193/330122/15040/12028/22190/18033/20846/20963/15251/320207/18591/26396/19056/19055/12443/14701/56480/15894/12914/19697/277360/19225/14710	23
mmu05150	Human Diseases	Infectious disease: bacterial	mmu05150	Staphylococcus aureus infection - Mus musculus (house mouse)	16/439	128/9784	0.000186941	0.00219482	0.00157424	14969/14960/14961/16153/19204/15001/14998/14999/15000/12268/12267/12273/15894/12628/15002/16409	16
mmu05162	Human Diseases	Infectious disease: viral	mmu05162	Measles - Mus musculus (house mouse)	17/439	145/9784	0.000260056	0.00294421	0.00211173	170786/16193/15511/21929/12028/18033/193740/20846/16175/13000/12015/12443/56480/71586/12444/19697/68098	17
mmu04064	Environmental Information Processing	Signal transduction	mmu04064	NF-kappa B signaling pathway - Mus musculus (house mouse)	14/439	107/9784	0.000289274	0.00316206	0.00226799	330122/21929/18792/12633/18033/20963/13000/217069/12044/15894/21934/24099/19697/19225	14
mmu05330	Human Diseases	Immune disease	mmu05330	Allograft rejection - Mus musculus (house mouse)	10/439	60/9784	0.000299349	0.00316312	0.00226875	14969/14960/14961/16153/15040/15001/14998/14999/15000/15002	10
mmu04380	Organismal Systems	Development and regeneration	mmu04380	Osteoclast differentiation - Mus musculus (house mouse)	16/439	136/9784	0.000376812	0.0038532	0.00276371	17972/18733/18412/18033/14283/20846/16175/20963/21812/83433/19056/19055/232801/21934/19697/16822	16
mmu04062	Organismal Systems	Immune system	mmu04062	Chemokine signaling pathway - Mus musculus (house mouse)	20/439	193/9784	0.000408458	0.00404629	0.0029022	20308/330122/20305/12772/57266/18033/56221/20293/20846/15945/320129/20302/320207/22376/12015/14701/11513/19697/277360/14710	20
mmu05022	Human Diseases	Neurodegenerative disease	mmu05022	Pathways of neurodegeneration - multiple diseases - Mus musculus (house mouse)	38/439	481/9784	0.000459915	0.00432882	0.00310485	16193/19165/12028/18412/22190/11820/14828/68197/18033/67819/16175/11911/140499/26397/18391/13000/269523/26396/56228/69077/19056/19055/12015/27373/19184/56480/22151/67951/70316/72900/15108/19697/12334/11836/19164/23996/19225/16974	38
mmu04144	Cellular Processes	Transport and catabolism	mmu04144	Endocytosis - Mus musculus (house mouse)	25/439	270/9784	0.00046429	0.00432882	0.00310485	15511/75608/15040/67300/193740/20479/13660/17246/11773/27681/18571/21812/320129/69710/75767/19334/69178/19158/14276/30948/73711/71770/106572/98878/18717	25
mmu05133	Human Diseases	Infectious disease: bacterial	mmu05133	Pertussis - Mus musculus (house mouse)	11/439	77/9784	0.000600927	0.00544268	0.00390377	16193/16153/16402/12258/18033/216799/12268/16175/66824/19697/16409	11
mmu04940	Human Diseases	Endocrine and metabolic disease	mmu04940	Type I diabetes mellitus - Mus musculus (house mouse)	10/439	67/9784	0.000744065	0.00655191	0.00469936	14969/14960/14961/15040/15001/14998/14999/15000/16175/15002	10
mmu04010	Environmental Information Processing	Signal transduction	mmu04010	MAPK signaling pathway - Mus musculus (house mouse)	26/439	299/9784	0.000928465	0.00795468	0.0057055	12286/15511/18033/193740/16175/11839/11911/72349/240672/21812/14182/26397/18591/19043/26396/19056/19055/110651/19042/14701/233046/70686/19697/192176/11836/76089	26
mmu04142	Cellular Processes	Transport and catabolism	mmu04142	Lysosome - Mus musculus (house mouse)	15/439	135/9784	0.00103788	0.00858208	0.0061555	11881/12091/11886/17159/67300/52120/13040/114143/15212/16889/27060/11777/11782/108664/13033	15
mmu05221	Human Diseases	Cancer: specific types	mmu05221	Acute myeloid leukemia - Mus musculus (house mouse)	10/439	70/9784	0.00105584	0.00858208	0.0061555	18712/18033/12606/26396/12015/12443/12044/19697/11836/16409	10
mmu05161	Human Diseases	Infectious disease: viral	mmu05161	Hepatitis B - Mus musculus (house mouse)	17/439	164/9784	0.00108506	0.00859913	0.00616773	16193/12028/18033/20846/13205/11911/21812/26397/26396/13654/18538/12015/56480/71586/12914/19697/11836	17
mmu05010	Human Diseases	Neurodegenerative disease	mmu05010	Alzheimer disease - Mus musculus (house mouse)	31/439	389/9784	0.00132685	0.0102588	0.00735814	16193/16956/19165/11820/68197/18033/16175/11911/68585/13000/213053/26396/69077/19056/19055/12015/27373/19184/22151/14977/67951/70316/72900/15108/19697/12334/11836/19164/23996/19225/16974	31
mmu04120	Genetic Information Processing	Folding, sorting and degradation	mmu04120	Ubiquitin mediated proteolysis - Mus musculus (house mouse)	16/439	154/9784	0.00147044	0.0110983	0.00796027	17318/22190/17246/67921/140499/77891/67615/56228/22214/12211/231380/22215/242521/26554/235439/68098	16
mmu05320	Human Diseases	Immune disease	mmu05320	Autoimmune thyroid disease - Mus musculus (house mouse)	10/439	76/9784	0.00200007	0.0147447	0.0105756	14969/14960/14961/16153/15040/15001/14998/14999/15000/15002	10
mmu04216	Cellular Processes	Cell growth and death	mmu04216	Ferroptosis - Mus musculus (house mouse)	7/439	41/9784	0.00208543	0.0150246	0.0107764	15368/26570/213053/14792/50790/14629/14630	7
mmu05163	Human Diseases	Infectious disease: viral	mmu05163	Human cytomegalovirus infection - Mus musculus (house mouse)	22/439	254/9784	0.00236127	0.0163642	0.0117372	12010/16193/15040/12028/18033/20293/75547/17246/11911/20302/26396/16801/21354/19056/19055/12443/14701/56480/11513/19697/19225/14710	22
mmu04668	Environmental Information Processing	Signal transduction	mmu04668	TNF signaling pathway - Mus musculus (house mouse)	13/439	118/9784	0.00237461	0.0163642	0.0117372	16193/330122/21929/12633/18033/20293/15945/11911/26397/15894/217344/19697/19225	13
mmu04068	Environmental Information Processing	Signal transduction	mmu04068	FoxO signaling pathway - Mus musculus (house mouse)	14/439	133/9784	0.00252324	0.0170185	0.0122065	16193/16153/20656/20620/17246/57436/21812/26396/27373/12443/16598/12444/12914/11836	14
mmu04210	Cellular Processes	Cell growth and death	mmu04210	Apoptosis - Mus musculus (house mouse)	14/439	135/9784	0.00289845	0.0189854	0.0136173	12633/12984/17210/12028/18033/13040/11911/26396/58801/12015/12044/13033/19697/12334	14
mmu00600	Metabolism	Lipid metabolism	mmu00600	Sphingolipid metabolism - Mus musculus (house mouse)	8/439	55/9784	0.00293465	0.0189854	0.0136173	12091/11886/15212/56336/20397/56386/241447/208449	8
mmu05416	Human Diseases	Cardiovascular disease	mmu05416	Viral myocarditis - Mus musculus (house mouse)	11/439	94/9784	0.00313907	0.019691	0.0141233	14969/14960/14961/15040/15001/14998/14999/15000/12443/15894/15002	11
mmu05203	Human Diseases	Cancer: overview	mmu05203	Viral carcinogenesis - Mus musculus (house mouse)	20/439	228/9784	0.00316795	0.019691	0.0141233	15040/12028/18033/19664/20963/17246/13205/11911/19696/66354/60595/13654/58801/12015/12443/12444/12914/68153/22215/19697	20
mmu04218	Cellular Processes	Cell growth and death	mmu04218	Cellular senescence - Mus musculus (house mouse)	17/439	182/9784	0.00332462	0.0202674	0.0145368	16193/15040/18412/18033/16175/17246/21812/26397/26396/19046/19056/19055/12443/15257/12444/19697/12334	17
mmu04061	Environmental Information Processing	Signaling molecules and interaction	mmu04061	Viral protein interaction with cytokine and cytokine receptor - Mus musculus (house mouse)	11/439	95/9784	0.00341099	0.0204016	0.014633	20308/16193/330122/20305/16153/12772/57266/56221/20293/15945/20302	11
mmu04623	Organismal Systems	Immune system	mmu04623	Cytosolic DNA-sensing pathway - Mus musculus (house mouse)	10/439	82/9784	0.00353125	0.0207297	0.0148684	16193/18033/216799/15945/66824/54483/56480/27041/19697/58203	10
mmu04662	Organismal Systems	Immune system	mmu04662	B cell receptor signaling pathway - Mus musculus (house mouse)	10/439	84/9784	0.00420982	0.0242639	0.0174033	18733/18033/20963/12517/26396/19056/19055/232801/26377/19697	10
mmu04137	Cellular Processes	Transport and catabolism	mmu04137	Mitophagy - animal - Mus musculus (house mouse)	11/439	101/9784	0.005464	0.0309302	0.0221847	18412/22190/226421/15251/11911/57436/13000/269523/52440/56480/19697	11
mmu05020	Human Diseases	Neurodegenerative disease	mmu05020	Prion disease - Mus musculus (house mouse)	22/439	273/9784	0.00562951	0.031308	0.0224557	17972/16193/15511/12028/14828/68197/193740/16175/11911/13653/13000/69077/19056/19055/12015/19184/22151/67951/70316/18128/72900/23996	22
mmu05210	Human Diseases	Cancer: specific types	mmu05210	Colorectal cancer - Mus musculus (house mouse)	10/439	88/9784	0.00587337	0.0315569	0.0226342	12028/19730/11839/21812/26396/58801/12015/12443/11836/72993	10
mmu05235	Human Diseases	Cancer: overview	mmu05235	PD-L1 expression and PD-1 checkpoint pathway in cancer - Mus musculus (house mouse)	10/439	88/9784	0.00587337	0.0315569	0.0226342	18033/20846/15251/26397/13000/53314/26396/19056/19055/19697	10
mmu04514	Environmental Information Processing	Signaling molecules and interaction	mmu04514	Cell adhesion molecules - Mus musculus (house mouse)	16/439	179/9784	0.00660431	0.0337866	0.0242335	14969/14960/14961/15040/12740/20971/15001/14998/16456/14999/15000/20970/50723/15894/15002/16409	16
mmu05418	Human Diseases	Cardiovascular disease	mmu05418	Fluid shear stress and atherosclerosis - Mus musculus (house mouse)	14/439	148/9784	0.00660541	0.0337866	0.0242335	15368/15519/11898/20971/18412/22027/18033/20293/16175/15516/18591/16598/15894/19697	14
mmu05212	Human Diseases	Cancer: specific types	mmu05212	Pancreatic cancer - Mus musculus (house mouse)	9/439	76/9784	0.00671469	0.0337866	0.0242335	12028/18033/20846/19730/21812/12015/12443/19697/11836	9
mmu05220	Human Diseases	Cancer: specific types	mmu05220	Chronic myeloid leukemia - Mus musculus (house mouse)	9/439	76/9784	0.00671469	0.0337866	0.0242335	12028/18033/17246/21812/26396/12015/12443/19697/11836	9
mmu04140	Cellular Processes	Transport and catabolism	mmu04140	Autophagy - animal - Mus musculus (house mouse)	15/439	167/9784	0.00804087	0.0398274	0.0285663	12633/18412/22190/226421/15251/57436/26396/52440/12015/12211/56480/70231/13033/78610/56790	15
mmu01522	Human Diseases	Drug resistance: antineoplastic	mmu01522	Endocrine resistance - Mus musculus (house mouse)	10/439	93/9784	0.00862753	0.0415515	0.0298028	12028/15200/17979/17246/26396/12015/12443/11513/18128/11836	10
mmu01523	Human Diseases	Drug resistance: antineoplastic	mmu01523	Antifolate resistance - Mus musculus (house mouse)	5/439	29/9784	0.00865109	0.0415515	0.0298028	16193/17250/18033/14276/19697	5
mmu05146	Human Diseases	Infectious disease: parasitic	mmu05146	Amoebiasis - Mus musculus (house mouse)	11/439	108/9784	0.00897498	0.0424637	0.0304571	16193/330122/12825/16153/14268/18033/18477/226421/60595/19697/16409	11
mmu04720	Organismal Systems	Nervous system	mmu04720	Long-term potentiation - Mus musculus (house mouse)	8/439	67/9784	0.00986163	0.0459726	0.0329739	11911/26396/19046/19056/19055/110651/12914/11836	8
mmu00531	Metabolism	Glycan biosynthesis and metabolism	mmu00531	Glycosaminoglycan degradation - Mus musculus (house mouse)	4/439	21/9784	0.0130311	0.0598674	0.04294	11881/12091/52120/15212	4
mmu05218	Human Diseases	Cancer: specific types	mmu05218	Melanoma - Mus musculus (house mouse)	8/439	72/9784	0.0149181	0.0668332	0.0479361	12028/17246/14182/18591/26396/12015/12443/11836	8
mmu00564	Metabolism	Lipid metabolism	mmu00564	Glycerophospholipid metabolism - Mus musculus (house mouse)	10/439	101/9784	0.0149689	0.0668332	0.0479361	270084/68262/77582/13026/14792/104418/75320/67630/208449/320951	10
mmu04146	Cellular Processes	Transport and catabolism	mmu04146	Peroxisome - Mus musculus (house mouse)	9/439	87/9784	0.0157257	0.0692368	0.0496601	20656/18477/68603/50790/18634/269951/20524/80911/18633	9
mmu04621	Organismal Systems	Immune system	mmu04621	NOD-like receptor signaling pathway - Mus musculus (house mouse)	17/439	216/9784	0.0173	0.0744128	0.0533727	16193/330122/21929/15519/18033/216799/20293/20846/15516/66824/57436/54483/59079/12363/24014/56480/19697	17
mmu04917	Organismal Systems	Endocrine system	mmu04917	Prolactin signaling pathway - Mus musculus (house mouse)	8/439	74/9784	0.0173917	0.0744128	0.0533727	18033/20846/12700/26396/12443/12444/21934/19697	8
mmu03050	Genetic Information Processing	Folding, sorting and degradation	mmu03050	Proteasome - Mus musculus (house mouse)	6/439	47/9784	0.0178184	0.0744128	0.0533727	19186/16912/69077/66537/19184/23996	6
mmu05160	Human Diseases	Infectious disease: viral	mmu05160	Hepatitis C - Mus musculus (house mouse)	14/439	167/9784	0.0179419	0.0744128	0.0533727	12633/12028/12740/18033/20846/15945/26396/12015/12443/24014/56480/19697/11836/15957	14
mmu04620	Organismal Systems	Immune system	mmu04620	Toll-like receptor signaling pathway - Mus musculus (house mouse)	10/439	104/9784	0.018075	0.0744128	0.0533727	16193/18033/20846/15945/26397/20302/26396/54473/56480/19697	10
mmu04919	Organismal Systems	Endocrine system	mmu04919	Thyroid hormone signaling pathway - Mus musculus (house mouse)	11/439	120/9784	0.0187649	0.0762626	0.0546994	20846/17979/17246/15251/26396/12015/12443/11933/18128/12914/69790	11
mmu04721	Organismal Systems	Nervous system	mmu04721	Synaptic vesicle cycle - Mus musculus (house mouse)	8/439	77/9784	0.0216355	0.0868158	0.0622687	12286/67300/114143/11773/27060/20908/71770/108664	8
mmu03250	Genetic Information Processing	Information processing in viruses	mmu03250	Viral life cycle - HIV-1 - Mus musculus (house mouse)	7/439	63/9784	0.0221266	0.0876768	0.0628863	69550/75608/20479/18571/12914/107951/269061	7
mmu04979	Organismal Systems	Digestive system	mmu04979	Cholesterol metabolism - Mus musculus (house mouse)	6/439	50/9784	0.0235819	0.0917498	0.0658076	16956/12491/18830/16889/11303/30960	6
mmu04060	Environmental Information Processing	Signaling molecules and interaction	mmu04060	Cytokine-cytokine receptor interaction - Mus musculus (house mouse)	21/439	294/9784	0.0237334	0.0917498	0.0658076	23886/20308/16193/330122/20305/16153/12772/12984/57266/56221/20293/15945/16175/21812/16181/20302/16880/12982/21950/21934/24099	21
mmu04610	Organismal Systems	Immune system	mmu04610	Complement and coagulation cascades - Mus musculus (house mouse)	9/439	94/9784	0.024843	0.0948825	0.0680545	18792/12258/12268/12267/16411/12273/12628/18793/16409	9
mmu05202	Human Diseases	Cancer: overview	mmu05202	Transcriptional misregulation in cancer - Mus musculus (house mouse)	17/439	226/9784	0.0256294	0.0966679	0.0693351	16193/18792/12028/14247/80859/18033/12606/17246/19696/17095/12044/12444/18647/107951/11908/19697/16409	17
mmu04071	Environmental Information Processing	Signal transduction	mmu04071	Sphingolipid signaling pathway - Mus musculus (house mouse)	11/439	126/9784	0.0259204	0.0966679	0.0693351	11886/12028/17250/18033/26396/20397/13033/241447/19697/208449/26932	11
mmu04217	Cellular Processes	Cell growth and death	mmu04217	Necroptosis - Mus musculus (house mouse)	14/439	177/9784	0.0280147	0.102202	0.0733045	21929/75608/12633/15519/12028/18412/216799/20846/20479/16175/15516/66824/12334/58203	14
mmu03272	NA	NA	mmu03272	Virion - Hepatitis viruses - Mus musculus (house mouse)	6/439	52/9784	0.0280492	0.102202	0.0733045	75608/22134/12740/20479/18571/17075	6
mmu05165	Human Diseases	Infectious disease: viral	mmu05165	Human papillomavirus infection - Mus musculus (house mouse)	24/439	359/9784	0.0328492	0.118332	0.0848734	15040/16402/12028/14268/231655/18033/19664/20846/114143/17246/27060/26396/12015/12443/56480/12444/108664/18128/12914/22215/19697/26932/19164/19225	24
mmu05219	Human Diseases	Cancer: specific types	mmu05219	Bladder cancer - Mus musculus (house mouse)	5/439	41/9784	0.0352772	0.123065	0.0882683	15200/17246/26396/12443/11836	5
mmu04066	Environmental Information Processing	Signal transduction	mmu04066	HIF-1 signaling pathway - Mus musculus (house mouse)	10/439	116/9784	0.0353277	0.123065	0.0882683	15368/16193/18033/15277/170768/15251/21857/26396/12914/19697	10
mmu04928	Organismal Systems	Endocrine system	mmu04928	Parathyroid hormone synthesis, secretion and action - Mus musculus (house mouse)	10/439	116/9784	0.0353277	0.123065	0.0882683	15200/75547/11911/14182/13653/16801/22337/11513/11836/16974	10
mmu04915	Organismal Systems	Endocrine system	mmu04915	Estrogen signaling pathway - Mus musculus (house mouse)	11/439	134/9784	0.0382884	0.131928	0.0946257	15511/15519/15200/22027/193740/17979/15516/11911/26396/13033/11513	11
mmu00062	Metabolism	Lipid metabolism	mmu00062	Fatty acid elongation - Mus musculus (house mouse)	4/439	29/9784	0.0390725	0.133183	0.0955253	93747/56348/106529/52538	4
mmu05205	Human Diseases	Cancer: overview	mmu05205	Proteoglycans in cancer - Mus musculus (house mouse)	15/439	204/9784	0.0410733	0.138513	0.0993486	18792/16402/14268/20971/15200/17246/15251/14182/26396/19046/16801/12443/18793/192176/11836	15
mmu05168	Human Diseases	Infectious disease: viral	mmu05168	Herpes simplex virus 1 infection - Mus musculus (house mouse)	29/439	464/9784	0.0437206	0.142991	0.10256	12010/14969/14960/14961/16193/69550/18636/20384/15040/16402/12028/15001/14998/18033/14999/15000/20293/20846/20963/67996/19046/21354/12015/24014/56480/71586/15002/18987/19697	29
mmu04630	Environmental Information Processing	Signal transduction	mmu04630	JAK-STAT signaling pathway - Mus musculus (house mouse)	13/439	171/9784	0.0438659	0.142991	0.10256	16193/16153/18712/12984/17210/20846/16880/12700/18591/12982/12443/12444/12914	13
mmu00511	Metabolism	Glycan biosynthesis and metabolism	mmu00511	Other glycan degradation - Mus musculus (house mouse)	3/439	18/9784	0.0443417	0.142991	0.10256	12091/17159/15212	3
mmu04340	Environmental Information Processing	Signal transduction	mmu04340	Hedgehog signaling pathway - Mus musculus (house mouse)	6/439	58/9784	0.0446705	0.142991	0.10256	320129/27373/12443/12444/70425/26554	6
mmu04622	Organismal Systems	Immune system	mmu04622	RIG-I-like receptor signaling pathway - Mus musculus (house mouse)	7/439	73/9784	0.0446929	0.142991	0.10256	18033/15945/13205/217069/56480/71586/19697	7
mmu04722	Organismal Systems	Nervous system	mmu04722	Neurotrophin signaling pathway - Mus musculus (house mouse)	10/439	121/9784	0.0451076	0.142991	0.10256	19165/12028/18033/11911/26396/110651/12015/17179/19697/19164	10
mmu01200	Metabolism	Global and overview maps	mmu01200	Carbon metabolism - Mus musculus (house mouse)	10/439	122/9784	0.0472633	0.148341	0.106398	14718/15277/93747/110208/73724/68133/19139/269951/80911/14751	10
mmu04115	Cellular Processes	Cell growth and death	mmu04115	p53 signaling pathway - Mus musculus (house mouse)	7/439	75/9784	0.0505112	0.156981	0.112595	12028/17246/58801/12443/12444/17248/68098	7
mmu04936	Human Diseases	Endocrine and metabolic disease	mmu04936	Alcoholic liver disease - Mus musculus (house mouse)	11/439	141/9784	0.0520726	0.160262	0.114948	16193/330122/18033/12268/12267/26397/12273/12443/56480/80911/19697	11
mmu00410	Metabolism	Metabolism of other amino acids	mmu00410	beta-Alanine metabolism - Mus musculus (house mouse)	4/439	32/9784	0.0533117	0.162498	0.116552	64705/66054/93747/80911	4
mmu04961	Organismal Systems	Excretory system	mmu04961	Endocrine and other factor-regulated calcium reabsorption - Mus musculus (house mouse)	6/439	61/9784	0.0548789	0.165682	0.118835	67300/67972/11773/11933/71770/22337	6
mmu01212	Metabolism	Global and overview maps	mmu01212	Fatty acid metabolism - Mus musculus (house mouse)	6/439	62/9784	0.0585701	0.173624	0.124532	93747/50790/56348/106529/80911/52538	6
mmu04130	Genetic Information Processing	Folding, sorting and degradation	mmu04130	SNARE interactions in vesicular transport - Mus musculus (house mouse)	4/439	33/9784	0.058605	0.173624	0.124532	74732/20908/67023/54399	4
mmu04330	Environmental Information Processing	Signal transduction	mmu04330	Notch signaling pathway - Mus musculus (house mouse)	6/439	63/9784	0.0624062	0.183174	0.131381	19165/19664/66354/18128/12914/19164	6
mmu00030	Metabolism	Carbohydrate metabolism	mmu00030	Pentose phosphate pathway - Mus musculus (house mouse)	4/439	34/9784	0.0641678	0.186616	0.133851	110208/19139/14751/232449	4
mmu04151	Environmental Information Processing	Signal transduction	mmu04151	PI3K-Akt signaling pathway - Mus musculus (house mouse)	23/439	367/9784	0.0656303	0.189135	0.135657	16193/15519/17210/16402/14268/22027/18033/20963/15516/17246/11839/11911/14182/320207/18591/26396/12015/12443/14701/12444/19697/26932/14710	23
mmu04926	Organismal Systems	Endocrine system	mmu04926	Relaxin signaling pathway - Mus musculus (house mouse)	10/439	130/9784	0.0670207	0.191401	0.137283	12825/13618/18033/11911/21812/26396/14701/11513/19697/14710	10
mmu05231	Human Diseases	Cancer: overview	mmu05231	Choline metabolism in cancer - Mus musculus (house mouse)	8/439	98/9784	0.0727135	0.205805	0.147614	19730/15251/13026/18591/26396/22376/104418/18717	8
mmu05322	Human Diseases	Immune disease	mmu05322	Systemic lupus erythematosus - Mus musculus (house mouse)	11/439	150/9784	0.0742256	0.208226	0.14935	14969/14960/14961/16153/15001/14998/14999/15000/12268/60595/15002	11
mmu05014	Human Diseases	Neurodegenerative disease	mmu05014	Amyotrophic lateral sclerosis - Mus musculus (house mouse)	23/439	375/9784	0.0790007	0.219677	0.157564	12028/18412/14828/68197/67819/11911/26397/18391/269523/269966/69077/19056/19055/54609/12015/19184/56480/11727/22151/67951/70316/72900/23996	23
mmu00900	Metabolism	Metabolism of terpenoids and polyketides	mmu00900	Terpenoid backbone biosynthesis - Mus musculus (house mouse)	3/439	23/9784	0.0817579	0.225367	0.161645	68603/52014/14272	3
mmu00520	Metabolism	Carbohydrate metabolism	mmu00520	Amino sugar and nucleotide sugar metabolism - Mus musculus (house mouse)	5/439	52/9784	0.0825256	0.225523	0.161756	22235/15212/15277/107652/14751	5
mmu05206	Human Diseases	Cancer: overview	mmu05206	MicroRNAs in cancer - Mus musculus (house mouse)	19/439	303/9784	0.0879159	0.237179	0.170117	15368/18712/18792/17210/24136/16402/108655/17250/18033/17118/17246/18591/26396/12443/12444/18128/12914/17248/19225	19
mmu05207	Human Diseases	Cancer: overview	mmu05207	Chemical carcinogenesis - receptor activation - Mus musculus (house mouse)	15/439	228/9784	0.0885699	0.237179	0.170117	12286/15519/11622/22027/18033/15516/11911/16647/26396/110651/12015/12443/22337/11513/19697	15
mmu01250	Metabolism	Global and overview maps	mmu01250	Biosynthesis of nucleotide sugars - Mus musculus (house mouse)	4/439	38/9784	0.0890357	0.237179	0.170117	22235/15277/107652/14751	4
mmu05142	Human Diseases	Infectious disease: parasitic	mmu05142	Chagas disease - Mus musculus (house mouse)	8/439	103/9784	0.0910076	0.240412	0.172435	16193/16153/12633/18033/20293/21812/20302/19697	8
mmu05211	Human Diseases	Cancer: specific types	mmu05211	Renal cell carcinoma - Mus musculus (house mouse)	6/439	70/9784	0.093302	0.244436	0.175322	15251/18591/26396/12015/12914/11836	6
mmu04650	Organismal Systems	Immune system	mmu04650	Natural killer cell mediated cytotoxicity - Mus musculus (house mouse)	9/439	122/9784	0.0972382	0.25266	0.18122	15040/20963/26396/19056/19055/15894/16822/11836/56743	9
mmu04810	Cellular Processes	Cell motility	mmu04810	Regulation of actin cytoskeleton - Mus musculus (house mouse)	15/439	232/9784	0.0989353	0.25498	0.182884	16402/14268/14182/13367/16411/18591/26396/60595/19046/16801/14701/237860/11836/18717/16409	15
mmu04211	Organismal Systems	Aging	mmu04211	Longevity regulating pathway - Mus musculus (house mouse)	7/439	90/9784	0.108901	0.2784	0.199682	20656/12028/18033/11911/11513/19697/72993	7
mmu05144	Human Diseases	Infectious disease: parasitic	mmu05144	Malaria - Mus musculus (house mouse)	5/439	57/9784	0.111415	0.282549	0.202658	16193/16153/12491/20293/15894	5
mmu05214	Human Diseases	Cancer: specific types	mmu05214	Glioma - Mus musculus (house mouse)	6/439	74/9784	0.114056	0.285079	0.204473	12028/17246/18591/26396/12443/11836	6
mmu04148	NA	NA	mmu04148	Efferocytosis - Mus musculus (house mouse)	11/439	163/9784	0.115457	0.285079	0.204473	16153/12491/226421/15251/240672/16889/171285/26396/11303/70686/19225	11
mmu04370	Environmental Information Processing	Signal transduction	mmu04370	VEGF signaling pathway - Mus musculus (house mouse)	5/439	58/9784	0.117712	0.285079	0.204473	26396/19056/19055/12015/19225	5
mmu05213	Human Diseases	Cancer: specific types	mmu05213	Endometrial cancer - Mus musculus (house mouse)	5/439	58/9784	0.117712	0.285079	0.204473	12028/26396/12015/12443/11836	5
mmu03060	Genetic Information Processing	Folding, sorting and degradation	mmu03060	Protein export - Mus musculus (house mouse)	4/439	42/9784	0.117828	0.285079	0.204473	14828/66286/56529/140740	4
mmu04520	Cellular Processes	Cellular community - eukaryotes	mmu04520	Adherens junction - Mus musculus (house mouse)	7/439	92/9784	0.11863	0.285079	0.204473	19271/21812/14182/13000/60595/22376/12914	7
mmu04392	Environmental Information Processing	Signal transduction	mmu04392	Hippo signaling pathway - multiple species - Mus musculus (house mouse)	3/439	27/9784	0.118708	0.285079	0.204473	50523/27373/232157	3
mmu04510	Cellular Processes	Cellular community - eukaryotes	mmu04510	Focal adhesion - Mus musculus (house mouse)	13/439	202/9784	0.12157	0.289757	0.207829	16402/14268/13367/18591/60595/19046/12015/12443/64099/12444/12334/192176/18717	13
mmu05170	Human Diseases	Infectious disease: viral	mmu05170	Human immunodeficiency virus 1 infection - Mus musculus (house mouse)	15/439	241/9784	0.124894	0.295458	0.211918	12010/69550/15040/12028/18033/26397/26396/21354/19056/19055/12015/14701/56480/19697/14710	15
mmu05222	Human Diseases	Cancer: specific types	mmu05222	Small cell lung cancer - Mus musculus (house mouse)	7/439	94/9784	0.128793	0.302426	0.216915	12028/14268/18033/66197/12443/19697/19225	7
mmu04072	Environmental Information Processing	Signal transduction	mmu04072	Phospholipase D signaling pathway - Mus musculus (house mouse)	10/439	149/9784	0.13252	0.308889	0.221551	20963/19730/68262/320207/18591/26396/19158/104418/11513/18717	10
mmu00604	Metabolism	Glycan biosynthesis and metabolism	mmu00604	Glycosphingolipid biosynthesis - ganglio series - Mus musculus (house mouse)	2/439	15/9784	0.143693	0.332487	0.238476	12091/15212	2
mmu01521	Human Diseases	Drug resistance: antineoplastic	mmu01521	EGFR tyrosine kinase inhibitor resistance - Mus musculus (house mouse)	6/439	80/9784	0.14912	0.340401	0.244153	16193/12028/18591/26396/12015/11836	6
mmu04724	Organismal Systems	Nervous system	mmu04724	Glutamatergic synapse - Mus musculus (house mouse)	8/439	116/9784	0.149684	0.340401	0.244153	12286/105727/320129/19056/19055/14701/11513/14710	8
mmu04022	Environmental Information Processing	Signal transduction	mmu04022	cGMP-PKG signaling pathway - Mus musculus (house mouse)	11/439	172/9784	0.150335	0.340401	0.244153	13618/67972/11911/320207/26396/19046/19056/19055/12015/11933/11513	11
mmu00640	Metabolism	Carbohydrate metabolism	mmu00640	Propanoate metabolism - Mus musculus (house mouse)	3/439	31/9784	0.160606	0.361079	0.258984	93747/73724/80911	3
mmu04310	Environmental Information Processing	Signal transduction	mmu04310	Wnt signaling pathway - Mus musculus (house mouse)	11/439	175/9784	0.163053	0.363998	0.261078	17393/14283/13000/19056/19055/27373/12443/12444/12914/19164/16974	11
mmu04110	Cellular Processes	Cell growth and death	mmu04110	Cell cycle - Mus musculus (house mouse)	10/439	157/9784	0.167707	0.37177	0.266652	17246/74549/18538/12443/12444/67177/12914/71521/26932/218914	10
mmu05012	Human Diseases	Neurodegenerative disease	mmu05012	Parkinson disease - Mus musculus (house mouse)	16/439	274/9784	0.169731	0.373644	0.267996	12028/22190/14828/68197/11911/140499/213053/56228/69077/19184/22151/14977/67951/70316/72900/23996	16
mmu04215	Cellular Processes	Cell growth and death	mmu04215	Apoptosis - multiple species - Mus musculus (house mouse)	3/439	32/9784	0.171705	0.37379	0.268101	12028/58801/12211	3
mmu04371	Environmental Information Processing	Signal transduction	mmu04371	Apelin signaling pathway - Mus musculus (house mouse)	9/439	139/9784	0.172155	0.37379	0.268101	21812/13653/320207/26396/12443/14701/16598/11513/14710	9
mmu04014	Environmental Information Processing	Signal transduction	mmu04014	Ras signaling pathway - Mus musculus (house mouse)	14/439	236/9784	0.174827	0.376466	0.27002	18033/19731/19730/19696/14182/18591/26396/12015/14701/56480/233046/19697/23872/14710	14
mmu00450	Metabolism	Metabolism of other amino acids	mmu00450	Selenocompound metabolism - Mus musculus (house mouse)	2/439	17/9784	0.175763	0.376466	0.27002	50493/20768	2
mmu04660	Organismal Systems	Immune system	mmu04660	T cell receptor signaling pathway - Mus musculus (house mouse)	8/439	122/9784	0.181748	0.386672	0.277341	16153/18033/26396/19056/19055/19697/16822/26932	8
mmu04932	Human Diseases	Endocrine and metabolic disease	mmu04932	Non-alcoholic fatty liver disease - Mus musculus (house mouse)	10/439	162/9784	0.191762	0.405256	0.29067	16193/12028/68197/18033/16175/12606/11911/70316/72900/19697	10
mmu01040	Metabolism	Lipid metabolism	mmu01040	Biosynthesis of unsaturated fatty acids - Mus musculus (house mouse)	3/439	34/9784	0.194517	0.408356	0.292894	56348/106529/80911	3
mmu05230	Human Diseases	Cancer: overview	mmu05230	Central carbon metabolism in cancer - Mus musculus (house mouse)	5/439	69/9784	0.196857	0.410551	0.294468	15277/15251/14182/26396/269951	5
mmu00071	Metabolism	Lipid metabolism	mmu00071	Fatty acid degradation - Mus musculus (house mouse)	4/439	52/9784	0.203819	0.418536	0.300195	93747/50790/80911/52538	4
mmu02010	Environmental Information Processing	Membrane transport	mmu02010	ABC transporters - Mus musculus (house mouse)	4/439	52/9784	0.203819	0.418536	0.300195	17250/11303/21354/11307	4
mmu04611	Organismal Systems	Immune system	mmu04611	Platelet activation - Mus musculus (house mouse)	8/439	126/9784	0.204647	0.418536	0.300195	12825/20963/320207/19046/16801/21391/11513/16822	8
mmu03320	Organismal Systems	Endocrine system	mmu03320	PPAR signaling pathway - Mus musculus (house mouse)	6/439	89/9784	0.209398	0.425507	0.305195	16956/22190/12491/18830/50790/80911	6
mmu04727	Organismal Systems	Nervous system	mmu04727	GABAergic synapse - Mus musculus (house mouse)	6/439	90/9784	0.216576	0.434522	0.311661	12286/105727/57436/14701/11513/14710	6
mmu04912	Organismal Systems	Endocrine system	mmu04912	GnRH signaling pathway - Mus musculus (house mouse)	6/439	90/9784	0.216576	0.434522	0.311661	15200/11911/13653/26397/26396/11513	6
mmu04920	Organismal Systems	Endocrine system	mmu04920	Adipocytokine signaling pathway - Mus musculus (house mouse)	5/439	72/9784	0.221065	0.437985	0.314145	12491/18033/50790/19697/72993	5
mmu05223	Human Diseases	Cancer: specific types	mmu05223	Non-small cell lung cancer - Mus musculus (house mouse)	5/439	72/9784	0.221065	0.437985	0.314145	12028/26396/12015/12443/11836	5
mmu05208	Human Diseases	Cancer: overview	mmu05208	Chemical carcinogenesis - reactive oxygen species - Mus musculus (house mouse)	13/439	229/9784	0.22907	0.444076	0.318514	15368/19271/11622/20656/68197/18033/15251/26396/12015/70316/72900/19697/11836	13
mmu00480	Metabolism	Metabolism of other amino acids	mmu00480	Glutathione metabolism - Mus musculus (house mouse)	5/439	73/9784	0.22933	0.444076	0.318514	110208/11758/269951/14629/14630	5
mmu05216	Human Diseases	Cancer: specific types	mmu05216	Thyroid cancer - Mus musculus (house mouse)	3/439	37/9784	0.229981	0.444076	0.318514	12028/26396/12443	3
mmu05032	Human Diseases	Substance dependence	mmu05032	Morphine addiction - Mus musculus (house mouse)	6/439	92/9784	0.231177	0.444076	0.318514	12286/320129/14701/11513/18584/14710	6
mmu00270	Metabolism	Amino acid metabolism	mmu00270	Cysteine and methionine metabolism - Mus musculus (house mouse)	4/439	55/9784	0.232545	0.444076	0.318514	14718/14629/14630/229709	4
mmu04978	Organismal Systems	Digestive system	mmu04978	Mineral absorption - Mus musculus (house mouse)	4/439	55/9784	0.232545	0.444076	0.318514	15368/67972/11933/22337	4
mmu04918	Organismal Systems	Endocrine system	mmu04918	Thyroid hormone synthesis - Mus musculus (house mouse)	5/439	74/9784	0.237683	0.451171	0.323603	14828/22027/11911/11933/11513	5
mmu00220	Metabolism	Amino acid metabolism	mmu00220	Arginine biosynthesis - Mus musculus (house mouse)	2/439	21/9784	0.242407	0.457398	0.328069	14718/11898	2
mmu04666	Organismal Systems	Immune system	mmu04666	Fc gamma R-mediated phagocytosis - Mus musculus (house mouse)	6/439	94/9784	0.246078	0.461579	0.331068	17357/17118/20963/22376/30948/18717	6
mmu04921	Organismal Systems	Endocrine system	mmu04921	Oxytocin signaling pathway - Mus musculus (house mouse)	9/439	153/9784	0.248885	0.464098	0.332874	320207/26396/19046/19056/19055/12443/12494/11513/19225	9
mmu00280	Metabolism	Amino acid metabolism	mmu00280	Valine, leucine and isoleucine degradation - Mus musculus (house mouse)	4/439	57/9784	0.252214	0.467555	0.335354	93747/73724/15108/52538	4
mmu05143	Human Diseases	Infectious disease: parasitic	mmu05143	African trypanosomiasis - Mus musculus (house mouse)	3/439	39/9784	0.254244	0.468577	0.336087	16193/16153/15894	3
mmu05225	Human Diseases	Cancer: specific types	mmu05225	Hepatocellular carcinoma - Mus musculus (house mouse)	10/439	175/9784	0.260604	0.477523	0.342503	15368/50493/12028/26992/21812/26396/12015/12443/11836/16974	10
mmu04728	Organismal Systems	Nervous system	mmu04728	Dopaminergic synapse - Mus musculus (house mouse)	8/439	136/9784	0.266322	0.485196	0.348007	12286/11911/19046/19056/19055/14701/26932/14710	8
mmu04213	Organismal Systems	Aging	mmu04213	Longevity regulating pathway - multiple species - Mus musculus (house mouse)	4/439	61/9784	0.292473	0.529794	0.379995	15511/20656/193740/11513	4
mmu00514	Metabolism	Glycan biosynthesis and metabolism	mmu00514	Other types of O-glycan biosynthesis - Mus musculus (house mouse)	3/439	43/9784	0.303652	0.546919	0.392278	80294/234407/20440	3
mmu04012	Environmental Information Processing	Signal transduction	mmu04012	ErbB signaling pathway - Mus musculus (house mouse)	5/439	84/9784	0.324824	0.581747	0.417259	15200/11839/26396/12015/11836	5
mmu05224	Human Diseases	Cancer: specific types	mmu05224	Breast cancer - Mus musculus (house mouse)	8/439	147/9784	0.33937	0.602136	0.431883	12028/17979/14182/26396/12443/18128/11836/16974	8
mmu04540	Cellular Processes	Cellular community - eukaryotes	mmu04540	Gap junction - Mus musculus (house mouse)	5/439	86/9784	0.342751	0.602136	0.431883	18591/26396/22151/67951/11513	5
mmu00601	Metabolism	Glycan biosynthesis and metabolism	mmu00601	Glycosphingolipid biosynthesis - lacto and neolacto series - Mus musculus (house mouse)	2/439	27/9784	0.343316	0.602136	0.431883	20443/54613	2
mmu04664	Organismal Systems	Immune system	mmu04664	Fc epsilon RI signaling pathway - Mus musculus (house mouse)	4/439	66/9784	0.343807	0.602136	0.431883	20963/26397/26396/16822	4
mmu04530	Cellular Processes	Cellular community - eukaryotes	mmu04530	Tight junction - Mus musculus (house mouse)	9/439	169/9784	0.34751	0.605279	0.434137	12740/16456/56449/235442/60595/22376/18538/12443/76089	9
mmu05030	Human Diseases	Substance dependence	mmu05030	Cocaine addiction - Mus musculus (house mouse)	3/439	48/9784	0.365842	0.627635	0.450172	18033/11911/19697	3
mmu03260	Genetic Information Processing	Information processing in viruses	mmu03260	Virion - Human immunodeficiency virus - Mus musculus (house mouse)	1/439	9784-10-01	0.368265	0.627635	0.450172	170786	1
mmu03264	Genetic Information Processing	Information processing in viruses	mmu03264	Virion - Flavivirus - Mus musculus (house mouse)	1/439	9784-10-01	0.368265	0.627635	0.450172	170786	1
mmu03266	Genetic Information Processing	Information processing in viruses	mmu03266	Virion - Herpesvirus - Mus musculus (house mouse)	1/439	9784-10-01	0.368265	0.627635	0.450172	16402	1
mmu04931	Human Diseases	Endocrine and metabolic disease	mmu04931	Insulin resistance - Mus musculus (house mouse)	6/439	110/9784	0.372336	0.631179	0.452714	16193/12491/18033/19046/110651/19697	6
mmu05031	Human Diseases	Substance dependence	mmu05031	Amphetamine addiction - Mus musculus (house mouse)	4/439	69/9784	0.37476	0.63191	0.453238	11911/19046/19056/19055	4
mmu04723	Organismal Systems	Nervous system	mmu04723	Retrograde endocannabinoid signaling - Mus musculus (house mouse)	8/439	153/9784	0.380464	0.638134	0.457702	12286/68197/14701/70316/11513/72900/19225/14710	8
mmu05415	Human Diseases	Cardiovascular disease	mmu05415	Diabetic cardiomyopathy - Mus musculus (house mouse)	11/439	217/9784	0.382813	0.638694	0.458103	17972/12825/12491/68197/18033/21812/19046/13033/70316/72900/19697	11
mmu04725	Organismal Systems	Nervous system	mmu04725	Cholinergic synapse - Mus musculus (house mouse)	6/439	113/9784	0.396638	0.654869	0.469705	12286/11911/320207/14701/11513/14710	6
mmu00130	Metabolism	Metabolism of cofactors and vitamins	mmu00130	Ubiquinone and other terpenoid-quinone biosynthesis - Mus musculus (house mouse)	1/439	9784-11-01	0.39664	0.654869	0.469705	71883	1
mmu04261	Organismal Systems	Circulatory system	mmu04261	Adrenergic signaling in cardiomyocytes - Mus musculus (house mouse)	8/439	156/9784	0.401139	0.658866	0.472572	67972/20266/11911/320207/19046/11933/11513/26932	8
mmu04914	Organismal Systems	Endocrine system	mmu04914	Progesterone-mediated oocyte maturation - Mus musculus (house mouse)	5/439	93/9784	0.405757	0.663015	0.475548	15519/15516/110651/11513/11836	5
mmu03040	Genetic Information Processing	Transcription	mmu03040	Spliceosome - Mus musculus (house mouse)	13/439	265/9784	0.410926	0.668019	0.479137	15511/20384/193740/68592/76938/67996/66354/22185/20643/76936/66055/107701/320632	13
mmu04390	Environmental Information Processing	Signal transduction	mmu04390	Hippo signaling pathway - Mus musculus (house mouse)	8/439	158/9784	0.414929	0.671085	0.481336	11839/21812/50523/19046/27373/232157/12443/12444	8
mmu00052	Metabolism	Carbohydrate metabolism	mmu00052	Galactose metabolism - Mus musculus (house mouse)	2/439	32/9784	0.424098	0.678985	0.487002	12091/15277	2
mmu00630	Metabolism	Carbohydrate metabolism	mmu00630	Glyoxylate and dicarboxylate metabolism - Mus musculus (house mouse)	2/439	32/9784	0.424098	0.678985	0.487002	73724/68133	2
mmu04935	Organismal Systems	Endocrine system	mmu04935	Growth hormone synthesis, secretion and action - Mus musculus (house mouse)	6/439	117/9784	0.428964	0.682089	0.489228	20846/11911/26397/26396/11513/12914	6
mmu05171	Human Diseases	Infectious disease: viral	mmu05171	Coronavirus disease - COVID-19 - Mus musculus (house mouse)	16/439	334/9784	0.43034	0.682089	0.489228	16193/27367/19946/15200/18033/216799/20293/20846/15945/12268/12267/20963/12273/56480/71586/19697	16
mmu04670	Organismal Systems	Immune system	mmu04670	Leukocyte transendothelial migration - Mus musculus (house mouse)	6/439	119/9784	0.445036	0.701873	0.503419	17972/12740/16456/60595/15894/16409	6
mmu05017	Human Diseases	Neurodegenerative disease	mmu05017	Spinocerebellar ataxia - Mus musculus (house mouse)	7/439	141/9784	0.447511	0.702282	0.503712	12286/19664/54138/69077/19184/80913/23996	7
mmu01210	NA	NA	mmu01210	2-Oxocarboxylic acid metabolism - Mus musculus (house mouse)	2/439	34/9784	0.454972	0.706991	0.50709	14718/269951	2
mmu04710	Organismal Systems	Environmental adaptation	mmu04710	Circadian rhythm - Mus musculus (house mouse)	2/439	34/9784	0.454972	0.706991	0.50709	20893/27373	2
mmu04820	NA	NA	mmu04820	Cytoskeleton in muscle cells - Mus musculus (house mouse)	11/439	232/9784	0.469784	0.723329	0.518808	12825/16402/14268/20971/13367/20970/18810/21953/11933/13007/56376	11
mmu00500	Metabolism	Carbohydrate metabolism	mmu00500	Starch and sucrose metabolism - Mus musculus (house mouse)	2/439	35/9784	0.47005	0.723329	0.518808	15277/14751	2
mmu01230	Metabolism	Global and overview maps	mmu01230	Biosynthesis of amino acids - Mus musculus (house mouse)	4/439	79/9784	0.476094	0.726779	0.521283	14718/11898/19139/269951	4
mmu04114	Cellular Processes	Cell growth and death	mmu04114	Oocyte meiosis - Mus musculus (house mouse)	6/439	123/9784	0.476877	0.726779	0.521283	19046/19056/19055/110651/11513/26932	6
mmu00040	Metabolism	Carbohydrate metabolism	mmu00040	Pentose and glucuronate interconversions - Mus musculus (house mouse)	2/439	36/9784	0.484875	0.726811	0.521306	68631/22235	2
mmu00051	Metabolism	Carbohydrate metabolism	mmu00051	Fructose and mannose metabolism - Mus musculus (house mouse)	2/439	36/9784	0.484875	0.726811	0.521306	15277/170768	2
mmu05340	Human Diseases	Immune disease	mmu05340	Primary immunodeficiency - Mus musculus (house mouse)	2/439	36/9784	0.484875	0.726811	0.521306	12265/21354	2
mmu03420	Genetic Information Processing	Replication and repair	mmu03420	Nucleotide excision repair - Mus musculus (house mouse)	3/439	58/9784	0.486069	0.726811	0.521306	19358/18538/19359	3
mmu04925	Organismal Systems	Endocrine system	mmu04925	Aldosterone synthesis and secretion - Mus musculus (house mouse)	5/439	103/9784	0.494047	0.734251	0.526642	67972/11911/11933/11513/11908	5
mmu01524	Human Diseases	Drug resistance: antineoplastic	mmu01524	Platinum drug resistance - Mus musculus (house mouse)	4/439	81/9784	0.495677	0.734251	0.526642	12028/17246/58801/12015	4
mmu03015	Genetic Information Processing	Translation	mmu03015	mRNA surveillance pathway - Mus musculus (house mouse)	5/439	104/9784	0.502636	0.741096	0.531552	19704/19046/56422/26932/269061	5
mmu04152	Environmental Information Processing	Signal transduction	mmu04152	AMPK signaling pathway - Mus musculus (house mouse)	6/439	127/9784	0.508169	0.743347	0.533166	12491/170768/59021/12443/15568/26932	6
mmu04730	Organismal Systems	Nervous system	mmu04730	Long-term depression - Mus musculus (house mouse)	3/439	60/9784	0.508853	0.743347	0.533166	12286/26396/11836	3
mmu05016	Human Diseases	Neurodegenerative disease	mmu05016	Huntington disease - Mus musculus (house mouse)	14/439	308/9784	0.519711	0.755726	0.542045	20656/12028/67300/68197/11773/69077/19184/22151/71770/67951/70316/12914/72900/23996	14
mmu00250	Metabolism	Amino acid metabolism	mmu00250	Alanine, aspartate and glutamate metabolism - Mus musculus (house mouse)	2/439	39/9784	0.527766	0.763936	0.547933	14718/11898	2
mmu00561	Metabolism	Lipid metabolism	mmu00561	Glycerolipid metabolism - Mus musculus (house mouse)	3/439	63/9784	0.542006	0.770587	0.552704	16956/68262/104418	3
mmu00603	Metabolism	Glycan biosynthesis and metabolism	mmu00603	Glycosphingolipid biosynthesis - globo and isoglobo series - Mus musculus (house mouse)	1/439	17/9784	0.542085	0.770587	0.552704	15212	1
mmu03265	Genetic Information Processing	Information processing in viruses	mmu03265	Virion - Ebolavirus, Lyssavirus and Morbillivirus - Mus musculus (house mouse)	1/439	17/9784	0.542085	0.770587	0.552704	170786	1
mmu04980	NA	NA	mmu04980	Cobalamin transport and metabolism - Mus musculus (house mouse)	1/439	17/9784	0.542085	0.770587	0.552704	18477	1
mmu03083	Genetic Information Processing	Chromosome	mmu03083	Polycomb repressive complex - Mus musculus (house mouse)	4/439	87/9784	0.552417	0.772103	0.553791	74112/16468/12914/56353	4
mmu04970	Organismal Systems	Digestive system	mmu04970	Salivary secretion - Mus musculus (house mouse)	4/439	87/9784	0.552417	0.772103	0.553791	67972/11933/12494/11513	4
mmu00310	Metabolism	Amino acid metabolism	mmu00310	Lysine degradation - Mus musculus (house mouse)	3/439	64/9784	0.552767	0.772103	0.553791	93747/234407/18193	3
mmu04024	Environmental Information Processing	Signal transduction	mmu04024	cAMP signaling pathway - Mus musculus (house mouse)	10/439	224/9784	0.552894	0.772103	0.553791	18033/67972/26396/19046/12015/11933/80911/11513/12914/19697	10
mmu00230	Metabolism	Nucleotide metabolism	mmu00230	Purine metabolism - Mus musculus (house mouse)	6/439	134/9784	0.561151	0.780197	0.559597	14544/27369/19139/11513/18584/14923	6
mmu04512	Environmental Information Processing	Signaling molecules and interaction	mmu04512	ECM-receptor interaction - Mus musculus (house mouse)	4/439	89/9784	0.57057	0.788878	0.565823	16402/14268/20971/12491	4
mmu04726	Organismal Systems	Nervous system	mmu04726	Serotonergic synapse - Mus musculus (house mouse)	6/439	136/9784	0.575793	0.788878	0.565823	12286/11820/14701/11836/19225/14710	6
mmu00513	Metabolism	Glycan biosynthesis and metabolism	mmu00513	Various types of N-glycan biosynthesis - Mus musculus (house mouse)	2/439	43/9784	0.581079	0.788878	0.565823	15212/140481	2
mmu04975	Organismal Systems	Digestive system	mmu04975	Fat digestion and absorption - Mus musculus (house mouse)	2/439	43/9784	0.581079	0.788878	0.565823	12491/11303	2
mmu00061	Metabolism	Lipid metabolism	mmu00061	Fatty acid biosynthesis - Mus musculus (house mouse)	1/439	19/9784	0.582326	0.788878	0.565823	50790	1
mmu00785	Metabolism	Metabolism of cofactors and vitamins	mmu00785	Lipoic acid metabolism - Mus musculus (house mouse)	1/439	19/9784	0.582326	0.788878	0.565823	68133	1
mmu04020	Environmental Information Processing	Signal transduction	mmu04020	Calcium signaling pathway - Mus musculus (house mouse)	11/439	254/9784	0.592304	0.79898	0.573069	12286/19204/13618/67972/14182/18591/19056/19055/58861/12494/11513	11
mmu00100	Metabolism	Lipid metabolism	mmu00100	Steroid biosynthesis - Mus musculus (house mouse)	1/439	20/9784	0.601103	0.807414	0.579118	16889	1
mmu04550	Cellular Processes	Cellular community - eukaryotes	mmu04550	Signaling pathways regulating pluripotency of stem cells - Mus musculus (house mouse)	6/439	140/9784	0.604329	0.808322	0.579769	14182/20482/16880/26396/16468/15903	6
mmu00190	Metabolism	Energy metabolism	mmu00190	Oxidative phosphorylation - Mus musculus (house mouse)	6/439	141/9784	0.611299	0.814209	0.583992	68197/114143/27060/108664/70316/72900	6
mmu00360	Metabolism	Amino acid metabolism	mmu00360	Phenylalanine metabolism - Mus musculus (house mouse)	1/439	21/9784	0.619038	0.817646	0.586457	14718	1
mmu00770	Metabolism	Metabolism of cofactors and vitamins	mmu00770	Pantothenate and CoA biosynthesis - Mus musculus (house mouse)	1/439	21/9784	0.619038	0.817646	0.586457	64705	1
mmu04015	Environmental Information Processing	Signal transduction	mmu04015	Rap1 signaling pathway - Mus musculus (house mouse)	9/439	214/9784	0.627241	0.825044	0.591763	19730/14182/26397/18591/26396/11513/16822/76089/16409	9
mmu04270	Organismal Systems	Circulatory system	mmu04270	Vascular smooth muscle contraction - Mus musculus (house mouse)	6/439	144/9784	0.631794	0.826021	0.592464	26396/19046/16801/56089/11513/11836	6
mmu04927	Organismal Systems	Endocrine system	mmu04927	Cortisol synthesis and secretion - Mus musculus (house mouse)	3/439	72/9784	0.633196	0.826021	0.592464	11911/11513/18584	3
mmu04964	Organismal Systems	Excretory system	mmu04964	Proximal tubule bicarbonate reclamation - Mus musculus (house mouse)	1/439	22/9784	0.636168	0.826497	0.592806	11933	1
mmu04930	Human Diseases	Endocrine and metabolic disease	mmu04930	Type II diabetes mellitus - Mus musculus (house mouse)	2/439	48/9784	0.641315	0.829784	0.595163	12286/15277	2
mmu04973	Organismal Systems	Digestive system	mmu04973	Carbohydrate digestion and absorption - Mus musculus (house mouse)	2/439	49/9784	0.652512	0.837457	0.600667	15277/11933	2
mmu03430	Genetic Information Processing	Replication and repair	mmu03430	Mismatch repair - Mus musculus (house mouse)	1/439	23/9784	0.65253	0.837457	0.600667	18538	1
mmu04916	Organismal Systems	Endocrine system	mmu04916	Melanogenesis - Mus musculus (house mouse)	4/439	100/9784	0.662562	0.846903	0.607442	13618/26396/11513/12914	4
mmu05226	Human Diseases	Cancer: specific types	mmu05226	Gastric cancer - Mus musculus (house mouse)	6/439	150/9784	0.670835	0.854035	0.612557	12028/21812/26396/12443/11836/16974	6
mmu05100	Human Diseases	Infectious disease: bacterial	mmu05100	Bacterial invasion of epithelial cells - Mus musculus (house mouse)	3/439	77/9784	0.6781	0.859831	0.616714	16402/14268/67300	3
mmu00592	Metabolism	Lipid metabolism	mmu00592	alpha-Linolenic acid metabolism - Mus musculus (house mouse)	1/439	25/9784	0.683083	0.862699	0.618771	80911	1
mmu04922	Organismal Systems	Endocrine system	mmu04922	Glucagon signaling pathway - Mus musculus (house mouse)	4/439	104/9784	0.692495	0.863503	0.619348	11911/19056/19055/12914	4
mmu00510	Metabolism	Glycan biosynthesis and metabolism	mmu00510	N-Glycan biosynthesis - Mus musculus (house mouse)	2/439	53/9784	0.694525	0.863503	0.619348	140481/20440	2
mmu00340	Metabolism	Amino acid metabolism	mmu00340	Histidine metabolism - Mus musculus (house mouse)	1/439	26/9784	0.69734	0.863503	0.619348	66054	1
mmu00563	Metabolism	Glycan biosynthesis and metabolism	mmu00563	Glycosylphosphatidylinositol (GPI)-anchor biosynthesis - Mus musculus (house mouse)	1/439	26/9784	0.69734	0.863503	0.619348	56176	1
mmu04977	Organismal Systems	Digestive system	mmu04977	Vitamin digestion and absorption - Mus musculus (house mouse)	1/439	26/9784	0.69734	0.863503	0.619348	17250	1
mmu00330	Metabolism	Amino acid metabolism	mmu00330	Arginine and proline metabolism - Mus musculus (house mouse)	2/439	54/9784	0.70435	0.86879	0.62314	66054/14718	2
mmu00650	Metabolism	Carbohydrate metabolism	mmu00650	Butanoate metabolism - Mus musculus (house mouse)	1/439	27/9784	0.710956	0.870166	0.624127	93747	1
mmu04966	Organismal Systems	Excretory system	mmu04966	Collecting duct acid secretion - Mus musculus (house mouse)	1/439	27/9784	0.710956	0.870166	0.624127	27060	1
mmu03018	Genetic Information Processing	Folding, sorting and degradation	mmu03018	RNA degradation - Mus musculus (house mouse)	3/439	83/9784	0.726455	0.881038	0.631925	12226/69305/15526	3
mmu04613	Organismal Systems	Immune system	mmu04613	Neutrophil extracellular trap formation - Mus musculus (house mouse)	8/439	209/9784	0.727031	0.881038	0.631925	17972/18033/20963/12273/26396/12363/19697/16409	8
mmu04923	Organismal Systems	Endocrine system	mmu04923	Regulation of lipolysis in adipocytes - Mus musculus (house mouse)	2/439	57/9784	0.732256	0.881038	0.631925	11513/19225	2
mmu04350	Environmental Information Processing	Signal transduction	mmu04350	TGF-beta signaling pathway - Mus musculus (house mouse)	4/439	110/9784	0.73377	0.881038	0.631925	21812/20482/15903/12914	4
mmu01232	Metabolism	Global and overview maps	mmu01232	Nucleotide metabolism - Mus musculus (house mouse)	3/439	84/9784	0.733937	0.881038	0.631925	14544/27369/14923	3
mmu03082	Genetic Information Processing	Chromosome	mmu03082	ATP-dependent chromatin remodeling - Mus musculus (house mouse)	5/439	136/9784	0.736514	0.881038	0.631925	26992/216848/13445/17191/217578	5
mmu04934	Human Diseases	Endocrine and metabolic disease	mmu04934	Cushing syndrome - Mus musculus (house mouse)	6/439	162/9784	0.740652	0.882657	0.633086	11622/11911/26396/12443/11513/18584	6
mmu04714	Organismal Systems	Environmental adaptation	mmu04714	Thermogenesis - Mus musculus (house mouse)	9/439	238/9784	0.747366	0.885253	0.634948	68197/14182/26397/50790/110651/70316/11513/72900/329003	9
mmu04911	Organismal Systems	Endocrine system	mmu04911	Insulin secretion - Mus musculus (house mouse)	3/439	86/9784	0.748416	0.885253	0.634948	11911/11933/11513	3
mmu04910	Organismal Systems	Endocrine system	mmu04910	Insulin signaling pathway - Mus musculus (house mouse)	5/439	140/9784	0.759204	0.8913	0.639286	15277/26396/19046/12015/11836	5
mmu00053	Metabolism	Carbohydrate metabolism	mmu00053	Ascorbate and aldarate metabolism - Mus musculus (house mouse)	1/439	31/9784	0.759576	0.8913	0.639286	22235	1
mmu04972	Organismal Systems	Digestive system	mmu04972	Pancreatic secretion - Mus musculus (house mouse)	4/439	115/9784	0.764877	0.8913	0.639286	67972/11933/12494/11513	4
mmu00020	Metabolism	Carbohydrate metabolism	mmu00020	Citrate cycle (TCA cycle) - Mus musculus (house mouse)	1/439	32/9784	0.770398	0.8913	0.639286	269951	1
mmu00512	Metabolism	Glycan biosynthesis and metabolism	mmu00512	Mucin type O-glycan biosynthesis - Mus musculus (house mouse)	1/439	32/9784	0.770398	0.8913	0.639286	56336	1
mmu04136	Cellular Processes	Transport and catabolism	mmu04136	Autophagy - other - Mus musculus (house mouse)	1/439	32/9784	0.770398	0.8913	0.639286	57436	1
mmu04913	Organismal Systems	Endocrine system	mmu04913	Ovarian steroidogenesis - Mus musculus (house mouse)	2/439	64/9784	0.788761	0.909226	0.652143	11513/19225	2
mmu03030	Genetic Information Processing	Replication and repair	mmu03030	DNA replication - Mus musculus (house mouse)	1/439	36/9784	0.809038	0.925404	0.663746	18538	1
mmu00010	Metabolism	Carbohydrate metabolism	mmu00010	Glycolysis / Gluconeogenesis - Mus musculus (house mouse)	2/439	67/9784	0.809586	0.925404	0.663746	15277/14751	2
mmu04070	Environmental Information Processing	Signal transduction	mmu04070	Phosphatidylinositol signaling system - Mus musculus (house mouse)	3/439	96/9784	0.811553	0.925404	0.663746	84095/104418/18717	3
mmu01240	Metabolism	Global and overview maps	mmu01240	Biosynthesis of cofactors - Mus musculus (house mouse)	5/439	152/9784	0.818439	0.926672	0.664656	22235/14629/216134/14630/71883	5
mmu03008	Genetic Information Processing	Translation	mmu03008	Ribosome biogenesis in eukaryotes - Mus musculus (house mouse)	4/439	125/9784	0.818512	0.926672	0.664656	13000/72515/74097/68272	4
mmu04960	Organismal Systems	Excretory system	mmu04960	Aldosterone-regulated sodium reabsorption - Mus musculus (house mouse)	1/439	38/9784	0.825852	0.930404	0.667333	11933	1
mmu04713	Organismal Systems	Environmental adaptation	mmu04713	Circadian entrainment - Mus musculus (house mouse)	3/439	99/9784	0.827678	0.930404	0.667333	14701/11513/14710	3
mmu00562	Metabolism	Carbohydrate metabolism	mmu00562	Inositol phosphate metabolism - Mus musculus (house mouse)	2/439	72/9784	0.840252	0.931511	0.668127	84095/18717	2
mmu00260	Metabolism	Amino acid metabolism	mmu00260	Glycine, serine and threonine metabolism - Mus musculus (house mouse)	1/439	40/9784	0.841188	0.931511	0.668127	68133	1
mmu00350	Metabolism	Amino acid metabolism	mmu00350	Tyrosine metabolism - Mus musculus (house mouse)	1/439	40/9784	0.841188	0.931511	0.668127	14718	1
mmu05033	Human Diseases	Substance dependence	mmu05033	Nicotine addiction - Mus musculus (house mouse)	1/439	40/9784	0.841188	0.931511	0.668127	12286	1
mmu04150	Environmental Information Processing	Signal transduction	mmu04150	mTOR signaling pathway - Mus musculus (house mouse)	5/439	158/9784	0.843355	0.931511	0.668127	26396/110651/329679/108664/16974	5
mmu04971	Organismal Systems	Digestive system	mmu04971	Gastric acid secretion - Mus musculus (house mouse)	2/439	75/9784	0.856437	0.94193	0.6756	11933/11513	2
mmu04924	Organismal Systems	Endocrine system	mmu04924	Renin secretion - Mus musculus (house mouse)	2/439	76/9784	0.861491	0.94193	0.6756	19056/19055	2
mmu00760	Metabolism	Metabolism of cofactors and vitamins	mmu00760	Nicotinate and nicotinamide metabolism - Mus musculus (house mouse)	1/439	43/9784	0.861702	0.94193	0.6756	12494	1
mmu03022	Genetic Information Processing	Transcription	mmu03022	Basal transcription factors - Mus musculus (house mouse)	1/439	44/9784	0.867935	0.942245	0.675825	68153	1
mmu04962	Organismal Systems	Excretory system	mmu04962	Vasopressin-regulated water reabsorption - Mus musculus (house mouse)	1/439	44/9784	0.867935	0.942245	0.675825	68097	1
mmu00860	Metabolism	Metabolism of cofactors and vitamins	mmu00860	Porphyrin metabolism - Mus musculus (house mouse)	1/439	47/9784	0.885001	0.951218	0.682261	15368	1
mmu03410	Genetic Information Processing	Replication and repair	mmu03410	Base excision repair - Mus musculus (house mouse)	1/439	47/9784	0.885001	0.951218	0.682261	18538	1
mmu04814	Cellular Processes	Cell motility	mmu04814	Motor proteins - Mus musculus (house mouse)	6/439	198/9784	0.885203	0.951218	0.682261	21953/16561/22151/67951/320191/68097	6
mmu00565	Metabolism	Lipid metabolism	mmu00565	Ether lipid metabolism - Mus musculus (house mouse)	1/439	48/9784	0.890186	0.953341	0.683784	270084	1
mmu03013	Genetic Information Processing	Translation	mmu03013	Nucleocytoplasmic transport - Mus musculus (house mouse)	3/439	118/9784	0.904669	0.965589	0.69257	16647/19704/269966	3
mmu00380	Metabolism	Amino acid metabolism	mmu00380	Tryptophan metabolism - Mus musculus (house mouse)	1/439	52/9784	0.908695	0.966632	0.693317	93747	1
mmu00590	Metabolism	Lipid metabolism	mmu00590	Arachidonic acid metabolism - Mus musculus (house mouse)	2/439	89/9784	0.913879	0.968896	0.694941	21391/19225	2
mmu00240	Metabolism	Nucleotide metabolism	mmu00240	Pyrimidine metabolism - Mus musculus (house mouse)	1/439	56/9784	0.92409	0.976456	0.700363	64705	1
mmu04750	Organismal Systems	Sensory system	mmu04750	Inflammatory mediator regulation of TRP channels - Mus musculus (house mouse)	3/439	130/9784	0.935675	0.982376	0.70461	26397/19046/11513	3
mmu05410	Human Diseases	Cardiovascular disease	mmu05410	Hypertrophic cardiomyopathy - Mus musculus (house mouse)	2/439	100/9784	0.943061	0.982376	0.70461	16193/16402	2
mmu04929	Organismal Systems	Endocrine system	mmu04929	GnRH secretion - Mus musculus (house mouse)	1/439	63/9784	0.945062	0.982376	0.70461	26396	1
mmu05217	Human Diseases	Cancer: specific types	mmu05217	Basal cell carcinoma - Mus musculus (house mouse)	1/439	63/9784	0.945062	0.982376	0.70461	12028	1
mmu04976	Organismal Systems	Digestive system	mmu04976	Bile secretion - Mus musculus (house mouse)	2/439	101/9784	0.945188	0.982376	0.70461	11933/11513	2
mmu05414	Human Diseases	Cardiovascular disease	mmu05414	Dilated cardiomyopathy - Mus musculus (house mouse)	2/439	103/9784	0.949218	0.983341	0.705302	16402/11513	2
mmu04974	Organismal Systems	Digestive system	mmu04974	Protein digestion and absorption - Mus musculus (house mouse)	2/439	108/9784	0.958094	0.986956	0.707895	12825/11933	2
mmu05034	Human Diseases	Substance dependence	mmu05034	Alcoholism - Mus musculus (house mouse)	5/439	207/9784	0.958935	0.986956	0.707895	11911/19046/14701/11836/14710	5
mmu04360	Organismal Systems	Development and regeneration	mmu04360	Axon guidance - Mus musculus (house mouse)	4/439	181/9784	0.96519	0.990179	0.710206	12934/19056/19055/237860	4
mmu05412	Human Diseases	Cardiovascular disease	mmu05412	Arrhythmogenic right ventricular cardiomyopathy - Mus musculus (house mouse)	1/439	86/9784	0.981044	0.995907	0.714315	16402	1
mmu04260	Organismal Systems	Circulatory system	mmu04260	Cardiac muscle contraction - Mus musculus (house mouse)	1/439	89/9784	0.983504	0.995907	0.714315	11933	1
mmu05204	Human Diseases	Cancer: overview	mmu05204	Chemical carcinogenesis - DNA adducts - Mus musculus (house mouse)	1/439	90/9784	0.984251	0.995907	0.714315	19225	1
mmu04742	Organismal Systems	Sensory system	mmu04742	Taste transduction - Mus musculus (house mouse)	1/439	92/9784	0.985645	0.995907	0.714315	12286	1
mmu00983	Metabolism	Xenobiotics biodegradation and metabolism	mmu00983	Drug metabolism - other enzymes - Mus musculus (house mouse)	1/439	95/9784	0.987509	0.995907	0.714315	64705	1
mmu00140	Metabolism	Lipid metabolism	mmu00140	Steroid hormone biosynthesis - Mus musculus (house mouse)	1/439	99/9784	0.989624	0.995907	0.714315	56348	1
mmu03010	Genetic Information Processing	Translation	mmu03010	Ribosome - Mus musculus (house mouse)	4/439	265/9784	0.998072	0.999689	0.717027	27367/19946/66407/66163	4
mmu04080	Environmental Information Processing	Signaling molecules and interaction	mmu04080	Neuroactive ligand-receptor interaction - Mus musculus (house mouse)	6/439	390/9784	0.999689	0.999689	0.717027	19204/13618/18619/12267/12273/58861	6

## Sheet: Neutrophil
	category	subcategory	ID	Description	GeneRatio	BgRatio	pvalue	p.adjust	qvalue	geneID	Count
mmu05140	Human Diseases	Infectious disease: parasitic	mmu05140	Leishmaniasis - Mus musculus (house mouse)	16/289	70/9784	1.30964e-10	3.58841e-08	2.28842e-08	17972/14281/15170/21803/21926/16414/13057/16175/16476/17357/17969/19697/16409/19225/15980/20846	16
mmu04144	Cellular Processes	Transport and catabolism	mmu04144	Endocytosis - Mus musculus (house mouse)	30/289	270/9784	3.22483e-10	4.35132e-08	2.77495e-08	76709/11848/72318/11867/330192/12767/68953/11840/74117/68089/12757/67771/14972/13660/12540/232227/11845/56378/66914/12345/27681/16573/271457/66700/12765/19325/21812/75767/17274/15039	30
mmu05323	Human Diseases	Immune disease	mmu05323	Rheumatoid arthritis - Mus musculus (house mouse)	17/289	87/9784	4.76422e-10	4.35132e-08	2.77495e-08	20302/12977/14281/16994/11974/21803/21926/16414/73834/16175/16476/330122/22339/15894/66335/16168/11966	17
mmu04380	Organismal Systems	Development and regeneration	mmu04380	Osteoclast differentiation - Mus musculus (house mouse)	20/289	136/9784	2.6836e-09	1.83827e-07	1.17231e-07	17972/22177/12977/14281/21803/21926/14284/13057/16175/16476/668101/14282/17969/20375/19261/19697/15980/21812/16439/20846	20
mmu05132	Human Diseases	Infectious disease: bacterial	mmu05132	Salmonella infection - Mus musculus (house mouse)	27/289	252/9784	5.80982e-09	3.18378e-07	2.03038e-07	18643/76709/14281/11848/67268/72318/12306/11867/21926/14433/11852/101314/67938/11840/74117/68089/16476/67771/12540/26397/11845/56378/67166/17113/19697/16573/271457	27
mmu04670	Organismal Systems	Immune system	mmu04670	Leukocyte transendothelial migration - Mus musculus (house mouse)	17/289	119/9784	6.68947e-08	3.05486e-06	1.94816e-06	17972/19354/11848/67268/12767/22323/215449/16414/13057/67938/12740/12540/17969/109905/16409/15894/14679	17
mmu04666	Organismal Systems	Immune system	mmu04666	Fc gamma R-mediated phagocytosis - Mus musculus (house mouse)	15/289	94/9784	9.00709e-08	3.43801e-06	2.19251e-06	76709/19354/11867/12631/22323/17118/74117/68089/67771/12540/17096/17357/17969/11845/56378	15
mmu05417	Human Diseases	Cardiovascular disease	mmu05417	Lipid and atherosclerosis - Mus musculus (house mouse)	23/289	217/9784	1.0038e-07	3.43801e-06	2.19251e-06	17972/20302/14281/11848/21926/16653/215449/13057/16476/12540/17096/330122/17969/26397/12313/109905/19697/15894/22433/12315/13198/20656/20848	23
mmu05163	Human Diseases	Infectious disease: viral	mmu05163	Human cytomegalovirus infection - Mus musculus (house mouse)	25/289	254/9784	1.17966e-07	3.59142e-06	2.29034e-06	20302/19354/11848/12767/21926/12010/14707/16653/14693/14972/12575/12313/14674/19697/14683/22339/12765/19225/14827/12315/16439/13685/14679/15039/20848	25
mmu04625	Organismal Systems	Immune system	mmu04625	C-type lectin receptor signaling pathway - Mus musculus (house mouse)	16/289	112/9784	1.64159e-07	4.49795e-06	2.86846e-06	56620/56619/12795/11848/21926/14127/16653/16476/16985/12313/19697/240354/19225/12315/16439/20846	16
mmu04062	Organismal Systems	Immune system	mmu04062	Chemokine signaling pathway - Mus musculus (house mouse)	21/289	193/9784	2.36051e-07	5.87981e-06	3.74971e-06	20302/19354/11848/12767/14707/16653/215449/20305/14693/12540/17096/330122/14191/17969/15945/109905/19697/12765/14679/20848/20846	21
mmu04611	Organismal Systems	Immune system	mmu04611	Platelet activation - Mus musculus (house mouse)	16/289	126/9784	8.48328e-07	1.93702e-05	1.23528e-05	20619/11848/67268/22323/14127/215449/67938/19045/17096/22320/54519/14674/109905/14683/16439/14679	16
mmu04810	Cellular Processes	Cell motility	mmu04810	Regulation of actin cytoskeleton - Mus musculus (house mouse)	22/289	232/9784	1.31444e-06	2.54549e-05	1.62332e-05	18643/76709/19354/11848/67268/11867/12631/12767/16653/16414/101314/67938/74117/68089/19045/67771/12540/30938/56378/14674/16409/66214	22
mmu04015	Environmental Information Processing	Signal transduction	mmu04015	Rap1 signaling pathway - Mus musculus (house mouse)	21/289	214/9784	1.32244e-06	2.54549e-05	1.62332e-05	21825/18643/12977/19354/11848/22323/16653/215449/16414/64143/12540/54519/26397/12313/109905/14293/14683/16409/22339/12315/14679	21
mmu05152	Human Diseases	Infectious disease: bacterial	mmu05152	Tuberculosis - Mus musculus (house mouse)	19/289	180/9784	1.4314e-06	2.54549e-05	1.62332e-05	56619/12795/11848/13033/21803/21926/14127/16414/16175/12721/16985/12313/19697/16409/271457/240354/15980/12315/20846	19
mmu04066	Environmental Information Processing	Signal transduction	mmu04066	HIF-1 signaling pathway - Mus musculus (house mouse)	15/289	116/9784	1.48641e-06	2.54549e-05	1.62332e-05	14433/11674/15368/67673/12575/13806/19697/56438/22339/15980/13684/13685/20525/22041/20848	15
mmu05133	Human Diseases	Infectious disease: bacterial	mmu05133	Pertussis - Mus musculus (house mouse)	12/289	77/9784	2.32094e-06	3.5831e-05	2.28504e-05	14281/11848/12631/21926/16414/16175/16476/12313/19697/16409/12315/14679	12
mmu05135	Human Diseases	Infectious disease: bacterial	mmu05135	Yersinia infection - Mus musculus (house mouse)	16/289	136/9784	2.38099e-06	3.5831e-05	2.28504e-05	76709/19354/14281/11848/11867/21926/74117/68089/54353/16476/67771/12540/26397/11845/56378/19697	16
mmu05170	Human Diseases	Infectious disease: viral	mmu05170	Human immunodeficiency virus 1 infection - Mus musculus (house mouse)	22/289	241/9784	2.48463e-06	3.5831e-05	2.28504e-05	19354/14281/12631/12767/21926/12010/14707/16653/14693/16476/14972/67673/26397/12313/69550/19697/56438/14827/12315/16439/14679/15039	22
mmu04657	Organismal Systems	Immune system	mmu04657	IL-17 signaling pathway - Mus musculus (house mouse)	13/289	93/9784	3.10707e-06	4.25668e-05	2.7146e-05	14281/20202/20201/21926/16172/16476/14282/330122/16819/15945/19697/19225/21929	13
mmu05211	Human Diseases	Cancer: specific types	mmu05211	Renal cell carcinoma - Mus musculus (house mouse)	11/289	70/9784	5.66679e-06	7.39382e-05	4.71523e-05	21803/16653/215449/16476/12540/67673/12575/109905/56438/22339/20525	11
mmu04933	Human Diseases	Endocrine and metabolic disease	mmu04933	AGE-RAGE signaling pathway in diabetic complications - Mus musculus (house mouse)	13/289	101/9784	7.90712e-06	9.84796e-05	6.28029e-05	13653/21803/21926/16653/16175/16476/12540/19697/22339/15894/21812/20848/20846	13
mmu05167	Human Diseases	Infectious disease: viral	mmu05167	Kaposi sarcoma-associated herpesvirus infection - Mus musculus (house mouse)	20/289	223/9784	9.39105e-06	0.000108675	6.9305e-05	14281/14707/16653/14693/16476/14972/17096/330122/12575/12313/19697/22339/15894/19225/12315/16439/67841/15039/20848/20846	20
mmu05235	Human Diseases	Cancer: overview	mmu05235	PD-L1 expression and PD-1 checkpoint pathway in cancer - Mus musculus (house mouse)	12/289	88/9784	9.70691e-06	0.000108675	6.9305e-05	14281/15170/16653/16476/26397/13001/19697/18037/15980/60533/20848/20846	12
mmu04530	Cellular Processes	Cellular community - eukaryotes	mmu04530	Tight junction - Mus musculus (house mouse)	17/289	169/9784	9.91563e-06	0.000108675	6.9305e-05	76709/11848/67268/11867/22323/15163/17904/67938/74117/68089/16476/12740/67771/12540/56378/109905/17274	17
mmu05212	Human Diseases	Cancer: specific types	mmu05212	Pancreatic cancer - Mus musculus (house mouse)	11/289	76/9784	1.28147e-05	0.000135047	8.61228e-05	19354/21803/16653/64143/12540/12575/19697/22339/21812/20848/20846	11
mmu05418	Human Diseases	Cardiovascular disease	mmu05418	Fluid shear stress and atherosclerosis - Mus musculus (house mouse)	15/289	148/9784	3.03536e-05	0.000308033	0.00019644	19354/14281/11848/19252/21926/15368/13057/16175/16476/17969/12313/19697/22339/15894/12315	15
mmu04662	Organismal Systems	Immune system	mmu04662	B cell receptor signaling pathway - Mus musculus (house mouse)	11/289	84/9784	3.37014e-05	0.000329792	0.000210317	19354/14281/15170/16653/16476/12520/68713/17096/19697/240354/18037	11
mmu05166	Human Diseases	Infectious disease: viral	mmu05166	Human T-cell leukemia virus 1 infection - Mus musculus (house mouse)	20/289	247/9784	4.17462e-05	0.00039443	0.000251538	14281/13653/21803/21926/12010/23872/16653/16414/19384/16476/14972/12575/11740/20375/19697/15894/21812/16168/15039/20525	20
mmu04520	Cellular Processes	Cellular community - eukaryotes	mmu04520	Adherens junction - Mus musculus (house mouse)	11/289	92/9784	7.91083e-05	0.000722522	0.000460771	19354/11848/67268/15170/215449/67938/12540/13001/19246/109905/21812	11
mmu05100	Human Diseases	Infectious disease: bacterial	mmu05100	Bacterial invasion of epithelial cells - Mus musculus (house mouse)	10/289	77/9784	8.24926e-05	0.000729129	0.000464984	76709/11848/11867/15163/74117/68089/12757/67771/12540/56378	10
mmu05160	Human Diseases	Infectious disease: viral	mmu05160	Hepatitis C - Mus musculus (house mouse)	15/289	167/9784	0.000122394	0.001048	0.000668338	58185/15957/21926/22629/16653/12740/12520/22627/12575/54401/15945/19697/246727/20848/20846	15
mmu05169	Human Diseases	Infectious disease: viral	mmu05169	Epstein-Barr virus infection - Mus musculus (house mouse)	18/289	228/9784	0.000139778	0.00116058	0.000740131	21926/12010/16476/14972/17096/12575/26397/15945/19697/15894/19664/18037/14827/246727/21929/15039/20848/20846	18
mmu04921	Organismal Systems	Endocrine system	mmu04921	Oxytocin signaling pathway - Mus musculus (house mouse)	14/289	153/9784	0.000168869	0.00136088	0.00086787	14281/11848/16653/17904/16476/19045/12575/12313/14683/19225/12315/16439/14679/19735	14
mmu04668	Environmental Information Processing	Signal transduction	mmu04668	TNF signaling pathway - Mus musculus (house mouse)	12/289	118/9784	0.000183303	0.001435	0.000915135	12977/14281/21926/16476/330122/26397/15945/19697/15894/19225/21929/16168	12
mmu04722	Organismal Systems	Nervous system	mmu04722	Neurotrophin signaling pathway - Mus musculus (house mouse)	12/289	121/9784	0.000232427	0.00176903	0.00112815	11848/16653/215449/192662/16476/12540/22627/12313/109905/19697/18037/12315	12
mmu04218	Cellular Processes	Cell growth and death	mmu04218	Cellular senescence - Mus musculus (house mouse)	15/289	182/9784	0.000315898	0.00233936	0.00149187	21803/16653/16175/19045/14972/12575/26397/12313/11740/19697/21812/12315/16439/13685/15039	15
mmu04145	Cellular Processes	Transport and catabolism	mmu04145	Phagosome - Mus musculus (house mouse)	15/289	183/9784	0.000335124	0.00241642	0.00154101	21825/17972/11974/16414/73834/13057/14972/12721/17969/17113/16409/271457/66335/15039/11966	15
mmu05165	Human Diseases	Infectious disease: viral	mmu05165	Human papillomavirus infection - Mus musculus (house mouse)	23/289	359/9784	0.000394761	0.00277345	0.0017687	21825/11974/21926/16653/73834/23962/16848/14972/12540/18746/12575/19697/14683/22339/19664/66335/19225/231655/20750/13685/15039/11966/20846	23
mmu05203	Human Diseases	Cancer: overview	mmu05203	Viral carcinogenesis - Mus musculus (house mouse)	17/289	228/9784	0.000418788	0.0028687	0.00182944	11848/22629/16653/16476/14972/12540/18746/17096/22627/15387/12575/54401/19697/19664/15039/20848/20684	17
mmu05321	Human Diseases	Immune disease	mmu05321	Inflammatory bowel disease - Mus musculus (house mouse)	8/289	62/9784	0.000444857	0.00297295	0.00189593	21803/21926/16175/16476/19697/15980/20848/20846	8
mmu04010	Environmental Information Processing	Signal transduction	mmu04010	MAPK signaling pathway - Mus musculus (house mouse)	20/289	299/9784	0.000548631	0.00357917	0.00228253	12977/19354/14281/67603/21803/19252/21926/16653/215449/16175/16476/12540/26397/240672/109905/19697/22339/21812/13537/13198	20
mmu04014	Environmental Information Processing	Signal transduction	mmu04014	Ras signaling pathway - Mus musculus (house mouse)	17/289	236/9784	0.000621814	0.00396226	0.00252683	12977/19354/11848/14707/23872/16653/215449/14693/64143/12540/12313/11845/109905/19697/22339/271457/12315	17
mmu04210	Cellular Processes	Cell growth and death	mmu04210	Apoptosis - Mus musculus (house mouse)	12/289	135/9784	0.000636507	0.0039637	0.00252775	14281/13033/21926/16906/16653/64138/16476/16905/19697/16439/17210/13198	12
mmu05142	Human Diseases	Infectious disease: parasitic	mmu05142	Chagas disease - Mus musculus (house mouse)	10/289	103/9784	0.00090393	0.00550393	0.00351	20302/14281/21803/21926/16476/19697/14683/15980/21812/14679	10
mmu04148	NA	NA	mmu04148	Efferocytosis - Mus musculus (house mouse)	13/289	163/9784	0.00106688	0.00635492	0.0040527	21825/15170/21803/11847/12215/668101/240672/19261/56696/271457/19225/13537/20525	13
mmu05210	Human Diseases	Cancer: specific types	mmu05210	Colorectal cancer - Mus musculus (house mouse)	9/289	88/9784	0.00111827	0.00647691	0.00413049	19354/14281/11848/21803/16653/64143/16476/12575/21812	9
mmu04060	Environmental Information Processing	Signaling molecules and interaction	mmu04060	Cytokine-cytokine receptor interaction - Mus musculus (house mouse)	19/289	294/9784	0.00113464	0.00647691	0.00413049	20302/12977/12767/16994/21803/21926/16172/20305/16175/57914/330122/16181/15945/12982/12765/15980/21812/27279/16168	19
mmu04064	Environmental Information Processing	Signal transduction	mmu04064	NF-kappa B signaling pathway - Mus musculus (house mouse)	10/289	107/9784	0.00121411	0.00665953	0.00424695	16994/21926/17096/330122/13001/19697/15894/240354/19225/21929	10
mmu05020	Human Diseases	Neurodegenerative disease	mmu05020	Prion disease - Mus musculus (house mouse)	18/289	273/9784	0.00121524	0.00665953	0.00424695	17972/19354/13653/21926/67184/13057/16175/17969/19177/26445/11740/13001/26440/26446/16573/230075/16439/13198	18
mmu05146	Human Diseases	Infectious disease: parasitic	mmu05146	Amoebiasis - Mus musculus (house mouse)	10/289	108/9784	0.00130388	0.00691958	0.0044128	21803/21926/16414/11847/330122/18477/19697/14683/16409/271457	10
mmu04912	Organismal Systems	Endocrine system	mmu04912	GnRH signaling pathway - Mus musculus (house mouse)	9/289	90/9784	0.00131321	0.00691958	0.0044128	13653/16653/16476/12540/26397/12313/14683/12315/16439	9
mmu04350	Environmental Information Processing	Signal transduction	mmu04350	TGF-beta signaling pathway - Mus musculus (house mouse)	10/289	110/9784	0.00149967	0.00768504	0.00490095	21825/11848/21803/21926/13732/56438/21812/15903/22041/21815	10
mmu04072	Environmental Information Processing	Signal transduction	mmu04072	Phospholipase D signaling pathway - Mus musculus (house mouse)	12/289	149/9784	0.00151457	0.00768504	0.00490095	11848/72318/14127/16653/64143/104418/11840/68262/11845/14674/14683/12765	12
mmu04926	Organismal Systems	Endocrine system	mmu04926	Relaxin signaling pathway - Mus musculus (house mouse)	11/289	130/9784	0.00158888	0.0079155	0.00504792	14281/21803/14707/16653/14693/16476/19697/14683/22339/21812/14679	11
mmu05134	Human Diseases	Infectious disease: bacterial	mmu05134	Legionellosis - Mus musculus (house mouse)	7/289	60/9784	0.00184408	0.00888899	0.00566874	21926/16414/11840/330122/19697/16409/12176	7
mmu04621	Organismal Systems	Immune system	mmu04621	NOD-like receptor signaling pathway - Mus musculus (house mouse)	15/289	216/9784	0.00184917	0.00888899	0.00566874	15951/11848/21926/106512/14469/13057/16476/330122/22627/19697/246727/16439/21929/71914/20846	15
mmu05415	Human Diseases	Cardiovascular disease	mmu05415	Diabetic cardiomyopathy - Mus musculus (house mouse)	15/289	217/9784	0.00193483	0.0091404	0.00582907	14782/17972/19354/13033/21803/14433/67184/13057/19045/17969/11740/19697/230075/21812/20525	15
mmu04142	Cellular Processes	Transport and catabolism	mmu04142	Lysosome - Mus musculus (house mouse)	11/289	135/9784	0.00214896	0.00997993	0.00636446	13033/12514/53599/19063/14667/64138/12757/18010/17113/11777/67963	11
mmu03050	Genetic Information Processing	Folding, sorting and degradation	mmu03050	Proteasome - Mus musculus (house mouse)	6/289	47/9784	0.00244457	0.0111635	0.00711926	19177/26445/16912/26440/26446/19171	6
mmu05010	Human Diseases	Neurodegenerative disease	mmu05010	Alzheimer disease - Mus musculus (house mouse)	22/289	389/9784	0.00263912	0.0116944	0.00745779	12977/21926/14433/16653/67184/16175/19177/12313/26445/11740/13001/26440/26446/19697/16573/22433/68585/230075/19225/12315/16439/13198	22
mmu04510	Cellular Processes	Cellular community - eukaryotes	mmu04510	Focal adhesion - Mus musculus (house mouse)	14/289	202/9784	0.00264617	0.0116944	0.00745779	21825/19354/11848/67268/22323/215449/67938/16476/19045/12540/22793/109905/22339/20750	14
mmu04371	Environmental Information Processing	Signal transduction	mmu04371	Apelin signaling pathway - Mus musculus (house mouse)	11/289	139/9784	0.00270432	0.0117616	0.0075007	13653/14707/16653/14693/12313/14674/21812/12315/16439/20750/14679	11
mmu05012	Human Diseases	Neurodegenerative disease	mmu05012	Parkinson disease - Mus musculus (house mouse)	17/289	274/9784	0.00312757	0.0132291	0.00843651	19252/67184/19177/12313/26445/11740/26440/26446/16573/14683/56791/22433/230075/12315/16439/14679/13198	17
mmu04664	Organismal Systems	Immune system	mmu04664	Fc epsilon RI signaling pathway - Mus musculus (house mouse)	7/289	66/9784	0.00320034	0.0132291	0.00843651	19354/21926/14127/16653/11690/17096/26397	7
mmu04650	Organismal Systems	Immune system	mmu04650	Natural killer cell mediated cytotoxicity - Mus musculus (house mouse)	10/289	122/9784	0.00323484	0.0132291	0.00843651	22177/19354/15170/21926/14127/16653/16414/14972/15894/15980	10
mmu04660	Organismal Systems	Immune system	mmu04660	T cell receptor signaling pathway - Mus musculus (house mouse)	10/289	122/9784	0.00323484	0.0132291	0.00843651	14281/11848/15170/21926/16653/16476/12540/19697/240354/18037	10
mmu05161	Human Diseases	Infectious disease: viral	mmu05161	Hepatitis B - Mus musculus (house mouse)	12/289	164/9784	0.00338026	0.0136204	0.00868611	14281/21803/21926/16653/16476/12575/26397/54401/19697/21812/20848/20846	12
mmu04720	Organismal Systems	Nervous system	mmu04720	Long-term potentiation - Mus musculus (house mouse)	7/289	67/9784	0.00348557	0.0138412	0.00882691	16653/215449/19045/12313/109905/12315/16439	7
mmu04620	Organismal Systems	Immune system	mmu04620	Toll-like receptor signaling pathway - Mus musculus (house mouse)	9/289	104/9784	0.00357095	0.0139777	0.00891394	20302/14281/21926/16476/26397/15945/19697/20750/20846	9
mmu04659	Organismal Systems	Immune system	mmu04659	Th17 cell differentiation - Mus musculus (house mouse)	9/289	105/9784	0.00380732	0.014693	0.00937012	14281/21803/16476/19697/18037/15980/21812/20848/20846	9
mmu05031	Human Diseases	Substance dependence	mmu05031	Amphetamine addiction - Mus musculus (house mouse)	7/289	69/9784	0.0041137	0.0156549	0.00998354	14281/16476/19045/14282/12313/14683/12315	7
mmu05022	Human Diseases	Neurodegenerative disease	mmu05022	Pathways of neurodegeneration - multiple diseases - Mus musculus (house mouse)	25/289	481/9784	0.0042425	0.0159239	0.0101551	12977/21926/16653/67184/14775/16175/19177/26397/12313/26445/11740/13001/26440/26446/19697/16573/56791/22433/271457/230075/19225/12315/16439/17274/13198	25
mmu05221	Human Diseases	Cancer: specific types	mmu05221	Acute myeloid leukemia - Mus musculus (house mouse)	7/289	70/9784	0.00445819	0.0165074	0.0105272	67603/16653/20375/19697/16409/13685/20848	7
mmu04915	Organismal Systems	Endocrine system	mmu04915	Estrogen signaling pathway - Mus musculus (house mouse)	10/289	134/9784	0.00628823	0.022973	0.0146505	14281/13033/16653/16476/12313/14683/12315/16439/16669/14679	10
mmu05144	Human Diseases	Infectious disease: parasitic	mmu05144	Malaria - Mus musculus (house mouse)	6/289	57/9784	0.00646409	0.0233047	0.014862	21825/21803/21926/16414/12520/15894	6
mmu04024	Environmental Information Processing	Signal transduction	mmu04024	cAMP signaling pathway - Mus musculus (house mouse)	14/289	224/9784	0.00662076	0.0235596	0.0150246	19354/14281/11848/80885/215449/16476/19045/12313/109905/19697/14683/12315/14679/18578	14
mmu04061	Environmental Information Processing	Signaling molecules and interaction	mmu04061	Viral protein interaction with cytokine and cytokine receptor - Mus musculus (house mouse)	8/289	95/9784	0.00693053	0.0241533	0.0154032	20302/12977/12767/21926/20305/330122/15945/12765	8
mmu04728	Organismal Systems	Nervous system	mmu04728	Dopaminergic synapse - Mus musculus (house mouse)	10/289	136/9784	0.00696391	0.0241533	0.0154032	14281/14707/14693/19045/12313/16573/14683/12315/16439/14679	10
mmu04150	Environmental Information Processing	Signal transduction	mmu04150	mTOR signaling pathway - Mus musculus (house mouse)	11/289	158/9784	0.00712036	0.0243872	0.0155524	11848/21926/16653/73834/66508/54170/66335/13684/83409/13685/11966	11
mmu04928	Organismal Systems	Endocrine system	mmu04928	Parathyroid hormone synthesis, secretion and action - Mus musculus (house mouse)	9/289	116/9784	0.00729901	0.0246905	0.0157457	14281/13653/11848/12575/14674/14683/16439/14679/18578	9
mmu05205	Human Diseases	Cancer: overview	mmu05205	Proteoglycans in cancer - Mus musculus (house mouse)	13/289	204/9784	0.0074693	0.0249584	0.0159166	21825/11848/15170/21803/21926/16653/15163/19045/12540/12575/22339/16439/20848	13
mmu04966	Organismal Systems	Excretory system	mmu04966	Collecting duct acid secretion - Mus musculus (house mouse)	4/289	27/9784	0.00765384	0.0252669	0.0161133	11974/73834/66335/11966	4
mmu05208	Human Diseases	Cancer: overview	mmu05208	Chemical carcinogenesis - reactive oxygen species - Mus musculus (house mouse)	14/289	229/9784	0.00798683	0.0260523	0.0166142	14281/16653/67184/15368/13057/58810/16476/17969/11740/19246/19697/22339/230075/20656	14
mmu04730	Organismal Systems	Nervous system	mmu04730	Long-term depression - Mus musculus (house mouse)	6/289	60/9784	0.00828753	0.0267151	0.0170369	16653/17096/14674/14683/16439/14679	6
mmu04932	Human Diseases	Endocrine and metabolic disease	mmu04932	Non-alcoholic fatty liver disease - Mus musculus (house mouse)	11/289	162/9784	0.00853222	0.0271841	0.017336	14281/21803/21926/67184/16175/16476/12540/19697/22433/230075/13198	11
mmu05162	Human Diseases	Infectious disease: viral	mmu05162	Measles - Mus musculus (house mouse)	10/289	145/9784	0.0107263	0.0337815	0.0215434	14281/16175/16476/13001/19697/246727/68135/21929/20848/20846	10
mmu04922	Organismal Systems	Endocrine system	mmu04922	Glucagon signaling pathway - Mus musculus (house mouse)	8/289	104/9784	0.0117135	0.0364716	0.0232589	56420/18648/18746/12313/14683/12315/16439/20525	8
mmu04071	Environmental Information Processing	Signal transduction	mmu04071	Sphingolipid signaling pathway - Mus musculus (house mouse)	9/289	126/9784	0.0122322	0.0376586	0.0240159	19354/11848/13033/21926/14127/16653/14674/19697/14679	9
mmu05030	Human Diseases	Substance dependence	mmu05030	Cocaine addiction - Mus musculus (house mouse)	5/289	48/9784	0.013179	0.0401227	0.0255873	16476/14282/19697/14683/14679	5
mmu00010	Metabolism	Carbohydrate metabolism	mmu00010	Glycolysis / Gluconeogenesis - Mus musculus (house mouse)	6/289	67/9784	0.0139301	0.0419434	0.0267484	14433/11674/18648/58810/18746/13806	6
mmu04658	Organismal Systems	Immune system	mmu04658	Th1 and Th2 cell differentiation - Mus musculus (house mouse)	7/289	88/9784	0.0151025	0.0449081	0.028639	14281/16476/19697/19664/18037/15980/20846	7
mmu05145	Human Diseases	Infectious disease: parasitic	mmu05145	Toxoplasmosis - Mus musculus (house mouse)	8/289	109/9784	0.0152425	0.0449081	0.028639	21803/21926/26397/19697/15980/14679/20848/20846	8
mmu04217	Cellular Processes	Cell growth and death	mmu04217	Necroptosis - Mus musculus (house mouse)	11/289	177/9784	0.0158356	0.046159	0.0294368	21926/68953/58203/16175/11740/66700/15980/15289/21929/20848/20846	11
mmu04640	Organismal Systems	Immune system	mmu04640	Hematopoietic cell lineage - Mus musculus (house mouse)	7/289	94/9784	0.0210011	0.0605716	0.0386281	12527/12977/21926/16175/12489/12982/16409	7
mmu04935	Organismal Systems	Endocrine system	mmu04935	Growth hormone synthesis, secretion and action - Mus musculus (house mouse)	8/289	117/9784	0.0224039	0.0639444	0.040779	14281/16653/26397/14683/16439/14679/20848/20846	8
mmu04713	Organismal Systems	Environmental adaptation	mmu04713	Circadian entrainment - Mus musculus (house mouse)	7/289	99/9784	0.0270104	0.0762975	0.0486569	14281/14707/14693/12313/14683/12315/14679	7
mmu04370	Environmental Information Processing	Signal transduction	mmu04370	VEGF signaling pathway - Mus musculus (house mouse)	5/289	58/9784	0.0278376	0.0773031	0.0492982	19354/16653/12540/22339/19225	5
mmu01200	Metabolism	Global and overview maps	mmu01200	Carbon metabolism - Mus musculus (house mouse)	8/289	122/9784	0.0279307	0.0773031	0.0492982	17448/14433/13885/11674/18648/110208/18746/13806	8
mmu01230	Metabolism	Global and overview maps	mmu01230	Biosynthesis of amino acids - Mus musculus (house mouse)	6/289	79/9784	0.0290182	0.0790529	0.0504141	14433/11674/18648/11847/18746/13806	6
mmu04114	Cellular Processes	Cell growth and death	mmu04114	Oocyte meiosis - Mus musculus (house mouse)	8/289	123/9784	0.0291399	0.0790529	0.0504141	22629/19045/22627/12313/54401/56438/12315/16439	8
mmu04022	Environmental Information Processing	Signal transduction	mmu04022	cGMP-PKG signaling pathway - Mus musculus (house mouse)	10/289	172/9784	0.0313131	0.0841156	0.0536427	11848/22323/19045/12313/11740/14674/12315/16439/14679/19735	10
mmu05219	Human Diseases	Cancer: specific types	mmu05219	Bladder cancer - Mus musculus (house mouse)	4/289	41/9784	0.0320556	0.0852741	0.0543815	21825/16653/12575/22339	4
mmu05164	Human Diseases	Infectious disease: viral	mmu05164	Influenza A - Mus musculus (house mouse)	10/289	174/9784	0.0335196	0.0883114	0.0563184	58185/21926/16175/11740/15945/19697/15894/15980/246727/20846	10
mmu04068	Environmental Information Processing	Signal transduction	mmu04068	FoxO signaling pathway - Mus musculus (house mouse)	8/289	133/9784	0.0432604	0.112889	0.0719922	12795/21803/16653/12575/21812/12176/20656/20848	8
mmu04931	Human Diseases	Endocrine and metabolic disease	mmu04931	Insulin resistance - Mus musculus (house mouse)	7/289	110/9784	0.044109	0.114018	0.072712	21926/19045/19246/19697/244416/20525/20848	7
mmu04613	Organismal Systems	Immune system	mmu04613	Neutrophil extracellular trap formation - Mus musculus (house mouse)	11/289	209/9784	0.0457204	0.117078	0.0746639	17972/19354/12273/16414/13057/17969/11740/14293/19697/16409/15289	11
mmu04726	Organismal Systems	Nervous system	mmu04726	Serotonergic synapse - Mus musculus (house mouse)	8/289	136/9784	0.0482479	0.122407	0.0780619	19252/14707/16653/14693/14683/19225/16439/14679	8
mmu04910	Organismal Systems	Endocrine system	mmu04910	Insulin signaling pathway - Mus musculus (house mouse)	8/289	140/9784	0.0554602	0.139414	0.0889078	16653/19045/12313/19246/244416/12315/13684/13685	8
mmu05017	Human Diseases	Neurodegenerative disease	mmu05017	Spinocerebellar ataxia - Mus musculus (house mouse)	8/289	141/9784	0.0573652	0.142891	0.0911256	19177/26445/11740/26440/26446/22433/19664/16439	8
mmu04140	Cellular Processes	Transport and catabolism	mmu04140	Autophagy - animal - Mus musculus (house mouse)	9/289	167/9784	0.0592981	0.146375	0.0933474	13033/16653/22320/75909/54170/15289/12176/17274/67841	9
mmu04920	Organismal Systems	Endocrine system	mmu04920	Adipocytokine signaling pathway - Mus musculus (house mouse)	5/289	72/9784	0.0612538	0.149853	0.0955651	21926/19697/18037/20525/20848	5
mmu04270	Organismal Systems	Circulatory system	mmu04270	Vascular smooth muscle contraction - Mus musculus (house mouse)	8/289	144/9784	0.0633272	0.153554	0.0979256	11848/17904/19045/12313/14674/14683/12315/16439	8
mmu04630	Environmental Information Processing	Signal transduction	mmu04630	JAK-STAT signaling pathway - Mus musculus (house mouse)	9/289	171/9784	0.0667751	0.160401	0.102292	15170/57914/12575/12982/15980/16168/17210/20848/20846	9
mmu04917	Organismal Systems	Endocrine system	mmu04917	Prolactin signaling pathway - Mus musculus (house mouse)	5/289	74/9784	0.0673215	0.160401	0.102292	14281/16653/19697/20848/20846	5
mmu05231	Human Diseases	Cancer: overview	mmu05231	Choline metabolism in cancer - Mus musculus (house mouse)	6/289	98/9784	0.0697292	0.164705	0.105037	19354/14281/16653/104418/16476/13685	6
mmu04971	Organismal Systems	Digestive system	mmu04971	Gastric acid secretion - Mus musculus (house mouse)	5/289	75/9784	0.0704765	0.165047	0.105255	12313/14683/12315/16439/14679	5
mmu04924	Organismal Systems	Endocrine system	mmu04924	Renin secretion - Mus musculus (house mouse)	5/289	76/9784	0.0737117	0.169723	0.108237	12313/14683/12315/16439/14679	5
mmu05220	Human Diseases	Cancer: specific types	mmu05220	Chronic myeloid leukemia - Mus musculus (house mouse)	5/289	76/9784	0.0737117	0.169723	0.108237	21803/16653/12575/19697/21812	5
mmu04721	Organismal Systems	Nervous system	mmu04721	Synaptic vesicle cycle - Mus musculus (house mouse)	5/289	77/9784	0.0770267	0.175878	0.112162	11974/73834/12757/66335/11966	5
mmu04137	Cellular Processes	Transport and catabolism	mmu04137	Mitophagy - animal - Mus musculus (house mouse)	6/289	101/9784	0.0781826	0.177041	0.112904	16653/16476/13001/19697/271457/12176	6
mmu04514	Environmental Information Processing	Signaling molecules and interaction	mmu04514	Cell adhesion molecules - Mus musculus (house mouse)	9/289	179/9784	0.0834419	0.187104	0.119321	16414/12740/14972/16409/15894/60533/15039/74048/58205	9
mmu05414	Human Diseases	Cardiovascular disease	mmu05414	Dilated cardiomyopathy - Mus musculus (house mouse)	6/289	103/9784	0.0841255	0.187104	0.119321	21803/21926/59069/13726/16905/14683	6
mmu05150	Human Diseases	Infectious disease: bacterial	mmu05150	Staphylococcus aureus infection - Mus musculus (house mouse)	7/289	128/9784	0.0846747	0.187104	0.119321	12273/19204/16414/14293/16409/15894/16669	7
mmu01521	Human Diseases	Drug resistance: antineoplastic	mmu01521	EGFR tyrosine kinase inhibitor resistance - Mus musculus (house mouse)	5/289	80/9784	0.0874456	0.191295	0.121994	16653/22339/13684/13685/20848	5
mmu04360	Organismal Systems	Development and regeneration	mmu04360	Axon guidance - Mus musculus (house mouse)	9/289	181/9784	0.0879676	0.191295	0.121994	19354/11848/67268/12631/12767/16653/67938/12540/14679	9
mmu05014	Human Diseases	Neurodegenerative disease	mmu05014	Amyotrophic lateral sclerosis - Mus musculus (house mouse)	16/289	375/9784	0.0893514	0.192774	0.122937	18643/21926/67184/14775/19177/26397/26445/26440/26446/229279/16573/22433/271457/230075/17274/13198	16
mmu05216	Human Diseases	Cancer: specific types	mmu05216	Thyroid cancer - Mus musculus (house mouse)	3/289	37/9784	0.0950462	0.203458	0.129751	59069/16653/12575	3
mmu05332	Human Diseases	Immune disease	mmu05332	Graft-versus-host disease - Mus musculus (house mouse)	4/289	60/9784	0.100761	0.214019	0.136485	21926/16175/14972/15039	4
mmu04612	Organismal Systems	Immune system	mmu04612	Antigen processing and presentation - Mus musculus (house mouse)	5/289	87/9784	0.114431	0.239077	0.152466	21926/12010/14972/14827/15039	5
mmu00561	Metabolism	Lipid metabolism	mmu00561	Glycerolipid metabolism - Mus musculus (house mouse)	4/289	63/9784	0.115176	0.239077	0.152466	13350/104418/58810/68262	4
mmu03250	Genetic Information Processing	Information processing in viruses	mmu03250	Viral life cycle - HIV-1 - Mus musculus (house mouse)	4/289	63/9784	0.115176	0.239077	0.152466	12767/19384/20922/69550	4
mmu04725	Organismal Systems	Nervous system	mmu04725	Cholinergic synapse - Mus musculus (house mouse)	6/289	113/9784	0.117436	0.241935	0.154288	14281/14707/16653/14693/16439/14679	6
mmu04216	Cellular Processes	Cell growth and death	mmu04216	Ferroptosis - Mus musculus (house mouse)	3/289	41/9784	0.119921	0.245211	0.156377	15368/18521/22041	3
mmu04972	Organismal Systems	Digestive system	mmu04972	Pancreatic secretion - Mus musculus (house mouse)	6/289	115/9784	0.124791	0.25328	0.161523	11848/215449/109905/14683/16439/17274	6
mmu04151	Environmental Information Processing	Signal transduction	mmu04151	PI3K-Akt signaling pathway - Mus musculus (house mouse)	15/289	367/9784	0.127058	0.254169	0.16209	21825/12977/14707/22629/16653/14693/22627/12575/54401/19697/22339/13684/20750/13685/17210	15
mmu04211	Organismal Systems	Aging	mmu04211	Longevity regulating pathway - Mus musculus (house mouse)	5/289	90/9784	0.127085	0.254169	0.16209	16653/19697/13684/13685/20656	5
mmu04724	Organismal Systems	Nervous system	mmu04724	Glutamatergic synapse - Mus musculus (house mouse)	6/289	116/9784	0.128552	0.25524	0.162773	105727/14707/14693/14683/16439/14679	6
mmu04672	Organismal Systems	Immune system	mmu04672	Intestinal immune network for IgA production - Mus musculus (house mouse)	3/289	43/9784	0.133167	0.262502	0.167404	12767/21803/16168	3
mmu04940	Human Diseases	Endocrine and metabolic disease	mmu04940	Type I diabetes mellitus - Mus musculus (house mouse)	4/289	67/9784	0.135704	0.264016	0.16837	21926/16175/14972/15039	4
mmu05032	Human Diseases	Substance dependence	mmu05032	Morphine addiction - Mus musculus (house mouse)	5/289	92/9784	0.135862	0.264016	0.16837	14707/14693/14683/14679/18578	5
mmu05207	Human Diseases	Cancer: overview	mmu05207	Chemical carcinogenesis - receptor activation - Mus musculus (house mouse)	10/289	228/9784	0.137928	0.265213	0.169133	14281/16653/56351/16476/19697/14683/22339/13685/14679/20848	10
mmu00620	Metabolism	Carbohydrate metabolism	mmu00620	Pyruvate metabolism - Mus musculus (house mouse)	3/289	44/9784	0.139974	0.265213	0.169133	17448/58810/18746	3
mmu04962	Organismal Systems	Excretory system	mmu04962	Vasopressin-regulated water reabsorption - Mus musculus (house mouse)	3/289	44/9784	0.139974	0.265213	0.169133	192662/14683/271457	3
mmu01522	Human Diseases	Drug resistance: antineoplastic	mmu01522	Endocrine resistance - Mus musculus (house mouse)	5/289	93/9784	0.14035	0.265213	0.169133	14281/16653/16476/12575/14683	5
mmu05416	Human Diseases	Cardiovascular disease	mmu05416	Viral myocarditis - Mus musculus (house mouse)	5/289	94/9784	0.144902	0.271939	0.173423	19354/16414/14972/15894/15039	5
mmu05230	Human Diseases	Cancer: overview	mmu05230	Central carbon metabolism in cancer - Mus musculus (house mouse)	4/289	69/9784	0.146488	0.273046	0.174129	16653/18648/18746/20525	4
mmu04820	NA	NA	mmu04820	Cytoskeleton in muscle cells - Mus musculus (house mouse)	10/289	232/9784	0.14921	0.27624	0.176165	21825/59069/16906/57778/13726/16905/12345/22793/67399/13806	10
mmu05034	Human Diseases	Substance dependence	mmu05034	Alcoholism - Mus musculus (house mouse)	9/289	207/9784	0.159537	0.293377	0.187094	14707/16653/14693/19045/14282/12313/14683/12315/14679	9
mmu05223	Human Diseases	Cancer: specific types	mmu05223	Non-small cell lung cancer - Mus musculus (house mouse)	4/289	72/9784	0.163261	0.298223	0.190185	16653/12575/16573/20848	4
mmu04723	Organismal Systems	Nervous system	mmu04723	Retrograde endocannabinoid signaling - Mus musculus (house mouse)	7/289	153/9784	0.166999	0.302323	0.192799	14707/67184/14693/230075/19225/16439/14679	7
mmu05310	Human Diseases	Immune disease	mmu05310	Asthma - Mus musculus (house mouse)	2/289	25/9784	0.167712	0.302323	0.192799	21926/14127	2
mmu04916	Organismal Systems	Endocrine system	mmu04916	Melanogenesis - Mus musculus (house mouse)	5/289	100/9784	0.173489	0.30704	0.195807	16653/12313/14683/12315/14679	5
mmu05410	Human Diseases	Cardiovascular disease	mmu05410	Hypertrophic cardiomyopathy - Mus musculus (house mouse)	5/289	100/9784	0.173489	0.30704	0.195807	21803/21926/59069/13726/16905	5
mmu04918	Organismal Systems	Endocrine system	mmu04918	Thyroid hormone synthesis - Mus musculus (house mouse)	4/289	74/9784	0.174811	0.30704	0.195807	14782/14775/14683/16439	4
mmu05214	Human Diseases	Cancer: specific types	mmu05214	Glioma - Mus musculus (house mouse)	4/289	74/9784	0.174811	0.30704	0.195807	16653/12575/12313/12315	4
mmu04261	Organismal Systems	Circulatory system	mmu04261	Adrenergic signaling in cardiomyocytes - Mus musculus (house mouse)	7/289	156/9784	0.178699	0.31187	0.198887	59069/19045/12916/12313/14683/12315/14679	7
[truncated: 117 more rows]

## Sheet: Stromal
	category	subcategory	ID	Description	GeneRatio	BgRatio	pvalue	p.adjust	qvalue	geneID	Count
[truncated: 314 more rows]

## Sheet: T_cell
	category	subcategory	ID	Description	GeneRatio	BgRatio	pvalue	p.adjust	qvalue	geneID	Count
[truncated: 288 more rows]
