# Supplementary material for: Impaired vitamin D signaling reveals neutrophils as key drivers of prostate cancer dissemination
Source: EMBO Mol Med. 2026 Apr 10;18(5):1967–89. doi: 10.1038/s44321-026-00417-5 (PMC13179334; doi:10.1038/s44321-026-00417-5)
Supplement: Supplementary file 10 — Dataset EV6 [file 44321_2026_417_MOESM10_ESM.zip › Dataset_EV6.xlsx]

## Sheet: Supplementary table 6
baseMean	log2FoldChange	lfcSE	stat	pvalue	padj	NCBI	Gene_name
6397.3	0.123681	0.140191	0.882231	0.377652	0.934774	Gnai3	ENSMUSG00000000001
58778.8	1.51733	0.390798	3.88265	0.000103323	0.0103458	Pbsn	ENSMUSG00000000003
110.302	0.0655825	0.331564	0.197797	0.843204	0.994765	Cdc45	ENSMUSG00000000028
13.2235	-0.127234	0.699995	-0.181764	0.855768	0.994765	Scml2	ENSMUSG00000000037
10.7375	0.0649659	0.802708	0.0809334	0.935495	0.999975	Apoh	ENSMUSG00000000049
2718.45	-0.141488	0.162029	-0.873232	0.382537	0.935564	Narf	ENSMUSG00000000056
3445.42	0.742898	0.223621	3.32213	0.00089333	0.0537438	Cav2	ENSMUSG00000000058
37803.3	0.0903692	0.111255	0.812271	0.416636	0.944268	Klf6	ENSMUSG00000000078
2635.48	-0.180253	0.140975	-1.27862	0.201032	0.8567	Scmh1	ENSMUSG00000000085
1805.72	-0.0402183	0.133637	-0.300951	0.763452	0.990092	Cox5a	ENSMUSG00000000088
822.265	0.639899	0.491614	1.30163	0.193043	0.847915	Tbx2	ENSMUSG00000000093
7.06528	-0.137783	0.95797	-0.143828	0.885636	0.995844	Tbx4	ENSMUSG00000000094
5.64977	-1.04281	1.12331	-0.928336	0.353233	NA	Ngfr	ENSMUSG00000000120
0	NA	NA	NA	NA	NA	Wnt3	ENSMUSG00000000125
206.273	-0.610681	0.308814	-1.97751	0.0479843	0.564199	Wnt9a	ENSMUSG00000000126
1052.94	0.187861	0.183842	1.02186	0.306848	0.906626	Fer	ENSMUSG00000000127
3424.04	-0.16493	0.131876	-1.25064	0.211065	0.86277	Xpo6	ENSMUSG00000000131
1666.94	-0.10477	0.180109	-0.581701	0.560768	0.971891	Tfe3	ENSMUSG00000000134
44.3124	-0.199481	0.505012	-0.395002	0.692842	0.986697	Axin2	ENSMUSG00000000142
833.255	-0.140373	0.304508	-0.460984	0.64481	0.983594	Brat1	ENSMUSG00000000148
1093.16	1.40191	0.179648	7.80366	6.01357e-15	5.82074e-12	Gna12	ENSMUSG00000000149
826.386	0.153375	0.186692	0.821541	0.411338	0.942719	Slc22a18	ENSMUSG00000000154
26.1583	0.245818	0.577314	0.425796	0.670257	0.985768	Itgb2l	ENSMUSG00000000157
1184	0.182421	0.168464	1.08285	0.278875	0.894623	Igsf5	ENSMUSG00000000159
88.1962	0.0483442	0.343299	0.140822	0.88801	0.995937	Pih1d2	ENSMUSG00000000167
1885.62	-0.0377747	0.120243	-0.314154	0.753404	0.989748	Dlat	ENSMUSG00000000168
5200.97	0.222081	0.102943	2.15733	0.0309802	0.474975	Sdhd	ENSMUSG00000000171
0	NA	NA	NA	NA	NA	Fgf23	ENSMUSG00000000182
893.166	-0.211569	0.318743	-0.663762	0.506843	0.964595	Ccnd2	ENSMUSG00000000184
1926.21	-0.202093	0.144007	-1.40336	0.16051	0.813903	Gpr107	ENSMUSG00000000194
45.5024	-0.816688	0.622493	-1.31196	0.189532	0.84636	Nalcn	ENSMUSG00000000197
9.81938	0.668114	0.843811	0.791781	0.428488	0.948501	Btbd17	ENSMUSG00000000202
131.715	1.08098	0.792018	1.36484	0.172303	0.827547	Slfn4	ENSMUSG00000000204
1.26658	-0.552652	3.58525	-0.154146	0.877495	NA	Th	ENSMUSG00000000214
215.189	0.314064	0.39943	0.78628	0.431703	0.949172	Scnn1g	ENSMUSG00000000216
25.7812	-1.79963	1.03735	-1.73483	0.0827701	0.677036	Drp2	ENSMUSG00000000223
4.93611	-0.757141	1.05387	-0.718436	0.472488	NA	Tspan32	ENSMUSG00000000244
1.23597	-2.58017	2.91006	-0.886639	0.375273	NA	Lhx2	ENSMUSG00000000247
10.3262	-0.0787225	0.854552	-0.0921214	0.926602	0.999975	Clec2g	ENSMUSG00000000248
2154.96	-0.23824	0.181659	-1.31147	0.1897	0.84636	Gmpr	ENSMUSG00000000253
1.81192	0.334201	2.1852	0.152938	0.878447	NA	Glra1	ENSMUSG00000000263
854.179	-0.125299	0.219867	-0.569885	0.568755	0.971891	Mid2	ENSMUSG00000000266
2403.85	0.217896	0.253333	0.860119	0.389724	0.937908	Trim25	ENSMUSG00000000275
371.446	0.105082	0.219913	0.477835	0.632768	0.980544	Dgke	ENSMUSG00000000276
672.568	-0.458054	0.32775	-1.39757	0.162242	0.815652	Scpep1	ENSMUSG00000000278
176.186	-0.616754	0.274018	-2.25078	0.0243996	0.427848	Mnt	ENSMUSG00000000282
34.4524	1.14902	0.95587	1.20206	0.229339	0.873332	Itgb2	ENSMUSG00000000290
639.42	0.267259	0.180125	1.48374	0.137878	0.792812	Hddc2	ENSMUSG00000000295
1804.75	0.129942	0.191761	0.677625	0.49801	0.963634	Tpd52l1	ENSMUSG00000000296
142.263	-0.0243169	0.306171	-0.0794226	0.936696	0.999975	Pemt	ENSMUSG00000000301
60192	-0.0369097	0.158929	-0.232239	0.816352	0.994765	Cdh1	ENSMUSG00000000303
12.6031	0.39111	0.763615	0.512182	0.608523	0.977539	Cdh4	ENSMUSG00000000305
3412.57	0.373259	0.207304	1.80054	0.0717754	0.646172	Ckmt1	ENSMUSG00000000308
39.584	0.635211	0.660192	0.962161	0.335969	0.913642	Bcl6b	ENSMUSG00000000317
8.70593	-0.91707	0.841748	-1.08948	0.275941	0.892163	Clec10a	ENSMUSG00000000318
1254.81	0.37677	0.250072	1.50664	0.131902	0.78067	Alox12	ENSMUSG00000000320
6398.54	0.138201	0.113638	1.21615	0.223929	0.871005	Comt	ENSMUSG00000000326
1056.33	0.0798594	0.143855	0.555139	0.578799	0.97414	Rtca	ENSMUSG00000000339
718.022	0.15281	0.254043	0.601512	0.547499	0.969309	Dbt	ENSMUSG00000000340
13910.2	0.0960102	0.111615	0.860194	0.389682	0.937908	Dazap2	ENSMUSG00000000346
679.74	0.346145	0.138146	2.50564	0.0122231	0.290004	Mcts1	ENSMUSG00000000355
60.8288	-0.820835	0.721626	-1.13748	0.255338	0.885258	Rem1	ENSMUSG00000000359
11.0477	1.25735	0.866668	1.45078	0.14684	0.805538	Rnf17	ENSMUSG00000000365
841.523	-0.0860749	0.302906	-0.284164	0.776285	0.991781	Trappc10	ENSMUSG00000000374
2563.15	0.0496441	0.137358	0.36142	0.717786	0.988476	Ccm2	ENSMUSG00000000378
0.351552	0.0156531	4.08047	0.00383611	0.996939	NA	Wap	ENSMUSG00000000381
278.067	-0.103071	0.215979	-0.477225	0.633202	0.980544	Tbrg4	ENSMUSG00000000384
25897.8	0.38047	0.187146	2.03302	0.042051	0.542701	Tmprss2	ENSMUSG00000000385
522.03	-0.723349	0.303949	-2.37984	0.0173202	0.353688	Mx1	ENSMUSG00000000386
43.2086	-0.587929	0.737184	-0.797534	0.425141	0.946286	Fap	ENSMUSG00000000392
1.69357	-0.62006	3.33358	-0.186004	0.852442	NA	Gcg	ENSMUSG00000000394
3038.53	0.00774483	0.106254	0.0728899	0.941894	0.999975	Ndufa9	ENSMUSG00000000399
31.8821	0.664804	0.608249	1.09298	0.274402	0.890531	Egfl6	ENSMUSG00000000402
24.4401	1.47351	0.532907	2.76504	0.00569152	0.187382	Lck	ENSMUSG00000000409
5.17526	0.66726	1.45515	0.458551	0.646556	NA	Tssk3	ENSMUSG00000000411
358.414	-0.134872	0.206829	-0.652094	0.51434	0.965171	Cttnbp2	ENSMUSG00000000416
3083.5	0.423911	0.165365	2.56348	0.0103628	0.267825	Galnt1	ENSMUSG00000000420
1.89139	-0.304861	2.68059	-0.113729	0.909452	NA	Myf5	ENSMUSG00000000435
794.117	-0.12586	0.181726	-0.692582	0.488572	0.962293	Mkrn2	ENSMUSG00000000439
1107.09	0.362377	0.424551	0.853553	0.393353	0.939379	Pparg	ENSMUSG00000000440
2128.74	-0.0593328	0.158359	-0.374673	0.707903	0.987285	Raf1	ENSMUSG00000000441
37.6637	0.501776	0.472093	1.06288	0.287838	0.899733	Septin1	ENSMUSG00000000486
237.152	0.0823083	0.467769	0.175959	0.860326	0.994765	Pdgfb	ENSMUSG00000000489
323.507	-0.0358611	0.329492	-0.108837	0.913331	0.999282	Acvrl1	ENSMUSG00000000530
196.567	-0.00759962	0.371153	-0.0204757	0.983664	0.999975	Tamalin	ENSMUSG00000000531
109.842	-0.0476677	0.268047	-0.177834	0.858854	0.994765	Acvr1b	ENSMUSG00000000532
2791.84	-0.0637744	0.197341	-0.323168	0.746568	0.989263	Tom1l2	ENSMUSG00000000538
826.041	0.147165	0.370868	0.396814	0.691505	0.986697	Gpa33	ENSMUSG00000000544
34.9012	-0.499079	0.482116	-1.03518	0.300583	0.905053	Zfp385a	ENSMUSG00000000552
636.107	0.0594048	0.326395	0.182003	0.855581	0.994765	Itga5	ENSMUSG00000000555
3.50442	2.07052	1.91584	1.08074	0.279814	NA	Gabra2	ENSMUSG00000000560
737.41	0.0235514	0.154437	0.152498	0.878794	0.995487	Wdr77	ENSMUSG00000000561
0	NA	NA	NA	NA	NA	Adora3	ENSMUSG00000000562
4136.84	0.166701	0.108464	1.53692	0.124313	0.765523	Atp5pb	ENSMUSG00000000563
11329.3	-0.117423	0.155198	-0.756603	0.449288	0.954709	Sox9	ENSMUSG00000000567
1327.01	0.38999	0.211284	1.84581	0.06492	0.624634	Hnrnpd	ENSMUSG00000000568
6.25477	-0.152546	1.27775	-0.119386	0.904969	NA	Dynlt1c	ENSMUSG00000000579
1148.75	0.191922	0.170178	1.12777	0.259415	0.885258	C1d	ENSMUSG00000000581
2255.79	-0.0533928	0.200354	-0.266492	0.78986	0.993613	Gm2a	ENSMUSG00000000594
1089.04	0.110899	0.173221	0.64022	0.522029	0.965311	Krit1	ENSMUSG00000000600
5366.49	0.0877633	0.125241	0.700753	0.483457	0.962293	Clcn4	ENSMUSG00000000605
10.3043	-1.52913	1.06722	-1.43281	0.151911	0.810498	Sema4f	ENSMUSG00000000627
3654.27	-0.392631	0.240107	-1.63523	0.102	0.71476	Hk2	ENSMUSG00000000628
2582.39	-0.405062	0.241249	-1.67902	0.0931489	0.704757	Myo18a	ENSMUSG00000000631
0	NA	NA	NA	NA	NA	Sez6	ENSMUSG00000000632
2.78965	0.918305	1.54467	0.594499	0.552178	NA	Haao	ENSMUSG00000000673
7359.7	0.21528	0.418032	0.514984	0.606564	0.977539	Cd52	ENSMUSG00000000682
21.7483	-0.303386	0.629001	-0.48233	0.629572	0.980544	Abhd15	ENSMUSG00000000686
230.971	0.158526	0.423104	0.374673	0.707903	0.987285	Hoxb6	ENSMUSG00000000690
237.605	0.344861	0.574743	0.600025	0.548489	0.969309	Loxl3	ENSMUSG00000000693
0	NA	NA	NA	NA	NA	Tcl1b5	ENSMUSG00000000701
1.02206	3.48666	3.95006	0.882687	0.377406	NA	Btn1a1	ENSMUSG00000000706
1036.21	0.0639877	0.178588	0.358298	0.72012	0.988476	Kat2b	ENSMUSG00000000708
605.458	-0.20072	0.203657	-0.985578	0.32434	0.911907	Rab5b	ENSMUSG00000000711
1.60065	-1.92167	2.33819	-0.821863	0.411155	NA	Cryba1	ENSMUSG00000000724
83.822	1.72157	0.815822	2.11023	0.0348384	0.504306	Dnmt3l	ENSMUSG00000000730
22.2771	-0.46848	0.691305	-0.677674	0.497978	0.963634	Aire	ENSMUSG00000000731
422.613	-0.339596	0.172411	-1.96969	0.0488734	0.567675	Icosl	ENSMUSG00000000732
2106.86	0.0417237	0.190909	0.218553	0.826998	0.994765	Spg7	ENSMUSG00000000738
48.9597	0.19076	0.522564	0.365047	0.715077	0.987424	Sult5a1	ENSMUSG00000000739
372.609	0.0078856	0.160472	0.0491402	0.960808	0.999975	Rpl13	ENSMUSG00000000740
5446.84	0.0121327	0.137544	0.0882095	0.92971	0.999975	Chmp1a	ENSMUSG00000000743
3919.25	-0.0609609	0.161467	-0.377544	0.705769	0.987285	Rpa1	ENSMUSG00000000751
2988.63	-0.299445	0.777671	-0.385053	0.700198	0.987285	Serpinf1	ENSMUSG00000000753
1293.19	0.00797105	0.119603	0.0666457	0.946864	0.999975	Tubgcp3	ENSMUSG00000000759
0.325331	1.84144	4.04064	0.45573	0.648584	NA	Oprm1	ENSMUSG00000000766
739.525	-0.342969	0.155028	-2.2123	0.0269458	0.449168	Polr3d	ENSMUSG00000000776
130.817	0.12841	0.372445	0.344776	0.730262	0.988738	Tcf7	ENSMUSG00000000782
7431.92	0.27103	0.229059	1.18323	0.236718	0.875527	Ddx3x	ENSMUSG00000000787
2.26315	0.145678	2.05398	0.0709246	0.943458	NA	Il12rb1	ENSMUSG00000000791
146.083	-0.194666	0.311608	-0.624717	0.532157	0.966407	Slc5a5	ENSMUSG00000000792
58.4432	0.584776	0.499134	1.17158	0.241365	0.875936	Kcnn3	ENSMUSG00000000794
559.323	-0.112061	0.216436	-0.517757	0.604628	0.977539	Usp32	ENSMUSG00000000804
4.42383	-2.4851	1.43556	-1.7311	0.0834335	NA	Car4	ENSMUSG00000000805
436.23	-0.181214	0.204417	-0.886493	0.375352	0.934294	Txnrd3	ENSMUSG00000000811
0.834231	0.63385	3.20817	0.197574	0.843379	NA	Fasl	ENSMUSG00000000817
1330.94	-0.0370605	0.160931	-0.230288	0.817868	0.994765	Zfp512b	ENSMUSG00000000823
6380.4	-0.194504	0.153361	-1.26827	0.204701	0.860263	Dnajc5	ENSMUSG00000000826
3027.64	-0.0130307	0.125711	-0.103656	0.917442	0.999641	Tpd52l2	ENSMUSG00000000827
1399.65	0.372201	0.192902	1.92948	0.0536715	0.587675	Fmr1	ENSMUSG00000000838
113.273	-1.1246	0.295476	-3.80605	0.000141205	0.0134879	Bcl11a	ENSMUSG00000000861
1.81098	-0.213561	1.88517	-0.113285	0.909805	NA	Il4	ENSMUSG00000000869
655.226	0.199167	0.238031	0.836725	0.402747	0.942177	Pxmp4	ENSMUSG00000000876
2925.08	-0.126502	0.148235	-0.853383	0.393447	0.939379	Dlg3	ENSMUSG00000000881
172.588	-0.145802	0.216521	-0.673383	0.500704	0.964105	Gnb1l	ENSMUSG00000000884
0.608715	-1.30676	4.00506	-0.326277	0.744215	NA	Dbh	ENSMUSG00000000889
178.759	-0.149029	0.297395	-0.501113	0.616291	0.978475	Mmp11	ENSMUSG00000000901
1952.25	0.00693998	0.163038	0.0425666	0.966047	0.999975	Smarcb1	ENSMUSG00000000902
2.29315	-1.25721	1.83656	-0.684547	0.49363	NA	Vpreb3	ENSMUSG00000000903
3183.15	-0.246696	0.257198	-0.959167	0.337475	0.914038	Hip1r	ENSMUSG00000000915
474.721	-0.344506	0.206018	-1.67221	0.0944824	0.707473	Nsun5	ENSMUSG00000000916
224.232	-0.076413	0.211808	-0.360766	0.718274	0.988476	Top1mt	ENSMUSG00000000934
1210.15	0.375518	0.209324	1.79396	0.0728195	0.651026	Hoxa10	ENSMUSG00000000938
0.994499	0.0432794	3.07325	0.0140826	0.988764	NA	Hoxa4	ENSMUSG00000000942
12.7283	0.37278	0.656972	0.567421	0.570428	0.97226	NA	ENSMUSG00000000948
3741.09	0.117827	0.214273	0.549891	0.582394	0.974248	Mmp14	ENSMUSG00000000957
373.515	0.244313	0.243834	1.00197	0.316359	0.910991	Slc7a7	ENSMUSG00000000958
1014.1	0.203193	0.134065	1.51563	0.129613	0.777618	Oxa1l	ENSMUSG00000000959
845.537	-0.213936	0.176086	-1.21495	0.224384	0.871005	Heatr6	ENSMUSG00000000976
18.6418	0.219565	1.22667	0.178993	0.857943	0.994765	Ccl3	ENSMUSG00000000982
16195.8	0.497989	0.424079	1.17428	0.240281	0.875527	Wfdc18	ENSMUSG00000000983
1722.78	-0.00408519	0.142861	-0.0285956	0.977187	0.999975	Ilf2	ENSMUSG00000001016
1726.57	-0.0068959	0.12729	-0.0541746	0.956796	0.999975	Chtop	ENSMUSG00000001017
2343.37	0.173627	0.134486	1.29105	0.196687	0.851943	Snapin	ENSMUSG00000001018
11.9159	0.124058	0.807436	0.153644	0.87789	0.995322	S100a4	ENSMUSG00000001020
13.9108	0.105606	0.735362	0.143611	0.885808	0.995844	S100a3	ENSMUSG00000001021
9.81392	1.91712	1.10176	1.74005	0.0818507	0.6746	S100a5	ENSMUSG00000001023
8079.3	0.471367	0.248577	1.89626	0.0579252	0.603898	S100a6	ENSMUSG00000001025
2.51063	0.607172	1.4416	0.42118	0.673624	NA	Scn4a	ENSMUSG00000001027
36.9095	0.200775	0.437807	0.458591	0.646528	0.98368	Icam2	ENSMUSG00000001029
702.555	-0.284399	0.238575	-1.19207	0.233232	0.873332	Mapk7	ENSMUSG00000001034
990.931	-0.0216978	0.180641	-0.120115	0.904392	0.998031	Epn2	ENSMUSG00000001036
370.67	-0.0514374	0.24922	-0.206394	0.836483	0.994765	B9d1	ENSMUSG00000001039
1733.81	-0.129419	0.13341	-0.970087	0.332003	0.912631	Sec24b	ENSMUSG00000001052
752.741	0.113337	0.249919	0.453493	0.650194	0.984527	N4bp3	ENSMUSG00000001053
1336.51	-0.0217431	0.137489	-0.158144	0.874343	0.994765	Rmnd5b	ENSMUSG00000001054
2082.29	0.133761	0.138914	0.962908	0.335594	0.913642	Nhp2	ENSMUSG00000001056
642.708	0.0336168	0.159379	0.210924	0.832947	0.994765	Vps9d1	ENSMUSG00000001062
767.551	-0.216793	0.20565	-1.05419	0.291798	0.902141	Zfp276	ENSMUSG00000001065
0	NA	NA	NA	NA	NA	C1ql4	ENSMUSG00000001076
1651.96	0.00193102	0.131089	0.0147306	0.988247	0.999975	Mfsd10	ENSMUSG00000001082
3253.49	-0.163435	0.184703	-0.884854	0.376235	0.934774	Luzp1	ENSMUSG00000001089
47.5367	-0.0587609	0.766417	-0.0766697	0.938886	0.999975	Slc13a2	ENSMUSG00000001095
1280.29	-0.18899	0.152921	-1.23586	0.216509	0.865947	Kctd10	ENSMUSG00000001098
2461.99	-0.132218	0.127879	-1.03393	0.301167	0.905053	Poldip2	ENSMUSG00000001100
0.162935	-0.946128	4.08047	-0.231867	0.816641	NA	Sebox	ENSMUSG00000001103
1867.74	0.133431	0.182768	0.730055	0.465356	0.958804	Ift20	ENSMUSG00000001105
3302.29	-0.195098	0.464891	-0.419664	0.674731	0.985768	Col6a1	ENSMUSG00000001119
408.147	0.492458	0.303006	1.62524	0.104111	0.717167	Pcbp3	ENSMUSG00000001120
4311.17	0.235483	0.239241	0.984292	0.324972	0.911907	Lgals9	ENSMUSG00000001123
5084.38	-0.088755	0.164834	-0.538449	0.590267	0.975284	Araf	ENSMUSG00000001127
33.9001	-0.214545	0.684582	-0.313396	0.75398	0.989748	Cfp	ENSMUSG00000001128
1641.52	0.38758	0.925206	0.418912	0.67528	0.985768	Timp1	ENSMUSG00000001131
66.8301	0.172621	0.311467	0.554219	0.579429	0.97414	Uxt	ENSMUSG00000001134
423.592	1.76944	0.224223	7.89141	2.98796e-15	3.09872e-12	Cnnm3	ENSMUSG00000001138
2260.75	-0.21332	0.222476	-0.958846	0.337636	0.914038	Lman2l	ENSMUSG00000001143
1333.87	-0.282049	0.227142	-1.24173	0.214336	0.865693	Mcm3ap	ENSMUSG00000001150
670.973	-0.483249	0.144786	-3.33768	0.0008448	0.0515363	Pcnt	ENSMUSG00000001151
0.308789	0.0156531	4.08047	0.00383611	0.996939	NA	Ftcd	ENSMUSG00000001155
2771.54	0.0763718	0.186508	0.409482	0.682186	0.986268	Mxd1	ENSMUSG00000001156
1816.87	0.00813133	0.126991	0.0640306	0.948946	0.999975	Gmcl1	ENSMUSG00000001157
698.414	0.0905876	0.154331	0.586969	0.557224	0.971579	Snrnp27	ENSMUSG00000001158
102.325	0.290491	0.370538	0.78397	0.433058	0.949209	Oas1c	ENSMUSG00000001166
0	NA	NA	NA	NA	NA	Oas1h	ENSMUSG00000001168
649.426	0.0516733	0.17132	0.301619	0.762942	0.990092	Ocrl	ENSMUSG00000001173
21919	0.140309	0.131315	1.06849	0.285299	0.899034	Calm1	ENSMUSG00000001175
2896.67	-0.259863	0.217764	-1.19333	0.232742	0.873332	Agpat3	ENSMUSG00000001211
333.583	0.708005	0.318885	2.22025	0.0264019	0.442133	Slc26a3	ENSMUSG00000001225
66.5123	0.0295542	0.404281	0.0731031	0.941724	0.999975	Sema6b	ENSMUSG00000001227
211.511	0.711222	0.30969	2.29656	0.0216437	0.401129	Uhrf1	ENSMUSG00000001228
1333.51	-0.3216	0.189679	-1.6955	0.0899813	0.699378	Dpp9	ENSMUSG00000001229
226.409	-0.000434779	0.433845	-0.00100215	0.9992	0.999975	Ramp2	ENSMUSG00000001240
5154.79	0.0239021	0.137539	0.173784	0.862035	0.994765	Lsr	ENSMUSG00000001247
2970.55	-0.245191	0.263083	-0.931992	0.351341	0.922348	Gramd1a	ENSMUSG00000001248
1515.72	-0.192929	0.209513	-0.920845	0.357131	0.92605	Hpn	ENSMUSG00000001249
1.65639	1.30612	2.21847	0.588749	0.55603	NA	Gabrg1	ENSMUSG00000001260
379.398	0.487226	0.41773	1.16637	0.243466	0.877167	Ckb	ENSMUSG00000001270
955.368	-0.147833	0.170565	-0.866726	0.386092	0.935995	Sp1	ENSMUSG00000001280
18.4493	-0.336966	0.708002	-0.475939	0.634117	0.980544	Itgb7	ENSMUSG00000001281
607.489	-0.0447056	0.165136	-0.27072	0.786606	0.993452	Myg1	ENSMUSG00000001285
601.261	-0.320551	0.240058	-1.33531	0.181776	0.840163	Rarg	ENSMUSG00000001288
1761.69	-0.00658545	0.135211	-0.048705	0.961154	0.999975	Pfdn5	ENSMUSG00000001289
3038.95	0.263815	0.192782	1.36847	0.171166	0.826559	Efnb2	ENSMUSG00000001300
349.541	-0.141222	0.198042	-0.713093	0.475788	0.960939	Rrp15	ENSMUSG00000001305
181.601	0.350352	0.239098	1.46531	0.142838	0.800099	Rnd2	ENSMUSG00000001313
404.842	-0.00129178	0.182005	-0.00709749	0.994337	0.999975	Srr	ENSMUSG00000001323
64.0435	-0.333168	0.470226	-0.708527	0.478618	0.96194	Sync	ENSMUSG00000001333
987.95	-0.150225	0.16496	-0.910674	0.362467	0.92743	Fndc5	ENSMUSG00000001334
814.025	0.137595	0.30278	0.45444	0.649512	0.984527	Acp5	ENSMUSG00000001348
65.2026	0.816614	0.452001	1.80667	0.0708143	0.642596	Cnn1	ENSMUSG00000001349
2352.57	-0.0141818	0.164039	-0.0864537	0.931106	0.999975	Fbxo9	ENSMUSG00000001366
1407.49	0.123769	0.164867	0.750722	0.45282	0.956672	Vps50	ENSMUSG00000001376
1986.31	0.118124	0.135874	0.869369	0.384646	0.935755	Hars	ENSMUSG00000001380
1196.52	0.111489	0.134799	0.827076	0.408194	0.942719	Zmat2	ENSMUSG00000001383
127.452	0.657074	0.364656	1.8019	0.0715611	0.646062	Ube2c	ENSMUSG00000001403
1546.02	-0.286736	0.161637	-1.77394	0.0760724	0.661104	Smg5	ENSMUSG00000001415
6501.18	-0.0331587	0.151262	-0.219214	0.826484	0.994765	Cct3	ENSMUSG00000001416
7166.11	0.0887579	0.177184	0.500938	0.616415	0.978475	Glmp	ENSMUSG00000001418
1706.22	-0.334078	0.179443	-1.86175	0.0626378	0.619523	Mef2d	ENSMUSG00000001419
845.819	-0.216785	0.204085	-1.06223	0.288131	0.899733	Tmem79	ENSMUSG00000001420
13022.8	-0.101222	0.172694	-0.586132	0.557787	0.971891	Snd1	ENSMUSG00000001424
1951.5	0.142371	0.237113	0.600436	0.548216	0.969309	Col18a1	ENSMUSG00000001435
401.866	-0.26362	0.190425	-1.38438	0.166243	0.821612	Slc19a1	ENSMUSG00000001436
1354.38	-0.170902	0.161916	-1.0555	0.291198	0.901952	Kpnb1	ENSMUSG00000001440
2627.26	-0.133745	0.124878	-1.07101	0.284166	0.899034	Npepps	ENSMUSG00000001441
1.85126	3.22868	2.16049	1.49442	0.135065	NA	Tbx21	ENSMUSG00000001444
1420.38	-0.117565	0.160677	-0.731685	0.464361	0.958804	Mrpl10	ENSMUSG00000001445
3845.48	0.126912	0.198443	0.639542	0.52247	0.965311	Cyp51	ENSMUSG00000001467
10850.6	-0.0261884	0.140392	-0.186538	0.852023	0.994765	Tcf25	ENSMUSG00000001472
1134.11	0.139893	0.28496	0.490922	0.623482	0.979871	Tubb6	ENSMUSG00000001473
946.532	-0.108772	0.151497	-0.717981	0.472769	0.959188	Def8	ENSMUSG00000001482
30.9167	0.225237	0.518368	0.434512	0.663917	0.985768	Meox1	ENSMUSG00000001493
0	NA	NA	NA	NA	NA	Sost	ENSMUSG00000001494
77.0034	0.488212	0.345915	1.41136	0.158137	0.811974	Pax9	ENSMUSG00000001497
1069.31	0.0525482	0.176555	0.297632	0.765984	0.990092	Irx2	ENSMUSG00000001504
14774.4	-0.0978808	0.746874	-0.131054	0.895733	0.996956	Col1a1	ENSMUSG00000001506
2980.6	-0.00784103	0.259698	-0.0301929	0.975913	0.999975	Itga3	ENSMUSG00000001507
1.5757	0.877044	2.26953	0.386442	0.699169	NA	Sgca	ENSMUSG00000001508
1.67606	-0.577934	1.91243	-0.302198	0.762501	NA	Dlx3	ENSMUSG00000001510
106.905	-0.00212766	0.412788	-0.00515436	0.995887	0.999975	Foxm1	ENSMUSG00000001517
478.982	-0.095623	0.234633	-0.407543	0.683609	0.986268	Itfg2	ENSMUSG00000001518
46.9299	0.677551	0.515748	1.31372	0.188939	0.84636	Nrip2	ENSMUSG00000001520
110.028	-0.0406403	0.31608	-0.128576	0.897693	0.997216	Tulp3	ENSMUSG00000001521
345.63	-0.17636	0.196222	-0.898782	0.368769	0.931257	Gtf2h4	ENSMUSG00000001524
3294.85	-0.388188	0.20444	-1.89879	0.0575925	0.603698	Tubb5	ENSMUSG00000001525
2950.44	0.175436	0.20945	0.837601	0.402255	0.942073	Ell2	ENSMUSG00000001542
13619.7	-0.000184185	0.210684	-0.000874221	0.999302	0.999975	Jup	ENSMUSG00000001552
562.921	0.34557	0.551517	0.626581	0.530934	0.966407	Fkbp10	ENSMUSG00000001555
14.5423	0.371595	0.702716	0.528798	0.596946	0.977062	Klhl10	ENSMUSG00000001558
0	NA	NA	NA	NA	NA	Mnx1	ENSMUSG00000001566
1211.67	-0.0293881	0.153629	-0.191292	0.848296	0.994765	Nom1	ENSMUSG00000001569
8185.3	0.0799895	0.2667	0.299923	0.764236	0.990092	Ergic1	ENSMUSG00000001576
934.939	-0.0258743	0.178106	-0.145275	0.884494	0.995579	Tnk1	ENSMUSG00000001583
22.0425	-0.721187	0.823256	-0.876018	0.381021	0.934928	Acap1	ENSMUSG00000001588
217.194	-0.183096	0.27793	-0.658786	0.510034	0.964595	Tcea3	ENSMUSG00000001604
0	NA	NA	NA	NA	NA	Csn3	ENSMUSG00000001622
12729.5	0.116822	0.194925	0.599315	0.548963	0.969551	Ifrd1	ENSMUSG00000001627
2018.38	0.185355	0.261945	0.707613	0.479186	0.96197	Stk38l	ENSMUSG00000001630
2226.11	-0.174508	0.151607	-1.15105	0.249711	0.882559	Brpf1	ENSMUSG00000001632
2659.78	0.712572	0.23085	3.08674	0.00202368	0.0938715	Akr1b3	ENSMUSG00000001642
0	NA	NA	NA	NA	NA	Hoxc13	ENSMUSG00000001655
0.356562	0.0156531	4.08047	0.00383611	0.996939	NA	Hoxc11	ENSMUSG00000001656
0.503025	2.46468	3.99419	0.617066	0.537191	NA	Hoxc8	ENSMUSG00000001657
1.67087	1.29602	2.32246	0.558037	0.576819	NA	Hoxc6	ENSMUSG00000001661
972.116	-0.285459	0.202436	-1.41012	0.158504	0.811974	Gstt1	ENSMUSG00000001663
4085.91	-0.0339962	0.169976	-0.200005	0.841477	0.994765	Gstt3	ENSMUSG00000001665
447.009	-0.0553563	0.149886	-0.369323	0.711887	0.987285	Ddt	ENSMUSG00000001666
10.4005	0.276405	0.976864	0.282951	0.777214	0.991784	Tat	ENSMUSG00000001670
1569	-0.310623	0.188161	-1.65084	0.0987719	0.708226	Marveld3	ENSMUSG00000001672
245.272	-0.270204	0.19979	-1.35244	0.176234	0.833189	Ddx18	ENSMUSG00000001674
3641.54	0.200065	0.14032	1.42578	0.153931	0.811974	Ubl3	ENSMUSG00000001687
1419.07	0.1063	0.14715	0.722388	0.470056	0.959188	Gramd3	ENSMUSG00000001700
577.319	-0.0330578	0.208109	-0.158849	0.873788	0.994765	Eef1e1	ENSMUSG00000001707
6574.3	0.879667	0.125781	6.99364	2.67849e-12	1.44033e-09	Akt1	ENSMUSG00000001729
69.0038	0.428001	0.671562	0.637322	0.523915	0.965311	Cldn15	ENSMUSG00000001739
24.1353	0.119661	0.694394	0.172324	0.863183	0.994765	Il16	ENSMUSG00000001741
1759.28	-0.189911	0.272765	-0.696242	0.486277	0.962293	Tcirg1	ENSMUSG00000001750
3764.89	0.0776619	0.126077	0.61599	0.537901	0.966407	Naglu	ENSMUSG00000001751
2089.59	-0.154287	0.126213	-1.22243	0.221547	0.871005	Coasy	ENSMUSG00000001755
881.64	-0.42821	0.180192	-2.37641	0.017482	0.354995	Smo	ENSMUSG00000001761
561.876	0.101473	0.180794	0.561266	0.574616	0.973674	Tspan33	ENSMUSG00000001763
1049.7	0.190882	0.195508	0.976341	0.328896	0.911907	Crnkl1	ENSMUSG00000001767
4709.24	0.00241017	0.133896	0.0180003	0.985639	0.999975	Rin2	ENSMUSG00000001768
134.421	0.953854	0.510523	1.86838	0.0617084	0.617845	Folh1	ENSMUSG00000001773
2108.34	-0.217702	0.205709	-1.0583	0.289917	0.900195	Chordc1	ENSMUSG00000001774
5699.64	-0.0610411	0.123483	-0.494329	0.621074	0.97966	Rtcb	ENSMUSG00000001783
1299.06	-0.159627	0.129135	-1.23612	0.216413	0.865947	Pwp1	ENSMUSG00000001785
1062.5	0.00159853	0.170789	0.00935969	0.992532	0.999975	Fbxo7	ENSMUSG00000001786
4208.93	-0.0202554	0.133699	-0.151501	0.879581	0.995487	Capns1	ENSMUSG00000001794
83.5047	1.70268	0.643713	2.6451	0.00816673	0.236201	Lrp3	ENSMUSG00000001802
0.325331	1.84144	4.04064	0.45573	0.648584	NA	Dsg4	ENSMUSG00000001804
9.76566	-0.423981	0.98071	-0.43232	0.665509	0.985768	Evx2	ENSMUSG00000001815
137.376	0.374848	0.288877	1.29761	0.194423	0.847915	Hoxd13	ENSMUSG00000001819
10.3287	0.915769	1.10364	0.829775	0.406666	0.942719	Hoxd12	ENSMUSG00000001823
1608.07	0.149815	0.439217	0.341096	0.733031	0.988738	Folr1	ENSMUSG00000001827
1500.36	0.0820836	0.184788	0.444204	0.656895	0.985211	Clpb	ENSMUSG00000001829
3770.62	0.332857	0.2144	1.55251	0.12054	0.761557	Septin7	ENSMUSG00000001833
945.522	-0.0214006	0.158056	-0.135399	0.892297	0.996607	Zdhhc4	ENSMUSG00000001844
10523.3	0.107746	0.109985	0.979642	0.327263	0.911907	Rac1	ENSMUSG00000001847
1707.1	-0.357608	0.159184	-2.2465	0.0246721	0.430029	Nup214	ENSMUSG00000001855
265.965	-0.423401	0.426605	-0.99249	0.320959	0.911907	Aif1l	ENSMUSG00000001864
0.566661	-2.60524	3.98482	-0.653793	0.513245	NA	Cpa3	ENSMUSG00000001865
527.124	0.120183	0.391921	0.306652	0.759108	0.990092	Ltbp1	ENSMUSG00000001870
3238.71	0.232022	0.109654	2.11595	0.0343491	0.501221	Ugp2	ENSMUSG00000001891
673.819	0.188166	0.366091	0.513989	0.60726	0.977539	Kcnh6	ENSMUSG00000001901
998.55	-0.315509	0.201734	-1.56398	0.117822	0.755701	Trmt1	ENSMUSG00000001909
695.575	-0.27974	0.20953	-1.33509	0.181848	0.840163	Nacc1	ENSMUSG00000001910
1866.31	0.154409	0.166339	0.92828	0.353262	0.922874	Nfix	ENSMUSG00000001911
12393.2	0.0873585	0.188708	0.46293	0.643414	0.983462	Slc1a5	ENSMUSG00000001918
13102.3	-0.124324	0.148894	-0.834979	0.40373	0.942707	Uba1	ENSMUSG00000001924
474.615	-0.0123508	0.526343	-0.0234654	0.981279	0.999975	Vwf	ENSMUSG00000001930
816.188	-0.0484151	0.162346	-0.298222	0.765534	0.990092	Siae	ENSMUSG00000001942
205.025	2.13667	1.59695	1.33797	0.180906	0.840163	Vsig2	ENSMUSG00000001943
324.605	0.497996	0.341622	1.45774	0.144913	0.803356	Esam	ENSMUSG00000001946
20.8366	0.304528	0.513531	0.593008	0.553176	0.970246	Spa17	ENSMUSG00000001948
1562.36	-0.239252	0.150483	-1.58989	0.11186	0.741938	Fam50a	ENSMUSG00000001962
462.03	0.441411	0.28657	1.54033	0.123481	0.765523	Emd	ENSMUSG00000001964
108.302	0.225456	0.317504	0.710089	0.477649	0.961573	Taco1	ENSMUSG00000001983
1.85122	-0.319816	2.63553	-0.121348	0.903415	NA	Grik3	ENSMUSG00000001985
135.267	0.199887	0.533043	0.374993	0.707666	0.987285	Gria3	ENSMUSG00000001986
12.4826	0.441946	0.790806	0.558855	0.576261	0.97414	Npas1	ENSMUSG00000001988
465.456	-0.250792	0.181344	-1.38297	0.166676	0.821612	Sipa1l2	ENSMUSG00000001995
406.385	0.068239	0.192187	0.355065	0.722541	0.988738	Ap4e1	ENSMUSG00000001998
830.334	-0.0591768	0.141292	-0.418825	0.675344	0.985768	Blvra	ENSMUSG00000001999
13.7803	-0.66952	0.662018	-1.01133	0.311858	0.906918	Pdzd4	ENSMUSG00000002006
9.29903	-1.05356	0.933412	-1.12872	0.259014	0.885258	Srpk3	ENSMUSG00000002007
3219.79	0.194034	0.117016	1.65819	0.0972793	0.707904	Idh3g	ENSMUSG00000002010
430.752	0.314772	0.485095	0.648887	0.516411	0.965311	Pnck	ENSMUSG00000002012
5985.32	0.110349	0.230319	0.479116	0.631856	0.980544	Ssr4	ENSMUSG00000002014
8185.97	0.00195386	0.138121	0.014146	0.988713	0.999975	Bcap31	ENSMUSG00000002015
1249.09	-0.397728	0.195518	-2.03423	0.0419282	0.541598	Fam98a	ENSMUSG00000002017
626.32	-0.160691	0.235724	-0.681691	0.495435	0.963634	Ltbp2	ENSMUSG00000002020
1017.07	-0.160468	0.197029	-0.814439	0.415394	0.944268	Kmt2a	ENSMUSG00000002028
821.095	-0.0874414	0.150755	-0.580024	0.561898	0.971891	Ift46	ENSMUSG00000002031
84.0114	0.0308376	0.398762	0.0773334	0.938358	0.999975	Tmem25	ENSMUSG00000002032
0	NA	NA	NA	NA	NA	Cd3g	ENSMUSG00000002033
2265.9	0.15833	0.151857	1.04263	0.297121	0.903813	Trappc6a	ENSMUSG00000002043
3859.46	-0.2536	0.189409	-1.3389	0.180603	0.840163	Supt6	ENSMUSG00000002052
89.5918	0.377577	0.413174	0.913846	0.360798	0.926991	Spag5	ENSMUSG00000002055
24.193	0.127802	0.610336	0.209396	0.834139	0.994765	Foxn1	ENSMUSG00000002057
252.161	-0.130355	0.218764	-0.595869	0.551263	0.96991	Unc119	ENSMUSG00000002058
601.42	-0.144103	0.24246	-0.594334	0.552289	0.969948	Rab34	ENSMUSG00000002059
2904.03	0.0771239	0.151348	0.509579	0.610346	0.978201	Sdf2	ENSMUSG00000002064
188.485	0.432432	0.282707	1.52962	0.126112	0.770631	Ccne1	ENSMUSG00000002068
69.7848	0.252219	0.320495	0.786966	0.431302	0.949172	Hsf2bp	ENSMUSG00000002076
313.815	-0.0106943	0.297295	-0.0359721	0.971305	0.999975	Bbc3	ENSMUSG00000002083
0.812084	0.683175	3.26853	0.209016	0.834436	NA	Mybpc3	ENSMUSG00000002100
6139.45	0.0508852	0.131023	0.388369	0.697743	0.987285	Psmc3	ENSMUSG00000002102
1391.94	-0.0142851	0.151426	-0.0943375	0.924841	0.999975	Acp2	ENSMUSG00000002103
1.71216	-0.70043	2.20887	-0.317099	0.751168	NA	Rapsn	ENSMUSG00000002104
575.772	-0.133376	0.162952	-0.818503	0.41307	0.943131	Slc39a13	ENSMUSG00000002105
2468.97	0.302273	0.210339	1.43707	0.150697	0.809249	Celf2	ENSMUSG00000002107
149.806	-0.22831	0.340003	-0.671493	0.501906	0.964595	Nr1h3	ENSMUSG00000002108
354.839	-0.115822	0.183851	-0.629974	0.528711	0.966407	Ddb2	ENSMUSG00000002109
16.3441	0.929304	1.56695	0.593065	0.553138	0.970246	Spi1	ENSMUSG00000002111
1779.37	-0.208369	0.164785	-1.26449	0.206056	0.86175	Sf3a1	ENSMUSG00000002129
5477.55	-0.0480877	0.165014	-0.291416	0.770733	0.990412	Stat6	ENSMUSG00000002147
1.00605	3.46496	3.95071	0.877048	0.380461	NA	Clgn	ENSMUSG00000002190
0.836303	1.9229	3.19552	0.601749	0.547341	NA	Napsa	ENSMUSG00000002204
1612.63	-0.124542	0.158344	-0.786529	0.431557	0.949172	Vrk3	ENSMUSG00000002205
929.217	-0.308667	0.186942	-1.65114	0.0987103	0.708226	Smg9	ENSMUSG00000002210
1246.05	-0.161987	0.133813	-1.21054	0.22607	0.871005	Paxip1	ENSMUSG00000002221
3287.36	-0.0790787	0.22195	-0.356292	0.721622	0.988476	Rmnd5a	ENSMUSG00000002222
1122.12	-0.38502	0.169308	-2.27407	0.0229615	0.414976	Mov10	ENSMUSG00000002227
77.8599	-0.0354479	0.418718	-0.0846582	0.932533	0.999975	Ppm1j	ENSMUSG00000002228
1159.21	-0.44455	0.225004	-1.97574	0.0481837	0.564199	Rhoc	ENSMUSG00000002233
0	NA	NA	NA	NA	NA	Prr27	ENSMUSG00000002240
187.475	-0.368771	0.25857	-1.42619	0.153812	0.811974	Tead3	ENSMUSG00000002249
100.347	0.127691	0.399746	0.31943	0.7494	0.989746	Ppard	ENSMUSG00000002250
506.946	-0.156127	0.22445	-0.695598	0.48668	0.962293	Def6	ENSMUSG00000002257
97.4554	-0.0497113	0.493698	-0.100692	0.919795	0.999641	Peg3	ENSMUSG00000002265
0.900963	-2.03774	3.88611	-0.524367	0.600024	NA	Zim1	ENSMUSG00000002266
69.5012	-0.416509	0.373384	-1.1155	0.264637	0.88609	Metrn	ENSMUSG00000002274
1436.84	-0.128954	0.183636	-0.702226	0.482538	0.962293	Lmf1	ENSMUSG00000002279
768.296	-0.210497	0.170367	-1.23555	0.216627	0.865947	Ciao3	ENSMUSG00000002280
406.35	0.560288	0.425184	1.31776	0.187586	0.844251	Angptl4	ENSMUSG00000002289
208.847	0.25278	0.222194	1.13765	0.255266	0.885258	Dbf4	ENSMUSG00000002297
1455.87	-0.13132	0.229228	-0.572879	0.566727	0.971891	Daxx	ENSMUSG00000002307
1077.7	0.0443785	0.129219	0.343436	0.731271	0.988738	Cd320	ENSMUSG00000002308
1132.89	-0.146437	0.173827	-0.842425	0.39955	0.940952	Ipo4	ENSMUSG00000002319
3239.85	-0.0587239	0.128111	-0.458384	0.646677	0.98368	Tm9sf1	ENSMUSG00000002320
616.903	1.11141	0.189485	5.86546	4.479e-09	1.51234e-06	Rec8	ENSMUSG00000002324
3720.17	0.0500489	0.175694	0.284863	0.775749	0.991557	Irf9	ENSMUSG00000002325
265.257	0.131859	0.244711	0.538836	0.59	0.975284	Gmpr2	ENSMUSG00000002326
979.768	0.0232251	0.131889	0.176095	0.860219	0.994765	Mdp1	ENSMUSG00000002329
1739.77	-0.148898	0.150554	-0.988997	0.322665	0.911907	Dhrs1	ENSMUSG00000002332
0.333278	0.0156531	4.08047	0.00383611	0.996939	NA	Ncan	ENSMUSG00000002341
1256.56	-0.128729	0.195515	-0.658412	0.510273	0.964595	Tmem161a	ENSMUSG00000002342
208.389	-0.517874	0.307368	-1.68487	0.0920145	0.701965	Armc6	ENSMUSG00000002343
432.782	0.180974	0.184708	0.979782	0.327194	0.911907	Borcs8	ENSMUSG00000002345
285.495	-0.196688	0.265759	-0.740098	0.45924	0.958804	Slc25a42	ENSMUSG00000002346
2629.86	-0.0946238	0.127127	-0.744326	0.456679	0.958747	Snx9	ENSMUSG00000002365
2192.19	-0.109864	0.147591	-0.744384	0.456644	0.958747	Ranbp3	ENSMUSG00000002372
1757.72	-0.0177942	0.125327	-0.141982	0.887094	0.995937	Ndufa11	ENSMUSG00000002379
27.5691	0.564744	0.503695	1.1212	0.262202	0.885258	Bmp8b	ENSMUSG00000002384
1815.71	-0.241584	0.170921	-1.41343	0.15753	0.811974	Nr2f6	ENSMUSG00000002393
1092.95	0.0619877	0.143094	0.433196	0.664872	0.985768	Use1	ENSMUSG00000002395
503.994	-0.177477	0.185443	-0.957041	0.338547	0.914038	Ocel1	ENSMUSG00000002396
306.17	-0.0112892	0.207158	-0.0544955	0.95654	0.999975	Dyrk1b	ENSMUSG00000002409
1389.14	0.405667	0.245377	1.65324	0.0982824	0.707904	Braf	ENSMUSG00000002413
615.203	0.340596	0.155918	2.18445	0.028929	0.466689	Ndufb2	ENSMUSG00000002416
1243.14	0.22308	0.181136	1.23156	0.218115	0.86815	Hltf	ENSMUSG00000002428
3487.64	-0.04107	0.119583	-0.343445	0.731264	0.988738	Prpf6	ENSMUSG00000002455
395.318	-0.00704513	0.21893	-0.0321799	0.974329	0.999975	Rgs19	ENSMUSG00000002458
2.47112	0.25434	2.11367	0.120331	0.904221	NA	Rgs20	ENSMUSG00000002459
309.357	-0.858834	0.270868	-3.17067	0.00152087	0.076939	Abhd3	ENSMUSG00000002475
438.525	-0.0198768	0.161838	-0.122819	0.90225	0.997546	Snrpd1	ENSMUSG00000002477
281.434	-0.363188	0.231087	-1.57165	0.116032	0.751915	Tchp	ENSMUSG00000002486
133.431	-0.0431091	0.411999	-0.104634	0.916666	0.999641	Tiam1	ENSMUSG00000002489
3286.28	-0.0572709	0.154618	-0.370402	0.711083	0.987285	Tsc2	ENSMUSG00000002496
5.6072	0.204219	0.996534	0.20493	0.837627	NA	Rpl3l	ENSMUSG00000002500
4268.49	-0.0893202	0.144142	-0.619667	0.535477	0.966407	Slc9a3r2	ENSMUSG00000002504
7070.56	-0.0639223	0.132995	-0.480637	0.630774	0.980544	Puf60	ENSMUSG00000002524
2537.63	-0.26752	0.198752	-1.346	0.178302	0.837247	Golga2	ENSMUSG00000002546
693.434	0.0645783	0.151161	0.427216	0.669222	0.985768	Uck1	ENSMUSG00000002550
581.117	0.0508366	0.314231	0.161781	0.871478	0.994765	Scin	ENSMUSG00000002565
95.3318	0.612029	0.44275	1.38234	0.166868	0.821612	Ikzf4	ENSMUSG00000002578
1762.57	-0.079282	0.121167	-0.654319	0.512906	0.965063	Mien1	ENSMUSG00000002580
31.9604	-1.10088	0.881654	-1.24865	0.211793	0.862909	Pon1	ENSMUSG00000002588
1562.76	-0.0732085	0.423939	-0.172686	0.862898	0.994765	Axl	ENSMUSG00000002602
241.776	0.107889	0.24252	0.444869	0.656415	0.985211	Tgfb1	ENSMUSG00000002603
1368.95	-0.195425	0.185616	-1.05285	0.292411	0.902769	Ccdc97	ENSMUSG00000002608
101.931	0.187482	0.504839	0.371369	0.710363	0.987285	Zfp40	ENSMUSG00000002617
2112.06	-0.167082	0.167247	-0.999015	0.317788	0.911129	Akap8l	ENSMUSG00000002625
130.145	1.26596	0.637247	1.98661	0.0469654	0.561166	Shh	ENSMUSG00000002633
628.489	-0.0216854	0.165359	-0.131141	0.895663	0.996956	Pdcd2l	ENSMUSG00000002635
1691.05	-0.056074	0.144695	-0.387533	0.698361	0.987285	Gtf2f1	ENSMUSG00000002658
1667.5	0.0356451	0.145096	0.245666	0.805941	0.994705	Clpp	ENSMUSG00000002660
266.677	-0.093626	0.187635	-0.498979	0.617794	0.978954	Alkbh7	ENSMUSG00000002661
4.04362	0.168697	1.30999	0.128778	0.897534	NA	Pspn	ENSMUSG00000002664
245.576	-0.038507	0.259548	-0.148362	0.882057	0.995553	Dennd1c	ENSMUSG00000002668
500.562	-0.176047	0.150895	-1.16669	0.243337	0.877167	Med6	ENSMUSG00000002679
113.793	-0.0827644	0.55418	-0.149346	0.881281	0.995553	Prkd1	ENSMUSG00000002688
28.0693	1.1026	0.767637	1.43635	0.150902	0.809249	Lcp2	ENSMUSG00000002699
2317.94	0.0696909	0.120674	0.577514	0.563592	0.971891	Cse1l	ENSMUSG00000002718
762.624	-0.0161535	0.155371	-0.103967	0.917196	0.999641	Naa20	ENSMUSG00000002728
437.481	0.0381114	0.184348	0.206737	0.836216	0.994765	Prkra	ENSMUSG00000002731
257.95	0.155776	0.556277	0.280033	0.779452	0.991803	Fkbp7	ENSMUSG00000002732
1176.73	0.17727	0.153143	1.15755	0.247047	0.88034	Plekha3	ENSMUSG00000002733
2628.81	-0.00949972	0.176149	-0.0539299	0.956991	0.999975	Ykt6	ENSMUSG00000002741
1936.85	-0.319224	0.14106	-2.26303	0.0236337	0.419997	Baz1b	ENSMUSG00000002748
1754.47	-0.225009	0.256297	-0.877921	0.379987	0.934878	Pex6	ENSMUSG00000002763
1009.86	0.0500405	0.13591	0.368189	0.712732	0.987285	Mrpl2	ENSMUSG00000002767
1829.18	0.0752412	0.146553	0.513406	0.607668	0.977539	Mea1	ENSMUSG00000002768
453.081	0.203427	0.328232	0.619765	0.535412	0.966407	Gnmt	ENSMUSG00000002769
75.8983	0.397073	0.419359	0.946857	0.343712	0.917006	Grin2d	ENSMUSG00000002771
1584.61	0.0308901	0.28423	0.10868	0.913456	0.999282	Kdelr1	ENSMUSG00000002778
144.202	0.398799	0.276388	1.4429	0.14905	0.807884	Tmem143	ENSMUSG00000002781
323.442	0.500461	0.189161	2.64569	0.00815243	0.236201	Ggct	ENSMUSG00000002797
152.373	0.730778	0.601366	1.2152	0.224291	0.871005	Jag2	ENSMUSG00000002799
627.926	-0.0596983	0.145372	-0.410659	0.681323	0.98615	Btbd6	ENSMUSG00000002803
1098.21	0.266254	0.169219	1.57343	0.11562	0.750754	Nudt14	ENSMUSG00000002804
446.013	0.0853411	0.571871	0.149231	0.881371	0.995553	Epdr1	ENSMUSG00000002808
5676.49	-0.184316	0.16284	-1.13188	0.257683	0.885258	Flii	ENSMUSG00000002812
509.929	-0.345228	0.188206	-1.83431	0.0666075	0.630427	Top3a	ENSMUSG00000002814
1558.37	-0.0412673	0.171618	-0.24046	0.809973	0.994765	Atg4d	ENSMUSG00000002820
1289.43	-0.11928	0.16427	-0.726124	0.467763	0.958804	Qtrt1	ENSMUSG00000002825
37.4493	0.930175	0.586317	1.58647	0.112632	0.742722	Plin4	ENSMUSG00000002831
1789.17	-0.181534	0.179449	-1.01162	0.311718	0.906918	Hdgfl2	ENSMUSG00000002833
119.921	-0.0426122	0.292389	-0.145738	0.884128	0.995553	Chaf1a	ENSMUSG00000002835
1428.24	-0.187627	0.17832	-1.05219	0.292711	0.902769	Adprh	ENSMUSG00000002844
1161.64	-0.075929	0.205948	-0.368681	0.712366	0.987285	Tmem39a	ENSMUSG00000002845
419.163	-0.47254	0.54682	-0.864159	0.387501	0.937619	Timmdc1	ENSMUSG00000002846
261.728	-0.121492	0.558919	-0.21737	0.82792	0.994765	Pla1a	ENSMUSG00000002847
1279.53	-0.14429	0.176686	-0.81665	0.414129	0.943618	Mcm2	ENSMUSG00000002870
1528.32	-0.0740377	0.145446	-0.509041	0.610724	0.978201	Tpra1	ENSMUSG00000002871
2307.13	0.397544	0.140035	2.83888	0.00452715	0.158767	Nab1	ENSMUSG00000002881
596.883	-0.081189	0.204975	-0.396093	0.692036	0.986697	Adgre5	ENSMUSG00000002885
838.708	-0.00397658	0.153619	-0.025886	0.979348	0.999975	Il17ra	ENSMUSG00000002897
957.578	-0.303239	0.431796	-0.702275	0.482507	0.962293	Lamb1	ENSMUSG00000002900
45.4431	-0.593514	0.476877	-1.24459	0.213284	0.864962	Kcnn1	ENSMUSG00000002908
562.984	-0.213904	0.256911	-0.832602	0.405069	0.942719	Arrdc2	ENSMUSG00000002910
0	NA	NA	NA	NA	NA	Ppp1r17	ENSMUSG00000002930
197.884	0.398351	0.361828	1.10094	0.270922	0.889756	Cd36	ENSMUSG00000002944
624.589	-0.100805	0.216214	-0.466227	0.641053	0.982612	Map2k7	ENSMUSG00000002948
1089.12	-0.0786731	0.150286	-0.523489	0.600634	0.977539	Timm44	ENSMUSG00000002949
4165.99	-0.17244	0.175379	-0.983241	0.325489	0.911907	Ap2a2	ENSMUSG00000002957
953.963	-0.1377	0.157506	-0.874252	0.381981	0.935414	Pnkp	ENSMUSG00000002963
2251.59	-0.229365	0.198377	-1.15621	0.247594	0.881351	Med25	ENSMUSG00000002968
837.486	0.447675	0.251595	1.77935	0.0751823	0.659991	Bcam	ENSMUSG00000002980
7672.24	-0.0239556	0.148051	-0.161806	0.871459	0.994765	Clptm1	ENSMUSG00000002981
2048.82	-0.036791	0.198611	-0.185241	0.85304	0.994765	Relb	ENSMUSG00000002983
1962.69	0.0101001	0.150502	0.0671093	0.946495	0.999975	Tomm40	ENSMUSG00000002984
3199.71	-0.442484	0.450411	-0.982401	0.325902	0.911907	Apoe	ENSMUSG00000002985
0	NA	NA	NA	NA	NA	Apoc2	ENSMUSG00000002992
4168.26	-0.0547784	0.134909	-0.406038	0.684714	0.986268	Hbp1	ENSMUSG00000002996
1193.09	0.387758	0.222958	1.73915	0.0820077	0.6746	Prkar2b	ENSMUSG00000002997
194.668	-0.711169	0.443135	-1.60486	0.108525	0.730833	Cdkn1b	ENSMUSG00000003031
1937.22	0.113423	0.172281	0.658359	0.510307	0.964595	Klf4	ENSMUSG00000003032
1065.68	-0.366425	0.189353	-1.93514	0.0529732	0.584642	Ap1m1	ENSMUSG00000003033
4206.92	-0.0162021	0.121761	-0.133064	0.894142	0.996956	Rab8a	ENSMUSG00000003037
392.187	0.318476	0.188771	1.6871	0.0915832	0.700918	Hmgn2	ENSMUSG00000003038
4102.63	0.143634	0.131064	1.09591	0.273119	0.890347	Fam32a	ENSMUSG00000003039
19552.6	-0.000376569	0.181596	-0.00207367	0.998345	0.999975	Elf3	ENSMUSG00000003051
0	NA	NA	NA	NA	NA	Cyp2c29	ENSMUSG00000003053
1308.58	-0.059981	0.148602	-0.403635	0.686481	0.98649	Stard3nl	ENSMUSG00000003062
565.443	0.0303054	0.299936	0.10104	0.919519	0.999641	Stk11	ENSMUSG00000003068
49.4991	0.219744	0.414209	0.530514	0.595755	0.976977	Efna2	ENSMUSG00000003070
6472.98	0.054762	0.113968	0.480502	0.630871	0.980544	Atp5d	ENSMUSG00000003072
1929.39	-0.203203	0.1712	-1.18693	0.235254	0.875134	Ppp5c	ENSMUSG00000003099
523.596	-0.0049619	0.191151	-0.0259581	0.979291	0.999975	Cdk12	ENSMUSG00000003119
488.566	0.0304798	0.185969	0.163897	0.869812	0.994765	Lipe	ENSMUSG00000003123
4257.54	0.10841	0.102736	1.05523	0.291321	0.902044	Pafah1b2	ENSMUSG00000003131
3023.55	-0.313341	0.176287	-1.77745	0.0754948	0.659991	Tbc1d8	ENSMUSG00000003134
1134.49	-0.423161	0.202594	-2.08871	0.0367337	0.518418	Cnot11	ENSMUSG00000003135
299.482	0.837113	0.364507	2.29656	0.0216436	0.401129	Slc2a3	ENSMUSG00000003153
1173.2	-0.38267	0.202283	-1.89175	0.0585238	0.606934	Foxj2	ENSMUSG00000003154
3745.78	0.182147	0.135343	1.34582	0.178361	0.837251	Sri	ENSMUSG00000003161
2334.11	-0.176264	0.184796	-0.95383	0.34017	0.915253	Dgcr2	ENSMUSG00000003166
1755.37	-0.0342119	0.165691	-0.20648	0.836416	0.994765	Irf3	ENSMUSG00000003184
89.3437	-0.152943	0.352222	-0.434222	0.664127	0.985768	Bcl2l12	ENSMUSG00000003190
197.52	0.210068	0.31269	0.671808	0.501706	0.964595	Zfp959	ENSMUSG00000003198
3583.9	-0.0103504	0.119452	-0.0866486	0.930951	0.999975	Mpnd	ENSMUSG00000003199
2599.95	-0.136494	0.153161	-0.891178	0.372834	0.93263	Sh3gl1	ENSMUSG00000003200
4.22166	1.66469	1.2938	1.28667	0.198209	NA	Ebi3	ENSMUSG00000003206
283.192	-0.307258	0.184924	-1.66154	0.096606	0.707904	Yju2	ENSMUSG00000003208
4678.33	-0.137765	0.229679	-0.599818	0.548628	0.969309	Ranbp2	ENSMUSG00000003226
26.2773	-0.00419769	0.523149	-0.00802391	0.993598	0.999975	Edar	ENSMUSG00000003227
86.4527	0.196001	0.361711	0.541871	0.587907	0.975284	Grk5	ENSMUSG00000003228
1546.42	-0.220267	0.138612	-1.58909	0.112041	0.74195	Dvl3	ENSMUSG00000003233
2398.67	-0.255954	0.154811	-1.65333	0.0982636	0.707904	Abcf3	ENSMUSG00000003234
2662.5	-0.192229	0.139438	-1.3786	0.168019	0.823049	Eif2b5	ENSMUSG00000003235
2353.95	-0.0874038	0.158457	-0.551592	0.581228	0.97414	Cyth2	ENSMUSG00000003269
160.143	0.0736408	0.356275	0.206697	0.836247	0.994765	Sult2b1	ENSMUSG00000003271
82.0934	-0.0524652	0.392266	-0.133749	0.893601	0.996956	Car11	ENSMUSG00000003273
229.135	-1.01567	1.12778	-0.900595	0.367803	0.931192	Dlgap1	ENSMUSG00000003279
2.15353	1.78443	1.70263	1.04804	0.294619	NA	Plag1	ENSMUSG00000003282
9.54198	-0.449964	1.07969	-0.416752	0.67686	0.985768	Hck	ENSMUSG00000003283
1373.75	-0.0305191	0.130096	-0.234589	0.814528	0.994765	Mrpl4	ENSMUSG00000003299
1947.91	-0.293991	0.155046	-1.89615	0.0579399	0.603898	Keap1	ENSMUSG00000003308
4218.09	-0.038331	0.130698	-0.293279	0.769309	0.990412	Ap1m2	ENSMUSG00000003309
7457.62	-0.123292	0.154112	-0.800016	0.423701	0.946128	Glg1	ENSMUSG00000003316
4.54899	1.23919	1.17363	1.05586	0.291031	NA	Atp8b3	ENSMUSG00000003341
1198.44	-0.201024	0.215311	-0.933645	0.350487	0.922348	Btbd2	ENSMUSG00000003344
4145.84	0.0231793	0.110941	0.208935	0.834499	0.994765	Csnk1g2	ENSMUSG00000003345
2241.01	-0.11303	0.118849	-0.951042	0.341583	0.91652	Abhd17a	ENSMUSG00000003346
2158.58	-0.0882035	0.229948	-0.38358	0.70129	0.987285	Mob3a	ENSMUSG00000003348
1259.98	0.030919	0.204332	0.151318	0.879725	0.995487	Cacnb3	ENSMUSG00000003352
16.7704	-0.590024	0.66124	-0.892299	0.372233	0.932551	Ccdc65	ENSMUSG00000003354
1025.83	0.545775	0.253712	2.15116	0.0314637	0.479351	Fkbp11	ENSMUSG00000003355
147.896	-0.23207	0.275314	-0.842928	0.399269	0.940952	Ddx23	ENSMUSG00000003360
5501.99	-0.0294321	0.130039	-0.226332	0.820943	0.994765	Pld3	ENSMUSG00000003363
117.092	0.317266	0.312224	1.01615	0.309559	0.906711	Grik5	ENSMUSG00000003378
1.99814	0.0319709	1.85803	0.0172069	0.986272	NA	Cd79a	ENSMUSG00000003379
5966.79	0.0082118	0.134511	0.0610495	0.95132	0.999975	Rabac1	ENSMUSG00000003380
1909.84	0.102225	0.165946	0.616013	0.537886	0.966407	Etv3	ENSMUSG00000003382
3677.79	-0.154355	0.163636	-0.943285	0.345535	0.917604	Prkcsh	ENSMUSG00000003402
2.49822	0.226106	1.67785	0.134759	0.892802	NA	Elavl3	ENSMUSG00000003410
57.7911	-0.0412426	0.646021	-0.063841	0.949097	0.999975	Rab3b	ENSMUSG00000003411
711.426	1.97836	0.916798	2.1579	0.0309355	0.474975	St8sia6	ENSMUSG00000003418
1098.54	-0.00348952	0.418218	-0.00834378	0.993343	0.999975	Fcgrt	ENSMUSG00000003420
1164.06	-0.0366667	0.130632	-0.280688	0.77895	0.991803	Nosip	ENSMUSG00000003421
671.839	-0.0156304	0.151753	-0.102999	0.917964	0.999641	Pih1d1	ENSMUSG00000003423
1507.81	-0.00876997	0.125381	-0.0699464	0.944236	0.999975	Rps11	ENSMUSG00000003429
5597.73	-0.310992	0.187337	-1.66006	0.0969018	0.707904	Supt5	ENSMUSG00000003435
3.76168	-0.0535229	1.26953	-0.0421596	0.966371	NA	Dll3	ENSMUSG00000003436
1949.24	-0.192773	0.15263	-1.26301	0.206586	0.86175	Paf1	ENSMUSG00000003437
1535.01	-0.0610856	0.143791	-0.424821	0.670967	0.985768	Timm50	ENSMUSG00000003438
236.807	-0.106582	0.19	-0.56096	0.574825	0.973674	Med29	ENSMUSG00000003444
817.543	0.435793	0.239795	1.81736	0.0691626	0.636357	Bicd1	ENSMUSG00000003452
13607.9	0.0552024	0.127948	0.431445	0.666145	0.985768	Ncstn	ENSMUSG00000003458
2708.58	0.0207039	0.119816	0.172797	0.862811	0.994765	Pex19	ENSMUSG00000003464
3.41439	-1.61845	2.03668	-0.794649	0.426818	NA	Phyhip	ENSMUSG00000003469
4.06599	0.485638	1.30317	0.372658	0.709403	NA	Crhr2	ENSMUSG00000003476
1095.02	0.330598	0.413928	0.798685	0.424473	0.946128	Inmt	ENSMUSG00000003477
39.4632	0.80717	1.0396	0.776423	0.437499	0.950527	Cyp4f18	ENSMUSG00000003484
1286.58	0.0559172	0.16785	0.333138	0.73903	0.988738	Impdh1	ENSMUSG00000003500
1.31929	2.70635	2.34573	1.15374	0.248608	NA	Psg18	ENSMUSG00000003505
501.61	-0.30772	0.197525	-1.55788	0.119262	0.757862	Dusp3	ENSMUSG00000003518
702.431	0.656303	0.258684	2.53709	0.011178	0.276479	Prodh	ENSMUSG00000003526
927.402	-0.185459	0.186242	-0.995797	0.319349	0.911907	Ess2	ENSMUSG00000003527
2899.54	0.120969	0.125287	0.96554	0.334275	0.912974	Slc25a1	ENSMUSG00000003528
1366.38	0.0855853	0.133168	0.642685	0.520428	0.965311	Dgcr6	ENSMUSG00000003531
4295.33	-0.257714	0.246752	-1.04443	0.296289	0.90372	Ddr1	ENSMUSG00000003534
9911.9	-0.09415	0.22632	-0.416004	0.677407	0.985768	Ier3	ENSMUSG00000003541
9353.64	-0.285021	0.18933	-1.50542	0.132217	0.78067	Fosb	ENSMUSG00000003545
1728.85	0.058437	0.166702	0.350548	0.725928	0.988738	Klc4	ENSMUSG00000003546
616.89	-0.214258	0.169791	-1.26189	0.206987	0.86175	Ercc1	ENSMUSG00000003549
6.78128	0.656664	0.925572	0.709468	0.478034	0.961573	Cyp17a1	ENSMUSG00000003555
506.358	0.131175	0.186827	0.70212	0.482605	0.962293	As3mt	ENSMUSG00000003559
221.589	-0.0995524	0.260537	-0.382105	0.702384	0.987285	Homer3	ENSMUSG00000003573
527.159	-0.257905	0.213097	-1.21027	0.226175	0.871005	Crtc1	ENSMUSG00000003575
757.536	-0.0620447	0.148581	-0.417581	0.676253	0.985768	Rnf215	ENSMUSG00000003581
447.017	0.358786	0.183217	1.95826	0.0501999	0.573448	Sec14l2	ENSMUSG00000003585
370.618	-0.3517	0.214013	-1.64336	0.100309	0.712323	Aven	ENSMUSG00000003604
7217.16	0.659243	0.406631	1.62123	0.104968	0.719009	Cp	ENSMUSG00000003617
3632.76	0.197722	0.148972	1.32724	0.184428	0.843665	Crot	ENSMUSG00000003623
7970.3	0.00233352	0.155076	0.0150476	0.987994	0.999975	Rps6ka1	ENSMUSG00000003644
0.651478	-1.42729	3.41251	-0.418252	0.675763	NA	Calb2	ENSMUSG00000003657
4196.31	-0.363061	0.183769	-1.97563	0.0481963	0.564199	Snrnp200	ENSMUSG00000003660
1522.65	-0.157159	0.150027	-1.04753	0.294853	0.903134	Ciao1	ENSMUSG00000003662
998.507	0.293894	0.435836	0.674324	0.500106	0.963896	Has1	ENSMUSG00000003665
241.641	-0.328049	0.299536	-1.09519	0.273432	0.890347	Taf6l	ENSMUSG00000003680
4199.47	0.0279493	0.150228	0.186046	0.852408	0.994765	Insig2	ENSMUSG00000003721
1110.63	-0.281245	0.20232	-1.3901	0.164499	0.819494	Kpna6	ENSMUSG00000003731
9169.73	0.668047	0.3263	2.04734	0.0406249	0.533418	Man1a	ENSMUSG00000003746
1979.99	-0.0262407	0.220618	-0.118942	0.905322	0.998031	Itpkc	ENSMUSG00000003752
1046.68	-0.264606	0.258578	-1.02331	0.30616	0.906626	Coq8b	ENSMUSG00000003762
3259.27	0.0322188	0.114747	0.28078	0.778879	0.991803	Brd8	ENSMUSG00000003778
240.756	0.386003	0.25414	1.51886	0.128797	0.777618	Kif20a	ENSMUSG00000003779
1939.61	-0.180956	0.230907	-0.783672	0.433233	0.949306	Farsa	ENSMUSG00000003808
1237.04	0.0703039	0.213807	0.32882	0.742292	0.988976	Gcdh	ENSMUSG00000003809
3381.43	-0.222874	0.16646	-1.3389	0.180602	0.840163	Mast2	ENSMUSG00000003810
683.753	0.146736	0.17077	0.859256	0.390199	0.938463	Dnase2a	ENSMUSG00000003812
2029.45	-0.0650231	0.126387	-0.514476	0.606919	0.977539	Rad23a	ENSMUSG00000003813
33541.9	-0.0849834	0.198397	-0.42835	0.668396	0.985768	Calr	ENSMUSG00000003814
124.001	0.317472	0.351547	0.903071	0.366488	0.930903	Syce2	ENSMUSG00000003824
1109.71	0.415118	0.203455	2.04034	0.041316	0.537997	Nfat5	ENSMUSG00000003847
756.162	-0.0886203	0.17344	-0.510956	0.609382	0.977853	Nob1	ENSMUSG00000003848
239.903	0.763947	0.638824	1.19586	0.231749	0.873332	Nqo1	ENSMUSG00000003849
48.648	-0.363969	0.401244	-0.907101	0.364353	0.929219	Ppfia3	ENSMUSG00000003863
2039.9	-0.165435	0.146712	-1.12762	0.259482	0.885258	Gys1	ENSMUSG00000003865
960.585	-0.196398	0.183479	-1.07041	0.284433	0.899034	Ruvbl2	ENSMUSG00000003868
11.2738	-0.241244	0.711453	-0.339086	0.734545	0.988738	Lin7b	ENSMUSG00000003872
1639.83	0.0114357	0.170193	0.0671925	0.946428	0.999975	Bax	ENSMUSG00000003873
1.1208	-2.41717	2.42274	-0.997701	0.318424	NA	Il7r	ENSMUSG00000003882
683.371	0.0952571	0.150119	0.634542	0.525727	0.965893	Tfam	ENSMUSG00000003923
107.516	0.0264697	0.410928	0.0644145	0.94864	0.999975	Zfp81	ENSMUSG00000003929
14.5654	-0.781082	0.661572	-1.18065	0.237743	0.875527	Efnb3	ENSMUSG00000003934
91.1016	-0.0300172	0.594718	-0.050473	0.959745	0.999975	Mmd	ENSMUSG00000003948
82.3977	-0.00825387	0.453079	-0.0182173	0.985465	0.999975	Hlf	ENSMUSG00000003949
2964.42	-0.332434	0.132138	-2.5158	0.0118762	0.285562	Fam162a	ENSMUSG00000003955
5321.44	-0.0780707	0.1307	-0.597327	0.550289	0.96991	Rpl8	ENSMUSG00000003970
3.3036	-1.97554	2.47742	-0.797417	0.425209	NA	Grm3	ENSMUSG00000003974
609.909	0.0859404	0.153151	0.561149	0.574696	0.973674	Ssbp2	ENSMUSG00000003992
234.525	0.360599	0.213536	1.6887	0.0912761	0.70031	Fancl	ENSMUSG00000004018
3.46549	-0.948948	2.39641	-0.395988	0.692114	NA	Brinp2	ENSMUSG00000004031
2655.24	-0.179461	0.291642	-0.615349	0.538324	0.966407	Gstm5	ENSMUSG00000004032
1484.39	-0.371429	0.420716	-0.882849	0.377318	0.934774	Gstm7	ENSMUSG00000004035
2.92375	1.43582	1.66524	0.862226	0.388563	NA	Gstm3	ENSMUSG00000004038
11447.9	0.0139142	0.184694	0.0753363	0.939947	0.999975	Stat3	ENSMUSG00000004040
1706.35	0.217611	0.209248	1.03997	0.298355	0.905053	Stat5a	ENSMUSG00000004043
1224.12	0.171056	0.268523	0.637025	0.524109	0.965311	Cavin1	ENSMUSG00000004044
2011.08	-0.162848	0.156662	-1.03949	0.298578	0.905053	Map3k11	ENSMUSG00000004054
1743.58	-0.20653	0.160265	-1.28868	0.19751	0.852412	Akt2	ENSMUSG00000004056
2891.13	-0.145145	0.117939	-1.23068	0.218443	0.86821	Dnaja3	ENSMUSG00000004069
1146.6	-0.0241499	0.12965	-0.186271	0.852233	0.994765	Hmox2	ENSMUSG00000004070
1583.09	-0.0909069	0.138921	-0.654377	0.512869	0.965063	Cdip1	ENSMUSG00000004071
1469.18	-0.397762	0.150834	-2.63708	0.00836231	0.238127	Map3k20	ENSMUSG00000004085
1293.05	-0.0315401	0.139583	-0.225959	0.821234	0.994765	Cwc15	ENSMUSG00000004096
357.288	-0.185207	0.454093	-0.407862	0.683375	0.986268	Col5a3	ENSMUSG00000004098
1195.45	0.116447	0.144576	0.805437	0.420567	0.945446	Dnmt1	ENSMUSG00000004099
979.477	-0.297239	0.210707	-1.41067	0.15834	0.811974	Ppan	ENSMUSG00000004100
393.971	-0.275139	0.423567	-0.649576	0.515966	0.965311	Angptl2	ENSMUSG00000004105
0.333278	0.0156531	4.08047	0.00383611	0.996939	NA	Cacna1e	ENSMUSG00000004110
3.43079	1.52416	1.6121	0.945452	0.344428	NA	Cacna1b	ENSMUSG00000004113
180.456	-0.173414	0.261992	-0.661905	0.508032	0.964595	Trmt10a	ENSMUSG00000004127
64.5453	0.17038	0.455421	0.374116	0.708318	0.987285	Etv1	ENSMUSG00000004151
404.935	-0.0953059	0.175421	-0.543298	0.586925	0.975064	Kifc2	ENSMUSG00000004187
18326.7	0.140439	0.311298	0.451138	0.65189	0.984527	Psap	ENSMUSG00000004207
2588.96	-0.014501	0.167731	-0.0864534	0.931106	0.999975	Ikbkg	ENSMUSG00000004221
14.5803	-0.726962	0.838169	-0.867321	0.385766	0.935935	Pax2	ENSMUSG00000004231
202.242	0.165813	0.240498	0.689457	0.490536	0.962293	Wars2	ENSMUSG00000004233
11.4906	-0.28913	0.772367	-0.374342	0.70815	0.987285	Atn1	ENSMUSG00000004263
3497.55	0.0214373	0.121357	0.176647	0.859786	0.994765	Phb2	ENSMUSG00000004264
972.449	-0.109619	0.198919	-0.551075	0.581582	0.97414	Ptpn6	ENSMUSG00000004266
75.8695	-0.220239	0.594288	-0.370593	0.710941	0.987285	Eno2	ENSMUSG00000004267
1453.32	-0.0393583	0.128921	-0.30529	0.760146	0.990092	Emg1	ENSMUSG00000004268
2641.9	0.25318	0.153372	1.65075	0.0987891	0.708226	Lpcat3	ENSMUSG00000004270
2430.56	0.0730529	0.108261	0.674785	0.499812	0.963896	Atp6v1f	ENSMUSG00000004285
0	NA	NA	NA	NA	NA	Il12b	ENSMUSG00000004296
1104.92	-0.0520897	0.35655	-0.146094	0.883847	0.995553	Clcn5	ENSMUSG00000004317
6469.11	0.264951	0.16149	1.64066	0.100868	0.713026	Clcn3	ENSMUSG00000004319
49.0176	-0.460737	0.646603	-0.71255	0.476124	0.96099	Hif3a	ENSMUSG00000004328
0.455183	-2.31718	4.00184	-0.579027	0.562571	NA	Gpx6	ENSMUSG00000004341
58.7725	0.675436	0.966572	0.698796	0.48468	0.962293	Gpx5	ENSMUSG00000004344
40.054	-0.583899	0.494966	-1.17968	0.238129	0.875527	Pde1c	ENSMUSG00000004347
693.754	-0.401129	0.136896	-2.93017	0.00338779	0.134581	Utp20	ENSMUSG00000004356
0	NA	NA	NA	NA	NA	Spic	ENSMUSG00000004359
71.1088	-0.203866	0.683595	-0.298226	0.765531	0.990092	9330159F19Rik	ENSMUSG00000004360
2040.35	2.13644	0.214167	9.97556	1.9499e-23	4.71843e-20	Cul3	ENSMUSG00000004364
0.316467	0.0156531	4.08047	0.00383611	0.996939	NA	Sst	ENSMUSG00000004366
26.2198	-0.267545	0.563637	-0.474677	0.635017	0.980623	Il11	ENSMUSG00000004371
236.714	-0.611972	0.24078	-2.54163	0.0110337	0.274312	Large1	ENSMUSG00000004383
1852.52	-0.0360847	0.124041	-0.290911	0.77112	0.990412	Ddx56	ENSMUSG00000004393
4287.12	-0.0436652	0.107529	-0.406077	0.684686	0.986268	Tmed4	ENSMUSG00000004394
22.389	-0.483694	0.739615	-0.653981	0.513124	0.965063	Col26a1	ENSMUSG00000004415
914.858	-0.198164	0.209242	-0.947056	0.34361	0.916904	Bid	ENSMUSG00000004446
3524.76	-0.0535971	0.18913	-0.283388	0.776879	0.991781	Ralb	ENSMUSG00000004451
121.404	-0.21793	0.246781	-0.883091	0.377187	0.934774	Ppp1cc	ENSMUSG00000004455
5191.29	-0.112341	0.154676	-0.726298	0.467656	0.958804	Dnajb11	ENSMUSG00000004460
801.466	-0.353119	0.156389	-2.25795	0.0239488	0.422414	Tbccd1	ENSMUSG00000004462
416.009	0.00827188	0.45443	0.0182028	0.985477	0.999975	Clec11a	ENSMUSG00000004473
236.7	0.0265753	0.255899	0.103851	0.917288	0.999641	Zfp324	ENSMUSG00000004500
785.105	-0.213926	0.154331	-1.38615	0.1657	0.820534	Gab2	ENSMUSG00000004508
4441.27	0.0634413	0.180727	0.351034	0.725563	0.988738	Coro1c	ENSMUSG00000004530
18920.6	0.245285	0.20789	1.17988	0.238048	0.875527	Tax1bp1	ENSMUSG00000004535
124.649	0.619077	0.264079	2.34428	0.0190637	0.376008	Psg17	ENSMUSG00000004540
0.86577	0.396288	3.93873	0.100613	0.919858	NA	Psg19	ENSMUSG00000004542
5704.57	0.957218	0.684006	1.39943	0.161685	0.815149	Ctse	ENSMUSG00000004552
1579.15	1.00343	0.322745	3.10903	0.00187703	0.0884825	Ndrg2	ENSMUSG00000004558
491.012	-0.104	0.229731	-0.452705	0.650761	0.984527	Mettl17	ENSMUSG00000004561
922.155	-0.411456	0.284944	-1.44399	0.148742	0.807884	Arhgef40	ENSMUSG00000004562
1862.68	-0.028594	0.29891	-0.0956609	0.92379	0.999975	Pnpla6	ENSMUSG00000004565
2090.36	-0.217198	0.157803	-1.37639	0.168702	0.823446	Mcoln1	ENSMUSG00000004567
3065.07	-0.283926	0.181563	-1.56379	0.117868	0.755701	Arhgef18	ENSMUSG00000004568
2882.97	0.173596	0.1339	1.29646	0.194817	0.847915	Pkn2	ENSMUSG00000004591
23.4675	1.41253	1.46024	0.967324	0.333382	0.912867	Cd33	ENSMUSG00000004609
721.212	0.080105	0.18942	0.422896	0.672371	0.985768	Etfb	ENSMUSG00000004610
1.09286	-0.227158	3.00037	-0.0757098	0.93965	NA	Nkg7	ENSMUSG00000004612
6926.34	0.088254	0.108837	0.810881	0.417434	0.94435	Stxbp2	ENSMUSG00000004626
0.162935	-0.946128	4.08047	-0.231867	0.816641	NA	Pcp2	ENSMUSG00000004630
291.981	-0.186909	0.374634	-0.498911	0.617842	0.978954	Sgce	ENSMUSG00000004631
376.766	1.12221	0.297788	3.76848	0.000164244	0.0151889	Chn2	ENSMUSG00000004633
542.066	0.0780523	0.169407	0.460739	0.644986	0.983626	Wwox	ENSMUSG00000004637
1462.15	0.159971	0.150122	1.06561	0.286602	0.899733	Slbp	ENSMUSG00000004642
0.351552	0.0156531	4.08047	0.00383611	0.996939	NA	Tyr	ENSMUSG00000004651
1.86242	0.810613	2.27563	0.356215	0.72168	NA	Ghrhr	ENSMUSG00000004654
433.597	0.347625	0.484238	0.71788	0.472831	0.959188	Aqp1	ENSMUSG00000004655
380.627	-0.322701	0.227874	-1.41614	0.156736	0.811974	Arid3b	ENSMUSG00000004661
1066.1	0.147594	0.231531	0.637472	0.523818	0.965311	Cnn2	ENSMUSG00000004665
2203.96	-0.189837	0.146286	-1.29772	0.194385	0.847915	Polr2e	ENSMUSG00000004667
2.95566	-1.34596	1.44895	-0.928926	0.352927	NA	Abca13	ENSMUSG00000004668
1669.82	-0.429216	0.21125	-2.0318	0.0421742	0.543808	Myo9b	ENSMUSG00000004677
824.655	-0.632957	0.408413	-1.5498	0.121191	0.762708	Hdac9	ENSMUSG00000004698
0.650661	2.83918	3.97437	0.714371	0.474998	NA	Ly9	ENSMUSG00000004707
2.9966	4.0058	2.97334	1.34724	0.177903	NA	Cd244a	ENSMUSG00000004709
7.75065	-2.78546	1.53245	-1.81766	0.0691163	0.636357	Adgre1	ENSMUSG00000004730
138.681	0.100638	0.348571	0.288715	0.7728	0.990688	Mtfp1	ENSMUSG00000004748
404.688	-0.177513	0.208143	-0.852844	0.393746	0.939379	Rab23	ENSMUSG00000004768
6424.09	0.215466	0.118009	1.82584	0.0678743	0.63336	Rab11a	ENSMUSG00000004771
1878.58	-0.0258266	0.138892	-0.185947	0.852486	0.994765	Eif2b2	ENSMUSG00000004788
2316.02	-0.0547347	0.113365	-0.482819	0.629224	0.980544	Dlst	ENSMUSG00000004789
90.0386	-0.0918613	0.4731	-0.194169	0.846044	0.994765	Pgf	ENSMUSG00000004791
1404.57	0.00480804	0.143729	0.0334522	0.973314	0.999975	Ulk2	ENSMUSG00000004798
0.838375	3.20187	3.95944	0.808667	0.418707	NA	Ccl24	ENSMUSG00000004814
441.555	-0.441137	0.237439	-1.85789	0.063184	0.61973	Dgkq	ENSMUSG00000004815
0	NA	NA	NA	NA	NA	Tmed11	ENSMUSG00000004821
26.2964	0.114757	0.748652	0.153285	0.878174	0.995487	Grap	ENSMUSG00000004837
1.70708	1.15236	1.92063	0.599993	0.548511	NA	Pou1f1	ENSMUSG00000004842
5980.47	0.00963359	0.111175	0.0866521	0.930948	0.999975	Chmp2b	ENSMUSG00000004843
1190.1	-0.0951563	0.187038	-0.508754	0.610925	0.978203	Plod3	ENSMUSG00000004846
2395.77	0.0347081	0.145962	0.237789	0.812044	0.994765	Ap1s1	ENSMUSG00000004849
4172.53	-0.0365474	0.203	-0.180037	0.857124	0.994765	Mapk13	ENSMUSG00000004864
1673.04	-0.287181	0.149679	-1.91865	0.055029	0.593562	Srpk1	ENSMUSG00000004865
0.627259	-2.77255	3.97635	-0.697261	0.48564	NA	Pax3	ENSMUSG00000004872
944.552	0.0694762	0.14605	0.475701	0.634287	0.980544	Lbr	ENSMUSG00000004880
42.5644	0.293753	0.604101	0.486265	0.626779	0.979886	Crabp2	ENSMUSG00000004885
75.4924	-0.461246	0.48645	-0.948189	0.343033	0.916656	Nes	ENSMUSG00000004891
2.56342	-1.04721	2.41867	-0.432971	0.665036	NA	Bcan	ENSMUSG00000004892
0.524237	0.917684	4.03722	0.227306	0.820186	NA	Hapln2	ENSMUSG00000004894
363.933	0.012612	0.337701	0.0373468	0.970209	0.999975	Prcc	ENSMUSG00000004895
403.618	0.0207485	0.219666	0.0944548	0.924748	0.999975	Rrnad1	ENSMUSG00000004896
4670.86	0.166294	0.141236	1.17741	0.23903	0.875527	Hdgf	ENSMUSG00000004897
6.69526	-0.436648	0.947372	-0.460904	0.644868	0.983594	Slc25a18	ENSMUSG00000004902
1597.77	-0.343516	0.173416	-1.98088	0.0476045	0.563931	Thop1	ENSMUSG00000004929
1567.25	-0.202356	0.188579	-1.07306	0.283246	0.899034	Apba3	ENSMUSG00000004931
60.152	-0.884331	0.469553	-1.88335	0.0596532	0.611489	Matk	ENSMUSG00000004933
1200.08	-0.137128	0.170743	-0.803128	0.421901	0.945446	Pias4	ENSMUSG00000004934
3690.71	-0.272226	0.154972	-1.75662	0.0789827	0.66788	Map2k1	ENSMUSG00000004936
3732.34	-0.113269	0.126517	-0.895285	0.370635	0.931632	Sgta	ENSMUSG00000004937
1.01438	3.47612	3.65539	0.950959	0.341625	NA	Nmrk2	ENSMUSG00000004939
550.541	0.233407	0.214109	1.09013	0.275656	0.892163	Tmem242	ENSMUSG00000004945
392.728	-0.443203	0.164203	-2.69911	0.00695252	0.214774	Dtx2	ENSMUSG00000004947
0.6707	2.87986	3.97251	0.724947	0.468485	NA	Zp3	ENSMUSG00000004948
2010.95	-0.187523	0.303486	-0.617896	0.536644	0.966407	Hspb1	ENSMUSG00000004951
106.674	0.331424	0.414575	0.799431	0.42404	0.946128	Rasa4	ENSMUSG00000004952
16.8884	-0.0847519	0.936599	-0.0904889	0.927899	0.999975	Syt5	ENSMUSG00000004961
14019.4	0.220766	0.136431	1.61815	0.105629	0.720016	Hnrnpa2b1	ENSMUSG00000004980
574.089	0.327734	0.35937	0.911967	0.361786	0.927396	Fxyd4	ENSMUSG00000004988
543.167	-0.0754127	0.249099	-0.302742	0.762087	0.990092	Ccdc130	ENSMUSG00000004994
1171.54	0.131289	0.219468	0.598215	0.549697	0.96991	Mri1	ENSMUSG00000004996
2492.57	0.209957	0.186659	1.12482	0.260667	0.885258	Prkacb	ENSMUSG00000005034
466.272	0.0397694	0.206058	0.193001	0.846958	0.994765	Sgsh	ENSMUSG00000005043
4.96592	0.0623184	1.45491	0.0428333	0.965834	NA	Chd5	ENSMUSG00000005045
4483.73	0.117755	0.110214	1.06843	0.285327	0.899034	Cstb	ENSMUSG00000005054
72.103	-0.336131	0.53065	-0.633433	0.526451	0.966313	Sh2b2	ENSMUSG00000005057
1643.18	-0.0100173	0.140028	-0.0715376	0.94297	0.999975	Pex5	ENSMUSG00000005069
948.275	-0.00775441	0.166821	-0.0464833	0.962925	0.999975	Jkamp	ENSMUSG00000005078
7106.25	0.548121	0.131152	4.17927	2.92443e-05	0.00359829	Cd44	ENSMUSG00000005087
7.18288	0.759581	1.05119	0.722592	0.46993	0.959188	Slc1a2	ENSMUSG00000005089
761.124	-0.227694	0.189532	-1.20135	0.229617	0.873332	Eif2ak4	ENSMUSG00000005102
20233.5	0.000917717	0.174128	0.00527036	0.995795	0.999975	Wdr1	ENSMUSG00000005103
10.7986	1.15071	0.805053	1.42935	0.152903	0.810721	Slc2a9	ENSMUSG00000005107
58.6498	0.305025	0.822521	0.370842	0.710755	0.987285	Ccn4	ENSMUSG00000005124
1776.99	-0.404172	0.291302	-1.38747	0.165299	0.820374	Ndrg1	ENSMUSG00000005125
11.6688	0.488921	0.863	0.566536	0.571029	0.97226	4930550C14Rik	ENSMUSG00000005131
8560.11	0.125791	0.245455	0.512483	0.608313	0.977539	Man2b1	ENSMUSG00000005142
8924.26	0.178182	0.146674	1.21482	0.224435	0.871005	Klf5	ENSMUSG00000005148
563.653	0.060702	0.180029	0.33718	0.735981	0.988738	Wdr83	ENSMUSG00000005150
5545.24	0.0483207	0.176512	0.273753	0.784275	0.993034	Prdx2	ENSMUSG00000005161
2656.25	-0.393429	0.212707	-1.84963	0.0643664	0.623948	Polr2a	ENSMUSG00000005198
0.162665	0.977426	4.08047	0.239537	0.810689	NA	Shbg	ENSMUSG00000005202
740.903	-0.152252	0.153784	-0.990037	0.322156	0.911907	Senp3	ENSMUSG00000005204
5.19999	0.446624	2.31342	0.193058	0.846914	NA	Corin	ENSMUSG00000005220
609.467	-0.0674642	0.17191	-0.39244	0.694733	0.98726	Plekha8	ENSMUSG00000005225
8.02441	-1.60249	1.95475	-0.819792	0.412335	0.942719	G6pc2	ENSMUSG00000005232
222.142	0.698987	0.347781	2.00984	0.0444477	0.555629	Spc25	ENSMUSG00000005233
3.46502	-0.0810241	1.56333	-0.051828	0.958666	NA	Dnah2	ENSMUSG00000005237
5219.83	0.11624	0.262355	0.443064	0.65772	0.985211	Ripk4	ENSMUSG00000005251
2131.67	0.0298985	0.120075	0.248998	0.803362	0.994545	Ufd1	ENSMUSG00000005262
163.036	-0.165556	0.26258	-0.630495	0.528371	0.966407	Zfp287	ENSMUSG00000005267
5144.09	0.116615	0.378552	0.308055	0.75804	0.990092	Prlr	ENSMUSG00000005268
3041.32	-0.144837	0.136465	-1.06135	0.288529	0.899733	Letm1	ENSMUSG00000005299
10393.9	-0.0684643	0.128741	-0.5318	0.594864	0.976977	Ubqln1	ENSMUSG00000005312
18.1289	-1.59035	0.769421	-2.06694	0.0387393	0.530082	Fgfr4	ENSMUSG00000005320
17.7771	-0.376842	0.956124	-0.394135	0.693481	0.986697	Cadm3	ENSMUSG00000005338
0	NA	NA	NA	NA	NA	Fcer1a	ENSMUSG00000005339
3437.36	0.119452	0.123508	0.96716	0.333464	0.912867	Txn2	ENSMUSG00000005354
3.35124	3.14558	1.6692	1.88449	0.0594994	NA	Casp14	ENSMUSG00000005355
0.292248	-1.69088	4.05252	-0.417242	0.676502	NA	Slc1a6	ENSMUSG00000005357
74.9554	0.171012	0.472926	0.361604	0.717648	0.988476	Slc1a3	ENSMUSG00000005360
1326.89	-0.161754	0.213824	-0.756482	0.44936	0.954709	Crbn	ENSMUSG00000005362
19.0562	0.875175	0.723239	1.21008	0.226249	0.871005	Il5ra	ENSMUSG00000005364
1245.85	0.00578035	0.137263	0.0421114	0.96641	0.999975	Msh6	ENSMUSG00000005370
445.915	0.294668	0.1912	1.54115	0.12328	0.765523	Fbxo11	ENSMUSG00000005371
18.3232	-0.222402	0.601244	-0.369903	0.711455	0.987285	Mlxipl	ENSMUSG00000005373
1694.81	-0.361331	0.201506	-1.79315	0.0729486	0.651779	Tbl2	ENSMUSG00000005374
1103.53	-0.0652271	0.170603	-0.382334	0.702214	0.987285	Bud23	ENSMUSG00000005378
3140.47	0.0360713	0.710472	0.0507708	0.959508	0.999975	Nid1	ENSMUSG00000005397
440.268	0.288728	0.303929	0.949983	0.342121	0.916644	Mcm5	ENSMUSG00000005410
1179.59	0.0568615	0.263927	0.215444	0.829421	0.994765	Hmox1	ENSMUSG00000005413
6701.8	0.255968	0.155161	1.64969	0.0990059	0.708226	Mprip	ENSMUSG00000005417
518.123	-0.293176	0.162253	-1.80691	0.0707763	0.642596	Cic	ENSMUSG00000005442
1495.55	-0.212469	0.171495	-1.23893	0.215373	0.865947	Pafah1b3	ENSMUSG00000005447
29.491	0.230889	0.71751	0.321792	0.74761	0.989393	Il27ra	ENSMUSG00000005465
1920.39	-0.12037	0.164039	-0.733786	0.463079	0.958804	Prkaca	ENSMUSG00000005469
149.564	0.356469	0.336587	1.05907	0.289569	0.900195	Asf1b	ENSMUSG00000005470
0	NA	NA	NA	NA	NA	Myl10	ENSMUSG00000005474
2363.09	0.168467	0.174526	0.965283	0.334403	0.912974	Ddx39a	ENSMUSG00000005481
16126	0.174472	0.202038	0.863562	0.387829	0.937619	Dnajb1	ENSMUSG00000005483
2.83753	0.194349	2.41369	0.0805195	0.935824	NA	Msh4	ENSMUSG00000005493
898.848	-0.515466	0.18215	-2.8299	0.00465622	0.161107	Usp40	ENSMUSG00000005501
25.5285	-0.120446	0.649469	-0.185453	0.852874	0.994765	Evx1	ENSMUSG00000005503
241.546	-0.216474	0.198499	-1.09056	0.275467	0.892163	Kbtbd4	ENSMUSG00000005505
4403.62	0.017618	0.134559	0.130931	0.89583	0.996956	Celf1	ENSMUSG00000005506
1102.27	0.104268	0.142157	0.73347	0.463272	0.958804	Ndufs3	ENSMUSG00000005510
11436.1	-0.217318	0.187187	-1.16097	0.245655	0.87784	Por	ENSMUSG00000005514
707.778	0.0798223	0.227285	0.351199	0.725439	0.988738	Igf1r	ENSMUSG00000005533
1053.12	-0.133766	0.220498	-0.606657	0.544079	0.968214	Insr	ENSMUSG00000005534
5.99449	1.02569	1.28046	0.801028	0.423116	NA	Fcer2a	ENSMUSG00000005540
4.15017	-2.01277	1.43018	-1.40735	0.159322	NA	Cyp2a5	ENSMUSG00000005547
884.832	0.550787	0.218584	2.51979	0.0117424	0.284621	Atp4a	ENSMUSG00000005553
3582.43	-0.202546	0.165253	-1.22567	0.220322	0.869766	Trim28	ENSMUSG00000005566
1886.77	0.176411	0.121401	1.45313	0.146188	0.805108	Ube2m	ENSMUSG00000005575
256.038	-0.502397	0.243359	-2.06443	0.038977	0.530402	Adcy9	ENSMUSG00000005580
120.154	0.902058	0.432849	2.084	0.0371598	0.520281	Mef2c	ENSMUSG00000005583
5283.63	-0.1403	0.113782	-1.23306	0.217553	0.867761	Ctr9	ENSMUSG00000005609
38908.9	-0.179205	0.132591	-1.35157	0.176514	0.833975	Eif4g2	ENSMUSG00000005610
102.878	0.979794	0.560353	1.74853	0.0803724	0.672773	Irag1	ENSMUSG00000005611
1839.35	0.188374	0.217041	0.867918	0.385439	0.935755	Pcyt1a	ENSMUSG00000005615
1310.25	-0.296386	0.158915	-1.86505	0.0621739	0.619138	Zfp592	ENSMUSG00000005621
4252.21	-0.0835038	0.131058	-0.63715	0.524027	0.965311	Psmd4	ENSMUSG00000005625
125.294	1.4736	0.294215	5.00859	5.48316e-07	0.000121254	Tmod4	ENSMUSG00000005628
2275.96	-0.293239	0.376558	-0.778735	0.436136	0.94979	Insrr	ENSMUSG00000005640
0	NA	NA	NA	NA	NA	Cabp5	ENSMUSG00000005649
4999.81	-0.00122632	0.13887	-0.00883069	0.992954	0.999975	Snx6	ENSMUSG00000005656
1376.22	-0.217281	0.16345	-1.32935	0.183734	0.842314	Mthfd2	ENSMUSG00000005667
1228.62	0.199647	0.405857	0.491915	0.622779	0.979871	Kit	ENSMUSG00000005672
163.354	-0.0869612	0.256871	-0.33854	0.734956	0.988738	Tomm40l	ENSMUSG00000005674
0.488266	0.879671	4.04064	0.217706	0.827659	NA	Nr1i3	ENSMUSG00000005677
7.42107	1.01627	0.982505	1.03437	0.300964	0.905053	Apoa2	ENSMUSG00000005681
1269.44	-0.174435	0.186175	-0.936941	0.348789	0.921068	Pan2	ENSMUSG00000005682
6188.49	0.0827327	0.128618	0.643243	0.520066	0.965311	Cs	ENSMUSG00000005683
964.469	-0.0235195	0.213471	-0.110177	0.912269	0.999064	Ampd3	ENSMUSG00000005686
2137.84	0.04945	0.140916	0.350918	0.72565	0.988738	Bcas2	ENSMUSG00000005687
0	NA	NA	NA	NA	NA	Sh2d1a	ENSMUSG00000005696
1414.43	-0.037233	0.133011	-0.279924	0.779536	0.991803	Ctcf	ENSMUSG00000005698
167.183	-0.194511	0.239038	-0.813727	0.415801	0.944268	Pard6a	ENSMUSG00000005699
7.67228	-1.50324	0.967268	-1.55411	0.120158	0.761024	Agrp	ENSMUSG00000005705
0	NA	NA	NA	NA	NA	Pvalb	ENSMUSG00000005716
7.43078	-0.17387	1.02452	-0.169709	0.865239	0.994765	Tfap4	ENSMUSG00000005718
1286.11	0.0745234	0.12219	0.609896	0.541931	0.96792	Ranbp1	ENSMUSG00000005732
1.72349	-2.02244	2.62564	-0.770264	0.441143	NA	Cd247	ENSMUSG00000005763
350.379	-0.182759	0.227069	-0.804865	0.420898	0.945446	Rfx5	ENSMUSG00000005774
3249.74	0.112238	0.129636	0.865793	0.386604	0.93661	Psmb4	ENSMUSG00000005779
8.83421	1.49531	0.816853	1.83058	0.0671638	0.63145	Mmp8	ENSMUSG00000005800
1470.11	-0.192665	0.15861	-1.21471	0.224478	0.871005	Slc30a4	ENSMUSG00000005802
4857.7	-0.113259	0.155877	-0.726592	0.467476	0.958804	Sqor	ENSMUSG00000005803
1257.78	-0.231539	0.166645	-1.38941	0.164707	0.819494	Bloc1s6	ENSMUSG00000005804
2219.77	0.0246983	0.120744	0.20455	0.837923	0.994765	Metap1	ENSMUSG00000005813
4102.88	0.0312951	0.176547	0.177262	0.859302	0.994765	Gpr108	ENSMUSG00000005823
1.77977	1.58963	3.28771	0.483506	0.628736	NA	Tnfsf14	ENSMUSG00000005824
95.5017	0.451889	0.481695	0.938123	0.348181	0.920474	Gata6	ENSMUSG00000005836
3096.02	-0.0216846	0.119774	-0.181046	0.856331	0.994765	Rsl1d1	ENSMUSG00000005846
0.188887	-0.946128	4.08047	-0.231867	0.816641	NA	Cnga2	ENSMUSG00000005864
2540.91	0.00568882	0.235122	0.0241952	0.980697	0.999975	Apc	ENSMUSG00000005871
2584.57	-0.0448851	0.164755	-0.272434	0.785288	0.993097	Reep5	ENSMUSG00000005873
7217.79	0.0190396	0.132361	0.143847	0.885622	0.995844	Ergic3	ENSMUSG00000005881
1190.55	-0.151281	0.163128	-0.927375	0.353732	0.922881	Uqcc1	ENSMUSG00000005882
2.36411	4.69663	2.28097	2.05905	0.0394896	NA	Spo11	ENSMUSG00000005883
1416.45	-0.178084	0.167024	-1.06622	0.286326	0.899733	Ncoa2	ENSMUSG00000005886
1.00872	3.46852	3.66058	0.947531	0.343368	NA	Trh	ENSMUSG00000005892
861.622	-0.101266	0.198042	-0.511336	0.609116	0.977705	Nr2c2	ENSMUSG00000005893
792.44	0.00494575	0.143708	0.0344153	0.972546	0.999975	Nr2c1	ENSMUSG00000005897
895.868	-0.00597402	0.124081	-0.0481462	0.9616	0.999975	Smpd4	ENSMUSG00000005899
532.766	0.118156	0.167749	0.704357	0.481211	0.962293	Pex1	ENSMUSG00000005907
4.22838	1.61034	1.31406	1.22546	0.220401	NA	Otx1	ENSMUSG00000005917
2489.86	-0.0907265	0.155495	-0.583469	0.559578	0.971891	Kctd20	ENSMUSG00000005936
27.175	0.430019	0.669513	0.642287	0.520687	0.965311	Itgae	ENSMUSG00000005947
2810.87	0.015292	0.130834	0.116881	0.906954	0.998031	Ctns	ENSMUSG00000005949
25.4879	0.350824	0.555936	0.631051	0.528007	0.966407	P2rx5	ENSMUSG00000005950
680.482	-0.0870509	0.184282	-0.472378	0.636657	0.981365	Shpk	ENSMUSG00000005951
3.24741	0.710068	1.60471	0.442491	0.658134	NA	Trpv1	ENSMUSG00000005952
1218.07	-0.0685323	0.25168	-0.2723	0.785392	0.993129	Ephb3	ENSMUSG00000005958
4227.95	-0.293161	0.218954	-1.33892	0.180597	0.840163	Tuft1	ENSMUSG00000005968
8248.57	0.508839	0.205201	2.4797	0.0131492	0.301601	Rcn1	ENSMUSG00000005973
23.4808	-0.403272	0.645072	-0.625158	0.531868	0.966407	Dnase1	ENSMUSG00000005980
2622.28	0.122775	0.142882	0.859272	0.390191	0.938463	Trap1	ENSMUSG00000005981
1042.13	-0.112132	0.149564	-0.749728	0.453419	0.95714	Naa60	ENSMUSG00000005982
201.698	-0.0185359	0.207554	-0.0893063	0.928838	0.999975	1700037C18Rik	ENSMUSG00000005983
517.045	0.0632447	0.252121	0.250851	0.801929	0.994119	Ankrd13d	ENSMUSG00000005986
0.651741	-2.82511	3.97389	-0.710919	0.477134	NA	Tyrp1	ENSMUSG00000005994
3560.46	0.00661477	0.183637	0.0360208	0.971266	0.999975	Tpr	ENSMUSG00000006005
0	NA	NA	NA	NA	NA	Pdc	ENSMUSG00000006007
2056.42	0.182161	0.257412	0.707665	0.479153	0.96197	Odr4	ENSMUSG00000006010
172.907	0.707101	0.663927	1.06503	0.286863	0.899733	Prg4	ENSMUSG00000006014
819.144	-0.551354	0.248211	-2.22131	0.0263302	0.441951	Dhx34	ENSMUSG00000006019
479.672	-0.149288	0.18061	-0.826578	0.408476	0.942719	Kptn	ENSMUSG00000006021
8939.11	-0.159922	0.149071	-1.07279	0.283366	0.899034	Napa	ENSMUSG00000006024
2735.31	-0.01537	0.138163	-0.111245	0.911422	0.999064	Sra1	ENSMUSG00000006050
0	NA	NA	NA	NA	NA	Calcoco2	ENSMUSG00000006056
374.234	0.241794	0.170774	1.41587	0.156814	0.811974	Atp5g1	ENSMUSG00000006057
922.889	-0.06019	0.141139	-0.426459	0.669774	0.985768	Snf8	ENSMUSG00000006058
2340.33	0.095663	0.140998	0.678472	0.497472	0.963634	Tbcb	ENSMUSG00000006095
2809.98	0.102057	0.12648	0.806901	0.419724	0.945446	Inpp5k	ENSMUSG00000006127
1609.91	-0.0789638	0.16949	-0.46589	0.641294	0.982612	Crkl	ENSMUSG00000006134
27.6489	0.809197	0.840428	0.962838	0.335629	0.913642	Upk3bl	ENSMUSG00000006143
1860.66	-0.00937584	0.189498	-0.0494772	0.960539	0.999975	Eps8l1	ENSMUSG00000006154
14027.1	-0.0450109	0.115887	-0.388403	0.697718	0.987285	Clint1	ENSMUSG00000006169
66.0791	-0.370787	0.385621	-0.961533	0.336284	0.913915	Prss16	ENSMUSG00000006179
789.143	0.09924	0.178661	0.555466	0.578576	0.97414	Cdkal1	ENSMUSG00000006191
0	NA	NA	NA	NA	NA	Rhox6	ENSMUSG00000006200
98723.9	-1.24002	0.973586	-1.27366	0.202782	0.858798	Cdcp3	ENSMUSG00000006204
349.361	-0.0324991	0.449922	-0.0722328	0.942417	0.999975	Htra1	ENSMUSG00000006205
1492.18	-0.233954	0.204703	-1.14289	0.253084	0.884646	Zbtb17	ENSMUSG00000006215
90.8039	0.188359	0.837871	0.224807	0.822129	0.994765	Clcnkb	ENSMUSG00000006216
32.6071	-0.632226	0.582848	-1.08472	0.278046	0.893337	Fam131c	ENSMUSG00000006218
678.662	0.0706001	0.22313	0.316408	0.751693	0.989748	Fblim1	ENSMUSG00000006219
9.51384	0.575225	0.772345	0.744778	0.456406	0.958747	Hspb7	ENSMUSG00000006221
5.03468	0.962775	1.38242	0.696442	0.486152	NA	Epor	ENSMUSG00000006235
77.9571	0.0458682	0.361446	0.126902	0.899018	0.997238	Ccdc159	ENSMUSG00000006241
1380.77	0.176232	0.167577	1.05165	0.292959	0.902769	Mob1b	ENSMUSG00000006262
37.7646	0.169702	0.673961	0.251798	0.801197	0.994119	Atp6v1b1	ENSMUSG00000006269
1.78943	-0.741065	1.85823	-0.3988	0.69004	NA	Vax1	ENSMUSG00000006270
5834.29	0.00710345	0.118225	0.0600842	0.952089	0.999975	Atp6v1b2	ENSMUSG00000006273
1378.34	-0.344965	0.197913	-1.74301	0.0813317	0.6746	Eps15l1	ENSMUSG00000006276
689.265	-0.30885	0.245633	-1.25736	0.208622	0.86175	Tep1	ENSMUSG00000006281
1103.71	-0.0080103	0.133097	-0.060184	0.952009	0.999975	Ttc5	ENSMUSG00000006288
875.653	0.0515324	0.167803	0.3071	0.758767	0.990092	Osgep	ENSMUSG00000006289
6671.05	0.00223875	0.116273	0.0192543	0.984638	0.999975	Aamp	ENSMUSG00000006299
7071.7	0.118771	0.180035	0.659712	0.509439	0.964595	Tmbim1	ENSMUSG00000006301
10646.8	0.158473	0.146598	1.081	0.279695	0.895171	Arpc2	ENSMUSG00000006304
406.176	-0.293052	0.208512	-1.40544	0.15989	0.813174	Kmt2b	ENSMUSG00000006307
28.3447	-0.551109	0.488495	-1.12818	0.259245	0.885258	Zbtb32	ENSMUSG00000006310
0.471995	-2.36451	3.99881	-0.591303	0.554318	NA	Etv2	ENSMUSG00000006311
9951.28	0.569875	0.407781	1.3975	0.162263	0.815652	Upk1a	ENSMUSG00000006313
2224.34	0.272426	0.190731	1.42833	0.153198	0.810721	Tmem147	ENSMUSG00000006315
3742.41	-0.0708993	0.116059	-0.610888	0.541274	0.967895	Rps9	ENSMUSG00000006333
264.519	0.0151601	0.187798	0.0807257	0.93566	0.999975	Tfpt	ENSMUSG00000006335
1545.72	-0.0358652	0.18149	-0.197615	0.843346	0.994765	Susd2	ENSMUSG00000006342
70.0794	0.256261	0.648509	0.395153	0.69273	0.986697	Ggt5	ENSMUSG00000006344
2491.92	0.0449041	0.283568	0.158354	0.874178	0.994765	Ggt1	ENSMUSG00000006345
6688.37	0.0279377	0.139702	0.19998	0.841496	0.994765	Crip2	ENSMUSG00000006356
1048.73	0.285048	0.376315	0.757473	0.448766	0.954393	Crip1	ENSMUSG00000006360
84.5882	-0.549647	0.444461	-1.23666	0.216213	0.865947	Cbfa2t3	ENSMUSG00000006362
2157.89	-0.371505	0.691782	-0.537025	0.59125	0.975389	Fbln1	ENSMUSG00000006369
6933.41	0.188552	0.144393	1.30582	0.191613	0.847915	Pgrmc1	ENSMUSG00000006373
87.8113	0.330685	0.361831	0.913919	0.360759	0.926991	Gcat	ENSMUSG00000006378
205.881	0.343981	0.28372	1.2124	0.225361	0.871005	Tek	ENSMUSG00000006386
0.309059	-1.75991	4.04584	-0.434992	0.663568	NA	Mpl	ENSMUSG00000006389
2959.21	0.0638581	0.198561	0.321605	0.747752	0.989393	Elovl1	ENSMUSG00000006390
1275.29	0.00443907	0.132269	0.033561	0.973227	0.999975	Med8	ENSMUSG00000006392
70.3447	0.264751	0.413389	0.640442	0.521886	0.965311	Hyi	ENSMUSG00000006395
307.464	0.390884	0.34809	1.12294	0.261463	0.885258	Cdc20	ENSMUSG00000006398
820.117	0.282887	0.325813	0.868251	0.385257	0.935755	Adamts4	ENSMUSG00000006403
2673.28	-0.0588127	0.248982	-0.236213	0.813268	0.994765	Nectin4	ENSMUSG00000006411
802.6	-0.00166218	0.178324	-0.0093211	0.992563	0.999975	Pfdn2	ENSMUSG00000006412
4916.4	-0.111536	0.152325	-0.732222	0.464033	0.958804	Rnf114	ENSMUSG00000006418
607.662	0.173686	0.165887	1.04701	0.295094	0.903134	Steep1	ENSMUSG00000006423
232.975	-0.335292	0.216271	-1.55033	0.121062	0.762557	Neurl1a	ENSMUSG00000006435
2440.34	-0.612872	0.297173	-2.06234	0.0391751	0.531277	Srm	ENSMUSG00000006442
2155.72	0.402904	0.346878	1.16152	0.245432	0.877662	Epha2	ENSMUSG00000006445
1226.73	-0.30049	0.244094	-1.23104	0.218308	0.86815	Rbm14	ENSMUSG00000006456
30.2199	-0.0139381	0.575305	-0.0242273	0.980671	0.999975	Actn3	ENSMUSG00000006457
737.084	-0.216822	0.205501	-1.05509	0.291384	0.902047	Zdhhc24	ENSMUSG00000006463
142.131	-0.179364	0.27918	-0.642469	0.520569	0.965311	Bbs1	ENSMUSG00000006464
350.433	-0.381245	0.175732	-2.16947	0.0300471	0.472648	Ndor1	ENSMUSG00000006471
2337.11	-0.0971013	0.204465	-0.474904	0.634856	0.980544	Nsmf	ENSMUSG00000006476
3084.07	0.139675	0.120074	1.16324	0.244731	0.877406	Pdk1	ENSMUSG00000006494
3791.58	-0.0925085	0.125579	-0.736656	0.461332	0.958804	Ptbp1	ENSMUSG00000006498
660.398	-0.00980436	0.250183	-0.0391888	0.96874	0.999975	Mvd	ENSMUSG00000006517
1462.76	-0.22541	0.264183	-0.853232	0.393531	0.939379	Cyba	ENSMUSG00000006519
12.1439	0.611094	0.754554	0.809874	0.418012	0.944649	Itih3	ENSMUSG00000006522
821.656	-0.00659113	0.192741	-0.0341969	0.97272	0.999975	Stimate	ENSMUSG00000006526
827.427	-0.413369	0.188437	-2.19367	0.028259	0.461521	Sfmbt1	ENSMUSG00000006527
0	NA	NA	NA	NA	NA	Itih1	ENSMUSG00000006529
197.301	-0.123215	0.326719	-0.377128	0.706079	0.987285	Ihh	ENSMUSG00000006538
6.54507	0.206547	1.29078	0.160017	0.872868	0.994765	Prkag3	ENSMUSG00000006542
3.39381	-0.67396	1.69484	-0.397653	0.690886	NA	Cryba2	ENSMUSG00000006546
24.2568	0.461883	0.784003	0.589135	0.555771	0.971017	Atp7b	ENSMUSG00000006567
47.852	0.35513	0.44347	0.800798	0.423248	0.945962	Defb2	ENSMUSG00000006570
0.340686	1.89929	4.03547	0.470648	0.637892	NA	Slc4a1	ENSMUSG00000006574
248.51	-0.227116	0.222512	-1.02069	0.307401	0.906626	Rundc3a	ENSMUSG00000006575
137.004	-0.19962	0.299148	-0.667295	0.504583	0.964595	Slc4a3	ENSMUSG00000006576
154.284	-0.366124	0.324773	-1.12732	0.259606	0.885258	Cdt1	ENSMUSG00000006585
68.5074	0.556011	0.617603	0.900272	0.367975	0.931192	Runx1t1	ENSMUSG00000006586
41.6812	2.14014	0.877915	2.43775	0.0147789	0.321719	Snai3	ENSMUSG00000006587
971.011	0.0484957	0.160207	0.302707	0.762113	0.990092	Aprt	ENSMUSG00000006589
1816.19	-0.0315781	0.142306	-0.221903	0.824389	0.994765	Gtf2h1	ENSMUSG00000006599
491.971	0.00211097	0.215805	0.00978181	0.992195	0.999975	Hfe	ENSMUSG00000006611
4.07618	0.881437	1.25048	0.704879	0.480886	NA	Abhd1	ENSMUSG00000006638
422.195	-0.251294	0.271194	-0.926621	0.354123	0.923405	Slc5a6	ENSMUSG00000006641
13.6587	-0.772022	0.888097	-0.869299	0.384684	0.935755	Tcf23	ENSMUSG00000006642
0	NA	NA	NA	NA	NA	Nphs1	ENSMUSG00000006649
232.292	-0.403161	0.329023	-1.22533	0.220452	0.869766	Aplp1	ENSMUSG00000006651
3987.48	-0.0848098	0.118585	-0.715178	0.474499	0.96004	Qrich1	ENSMUSG00000006673
113.083	-0.176419	0.307734	-0.573286	0.566451	0.971891	P4htm	ENSMUSG00000006675
6438.78	-0.329657	0.203572	-1.61936	0.105369	0.719594	Usp19	ENSMUSG00000006676
188.718	0.525971	0.388126	1.35515	0.175368	0.831808	Pola1	ENSMUSG00000006678
11531.1	0.296772	0.113636	2.6116	0.0090119	0.24828	Cdc42	ENSMUSG00000006699
761.01	0.0574624	0.183535	0.313088	0.754214	0.989748	Pknox1	ENSMUSG00000006705
6.30563	-1.06305	1.6296	-0.652339	0.514182	0.965171	D130043K22Rik	ENSMUSG00000006711
193.593	0.367185	0.318321	1.1535	0.248703	0.881351	Gmnn	ENSMUSG00000006715
1071.71	-0.0130554	0.130652	-0.0999246	0.920404	0.999643	Acot13	ENSMUSG00000006717
127.747	0.368981	0.327546	1.1265	0.259953	0.885258	Zfp184	ENSMUSG00000006720
4.6254	0.254353	1.15835	0.219583	0.826196	NA	Cyp27b1	ENSMUSG00000006724
4532.02	-0.0861203	0.140636	-0.612362	0.540299	0.967374	Cdk4	ENSMUSG00000006728
4310.84	-0.358607	0.239408	-1.49789	0.134163	0.783749	B4galnt1	ENSMUSG00000006731
423.729	-0.256886	0.155927	-1.64747	0.0994609	0.708226	Mettl1	ENSMUSG00000006732
3188.06	-0.0187809	0.115122	-0.16314	0.870409	0.994765	Tspan31	ENSMUSG00000006736
7765.81	0.136519	0.186566	0.731748	0.464322	0.958804	Kif5b	ENSMUSG00000006740
405.455	0.134143	0.157284	0.852867	0.393733	0.939379	Saal1	ENSMUSG00000006763
0.487996	2.42493	3.99661	0.606748	0.544018	NA	Tph2	ENSMUSG00000006764
6122.56	0.508343	0.255539	1.9893	0.0466686	0.560332	Krt23	ENSMUSG00000006777
1713.82	-0.0309424	0.135648	-0.228108	0.819562	0.994765	Cnp	ENSMUSG00000006782
45.6296	0.0454585	0.600316	0.0757243	0.939638	0.999975	Odad4	ENSMUSG00000006784
1805.14	0.472089	0.165005	2.86106	0.00422228	0.152038	Sulf2	ENSMUSG00000006800
3913.85	0.133791	0.118946	1.1248	0.260673	0.885258	Sod2	ENSMUSG00000006818
381.19	-0.0467387	0.250041	-0.186924	0.85172	0.994765	Tmco6	ENSMUSG00000006850
1381.62	0.0131896	0.132442	0.0995881	0.920671	0.999643	Stambp	ENSMUSG00000006906
2795.94	-0.124061	0.146444	-0.847156	0.396908	0.939787	Ezh1	ENSMUSG00000006920
576.26	-0.156868	0.235062	-0.667347	0.504551	0.964595	Hap1	ENSMUSG00000006930
698.054	-0.230189	0.178432	-1.29007	0.197027	0.852393	P3h4	ENSMUSG00000006931
21625.6	-0.0519735	0.114039	-0.455753	0.648567	0.984527	Ctnnb1	ENSMUSG00000006932
781.288	-0.336773	0.164156	-2.05154	0.0402142	0.532672	Eif1b	ENSMUSG00000006941
253.905	0.0356657	0.359614	0.0991778	0.920997	0.999758	Chrd	ENSMUSG00000006958
8659.02	-0.0815033	0.126967	-0.641927	0.520921	0.965311	Psmd2	ENSMUSG00000006998
8.02292	0.0386661	1.48599	0.0260205	0.979241	0.999975	Syngr3	ENSMUSG00000007021
14649	-0.104494	0.170177	-0.614029	0.539196	0.96697	Vars	ENSMUSG00000007029
23.9352	-0.0304119	0.620861	-0.0489835	0.960932	0.999975	Vwa7	ENSMUSG00000007030
7.03344	1.86202	0.98358	1.89311	0.0583436	0.605791	Hspa1l	ENSMUSG00000007033
7672.05	0.0283713	0.126917	0.223543	0.823113	0.994765	Slc44a4	ENSMUSG00000007034
71.4855	-0.0232467	0.331716	-0.07008	0.94413	0.999975	Msh5	ENSMUSG00000007035
4528.18	-0.0236242	0.131255	-0.179987	0.857163	0.994765	Abhd16a	ENSMUSG00000007036
4265.46	-0.123895	0.143565	-0.862994	0.388141	0.937738	Neu1	ENSMUSG00000007038
1557.15	-0.26214	0.285933	-0.916789	0.359253	0.926899	Ddah2	ENSMUSG00000007039
10723.8	0.0250678	0.146855	0.170698	0.864462	0.994765	Clic1	ENSMUSG00000007041
321.3	-0.104175	0.194057	-0.536825	0.591388	0.975389	Lsm2	ENSMUSG00000007050
99.3127	0.16879	0.355809	0.474384	0.635226	0.980841	Pole	ENSMUSG00000007080
114.269	0.399828	0.560149	0.713788	0.475358	0.960763	Atp1a2	ENSMUSG00000007097
0.833026	0.582846	2.71013	0.215062	0.829719	NA	Atp1a4	ENSMUSG00000007107
1.78069	0.930499	1.87382	0.49658	0.619485	NA	Casq1	ENSMUSG00000007122
82.3662	0.409219	0.33418	1.22455	0.220746	0.86998	Stx1a	ENSMUSG00000007207
10.5896	2.19481	0.928048	2.36497	0.0180314	0.36384	Ceacam9	ENSMUSG00000007209
151.703	-0.309567	0.231963	-1.33455	0.182022	0.840203	Zfp775	ENSMUSG00000007216
180.082	1.88547	0.41633	4.52878	5.93253e-06	0.00101293	Scube2	ENSMUSG00000007279
926.886	-0.00914962	0.148191	-0.061742	0.950768	0.999975	Mrpl49	ENSMUSG00000007338
517.977	0.761616	0.297118	2.56334	0.010367	0.267825	Dennd2c	ENSMUSG00000007379
3899.85	-0.0408772	0.136688	-0.299054	0.764899	0.990092	Mark3	ENSMUSG00000007411
603.417	-0.0450278	0.148137	-0.30396	0.761158	0.990092	Gatad1	ENSMUSG00000007415
7.66658	-1.83222	1.20366	-1.52221	0.127958	0.775888	Pcdha10	ENSMUSG00000007440
5490.92	-0.0176086	0.114254	-0.154118	0.877517	0.995131	M6pr	ENSMUSG00000007458
147.417	-0.126563	0.325591	-0.388717	0.697485	0.987285	Lrrc8a	ENSMUSG00000007476
8.86353	0.262543	0.860748	0.305017	0.760353	0.990092	Mc5r	ENSMUSG00000007480
9254.1	0.000227589	0.113372	0.00200745	0.998398	0.999975	Ppp2r1a	ENSMUSG00000007564
529.377	0.00242938	0.140825	0.0172511	0.986236	0.999975	Fance	ENSMUSG00000007570
625.697	0.0477371	0.14555	0.327978	0.742928	0.988976	Tinf2	ENSMUSG00000007589
19.9919	-0.0796387	0.687567	-0.115827	0.90779	0.998031	Tssk4	ENSMUSG00000007591
235.141	-0.458915	0.364314	-1.25967	0.207789	0.86175	Hapln4	ENSMUSG00000007594
1077.81	-0.0943571	0.161353	-0.584787	0.558691	0.971891	Dus3l	ENSMUSG00000007603
209.035	-0.378593	0.365838	-1.03487	0.300732	0.905053	Gtpbp3	ENSMUSG00000007610
2270.48	-0.0760736	0.205946	-0.369386	0.71184	0.987285	Tgfbr1	ENSMUSG00000007613
608.292	0.38235	0.204379	1.87079	0.0613744	0.616583	Homer1	ENSMUSG00000007617
39.8143	-0.23868	0.462861	-0.515663	0.60609	0.977539	Rad51c	ENSMUSG00000007646
1.81965	-0.851355	3.27789	-0.259727	0.795075	NA	Gabrb2	ENSMUSG00000007653
1222.47	0.532144	0.36956	1.43994	0.149885	0.808686	Cav1	ENSMUSG00000007655
3302.59	-0.000581358	0.13418	-0.00433266	0.996543	0.999975	Arpp19	ENSMUSG00000007656
4098.23	-0.27255	0.232024	-1.17466	0.240131	0.875527	Bcl2l1	ENSMUSG00000007659
1368.7	-0.300909	0.137996	-2.18055	0.0292164	0.469759	Khsrp	ENSMUSG00000007670
42.5728	1.30221	0.898981	1.44854	0.147467	0.805538	Dio2	ENSMUSG00000007682
1751.12	-0.194164	0.162455	-1.19519	0.232013	0.873332	Ccdc124	ENSMUSG00000007721
4805.13	-0.181717	0.114384	-1.58866	0.112137	0.74195	Cct4	ENSMUSG00000007739
868.195	-0.12628	0.191797	-0.658406	0.510277	0.964595	0610009B22Rik	ENSMUSG00000007777
151.46	0.361166	0.360914	1.0007	0.316973	0.911129	Cpt1c	ENSMUSG00000007783
10.5084	0.152259	0.918234	0.165817	0.868301	0.994765	Twist2	ENSMUSG00000007805
3021.64	0.244325	0.160308	1.5241	0.127484	0.774454	Zfp655	ENSMUSG00000007812
3776.57	-0.0285765	0.119815	-0.238506	0.811489	0.994765	Rhoa	ENSMUSG00000007815
2923.97	-0.512318	0.186116	-2.75268	0.00591098	0.192425	Zmiz1	ENSMUSG00000007817
213.42	-0.261803	0.341236	-0.76722	0.442951	0.952401	Ankrd26	ENSMUSG00000007827
845.845	-0.0726759	0.239341	-0.30365	0.761395	0.990092	Aldh16a1	ENSMUSG00000007833
198.815	0.564703	0.251715	2.24342	0.0248698	0.431403	Hnrnpa0	ENSMUSG00000007836
727.958	0.0296321	0.137728	0.215149	0.829651	0.994765	Prrg2	ENSMUSG00000007837
2869.07	0.166127	0.181999	0.912791	0.361353	0.927396	Hnrnph1	ENSMUSG00000007850
799.584	0.245996	0.149855	1.64156	0.100681	0.713026	Ift43	ENSMUSG00000007867
5427.65	0.306639	0.279459	1.09726	0.272529	0.890347	Id3	ENSMUSG00000007872
6.16317	0.89163	1.0696	0.833611	0.4045	NA	Tcap	ENSMUSG00000007877
1533.5	-0.29977	0.16293	-1.83986	0.0657882	0.62717	Arid1a	ENSMUSG00000007880
378.38	-0.151816	0.425824	-0.356522	0.72145	0.988476	Crlf1	ENSMUSG00000007888
25423	0.0138266	0.158418	0.0872794	0.930449	0.999975	Ctsd	ENSMUSG00000007891
1821.99	0.0746719	0.156619	0.476776	0.633522	0.980544	Rplp1	ENSMUSG00000007892
0	NA	NA	NA	NA	NA	Cabs1	ENSMUSG00000007907
65.582	0.107668	0.426684	0.252335	0.800782	0.994119	Hmgcll1	ENSMUSG00000007908
0.991492	-2.19954	2.55791	-0.859897	0.389846	NA	Ttc9b	ENSMUSG00000007944
1.67133	0.0121267	2.27069	0.00534052	0.995739	NA	Phox2a	ENSMUSG00000007946
487.788	-0.195754	0.161779	-1.21001	0.226276	0.871005	Abhd8	ENSMUSG00000007950
636.171	0.074414	0.169246	0.43968	0.660169	0.985768	Ift22	ENSMUSG00000007987
752.163	-0.136193	0.179543	-0.758556	0.448118	0.954393	Fzd3	ENSMUSG00000007989
6.05843	-0.852957	0.946896	-0.900792	0.367699	NA	1700008O03Rik	ENSMUSG00000008028
1430.47	0.137757	0.245562	0.560989	0.574805	0.973674	Mid1ip1	ENSMUSG00000008035
1611.57	0.0788913	0.129629	0.608595	0.542793	0.96792	Ap2s1	ENSMUSG00000008036
668.898	0.122998	0.151206	0.813442	0.415965	0.944268	Fgfrl1	ENSMUSG00000008090
23.9115	0.773983	0.694569	1.11434	0.265135	0.886416	Brme1	ENSMUSG00000008129
1164.18	0.120601	0.246097	0.490056	0.624094	0.979871	Fhl2	ENSMUSG00000008136
2779.22	-0.137183	0.113003	-1.21397	0.224758	0.871005	Emc10	ENSMUSG00000008140
13.0349	-0.610909	0.958411	-0.637418	0.523852	0.965311	Clstn3	ENSMUSG00000008153
1233.34	0.160834	0.180861	0.889269	0.373858	0.933012	Fbxw9	ENSMUSG00000008167
0.545449	-1.05122	4.02381	-0.261249	0.7939	NA	Spib	ENSMUSG00000008193
1472.06	-0.0965108	0.189243	-0.509983	0.610063	0.978201	Fnbp4	ENSMUSG00000008200
403.218	0.142938	0.371608	0.384649	0.700498	0.987285	Cers4	ENSMUSG00000008206
773.681	0.0356016	0.179236	0.19863	0.842552	0.994765	Scrn3	ENSMUSG00000008226
921.704	-0.166258	0.156335	-1.06347	0.287567	0.899733	Phax	ENSMUSG00000008301
2979.84	0.218679	0.128382	1.70335	0.0885034	0.692712	Tle1	ENSMUSG00000008305
47.0424	0.615458	0.478646	1.28583	0.198502	0.853016	1700109H08Rik	ENSMUSG00000008307
33.0831	0.438097	0.666214	0.657592	0.5108	0.964595	Relt	ENSMUSG00000008318
414.269	0.100999	0.158641	0.636651	0.524352	0.965311	Snrpb2	ENSMUSG00000008333
18430.4	0.00300372	0.165814	0.018115	0.985547	0.999975	Ubc	ENSMUSG00000008348
1441.54	-0.0333749	0.140511	-0.237525	0.812249	0.994765	Prpf31	ENSMUSG00000008373
4982.78	0.123004	0.229335	0.536352	0.591715	0.975389	Sertad1	ENSMUSG00000008384
4092.66	-0.055946	0.133566	-0.418866	0.675314	0.985768	Carhsp1	ENSMUSG00000008393
396.185	-0.0673162	0.178055	-0.378064	0.705383	0.987285	Elk3	ENSMUSG00000008398
2219.11	-0.0638899	0.146025	-0.437528	0.661729	0.985768	Herpud2	ENSMUSG00000008429
670.728	0.0176842	0.206143	0.085786	0.931637	0.999975	Rdh13	ENSMUSG00000008435
1.80063	-1.36943	2.183	-0.627315	0.530453	NA	Adam21	ENSMUSG00000008438
46.0518	-0.211086	0.40024	-0.527397	0.597918	0.977095	Nutf2	ENSMUSG00000008450
23.4942	-1.63653	0.852984	-1.91859	0.0550364	0.593562	Fut1	ENSMUSG00000008461
6764.15	0.287803	0.109168	2.63633	0.00838093	0.238127	Arpc5	ENSMUSG00000008475
2.37392	0.413199	1.72373	0.239713	0.810553	NA	Rnf151	ENSMUSG00000008482
6.11679	-0.199367	0.994803	-0.200409	0.841161	NA	Elavl2	ENSMUSG00000008489
1.47063	-0.93006	2.29441	-0.405358	0.685214	NA	Pou2f2	ENSMUSG00000008496
3993.2	0.458821	0.232096	1.97686	0.0480574	0.564199	Mgst1	ENSMUSG00000008540
4370.27	0.279908	0.171133	1.63562	0.101919	0.71476	Nfib	ENSMUSG00000008575
2.12182	-0.670276	2.64622	-0.253295	0.80004	NA	Htr3b	ENSMUSG00000008590
3884.89	0.213228	0.159283	1.33867	0.180677	0.840163	Rab25	ENSMUSG00000008601
2128.67	-0.196542	0.206332	-0.95255	0.340818	0.916019	Ubqln4	ENSMUSG00000008604
1.78867	1.46384	2.2153	0.660786	0.508749	NA	Rbfox1	ENSMUSG00000008658
657.967	0.0344561	0.154527	0.222978	0.823553	0.994765	Rps18	ENSMUSG00000008668
338.699	-0.0408242	0.202224	-0.201876	0.840014	0.994765	Rpl10	ENSMUSG00000008682
430.485	0.0896285	0.166055	0.539751	0.589369	0.975284	Rps15a	ENSMUSG00000008683
3457.75	0.077448	0.165853	0.466968	0.640523	0.982563	Ncaph2	ENSMUSG00000008690
2418.28	-0.119169	0.153623	-0.775726	0.437911	0.950527	Hipk1	ENSMUSG00000008730
74.2511	0.0713183	0.648513	0.109972	0.912431	0.999064	Gprc5b	ENSMUSG00000008734
1661.56	0.245943	0.161116	1.52649	0.126887	0.77274	Man1a2	ENSMUSG00000008763
0.146124	-0.946128	4.08047	-0.231867	0.816641	NA	Tppp2	ENSMUSG00000008813
272.184	0.581868	0.194138	2.99718	0.00272486	0.115679	Acyp1	ENSMUSG00000008822
0.146124	-0.946128	4.08047	-0.231867	0.816641	NA	Cldn13	ENSMUSG00000008843
3.0329	0.619916	2.13591	0.290236	0.771636	NA	Cd163	ENSMUSG00000008845
1495.05	0.0270762	0.178973	0.151287	0.879749	0.995487	Hdac5	ENSMUSG00000008855
2005.6	0.036255	0.189661	0.191157	0.848403	0.994765	Rala	ENSMUSG00000008859
0	NA	NA	NA	NA	NA	Clec3a	ENSMUSG00000008874
875.581	0.0827785	0.1358	0.609564	0.542151	0.96792	Vdac3	ENSMUSG00000008892
0.502686	-0.895955	3.71284	-0.241312	0.809313	NA	Slc1a7	ENSMUSG00000008932
1818.93	-0.11051	0.14181	-0.779283	0.435813	0.94979	Vps72	ENSMUSG00000008958
1103.56	0.0887397	0.155282	0.571473	0.567679	0.971891	Gabpa	ENSMUSG00000008976
605.908	0.727797	0.236131	3.08217	0.00205496	0.0947172	Bmp7	ENSMUSG00000008999
4452.39	-0.192376	0.167985	-1.1452	0.252127	0.884352	Dynll1	ENSMUSG00000009013
1288.03	0.178719	0.154328	1.15804	0.246846	0.880147	Pdcl	ENSMUSG00000009030
2518.76	-0.249602	0.19413	-1.28575	0.198531	0.853016	Tmem184b	ENSMUSG00000009035
0	NA	NA	NA	NA	NA	Rsph14	ENSMUSG00000009070
2708.96	-0.0825918	0.193389	-0.427077	0.669323	0.985768	Nf2	ENSMUSG00000009073
3.99162	0.464769	1.5674	0.296523	0.766831	NA	Cabp7	ENSMUSG00000009075
347.023	-0.0308321	0.186548	-0.165277	0.868726	0.994765	Zmat5	ENSMUSG00000009076
5102.93	0.182462	0.147021	1.24106	0.214582	0.865904	Ewsr1	ENSMUSG00000009079
6226.38	-0.0698651	0.18316	-0.381443	0.702875	0.987285	Ap1b1	ENSMUSG00000009090
1073.73	0.331223	0.392281	0.844352	0.398473	0.940719	Derl3	ENSMUSG00000009092
1.85815	-0.810275	1.81611	-0.44616	0.655482	NA	Gstt4	ENSMUSG00000009093
152.539	-0.65424	0.254	-2.57575	0.0100023	0.26335	Tbx1	ENSMUSG00000009097
28.891	0.353601	0.530439	0.666619	0.505015	0.964595	Gnat2	ENSMUSG00000009108
1569.91	-0.0255885	0.207626	-0.123243	0.901914	0.997546	Bcl2l13	ENSMUSG00000009112
0.495673	2.44532	3.99536	0.61204	0.540511	NA	2610028H24Rik	ENSMUSG00000009114
0.316467	0.0156531	4.08047	0.00383611	0.996939	NA	Spatc1l	ENSMUSG00000009115
132.637	-0.235847	0.495731	-0.475757	0.634247	0.980544	Dqx1	ENSMUSG00000009145
16.5953	-1.35009	0.922001	-1.46431	0.14311	0.801033	Ccl8	ENSMUSG00000009185
385.53	0.251544	0.193572	1.29948	0.193778	0.847915	Lnpk	ENSMUSG00000009207
4.45052	-0.950162	1.32774	-0.715623	0.474224	NA	Prr29	ENSMUSG00000009210
0.167675	0.977426	4.08047	0.239537	0.810689	NA	Mymk	ENSMUSG00000009214
0.325331	1.84144	4.04064	0.45573	0.648584	NA	Fam163b	ENSMUSG00000009216
27.8336	-1.31293	0.89274	-1.47068	0.141378	0.797156	Trpm5	ENSMUSG00000009246
8.16461	0.610912	1.11509	0.547858	0.58379	0.97427	Ascl2	ENSMUSG00000009248
379.304	-0.109188	0.553612	-0.197229	0.843648	0.994765	Rarres2	ENSMUSG00000009281
8544.83	0.0838709	0.177164	0.473408	0.635922	0.980988	Pttg1ip	ENSMUSG00000009291
9.97241	0.739642	1.34552	0.549706	0.582521	0.974248	Trpm2	ENSMUSG00000009292
2672.68	-0.211779	0.207845	-1.01893	0.308236	0.906626	Ube2g2	ENSMUSG00000009293
0.816824	1.91808	3.97251	0.482839	0.62921	NA	Mpo	ENSMUSG00000009350
127.641	0.738257	0.567859	1.30007	0.193577	0.847915	Lpo	ENSMUSG00000009356
3443.98	0.139369	0.158569	0.878915	0.379447	0.934878	Met	ENSMUSG00000009376
561.091	-0.183681	0.297667	-0.617069	0.537189	0.966407	Slc16a12	ENSMUSG00000009378
128.14	-0.203529	0.384646	-0.529134	0.596712	0.977062	Syn2	ENSMUSG00000009394
278.892	-0.432262	0.234309	-1.84484	0.0650605	0.62482	Elk1	ENSMUSG00000009406
658.847	-0.190152	0.330209	-0.575855	0.564713	0.971891	Nav1	ENSMUSG00000009418
2158.4	0.0341354	0.162109	0.21057	0.833223	0.994765	Tnpo1	ENSMUSG00000009470
0.958804	-0.87768	3.03829	-0.288873	0.772679	NA	Myod1	ENSMUSG00000009471
0.670361	0.00649291	3.43777	0.0018887	0.998493	NA	Otog	ENSMUSG00000009487
1046.26	0.0544845	0.179993	0.302704	0.762115	0.990092	Rnmt	ENSMUSG00000009535
1065.65	0.0483189	0.242395	0.199339	0.841997	0.994765	Kcnq1	ENSMUSG00000009545
3401.2	0.0313659	0.12108	0.259051	0.795596	0.993684	Srp14	ENSMUSG00000009549
0.309059	-1.75991	4.04584	-0.434992	0.663568	NA	6330409D20Rik	ENSMUSG00000009551
2645.98	-0.218177	0.155008	-1.40752	0.159272	0.811974	Cdk9	ENSMUSG00000009555
1855.86	-0.0635152	0.164859	-0.385269	0.700038	0.987285	Tor2a	ENSMUSG00000009563
1566.87	-0.272873	0.154643	-1.76454	0.0776418	0.665963	Fpgs	ENSMUSG00000009566
1929.03	-0.107393	0.258661	-0.415189	0.678004	0.985768	Mrtfb	ENSMUSG00000009569
1254.47	-0.0649787	0.160417	-0.40506	0.685433	0.986351	Cbx5	ENSMUSG00000009575
228.338	0.559983	0.673255	0.831755	0.405547	0.942719	Odam	ENSMUSG00000009580
2058.08	0.277092	0.180074	1.53876	0.123862	0.765523	Apobec3	ENSMUSG00000009585
0	NA	NA	NA	NA	NA	St6galnac1	ENSMUSG00000009588
15.7257	1.16294	0.820533	1.41729	0.156397	0.811974	Taf7l	ENSMUSG00000009596
478.712	0.20748	0.329774	0.629157	0.529246	0.966407	Sardh	ENSMUSG00000009614
1415	0.08329	0.240729	0.345991	0.72935	0.988738	Vav2	ENSMUSG00000009621
760.911	-0.0212941	0.378222	-0.0563005	0.955102	0.999975	Tex15	ENSMUSG00000009628
1512.5	1.47241	0.19519	7.54345	4.57703e-14	3.16447e-11	Ppp2cb	ENSMUSG00000009630
131.648	0.969298	0.641783	1.51032	0.130961	0.78067	G0s2	ENSMUSG00000009633
605.99	-0.0357033	0.169927	-0.210109	0.833582	0.994765	Dmap1	ENSMUSG00000009640
6.81254	0.0301663	1.92658	0.0156579	0.987507	0.999975	Pla2g12b	ENSMUSG00000009646
1824.78	0.379188	0.230596	1.64438	0.100097	0.711361	Mcu	ENSMUSG00000009647
4.75836	0.567455	1.16589	0.486714	0.626461	NA	Oit3	ENSMUSG00000009654
40.2419	2.28615	0.904893	2.52643	0.0115228	0.281177	Tex11	ENSMUSG00000009670
874.707	0.0113821	0.22382	0.050854	0.959442	0.999975	Bcr	ENSMUSG00000009681
686.125	-0.0389212	0.486603	-0.0799854	0.936249	0.999975	Fxyd5	ENSMUSG00000009687
30.8523	-0.479585	0.509569	-0.941159	0.346623	0.919368	Kcnd1	ENSMUSG00000009731
590.793	-0.193684	0.160443	-1.20718	0.227361	0.8724	Tfcp2	ENSMUSG00000009733
0.313799	0.0156531	4.08047	0.00383611	0.996939	NA	Pou6f2	ENSMUSG00000009734
209.427	-1.2948	0.2378	-5.44493	5.18263e-08	1.44739e-05	Pou6f1	ENSMUSG00000009739
2461.22	0.0760028	0.136687	0.556034	0.578187	0.97414	Ubp1	ENSMUSG00000009741
905.54	-0.000641833	0.211016	-0.00304163	0.997573	0.999975	Nuak2	ENSMUSG00000009772
1532.62	-0.138858	0.170494	-0.814444	0.41539	0.944268	Cilk1	ENSMUSG00000009828
3968.56	-0.0359648	0.140009	-0.256875	0.797275	0.993684	Sdhb	ENSMUSG00000009863
15.7519	0.586888	0.733097	0.800559	0.423387	0.946007	Cox4i2	ENSMUSG00000009876
2733.97	-0.217035	0.121383	-1.78803	0.0737719	0.653904	Snap47	ENSMUSG00000009894
0	NA	NA	NA	NA	NA	Wnt3a	ENSMUSG00000009900
1606.46	0.0800424	0.149658	0.534834	0.592765	0.975738	Kdsr	ENSMUSG00000009905
4094.76	0.13954	0.142188	0.981375	0.326408	0.911907	Vps4b	ENSMUSG00000009907
465.782	-0.065432	0.152373	-0.429421	0.667617	0.985768	Rps25	ENSMUSG00000009927
0.340686	1.89929	4.03547	0.470648	0.637892	NA	Nxf2	ENSMUSG00000009941
3381	-0.0394884	0.126196	-0.312913	0.754347	0.989748	Tafazzin	ENSMUSG00000009995
52.2902	-0.6359	0.43129	-1.47441	0.14037	0.797156	Kif19a	ENSMUSG00000010021
6862.85	-0.230066	0.234602	-0.980664	0.326759	0.911907	Aldh3a2	ENSMUSG00000010025
2.54253	1.00379	1.72445	0.58209	0.560506	NA	Zmynd10	ENSMUSG00000010044
1904.67	-0.251114	0.129828	-1.9342	0.0530882	0.584921	Tmem115	ENSMUSG00000010045
980.898	0.00878325	0.213854	0.0410712	0.967239	0.999975	Hyal2	ENSMUSG00000010047
367.401	-0.406385	0.189274	-2.14707	0.0317876	0.481743	Ifrd2	ENSMUSG00000010048
296.844	-0.167063	0.335479	-0.497983	0.618496	0.978954	Hyal1	ENSMUSG00000010051
1441.45	-0.101791	0.128275	-0.793537	0.427465	0.947996	Tusc2	ENSMUSG00000010054
863.284	-0.00360167	0.176815	-0.0203697	0.983748	0.999975	Nprl2	ENSMUSG00000010057
3.30711	0.653874	1.58827	0.411689	0.680568	NA	Slc38a3	ENSMUSG00000010064
36.4798	0.319243	0.553141	0.577146	0.563841	0.971891	Cacna2d2	ENSMUSG00000010066
1606.69	-0.11799	0.174447	-0.676366	0.498808	0.963641	Rassf1	ENSMUSG00000010067
3582.48	-0.181	0.163678	-1.10583	0.268801	0.889343	Epn3	ENSMUSG00000010080
1.37296	-2.75687	2.76522	-0.996983	0.318773	NA	Rnf112	ENSMUSG00000010086
6197.7	0.0408411	0.133578	0.305747	0.759798	0.990092	Slc3a2	ENSMUSG00000010095
4498.81	-0.113982	0.181069	-0.629494	0.529026	0.966407	Nxf1	ENSMUSG00000010097
3050.68	-0.153542	0.208352	-0.736934	0.461162	0.958804	Stx5a	ENSMUSG00000010110
15.9707	2.21509	1.00617	2.20152	0.0276994	0.455061	Slc47a1	ENSMUSG00000010122
0.584496	-2.67961	3.98094	-0.67311	0.500877	NA	Pifo	ENSMUSG00000010136
2.42269	-0.502284	2.00345	-0.25071	0.802039	NA	Tnfrsf13b	ENSMUSG00000010142
302.733	0.0894945	0.320245	0.279456	0.779895	0.991803	Spire2	ENSMUSG00000010154
160.408	0.180767	0.420706	0.429675	0.667432	0.985768	Prox1	ENSMUSG00000010175
0.309059	-1.75991	4.04584	-0.434992	0.663568	NA	Raver1	ENSMUSG00000010205
11497.1	-0.0920578	0.202512	-0.454578	0.649413	0.984527	Bltp2	ENSMUSG00000010277
898.467	-0.100674	0.143101	-0.703514	0.481735	0.962293	AI597479	ENSMUSG00000010290
240.742	0.0881007	0.269149	0.327331	0.743417	0.988976	Tmem86a	ENSMUSG00000010307
2.58863	0.109598	1.75362	0.0624984	0.950166	NA	Optc	ENSMUSG00000010311
12.3071	0.632497	0.869897	0.727095	0.467168	0.958804	Tex14	ENSMUSG00000010342
1676.34	-0.0376125	0.178491	-0.210725	0.833102	0.994765	Ifi35	ENSMUSG00000010358
518.385	-0.0816886	0.151185	-0.540323	0.588974	0.975284	Rdm1	ENSMUSG00000010362
2359.05	0.0433724	0.115543	0.375378	0.707379	0.987285	Nedd8	ENSMUSG00000010376
2255.27	0.0575077	0.145799	0.394433	0.693261	0.986697	Gosr1	ENSMUSG00000010392
698.681	0.0611664	0.144303	0.423875	0.671657	0.985768	Mrpl52	ENSMUSG00000010406
0.377774	-2.013	4.02381	-0.500272	0.616884	NA	Spaca7	ENSMUSG00000010435
2175.74	-0.262519	0.176555	-1.4869	0.137041	0.790276	Kansl3	ENSMUSG00000010453
37.6347	-0.502266	0.735041	-0.683317	0.494406	0.963634	Eya4	ENSMUSG00000010461
18.1261	0.587628	0.733798	0.800804	0.423245	0.945962	Ebf3	ENSMUSG00000010476
14.438	-0.103164	1.27474	-0.08093	0.935498	0.999975	Myt1	ENSMUSG00000010505
3822.79	-0.0921286	0.136446	-0.6752	0.499549	0.963896	Faf1	ENSMUSG00000010517
0.919846	-0.816309	3.8689	-0.210993	0.832893	NA	Gm266	ENSMUSG00000010529
61.2782	-0.247843	0.388186	-0.638464	0.523172	0.965311	Tsacc	ENSMUSG00000010538
1196.31	-0.198447	0.160087	-1.23962	0.215114	0.865947	Mettl16	ENSMUSG00000010554
33.5776	0.384518	0.6716	0.572541	0.566955	0.971891	Dazl	ENSMUSG00000010592
434.642	0.163878	0.278257	0.588944	0.555899	0.971017	Apol7a	ENSMUSG00000010601
580.778	0.104997	0.141231	0.743439	0.457216	0.958804	Pigyl	ENSMUSG00000010607
3108.22	0.223256	0.184766	1.20832	0.226924	0.8724	Rbm25	ENSMUSG00000010608
745.287	0.385605	0.199543	1.93244	0.0533052	0.585873	Psen2	ENSMUSG00000010609
393.139	1.31895	1.20544	1.09417	0.273882	0.890347	Acaa1b	ENSMUSG00000010651
509.259	0.290453	0.242072	1.19986	0.230193	0.873332	Plcd1	ENSMUSG00000010660
766.071	0.813789	0.30498	2.66834	0.00762278	0.22769	Fads1	ENSMUSG00000010663
769.464	0.409994	0.188602	2.17386	0.0297158	0.471307	Lmbr1	ENSMUSG00000010721
141.348	-0.343937	0.383959	-0.895764	0.370379	0.931632	Tnfrsf22	ENSMUSG00000010751
2954.47	-0.0872388	0.150036	-0.581451	0.560937	0.971891	Cars	ENSMUSG00000010755
160.352	-0.595546	0.256011	-2.32625	0.0200053	0.385741	Phlda2	ENSMUSG00000010760
4.5973	-0.37519	1.39291	-0.269356	0.787655	NA	Asz1	ENSMUSG00000010796
522.483	-0.489507	0.858478	-0.570203	0.56854	0.971891	Wnt2	ENSMUSG00000010797
0.162935	-0.946128	4.08047	-0.231867	0.816641	NA	Gabra1	ENSMUSG00000010803
8.38602	0.667134	1.11908	0.596143	0.55108	0.96991	Grid2ip	ENSMUSG00000010825
1003.23	-0.46386	0.18657	-2.48625	0.0129098	0.300186	Kdelr3	ENSMUSG00000010830
0.980355	0.0872515	2.56502	0.0340159	0.972864	NA	Cfap97d1	ENSMUSG00000010841
875.763	0.173443	0.153698	1.12847	0.259123	0.885258	Apip	ENSMUSG00000010911
1185.07	0.0582645	0.177358	0.328513	0.742524	0.988976	Pdhx	ENSMUSG00000010914
1432	-0.224485	0.171569	-1.30842	0.190729	0.847628	Vac14	ENSMUSG00000010936
455.283	0.839732	0.199279	4.21386	2.51048e-05	0.00319734	Mcoln2	ENSMUSG00000011008
3155.29	0.0233088	0.163723	0.142368	0.88679	0.995937	Slc5a1	ENSMUSG00000011034
915.666	-0.247643	0.148195	-1.67107	0.0947088	0.707904	Akt1s1	ENSMUSG00000011096
3802.68	-0.113524	0.133893	-0.847869	0.396511	0.939787	Tbrg1	ENSMUSG00000011114
0	NA	NA	NA	NA	NA	Panx3	ENSMUSG00000011118
105.708	0.964544	0.392794	2.4556	0.014065	0.314654	Adssl1	ENSMUSG00000011148
0.87132	-1.96149	3.1255	-0.627577	0.530281	NA	Cfap161	ENSMUSG00000011154
1854.43	-0.0940815	0.151267	-0.621957	0.53397	0.966407	Brf1	ENSMUSG00000011158
24.2655	0.367635	0.864006	0.425501	0.670472	0.985768	Vipr2	ENSMUSG00000011171
1438.24	-0.128582	0.15237	-0.843879	0.398737	0.940952	Odc1	ENSMUSG00000011179
100.628	-0.0763225	0.368634	-0.207042	0.835977	0.994765	Thg1l	ENSMUSG00000011254
54.2481	0.0773537	0.541329	0.142896	0.886372	0.995917	Adam19	ENSMUSG00000011256
83.9646	-0.193116	0.30852	-0.625942	0.531353	0.966407	Pabpc4	ENSMUSG00000011257
27.6819	1.619	0.650667	2.48821	0.0128386	0.300186	Exoc3l2	ENSMUSG00000011263
236.084	0.0672688	0.399773	0.168268	0.866373	0.994765	Zfp296	ENSMUSG00000011267
82.091	0.602703	0.360052	1.67393	0.0941434	0.707123	Plin5	ENSMUSG00000011305
1455.26	-0.0489695	0.122327	-0.400316	0.688924	0.986697	Sugp1	ENSMUSG00000011306
0	NA	NA	NA	NA	NA	Dmrtc2	ENSMUSG00000011349
36.8368	0.454142	0.603521	0.752489	0.451757	0.955792	Dhdh	ENSMUSG00000011382
669.882	-0.155049	0.156794	-0.988868	0.322728	0.911907	Zfp790	ENSMUSG00000011427
3.71803	-0.0498971	1.25638	-0.0397151	0.96832	NA	Cpb1	ENSMUSG00000011463
1.24545	-0.606635	2.42387	-0.250275	0.802375	NA	Slc25a41	ENSMUSG00000011486
9.19963	0.807385	0.879577	0.917924	0.358659	0.926899	Fsd1	ENSMUSG00000011589
18.577	0.529078	0.650229	0.813679	0.415829	0.944268	Pinlyp	ENSMUSG00000011632
233.073	-0.111515	0.200352	-0.556596	0.577803	0.97414	Fuz	ENSMUSG00000011658
14.5113	-0.415228	0.841476	-0.493452	0.621693	0.97966	Sptbn4	ENSMUSG00000011751
238.689	-0.0759945	0.20222	-0.375801	0.707065	0.987285	Pgam1	ENSMUSG00000011752
898.293	0.0615034	0.200971	0.306032	0.75958	0.990092	Evi5	ENSMUSG00000011831
449.681	-0.0544142	0.16066	-0.338692	0.734842	0.988738	Evi5l	ENSMUSG00000011832
606.421	-0.0936524	0.174503	-0.53668	0.591488	0.975389	Snapc2	ENSMUSG00000011837
1511.81	0.933453	0.130243	7.167	7.66607e-13	4.32311e-10	Git1	ENSMUSG00000011877
3570.95	0.370185	0.248914	1.4872	0.136962	0.790276	Gltp	ENSMUSG00000011884
1040.33	0.195091	0.137359	1.4203	0.155519	0.811974	Bnip2	ENSMUSG00000011958
1988.73	0.0504996	0.148871	0.339218	0.734445	0.988738	Ccnt1	ENSMUSG00000011960
329.993	-0.414513	0.597515	-0.693727	0.487853	0.962293	Scarf2	ENSMUSG00000012017
0.292248	-1.69088	4.05252	-0.417242	0.676502	NA	4930579F01Rik	ENSMUSG00000012042
596.201	-0.0173431	0.169836	-0.102117	0.918664	0.999641	Brms1l	ENSMUSG00000012076
2799.9	-0.167174	0.152404	-1.09691	0.27268	0.890347	Med15	ENSMUSG00000012114
1627.72	-0.15631	0.164806	-0.948448	0.342902	0.916644	Dhdds	ENSMUSG00000012117
266.954	-0.289197	0.348061	-0.830881	0.406041	0.942719	Crybg2	ENSMUSG00000012123
191.518	-0.071399	0.321558	-0.222041	0.824282	0.994765	Ubxn11	ENSMUSG00000012126
12.024	0.0907421	1.29416	0.0701164	0.944101	0.999975	Mogat1	ENSMUSG00000012187
1.80089	-2.16961	2.2814	-0.951003	0.341603	NA	Tex22	ENSMUSG00000012211
0.493006	2.43828	3.99579	0.610213	0.541721	NA	Wnt8a	ENSMUSG00000012282
494.785	-0.259859	0.26179	-0.992624	0.320893	0.911907	Tjap1	ENSMUSG00000012296
22938.9	0.214766	0.147196	1.45905	0.144552	0.802891	Ehf	ENSMUSG00000012350
0.33535	1.87946	4.03722	0.465533	0.64155	NA	Nanog	ENSMUSG00000012396
509.014	0.199385	0.152605	1.30654	0.191368	0.847915	Rpl15	ENSMUSG00000012405
1682.75	0.15301	0.178311	0.85811	0.390832	0.938535	Tmem167	ENSMUSG00000012422
2149.03	0.182296	0.378469	0.481666	0.630043	0.980544	Steap4	ENSMUSG00000012428
478.123	0.11588	0.168102	0.689347	0.490605	0.962293	Mplkip	ENSMUSG00000012429
136.449	0.595796	0.354034	1.68288	0.0923984	0.702051	Kif11	ENSMUSG00000012443
220.943	0.146065	0.198659	0.735254	0.462185	0.958804	Rpa3	ENSMUSG00000012483
399.46	0.253971	0.210728	1.20521	0.228123	0.872724	Mlkl	ENSMUSG00000012519
1.83739	2.17717	2.22317	0.97931	0.327427	NA	Phox2b	ENSMUSG00000012520
3041.89	0.0421886	0.168175	0.250861	0.801921	0.994119	Tnpo3	ENSMUSG00000012535
654.753	-0.16935	0.151304	-1.11927	0.263025	0.885258	Ttll5	ENSMUSG00000012609
554.254	0.0883397	0.238703	0.370082	0.711322	0.987285	Zfp715	ENSMUSG00000012640
5.28494	-0.531921	1.45295	-0.366096	0.714293	NA	Retn	ENSMUSG00000012705
10.4789	-0.509186	0.749324	-0.679527	0.496804	0.963634	Acp4	ENSMUSG00000012777
9.16176	-0.141238	1.80146	-0.0784018	0.937508	0.999975	Cdh23	ENSMUSG00000012819
5746.4	0.104032	0.137297	0.757718	0.44862	0.954393	Rps5	ENSMUSG00000012848
5.90191	-0.741726	1.43545	-0.516719	0.605352	NA	Podnl1	ENSMUSG00000012889
190.051	0.008394	0.276954	0.0303082	0.975821	0.999975	Adgrl1	ENSMUSG00000013033
781.266	-0.336726	0.208075	-1.6183	0.105599	0.720016	Amotl1	ENSMUSG00000013076
4.40205	2.39528	1.38653	1.72754	0.0840704	NA	2200002J24Rik	ENSMUSG00000013083
104.662	0.0692765	0.404967	0.171067	0.864171	0.994765	Etv5	ENSMUSG00000013089
16.6549	0.114219	0.617351	0.185014	0.853218	0.994765	Tmem190	ENSMUSG00000013091
539.368	-0.185978	0.202122	-0.920127	0.357507	0.92605	Gfod2	ENSMUSG00000013150
108.023	-0.404968	0.340144	-1.19058	0.23382	0.873332	Enkd1	ENSMUSG00000013155
2.43235	-0.976423	1.66973	-0.58478	0.558696	NA	4933405L10Rik	ENSMUSG00000013158
3683.53	-0.064527	0.168609	-0.382701	0.701941	0.987285	Atp6v0d1	ENSMUSG00000013160
1406.58	-0.249444	0.177239	-1.40739	0.159313	0.811974	Ptprs	ENSMUSG00000013236
1618.51	0.0891928	0.182588	0.488491	0.625202	0.979871	Slc41a1	ENSMUSG00000013275
1468.41	0.470151	0.419486	1.12078	0.262382	0.885258	Fer1l4	ENSMUSG00000013338
0	NA	NA	NA	NA	NA	4931406B18Rik	ENSMUSG00000013353
0.338018	1.8894	4.03634	0.468097	0.639716	NA	Iglon5	ENSMUSG00000013367
2.34059	0.782588	2.06823	0.378385	0.705145	NA	Igf2bp1	ENSMUSG00000013415
3693.79	0.430981	0.316076	1.36354	0.172713	0.828145	B4galnt2	ENSMUSG00000013418
299.12	-0.324088	0.188579	-1.71858	0.0856907	0.682977	Zfp651	ENSMUSG00000013419
3052.08	-0.109625	0.158762	-0.690498	0.489881	0.962293	Nelfb	ENSMUSG00000013465
547.432	-0.79814	0.289912	-2.75305	0.00590434	0.192425	Card14	ENSMUSG00000013483
1061.95	0.0484615	0.16684	0.290468	0.771458	0.990412	Tmem175	ENSMUSG00000013495
200.859	-0.0855082	0.422834	-0.202226	0.83974	0.994765	Bcas1	ENSMUSG00000013523
1968.51	0.114244	0.174283	0.65551	0.512139	0.965007	Tango2	ENSMUSG00000013539
329.119	0.963908	0.623712	1.54544	0.12224	0.764115	Aldh1a2	ENSMUSG00000013584
4105.5	0.0461321	0.112863	0.408746	0.682726	0.986268	Ndufs2	ENSMUSG00000013593
1460.32	1.86272	0.943543	1.97417	0.0483621	0.564547	Snx31	ENSMUSG00000013611
2486.5	-0.0240543	0.165403	-0.145428	0.884373	0.995579	Atraid	ENSMUSG00000013622
3229.3	-0.91602	0.252075	-3.63391	0.000279153	0.0234279	Cad	ENSMUSG00000013629
515.111	-1.3765	0.453383	-3.03606	0.00239689	0.106099	Lypd8	ENSMUSG00000013643
860.303	-0.422758	0.222618	-1.89903	0.0575611	0.603698	Sh3bp5l	ENSMUSG00000013646
0.63967	-1.40523	3.42771	-0.409963	0.681833	NA	1810065E05Rik	ENSMUSG00000013653
2257.82	0.195171	0.147725	1.32118	0.186442	0.843844	Atad1	ENSMUSG00000013662
2364.55	0.0837643	0.15317	0.54687	0.584468	0.97427	Pten	ENSMUSG00000013663
1.72035	1.06149	2.63806	0.402375	0.687408	NA	4933402N03Rik	ENSMUSG00000013668
3291.3	0.251923	0.143342	1.75749	0.0788335	0.66788	Pea15a	ENSMUSG00000013698
114.459	-0.127568	0.27714	-0.4603	0.645301	0.983626	Timm23	ENSMUSG00000013701
11.1859	0.630082	0.87871	0.717054	0.473341	0.959302	Tnfaip8l2	ENSMUSG00000013707
1129.43	0.137919	0.206452	0.668043	0.504106	0.964595	Trnt1	ENSMUSG00000013736
593.968	0.149875	0.172595	0.868364	0.385195	0.935755	Ly6g6e	ENSMUSG00000013766
2798.2	-0.0463484	0.141605	-0.327307	0.743435	0.988976	Ehmt2	ENSMUSG00000013787
1433.06	-0.093126	0.126492	-0.736221	0.461596	0.958804	Elof1	ENSMUSG00000013822
2099.88	-0.11764	0.15256	-0.771109	0.440643	0.9519	Med16	ENSMUSG00000013833
131.032	0.0355937	0.450585	0.0789944	0.937037	0.999975	St3gal1	ENSMUSG00000013846
843.528	-0.026474	0.164778	-0.160665	0.872358	0.994765	Tmem259	ENSMUSG00000013858
221.413	0.264991	0.286908	0.92361	0.355689	0.924684	Rnf170	ENSMUSG00000013878
148.497	-0.117534	0.59225	-0.198454	0.84269	0.994765	Clip3	ENSMUSG00000013921
2.85953	1.25518	1.61927	0.775152	0.43825	NA	1700020L13Rik	ENSMUSG00000013928
0.670022	-2.8607	3.97226	-0.720168	0.471421	NA	Myl2	ENSMUSG00000013936
239.887	-0.16315	0.222255	-0.73407	0.462906	0.958804	Dedd	ENSMUSG00000013973
11.5202	1.99888	1.79863	1.11133	0.266424	0.887535	Mcemp1	ENSMUSG00000013974
1268.72	-0.0305925	0.149218	-0.205019	0.837557	0.994765	Nit1	ENSMUSG00000013997
0.313799	0.0156531	4.08047	0.00383611	0.996939	NA	Pax5	ENSMUSG00000014030
566.397	-0.705751	0.252942	-2.79017	0.005268	0.179124	Prdm15	ENSMUSG00000014039
803.754	-0.116672	0.152141	-0.766868	0.44316	0.952401	Rnf168	ENSMUSG00000014074
161.527	0.151676	0.231187	0.656078	0.511774	0.964993	Dynlt2b	ENSMUSG00000014075
4235.82	0.358609	0.194176	1.84683	0.0647723	0.624162	Chp1	ENSMUSG00000014077
31.4538	0.591908	0.919427	0.643779	0.519719	0.965311	Sval2	ENSMUSG00000014104
714.11	0.816469	0.499227	1.63547	0.101951	0.71476	Trpv4	ENSMUSG00000014158
44.0397	-0.125622	0.587703	-0.213751	0.830741	0.994765	Klhl3	ENSMUSG00000014164
2746.17	-0.00618336	0.159723	-0.0387132	0.969119	0.999975	Tvp23b	ENSMUSG00000014177
2841.84	-0.0165478	0.128924	-0.128353	0.89787	0.997238	Dnajc7	ENSMUSG00000014195
8.12502	-0.0178545	1.1152	-0.0160102	0.987226	0.999975	Zfp385c	ENSMUSG00000014198
1721.51	0.0618597	0.150563	0.410856	0.681178	0.98615	Cacybp	ENSMUSG00000014226
229.486	-0.025227	0.214108	-0.117824	0.906207	0.998031	Cluap1	ENSMUSG00000014232
96.7288	0.118462	0.367097	0.3227	0.746922	0.989341	Zswim7	ENSMUSG00000014243
281.834	-0.130759	0.218485	-0.598479	0.549521	0.96991	Pigl	ENSMUSG00000014245
2107.9	0.0537703	0.142273	0.377938	0.705477	0.987285	Ndufa2	ENSMUSG00000014294
17.656	-0.550555	0.618081	-0.890748	0.373064	0.93263	Pam16	ENSMUSG00000014301
141.743	-0.336038	0.330227	-1.0176	0.308869	0.906711	Glis2	ENSMUSG00000014303
3188.62	0.0115529	0.169803	0.0680374	0.945756	0.999975	Cox6c	ENSMUSG00000014313
589.675	-0.12532	0.792772	-0.158078	0.874395	0.994765	Bicc1	ENSMUSG00000014329
3471.7	-0.189632	0.186354	-1.01759	0.308874	0.906711	Ube2z	ENSMUSG00000014349
0.601038	-1.30676	4.00506	-0.326277	0.744215	NA	Gip	ENSMUSG00000014351
2619.12	0.178401	0.146188	1.22035	0.222331	0.871005	Tmem87b	ENSMUSG00000014353
3553.71	-0.188436	0.149447	-1.26089	0.207349	0.86175	Anapc1	ENSMUSG00000014355
646.233	-0.0045365	0.21187	-0.0214117	0.982917	0.999975	Mertk	ENSMUSG00000014361
2776.95	0.20325	0.112812	1.80167	0.0715968	0.646062	Tsg101	ENSMUSG00000014402
1103.91	-0.132652	0.211012	-0.628645	0.529581	0.966407	Hps5	ENSMUSG00000014418
1409.09	-0.205455	0.164622	-1.24804	0.212016	0.862909	Map3k4	ENSMUSG00000014426
1027.38	-0.412301	0.211737	-1.94723	0.0515067	0.58016	Piezo1	ENSMUSG00000014444
0	NA	NA	NA	NA	NA	Blk	ENSMUSG00000014453
974.272	-0.120496	0.145752	-0.826718	0.408397	0.942719	Rnf166	ENSMUSG00000014470
1117.42	0.00455699	0.165437	0.0275452	0.978025	0.999975	Ankrd28	ENSMUSG00000014496
211.673	-0.572556	0.252124	-2.27093	0.0231511	0.414976	Ankrd52	ENSMUSG00000014498
113.148	-0.0186934	0.245937	-0.0760089	0.939412	0.999975	Pkd2l2	ENSMUSG00000014503
1924.46	0.0536123	0.156876	0.341751	0.732539	0.988738	Srp19	ENSMUSG00000014504
0	NA	NA	NA	NA	NA	Tmbim7	ENSMUSG00000014529
0.822084	-1.86333	3.97388	-0.468894	0.639146	NA	Klra17	ENSMUSG00000014543
1581.27	-0.255554	0.180608	-1.41497	0.157078	0.811974	Wdfy2	ENSMUSG00000014547
1140.72	-0.310627	0.185483	-1.67469	0.0939942	0.707042	Rbsn	ENSMUSG00000014550
733.291	-0.071431	0.140623	-0.507961	0.61148	0.978263	Mrps25	ENSMUSG00000014551
920.911	-0.0248805	0.128477	-0.193658	0.846444	0.994765	Dguok	ENSMUSG00000014554
245.383	-0.692654	0.272021	-2.54633	0.0108863	0.272984	Camta1	ENSMUSG00000014592
1383.92	-0.114829	0.232963	-0.492907	0.622078	0.97966	Csf1	ENSMUSG00000014599
2361.04	0.00443748	0.13286	0.0333995	0.973356	0.999975	Strip1	ENSMUSG00000014601
44.7787	-0.518236	0.703115	-0.737057	0.461088	0.958804	Kif1a	ENSMUSG00000014602
1.07131	-1.11709	3.71589	-0.300626	0.7637	NA	Alx3	ENSMUSG00000014603
4411.06	-0.0263391	0.110206	-0.238999	0.811106	0.994765	Slc25a11	ENSMUSG00000014606
1.40648	-0.890635	2.8456	-0.312987	0.754291	NA	Chrne	ENSMUSG00000014609
238.083	0.1232	0.249896	0.493007	0.622007	0.97966	Cmc2	ENSMUSG00000014633
1094.08	-0.0454438	0.155848	-0.29159	0.7706	0.990412	Chfr	ENSMUSG00000014668
1.69881	0.00392612	1.93521	0.00202878	0.998381	NA	Ceacam16	ENSMUSG00000014686
4.37286	-1.737	1.44324	-1.20354	0.228766	NA	Hoxa2	ENSMUSG00000014704
936.255	0.991785	0.233311	4.25091	2.12903e-05	0.00276572	Adam28	ENSMUSG00000014725
0.632934	0.192758	4.0072	0.048103	0.961634	NA	Ankrd53	ENSMUSG00000014747
2555.05	-0.16224	0.139506	-1.16296	0.244847	0.877439	Tex261	ENSMUSG00000014748
1678.2	-0.169289	0.138126	-1.22561	0.220346	0.869766	Fam120b	ENSMUSG00000014763
625.796	-0.000319828	0.16043	-0.00199356	0.998409	0.999975	Tbp	ENSMUSG00000014767
4953.64	0.0074881	0.121481	0.0616402	0.950849	0.999975	Psmb1	ENSMUSG00000014769
131.616	-0.38988	0.355652	-1.09624	0.272974	0.890347	Dll1	ENSMUSG00000014773
34.3023	-0.110646	0.450114	-0.245817	0.805824	0.994705	Nol3	ENSMUSG00000014776
169.402	-0.0427161	0.40106	-0.106508	0.915179	0.999573	Fhod1	ENSMUSG00000014778
49.6206	-0.0780284	0.683626	-0.114139	0.909128	0.998459	Plekhg4	ENSMUSG00000014782
83.5704	-0.101476	0.339784	-0.298648	0.765209	0.990092	Slc9a5	ENSMUSG00000014786
1681.48	0.0685245	0.144037	0.475741	0.634259	0.980544	Elmo3	ENSMUSG00000014791
175.853	0.29278	0.544788	0.53742	0.590978	0.975284	Stc1	ENSMUSG00000014813
163.689	-0.0685899	0.257665	-0.266198	0.790087	0.993613	4931428F04Rik	ENSMUSG00000014837
520.275	-0.206336	0.526869	-0.391627	0.695334	0.987285	Tppp3	ENSMUSG00000014846
376.135	0.139779	0.211138	0.662024	0.507956	0.964595	Msh3	ENSMUSG00000014850
8.99831	1.54059	1.01753	1.51405	0.130014	0.778059	Adamts13	ENSMUSG00000014852
2066.15	0.0441624	0.134389	0.328616	0.742446	0.988976	Tmem208	ENSMUSG00000014856
1154.29	-0.250891	0.152265	-1.64772	0.0994095	0.708226	E2f4	ENSMUSG00000014859
15553.3	-0.146815	0.204214	-0.718926	0.472186	0.959188	Surf4	ENSMUSG00000014867
667.39	-0.0394048	0.141701	-0.278084	0.780948	0.992121	Surf2	ENSMUSG00000014873
1862.03	0.0427125	0.256217	0.166705	0.867602	0.994765	Dnajb9	ENSMUSG00000014905
40.238	-0.133233	0.376459	-0.353912	0.723404	0.988738	Naf1	ENSMUSG00000014907
1310.93	0.244833	0.20571	1.19018	0.233974	0.873332	Yes1	ENSMUSG00000014932
12541.5	0.318854	0.12936	2.46485	0.013707	0.309505	Ppp1cb	ENSMUSG00000014956
7760.71	-0.0512495	0.146542	-0.349725	0.726545	0.988738	Gorasp2	ENSMUSG00000014959
151.13	0.0384643	0.252858	0.152118	0.879094	0.995487	Tsen15	ENSMUSG00000014980
0.676883	1.46316	3.99661	0.3661	0.71429	NA	Oc90	ENSMUSG00000015001
3570.7	0.0433428	0.154016	0.281418	0.77839	0.991803	Efr3a	ENSMUSG00000015002
875.358	0.0615432	0.143595	0.428588	0.668223	0.985768	Trappc2l	ENSMUSG00000015013
358.469	-0.251048	0.17631	-1.4239	0.154475	0.811974	Acsf3	ENSMUSG00000015016
231.695	-0.326464	0.208195	-1.56807	0.116864	0.755456	Ddx19a	ENSMUSG00000015023
470.213	0.162559	0.205816	0.789826	0.429629	0.949073	Galns	ENSMUSG00000015027
4356.47	0.504916	0.196963	2.5635	0.0103622	0.267825	Gata2	ENSMUSG00000015053
135.795	0.0317279	0.270858	0.117138	0.906751	0.998031	C8g	ENSMUSG00000015083
1445.1	-0.0727344	0.284676	-0.255499	0.798338	0.994088	Entpd2	ENSMUSG00000015085
1715.17	-0.15181	0.133064	-1.14088	0.253919	0.884646	Rabl6	ENSMUSG00000015087
101.265	0.589106	0.530896	1.10964	0.267152	0.887538	Ptgds	ENSMUSG00000015090
3223.73	-0.0817278	0.13169	-0.620607	0.534858	0.966407	Edf1	ENSMUSG00000015092
91.6341	-0.0622543	0.331575	-0.187753	0.85107	0.994765	Clic3	ENSMUSG00000015093
5205.83	-0.27253	0.145551	-1.8724	0.0611508	0.616583	Npdc1	ENSMUSG00000015094
2295.02	0.0255381	0.141308	0.180726	0.856582	0.994765	Fbxw5	ENSMUSG00000015095
355.586	0.130651	0.230127	0.567735	0.570215	0.97226	Slc25a13	ENSMUSG00000015112
1029.52	-0.0709603	0.169091	-0.419657	0.674736	0.985768	Ube2i	ENSMUSG00000015120
470.71	-0.0450113	0.164174	-0.274168	0.783956	0.992945	Tsr3	ENSMUSG00000015126
161.158	0.195457	0.236145	0.827701	0.40784	0.942719	Unkl	ENSMUSG00000015127
2715.95	-0.516207	0.242186	-2.13145	0.033052	0.492691	Lrrk1	ENSMUSG00000015133
4663.44	0.132525	0.313914	0.42217	0.672901	0.985768	Aldh1a3	ENSMUSG00000015134
955.523	-0.590744	0.212798	-2.77608	0.00550184	0.18462	Actn1	ENSMUSG00000015143
1621.63	-0.125396	0.166003	-0.755383	0.450019	0.95484	Sirt2	ENSMUSG00000015149
3934.41	-0.231015	0.139221	-1.65935	0.0970455	0.707904	Hnrnpl	ENSMUSG00000015165
2012.59	-0.410053	0.140989	-2.90841	0.00363274	0.139166	Nolc1	ENSMUSG00000015176
1261.46	0.139089	0.153989	0.903238	0.366399	0.930903	Casd1	ENSMUSG00000015189
671.9	-0.115963	0.173443	-0.668592	0.503756	0.964595	Cnksr3	ENSMUSG00000015202
1398.17	0.25186	0.17761	1.41805	0.156176	0.811974	Mtmr1	ENSMUSG00000015214
193.553	0.372608	0.357184	1.04318	0.296864	0.903812	Hmgb3	ENSMUSG00000015217
512.342	0.183103	0.235841	0.776383	0.437523	0.950527	Map2	ENSMUSG00000015222
109.593	0.595051	0.296788	2.00497	0.0449662	0.555629	Cyp2j9	ENSMUSG00000015224
0.162935	-0.946128	4.08047	-0.231867	0.816641	NA	Nipsnap3a	ENSMUSG00000015242
2733.66	-0.0206072	0.174835	-0.117867	0.906173	0.998031	Abca1	ENSMUSG00000015243
2220.28	0.181481	0.115793	1.56729	0.117046	0.755619	Nipsnap3b	ENSMUSG00000015247
522.152	0.0288623	0.182676	0.157997	0.874459	0.994765	Lage3	ENSMUSG00000015289
3363.58	-0.0861939	0.170747	-0.504806	0.613695	0.978355	Ubl4a	ENSMUSG00000015290
4247.08	0.0359432	0.147921	0.242989	0.808014	0.994765	Gdi1	ENSMUSG00000015291
80.0378	-0.0114357	0.348341	-0.032829	0.973811	0.999975	Sash1	ENSMUSG00000015305
2672.29	0.0169396	0.253818	0.0667391	0.946789	0.999975	Gadd45b	ENSMUSG00000015312
0.657152	1.52363	3.99296	0.381579	0.702773	NA	Slamf6	ENSMUSG00000015314
0.167675	0.977426	4.08047	0.239537	0.810689	NA	Slamf1	ENSMUSG00000015316
432.825	-0.143143	0.187433	-0.763701	0.445046	0.95276	Zdhhc12	ENSMUSG00000015335
283.748	0.0358351	0.187492	0.191128	0.848425	0.994765	Endog	ENSMUSG00000015337
38.6172	0.193171	0.487453	0.396286	0.691894	0.986697	Cybb	ENSMUSG00000015340
859.074	0.160432	0.139075	1.15356	0.248679	0.881351	Golga7	ENSMUSG00000015341
940.86	0.21938	0.287136	0.764026	0.444852	0.952744	Xk	ENSMUSG00000015342
120.518	-0.135603	0.704517	-0.192477	0.847369	0.994765	Pcolce2	ENSMUSG00000015354
0.97028	-0.929415	3.07785	-0.301969	0.762676	NA	Cd48	ENSMUSG00000015355
2359.24	-0.0596104	0.157335	-0.378876	0.70478	0.987285	Clpx	ENSMUSG00000015357
4158.52	-0.147149	0.213702	-0.688572	0.491093	0.962293	Trabd	ENSMUSG00000015363
0.493546	-0.86478	4.03967	-0.214072	0.830491	NA	Mov10l1	ENSMUSG00000015365
423.934	-0.233034	0.192	-1.21371	0.224857	0.871005	Dennd6b	ENSMUSG00000015377
279.156	-0.15471	0.372742	-0.415058	0.678099	0.985768	Cd83	ENSMUSG00000015396
0.63493	-2.78991	3.97553	-0.70177	0.482823	NA	Cltrn	ENSMUSG00000015401
94.4163	1.19943	0.553638	2.16646	0.030276	0.473682	Ace2	ENSMUSG00000015405
5.02997	0.605214	1.81512	0.333429	0.73881	NA	Gzmb	ENSMUSG00000015437
17.2357	0.423889	0.606393	0.699034	0.484531	0.962293	Ager	ENSMUSG00000015452
2538.87	-0.271594	0.173638	-1.56415	0.117783	0.755701	Atf6b	ENSMUSG00000015461
10.4539	-0.408646	0.728255	-0.561131	0.574708	0.973674	Egfl8	ENSMUSG00000015467
70.1705	0.575111	0.390285	1.47357	0.140598	0.797156	Notch4	ENSMUSG00000015468
281.311	-0.249904	0.282707	-0.883968	0.376714	0.934774	Ppt2	ENSMUSG00000015474
40.9759	-0.509888	0.461985	-1.10369	0.269728	0.889343	Prrt1	ENSMUSG00000015476
1085.7	-0.0302454	0.164907	-0.183409	0.854477	0.994765	Rnf5	ENSMUSG00000015478
1.97718	-0.956032	2.68181	-0.356488	0.721475	NA	Fam163a	ENSMUSG00000015484
2565.35	0.00102285	0.13591	0.00752589	0.993995	0.999975	Cacfd1	ENSMUSG00000015488
753.018	-0.155937	0.144611	-1.07832	0.28089	0.895856	Hivep2	ENSMUSG00000015501
70.1284	1.12201	2.00599	0.559329	0.575937	0.97414	2310057J18Rik	ENSMUSG00000015519
1630.42	-0.223305	0.119952	-1.86162	0.0626568	0.619523	Arnt	ENSMUSG00000015522
1381.7	0.493476	0.197408	2.49977	0.0124272	0.292907	Itga2	ENSMUSG00000015533
1359.44	0.436592	0.181067	2.41122	0.0158992	0.336502	Mocs2	ENSMUSG00000015536
602.699	0.0345186	0.140367	0.245918	0.805746	0.994705	Nat9	ENSMUSG00000015542
468.829	0.295659	0.425362	0.695077	0.487007	0.962293	Lpl	ENSMUSG00000015568
5099.6	0.0167113	0.134254	0.124475	0.900939	0.997511	Atp6v0e	ENSMUSG00000015575
348.334	-0.403255	0.262123	-1.53842	0.123946	0.765523	Zfp318	ENSMUSG00000015597
0.505354	-0.895937	3.70682	-0.2417	0.809013	NA	Ttbk1	ENSMUSG00000015599
1294.6	-0.123699	0.214707	-0.576127	0.564529	0.971891	Srf	ENSMUSG00000015605
5154.24	0.174222	0.220904	0.788678	0.4303	0.949073	Gata3	ENSMUSG00000015619
9.37892	-0.106648	1.28433	-0.0830379	0.933821	0.999975	Gata5	ENSMUSG00000015627
5622.66	-0.466576	0.253131	-1.84322	0.0652969	0.625773	Lama5	ENSMUSG00000015647
400.333	-0.353616	0.267388	-1.32248	0.186009	0.843752	Steap1	ENSMUSG00000015652
589.336	-0.0495854	0.223828	-0.221533	0.824677	0.994765	Steap2	ENSMUSG00000015653
8595.35	-0.462817	0.251695	-1.8388	0.0659443	0.627604	Hspa8	ENSMUSG00000015656
260.856	-0.406858	0.190017	-2.14117	0.0322605	0.486224	Serac1	ENSMUSG00000015659
0	NA	NA	NA	NA	NA	Awat1	ENSMUSG00000015665
1350.92	0.0908681	0.128767	0.70568	0.480387	0.96197	Pdzd11	ENSMUSG00000015668
4582.18	0.0805683	0.108503	0.742544	0.457758	0.958804	Psma2	ENSMUSG00000015671
651.211	0.206632	0.148958	1.38719	0.165385	0.820374	Mrpl32	ENSMUSG00000015672
1366.91	-0.361387	0.150301	-2.40443	0.0161978	0.340506	Setdb1	ENSMUSG00000015697
924.364	0.673614	0.467262	1.44162	0.14941	0.807884	Anxa9	ENSMUSG00000015702
37.9777	0.0359875	0.532556	0.067575	0.946124	0.999975	Arnt2	ENSMUSG00000015709
469.839	-0.0296164	0.203638	-0.145437	0.884366	0.995579	Prune1	ENSMUSG00000015711
6303.73	-0.0689473	0.113275	-0.608673	0.542741	0.96792	Cers2	ENSMUSG00000015714
0.167675	0.977426	4.08047	0.239537	0.810689	NA	Nlrp5	ENSMUSG00000015721
6941.71	0.197782	0.137314	1.44036	0.149764	0.808516	Capza2	ENSMUSG00000015733
60.9851	-0.0979213	0.367567	-0.266404	0.789928	0.993613	Plekho1	ENSMUSG00000015745
1052.51	0.0568914	0.17244	0.32992	0.74146	0.988976	Vps45	ENSMUSG00000015747
959.926	-0.134604	0.160058	-0.840971	0.400364	0.941817	Prpf3	ENSMUSG00000015748
1681.45	0.106846	0.129736	0.823565	0.410187	0.942719	Anp32e	ENSMUSG00000015749
88.5124	0.00320044	0.365791	0.00874936	0.993019	0.999975	Aph1a	ENSMUSG00000015750
691.132	0.0553444	0.171991	0.321788	0.747614	0.989393	Tab2	ENSMUSG00000015755
1584.97	0.218738	0.198439	1.10229	0.270334	0.889576	Ppil4	ENSMUSG00000015757
1426.7	0.0557709	0.146277	0.381268	0.703005	0.987285	Cnih1	ENSMUSG00000015759
4953.57	0.271849	0.154102	1.76408	0.0777184	0.665963	Eps8	ENSMUSG00000015766
3966.29	-0.420933	0.318382	-1.3221	0.186134	0.843752	Med22	ENSMUSG00000015776
12363.6	-1.00783	0.384587	-2.62056	0.00877861	0.24618	Abo	ENSMUSG00000015787
1123.04	0.0330206	0.134868	0.244837	0.806583	0.994765	Surf1	ENSMUSG00000015790
3387.82	-0.179056	0.138005	-1.29747	0.19447	0.847915	Med28	ENSMUSG00000015804
1287.41	-0.0526001	0.154777	-0.339843	0.733975	0.988738	Qdpr	ENSMUSG00000015806
4.90169	-0.329928	1.10787	-0.297805	0.765852	NA	Gnrh1	ENSMUSG00000015812
2.79446	0.156714	2.46153	0.0636653	0.949237	NA	Tnr	ENSMUSG00000015829
30581.8	-0.0534148	0.185708	-0.287628	0.773632	0.991032	Sqstm1	ENSMUSG00000015837
5771.8	0.251213	0.208182	1.2067	0.227548	0.8724	Nfe2l2	ENSMUSG00000015839
451.769	-0.325815	0.188559	-1.72793	0.0840015	0.67823	Rxrg	ENSMUSG00000015843
1102.91	1.02016	0.257545	3.96109	7.46071e-05	0.00801112	Rxra	ENSMUSG00000015846
304.131	-0.105617	0.285724	-0.369648	0.711645	0.987285	Adamtsl4	ENSMUSG00000015850
9.01482	-0.549771	1.03179	-0.532831	0.59415	0.976839	Fcrls	ENSMUSG00000015852
0	NA	NA	NA	NA	NA	Cd5l	ENSMUSG00000015854
2658.27	-0.101528	0.136742	-0.742474	0.4578	0.958804	Prpsap1	ENSMUSG00000015869
6.30846	-0.425046	1.24324	-0.341886	0.732437	0.988738	Fam184b	ENSMUSG00000015879
82.1946	0.95334	0.403736	2.36129	0.0182113	0.365207	Ncapg	ENSMUSG00000015880
766.905	0.219743	0.249737	0.879898	0.378914	0.934774	Lcorl	ENSMUSG00000015882
2549.32	-0.0148701	0.114619	-0.129735	0.896776	0.996956	Lta4h	ENSMUSG00000015889
156.07	-0.319061	0.388309	-0.821666	0.411267	0.942719	Amdhd1	ENSMUSG00000015890
24012.6	0.193868	0.110842	1.74905	0.0802828	0.672773	Dstn	ENSMUSG00000015932
3143.78	0.071743	0.137414	0.522093	0.601605	0.977539	Macroh2a1	ENSMUSG00000015937
359.928	-0.191252	0.220851	-0.865978	0.386502	0.93661	Gtf2ird2	ENSMUSG00000015942
583.52	-0.0197479	0.14412	-0.137024	0.891012	0.996273	Bola1	ENSMUSG00000015943
373.938	0.00820496	0.281682	0.0291285	0.976762	0.999975	Castor2	ENSMUSG00000015944
1.56211	-4.08863	3.10642	-1.31618	0.188112	NA	Fcgr1	ENSMUSG00000015947
31.2469	1.46361	1.16933	1.25166	NA	NA	Ncf1	ENSMUSG00000015950
66.7909	0.0336358	0.484573	0.0694134	0.944661	0.999975	Wnt11	ENSMUSG00000015957
2442.77	0.211239	0.148068	1.42664	0.153685	0.811696	Adss	ENSMUSG00000015961
2.95771	-0.229787	1.57226	-0.146151	0.883802	NA	1700016C15Rik	ENSMUSG00000015962
142.549	0.0360331	0.260065	0.138554	0.889802	0.996122	Il17rb	ENSMUSG00000015966
47.4313	0.354901	0.562727	0.63068	0.52825	0.966407	Cacna1d	ENSMUSG00000015968
1391.22	-0.23738	0.319783	-0.742316	0.457896	0.958804	Chdh	ENSMUSG00000015970
1762.9	-0.11379	0.132233	-0.860526	0.389499	0.937908	Actr8	ENSMUSG00000015971
199.266	-0.150459	0.23472	-0.641014	0.521514	0.965311	Lrrc27	ENSMUSG00000015980
2.9006	1.2035	1.57916	0.762114	0.445992	NA	Stk32c	ENSMUSG00000015981
2160.94	0.0774867	0.168292	0.460429	0.645208	0.983626	Fnta	ENSMUSG00000015994
2039.99	-0.0139468	0.122482	-0.113867	0.909343	0.998486	Mtrex	ENSMUSG00000016018
3160.64	0.216263	0.420675	0.514086	0.607192	0.977539	Lbp	ENSMUSG00000016024
186.969	-0.0580777	0.291709	-0.199095	0.842189	0.994765	Celsr1	ENSMUSG00000016028
49.1558	0.508287	0.534445	0.951055	0.341576	0.91652	Fli1	ENSMUSG00000016087
195.917	-0.013197	0.247404	-0.0533421	0.957459	0.999975	Stard13	ENSMUSG00000016128
8.45931	-0.981142	0.943606	-1.03978	0.298443	0.905053	Tenm1	ENSMUSG00000016150
2.05039	-2.34661	2.15046	-1.09121	0.275179	NA	Camk1g	ENSMUSG00000016179
135.02	-0.281426	0.255596	-1.10106	0.270871	0.889756	Utp25	ENSMUSG00000016181
872.763	0.0545012	0.801577	0.0679926	0.945792	0.999975	Hsd11b1	ENSMUSG00000016194
40.17	0.2038	0.600262	0.339519	0.734219	0.988738	Syt14	ENSMUSG00000016200
325.47	0.665057	0.243798	2.7279	0.00637386	0.201669	H2-M3	ENSMUSG00000016206
167.326	-0.0370402	0.231955	-0.159687	0.873128	0.994765	Lonrf3	ENSMUSG00000016239
1747.93	0.0767906	0.142886	0.537426	0.590974	0.975284	Atp5e	ENSMUSG00000016252
1624.92	-0.0414075	0.135476	-0.305645	0.759875	0.990092	Nelfcd	ENSMUSG00000016253
0.926368	0.140296	3.85656	0.0363786	0.97098	NA	Tubb1	ENSMUSG00000016255
2436.69	-0.0246118	0.14948	-0.164649	0.86922	0.994765	Ctsz	ENSMUSG00000016256
1536.81	0.140866	0.123018	1.14508	0.252177	0.884352	Prelid3b	ENSMUSG00000016257
572.254	-0.0423804	0.238482	-0.177709	0.858952	0.994765	Sertad4	ENSMUSG00000016262
0.627259	-2.77255	3.97635	-0.697261	0.48564	NA	H2-M2	ENSMUSG00000016283
1433.13	0.08483	0.13981	0.606751	0.544016	0.968214	Ube2a	ENSMUSG00000016308
7100.05	0.233597	0.14942	1.56336	0.117969	0.755701	Slc25a5	ENSMUSG00000016319
1.17699	2.5132	2.86077	0.878504	0.37967	NA	Atp1b4	ENSMUSG00000016327
471.885	0.162011	0.199171	0.813425	0.415974	0.944268	Ppdpf	ENSMUSG00000016344
6.18003	-1.41326	1.50257	-0.940562	0.346929	NA	Kcnq2	ENSMUSG00000016346
0	NA	NA	NA	NA	NA	Eef1a2	ENSMUSG00000016349
141.135	-0.411052	0.466476	-0.881184	0.378218	0.934774	Col20a1	ENSMUSG00000016356
6213.66	-0.162217	0.156161	-1.03878	0.298905	0.905053	Pls3	ENSMUSG00000016382
1213.26	0.12068	0.181002	0.666737	0.50494	0.964595	Mpped2	ENSMUSG00000016386
514.407	0.194419	0.197525	0.984274	0.324981	0.911907	Nkap	ENSMUSG00000016409
2996.31	0.337804	0.187761	1.79912	0.0720004	0.646886	Ndufa1	ENSMUSG00000016427
72.7333	0.27077	0.678008	0.399361	0.689627	0.986697	Wt1	ENSMUSG00000016458
155.384	0.264937	0.280887	0.943213	0.345572	0.917604	E2f3	ENSMUSG00000016477
1912.42	0.22918	0.15004	1.52745	0.126648	0.771957	Cr1l	ENSMUSG00000016481
2962.76	0.182869	0.24281	0.753136	0.451368	0.955792	Ppfibp1	ENSMUSG00000016487
37.5919	0.330295	0.424691	0.77773	0.436728	0.950221	Cd46	ENSMUSG00000016493
1783.47	-0.0390582	0.69517	-0.0561852	0.955194	0.999975	Cd34	ENSMUSG00000016494
663.546	0.223087	0.175782	1.26912	0.2044	0.860263	Plgrkt	ENSMUSG00000016495
186.007	-0.0911976	0.364013	-0.250534	0.802174	0.994119	Cd274	ENSMUSG00000016496
3.05151	1.28968	2.49032	0.517875	0.604545	NA	Pdcd1lg2	ENSMUSG00000016498
250.415	-0.179353	0.198928	-0.901599	0.36727	0.931168	Gtf3a	ENSMUSG00000016503
374.567	-0.158391	0.188568	-0.839967	0.400927	0.942036	Mtif3	ENSMUSG00000016510
1454.55	-0.137938	0.117471	-1.17423	0.240304	0.875527	Lnx2	ENSMUSG00000016520
1.32785	2.73424	2.7753	0.985206	0.324523	NA	Il19	ENSMUSG00000016524
519.133	-0.0633107	0.256465	-0.246859	0.805017	0.994705	Dyrk3	ENSMUSG00000016526
4488.39	0.0381347	0.156905	0.243044	0.807971	0.994765	Mapkapk2	ENSMUSG00000016528
1.78452	-2.14376	2.64529	-0.810404	0.417708	NA	Il10	ENSMUSG00000016529
19475.7	0.21565	0.13074	1.64946	0.0990532	0.708226	Lamp2	ENSMUSG00000016534
5833.07	0.100003	0.151504	0.660071	0.509208	0.964595	Atxn10	ENSMUSG00000016541
413.51	-0.458405	0.278193	-1.64779	0.0993949	0.708226	Foxred2	ENSMUSG00000016552
2132.15	-0.250839	0.133021	-1.88571	0.0593344	0.610543	Eif3d	ENSMUSG00000016554
24275.8	0.206608	0.120805	1.71026	0.0872172	0.689334	H3f3b	ENSMUSG00000016559
2334.49	-0.130042	0.162214	-0.801667	0.422745	0.945447	Nup50	ENSMUSG00000016619
8.22671	-0.0857521	0.845343	-0.101441	0.919201	0.999641	Phf21b	ENSMUSG00000016624
0	NA	NA	NA	NA	NA	Nlrp14	ENSMUSG00000016626
566.578	0.090498	0.13903	0.650925	0.515095	0.965311	Ift27	ENSMUSG00000016637
5124.18	-0.112429	0.160085	-0.702312	0.482484	0.962293	Pacsin2	ENSMUSG00000016664
82.9501	-0.238787	0.427001	-0.559219	0.576013	0.97414	Cmah	ENSMUSG00000016756
606.784	-0.4264	0.208449	-2.04558	0.0407974	0.534726	Ttll12	ENSMUSG00000016757
623.059	-0.00968572	0.155352	-0.0623469	0.950287	0.999975	Bik	ENSMUSG00000016758
77.5236	-0.70317	0.572483	-1.22828	0.219342	0.868642	Scube1	ENSMUSG00000016763
3495.31	-0.0350273	0.142286	-0.246175	0.805547	0.994705	Tox4	ENSMUSG00000016831
371.713	0.0997823	0.174628	0.571401	0.567728	0.971891	Mrps18c	ENSMUSG00000016833
1678.39	0.164794	0.784658	0.21002	0.833652	0.994765	Sulf1	ENSMUSG00000016918
4824.09	-0.00936886	0.114722	-0.0816659	0.934912	0.999975	Srsf6	ENSMUSG00000016921
1728.67	-0.116888	0.136601	-0.85569	0.392169	0.939071	Plcg1	ENSMUSG00000016933
810.704	0.00281037	0.167518	0.0167765	0.986615	0.999975	Kctd2	ENSMUSG00000016940
44.0903	-0.286719	0.656648	-0.43664	0.662373	0.985768	Tmprss6	ENSMUSG00000016942
2221.99	0.101959	0.189254	0.53874	0.590066	0.975284	Kctd5	ENSMUSG00000016946
0.650661	2.83918	3.97437	0.714371	0.474998	NA	Pom121l2	ENSMUSG00000016982
194.426	-0.333418	0.222262	-1.50011	0.133585	0.781217	Etaa1	ENSMUSG00000016984
36.014	-0.425673	0.487023	-0.874031	0.382102	0.935462	Matn4	ENSMUSG00000016995
168671	0.209507	0.657177	0.318798	0.749879	0.989746	Svs4	ENSMUSG00000016998
24256.6	-0.320385	1.214	-0.263908	0.791851	0.993684	Svs6	ENSMUSG00000017000
322.671	0.0497308	0.540997	0.0919244	0.926758	0.999975	Slpi	ENSMUSG00000017002
17867.3	0.108435	1.27824	0.0848309	0.932396	0.999975	Svs3a	ENSMUSG00000017003
513565	0.233643	0.530985	0.440017	0.659925	0.985768	Svs5	ENSMUSG00000017004
12.5082	0.270923	0.777002	0.348677	0.727332	0.988738	Rbpjl	ENSMUSG00000017007
13182.4	-0.073431	0.167358	-0.438765	0.660832	0.985768	Sdc4	ENSMUSG00000017009
4683.34	0.0807921	0.163936	0.492828	0.622134	0.97966	Il13ra1	ENSMUSG00000017057
0	NA	NA	NA	NA	NA	Prl5a1	ENSMUSG00000017064
8243.36	-0.0902029	0.14881	-0.606163	0.544407	0.968268	Nbr1	ENSMUSG00000017119
1827.1	0.113281	0.14844	0.76314	0.44538	0.953059	Cyth1	ENSMUSG00000017132
1175.37	0.316803	0.282812	1.12019	0.262632	0.885258	Rnd3	ENSMUSG00000017144
99.2395	0.524079	0.416082	1.25955	0.20783	0.86175	Brca1	ENSMUSG00000017146
0.162935	-0.946128	4.08047	-0.231867	0.816641	NA	Gast	ENSMUSG00000017165
12.0302	-1.27601	0.772644	-1.65149	0.0986396	0.708226	Cntnap1	ENSMUSG00000017167
647.953	-0.0728448	0.177059	-0.411414	0.680769	0.98615	Nt5c3b	ENSMUSG00000017176
2668.39	-0.120661	0.121233	-0.995286	0.319597	0.911907	Coa3	ENSMUSG00000017188
29.8522	0.464897	0.485304	0.95795	0.338088	0.914038	Zpbp2	ENSMUSG00000017195
3582.33	1.12996	0.225492	5.01111	5.41178e-07	0.000121254	Gsdma	ENSMUSG00000017204
1619.55	-0.281916	0.139263	-2.02434	0.0429349	0.548471	Med24	ENSMUSG00000017210
1.45582	-2.84821	2.22352	-1.28095	0.200212	NA	Gsdma2	ENSMUSG00000017211
6198.03	-0.135594	0.102163	-1.32723	0.184434	0.843665	Psmd3	ENSMUSG00000017221
2139.07	-0.0307346	0.152335	-0.201757	0.840107	0.994765	Exosc10	ENSMUSG00000017264
2799.67	0.0208267	0.119738	0.173936	0.861916	0.994765	Glod4	ENSMUSG00000017286
2283.1	0.00796116	0.148323	0.0536745	0.957195	0.999975	Vps53	ENSMUSG00000017288
1312.36	0.0765669	0.185302	0.413201	0.679459	0.985852	Taok1	ENSMUSG00000017291
1090.99	-0.182961	0.184672	-0.990739	0.321813	0.911907	Dnttip1	ENSMUSG00000017299
0	NA	NA	NA	NA	NA	Tnnc2	ENSMUSG00000017300
382.596	-0.00907707	0.203353	-0.0446369	0.964397	0.999975	Acot8	ENSMUSG00000017307
65.6122	0.56058	0.457965	1.22407	0.220926	0.870455	Cd300lg	ENSMUSG00000017309
40.6673	-2.36239	0.818526	-2.88615	0.00389981	0.145931	Pyy	ENSMUSG00000017311
290.445	0.0919705	0.322152	0.285488	0.775271	0.991469	Mpp2	ENSMUSG00000017314
0.162935	-0.946128	4.08047	-0.231867	0.816641	NA	Ppy	ENSMUSG00000017316
170.794	0.263596	0.533871	0.493743	0.621487	0.97966	Vtn	ENSMUSG00000017344
187.205	0.0803605	0.240736	0.333812	0.738522	0.988738	Nlk	ENSMUSG00000017376
2533.6	0.0647761	0.172652	0.375183	0.707524	0.987285	Traf4	ENSMUSG00000017386
805.367	-0.229299	0.207904	-1.10291	0.270068	0.889343	Aldoc	ENSMUSG00000017390
34.5024	-0.230749	0.706734	-0.3265	0.744046	0.988976	Stac2	ENSMUSG00000017400
62.2248	0.241548	0.350708	0.688744	0.490985	0.962293	Rpl19	ENSMUSG00000017404
568.998	0.0453028	0.235443	0.192416	0.847417	0.994765	Nek8	ENSMUSG00000017405
8.24975	-0.448981	0.934589	-0.480404	0.63094	0.980544	Cacnb4	ENSMUSG00000017412
50.2488	-0.0357084	0.91603	-0.0389817	0.968905	0.999975	Plxdc1	ENSMUSG00000017417
2270.26	0.253833	0.164957	1.53878	0.123858	0.765523	Arl5b	ENSMUSG00000017418
4471.48	0.0318801	0.113927	0.279828	0.779609	0.991803	Zfp207	ENSMUSG00000017421
3062.28	-0.0513341	0.117804	-0.43576	0.663011	0.985768	Psmd11	ENSMUSG00000017428
213.447	-0.12282	0.450209	-0.272806	0.785002	0.993097	C1qtnf1	ENSMUSG00000017446
1.72305	-2.03744	2.58807	-0.787244	0.431139	NA	Pipox	ENSMUSG00000017453
27112.1	-0.137741	0.17826	-0.772696	0.439702	0.9519	Timp2	ENSMUSG00000017466
1054.7	-0.292693	0.145233	-2.01533	0.0438697	0.552741	Zc3h18	ENSMUSG00000017478
4758.37	0.046843	0.180364	0.259714	0.795084	0.993684	Top2b	ENSMUSG00000017485
68.8381	-0.0870343	0.364604	-0.238709	0.811331	0.994765	Rarb	ENSMUSG00000017491
8924.99	2.68634e-05	0.851203	3.15594e-05	0.999975	0.999975	Igfbp4	ENSMUSG00000017493
119.371	0.149892	0.291105	0.514906	0.606619	0.977539	Cdc6	ENSMUSG00000017499
898.804	0.0119802	0.181964	0.0658379	0.947507	0.999975	Suz12	ENSMUSG00000017548
81.0045	0.189048	0.350365	0.539575	0.58949	0.975284	Atad5	ENSMUSG00000017550
511.055	-0.138858	0.181467	-0.765197	0.444154	0.952744	Crlf3	ENSMUSG00000017561
0	NA	NA	NA	NA	NA	Krt27	ENSMUSG00000017588
302.925	1.42305	1.14499	1.24285	0.213924	0.865411	Tns4	ENSMUSG00000017607
2814.66	0.164258	0.125652	1.30725	0.191128	0.847915	Tnfaip1	ENSMUSG00000017615
2266.65	-0.153234	0.165729	-0.924606	0.355171	0.924298	Abr	ENSMUSG00000017631
1680.44	-0.47066	0.209246	-2.24932	0.0244922	0.427938	Rab11fip4	ENSMUSG00000017639
26.7835	-0.00148774	0.589474	-0.00252385	0.997986	0.999975	Cd40	ENSMUSG00000017652
2152.01	-0.242094	0.169227	-1.43059	0.152549	0.810721	Slc35c2	ENSMUSG00000017664
46.2097	-0.0768917	0.568003	-0.135372	0.892318	0.996607	Zfp334	ENSMUSG00000017667
1392.7	-0.216208	0.166109	-1.3016	0.193052	0.847915	Elmo2	ENSMUSG00000017670
5746.33	0.331085	0.216921	1.5263	0.126936	0.77274	Wsb1	ENSMUSG00000017677
2942.01	-0.31316	0.195592	-1.60109	0.109357	0.734731	Ttpal	ENSMUSG00000017679
1860.45	0.0292906	0.118983	0.246175	0.805547	0.994705	Rhot1	ENSMUSG00000017686
56.0714	0.369199	0.438682	0.841609	0.400007	0.94128	Hnf4g	ENSMUSG00000017688
209.071	0.0579711	0.276376	0.209755	0.833859	0.994765	Rhbdl3	ENSMUSG00000017692
120.489	0.324323	0.267597	1.21198	0.225519	0.871005	Ada	ENSMUSG00000017697
61655.6	0.0710229	0.147445	0.481692	0.630025	0.980544	Serinc3	ENSMUSG00000017707
247.583	0.00453395	0.218879	0.0207144	0.983474	0.999975	Tha1	ENSMUSG00000017713
1630.29	-0.173233	0.15718	-1.10213	0.270405	0.889576	Pgs1	ENSMUSG00000017715
131.895	0.535792	0.362924	1.47632	0.139858	0.797156	Birc5	ENSMUSG00000017716
62.7627	0.0459587	0.312044	0.147283	0.882909	0.995553	Afmid	ENSMUSG00000017718
3.20952	-0.201703	1.5381	-0.131137	0.895667	NA	Trp53tg5	ENSMUSG00000017720
936.897	-0.0806114	0.165893	-0.485925	0.62702	0.980074	Pigt	ENSMUSG00000017721
32800.5	-0.554818	0.209422	-2.64928	0.00806629	0.235617	Wfdc2	ENSMUSG00000017723
19.9695	0.503071	0.630925	0.797355	0.425245	0.946372	Etv4	ENSMUSG00000017724
2.22081	0.596386	2.6111	0.228405	0.819332	NA	Eppin	ENSMUSG00000017733
59.0559	-0.640207	0.386838	-1.65498	0.0979292	0.707904	Dbndd2	ENSMUSG00000017734
54.3485	-0.515572	0.937861	-0.549732	0.582503	0.974248	Mmp9	ENSMUSG00000017737
7.12507	0.228416	0.863171	0.264624	0.791299	0.993684	Slc12a5	ENSMUSG00000017740
296.704	0.0116834	0.188857	0.0618637	0.950671	0.999975	Ghdc	ENSMUSG00000017747
801.404	-0.344732	0.48088	-0.716877	0.47345	0.959388	Pltp	ENSMUSG00000017754
1788.23	0.00509393	0.398878	0.0127707	0.989811	0.999975	Slc12a7	ENSMUSG00000017756
6940.72	0.0263607	0.119134	0.221268	0.824883	0.994765	Ctsa	ENSMUSG00000017760
702.408	-0.390624	0.174484	-2.23874	0.0251725	0.432009	Zswim1	ENSMUSG00000017764
280.17	-0.23297	0.488007	-0.477391	0.633084	0.980544	Slc12a4	ENSMUSG00000017765
0.146124	-0.946128	4.08047	-0.231867	0.816641	NA	Spata25	ENSMUSG00000017767
8896.61	-0.214427	0.152663	-1.40458	0.160145	0.813568	Myo1c	ENSMUSG00000017774
5681.77	0.0192388	0.114989	0.16731	0.867126	0.994765	Crk	ENSMUSG00000017776
166.746	0.13975	0.312907	0.446619	0.65515	0.985211	Cox7c	ENSMUSG00000017778
14390.3	0.0701168	0.124275	0.564205	0.572615	0.97226	Pitpna	ENSMUSG00000017781
1546.68	-0.0115917	0.19934	-0.0581504	0.953629	0.999975	Mlx	ENSMUSG00000017801
1738.46	-0.177873	0.193817	-0.917736	0.358757	0.926899	Retreg3	ENSMUSG00000017802
20.3502	0.395114	0.600411	0.658072	0.510492	0.964595	Jph2	ENSMUSG00000017817
1278.63	-0.219805	0.281781	-0.780057	0.435357	0.94979	Dhx58	ENSMUSG00000017830
3241.07	0.000516678	0.144704	0.00357058	0.997151	0.999975	Rab5a	ENSMUSG00000017831
0.188887	-0.946128	4.08047	-0.231867	0.816641	NA	Hspb9	ENSMUSG00000017832
1265.74	-0.0750106	0.146301	-0.512714	0.608152	0.977539	Nkiras2	ENSMUSG00000017837
2991.08	0.230791	0.134183	1.71998	0.0854365	0.682317	Ppp2r5c	ENSMUSG00000017843
2017.31	-0.0259119	0.130881	-0.197981	0.84306	0.994765	Ift52	ENSMUSG00000017858
49.9274	0.34196	0.436607	0.783221	0.433497	0.949457	Mybl2	ENSMUSG00000017861
1.46453	1.80295	3.4438	0.523535	0.600602	NA	Sgk2	ENSMUSG00000017868
3141.18	-0.173774	0.218512	-0.79526	0.426462	0.94746	Eya2	ENSMUSG00000017897
196.233	-0.00931274	0.377989	-0.0246376	0.980344	0.999975	B4galt5	ENSMUSG00000017929
13.4086	-0.756798	0.792611	-0.954816	0.339671	0.914865	Gdap1l1	ENSMUSG00000017943
27.7305	0.852948	0.983518	0.867242	0.38581	0.935935	Hnf4a	ENSMUSG00000017950
391.392	-0.161864	0.572105	-0.282927	0.777232	0.991784	Ptgis	ENSMUSG00000017969
2546.17	-0.148227	0.200294	-0.740046	0.459272	0.958804	Cadps2	ENSMUSG00000017978
1562.35	-0.226642	0.133964	-1.69181	0.0906814	0.699811	Ddx27	ENSMUSG00000017999
1581.96	0.10684	0.186549	0.572717	0.566837	0.971891	Cyth3	ENSMUSG00000018001
25.9218	0.739499	0.887659	0.83309	0.404794	0.942719	Cyth4	ENSMUSG00000018008
516.525	-0.196842	0.159279	-1.23583	0.216521	0.865947	Rac3	ENSMUSG00000018012
969.074	-0.289382	0.243455	-1.18865	0.234578	0.874371	Rrp7a	ENSMUSG00000018040
12548.2	0.0827938	0.155919	0.531007	0.595414	0.976977	Cyb5r3	ENSMUSG00000018042
1158.75	-0.0608305	0.181764	-0.334667	0.737877	0.988738	Ints2	ENSMUSG00000018068
757.127	-0.246705	0.160561	-1.53652	0.124411	0.765652	Med13l	ENSMUSG00000018076
3845.14	0.0548634	0.234063	0.234396	0.814678	0.994765	H2bc4	ENSMUSG00000018102
2.43447	-0.184676	2.11766	-0.0872078	0.930506	NA	Baiap2l2	ENSMUSG00000018126
9333.3	0.0315784	0.211975	0.148972	0.881576	0.995553	Mafk	ENSMUSG00000018143
1247.36	-0.17006	0.119641	-1.42142	0.155194	0.811974	Med1	ENSMUSG00000018160
5054.03	-0.0622572	0.159673	-0.389904	0.696607	0.987285	Erbb3	ENSMUSG00000018166
4093.54	-0.0825724	0.191554	-0.431066	0.66642	0.985768	Stard3	ENSMUSG00000018167
26.2879	0.882376	0.854251	1.03292	0.30164	0.905053	Ikzf3	ENSMUSG00000018168
16.6313	0.87589	0.989394	0.88528	0.376006	0.934774	Mfng	ENSMUSG00000018169
7450.95	0.125079	0.149196	0.838352	0.401833	0.942073	Vmp1	ENSMUSG00000018171
1276.56	-0.000228936	0.174459	-0.00131227	0.998953	0.999975	Uchl5	ENSMUSG00000018189
1015.13	-0.0320771	0.135551	-0.236641	0.812935	0.994765	Glrx2	ENSMUSG00000018196
1092.7	-0.00363646	0.180136	-0.0201874	0.983894	0.999975	Ro60	ENSMUSG00000018199
1926.97	-0.111606	0.136216	-0.819337	0.412594	0.942764	Stk4	ENSMUSG00000018209
3619.13	0.649008	0.42743	1.5184	0.128914	0.777618	Wfdc15b	ENSMUSG00000018211
1249.13	0.0131011	0.381602	0.0343318	0.972613	0.999975	Pmp22	ENSMUSG00000018217
19.8751	-0.106459	0.590412	-0.180314	0.856906	0.994765	Gdf9	ENSMUSG00000018238
282.976	0.0907091	0.18784	0.482906	0.629162	0.980544	Zcchc10	ENSMUSG00000018239
4.68179	-0.216049	1.45101	-0.148896	0.881635	NA	Tbx5	ENSMUSG00000018263
6109.05	0.0804974	0.101591	0.792368	0.428146	0.94818	Psmb6	ENSMUSG00000018286
2037.06	0.145967	0.129014	1.1314	0.257885	0.885258	Spag7	ENSMUSG00000018287
15607	-0.0229628	0.13982	-0.164231	0.869549	0.994765	Pfn1	ENSMUSG00000018293
1484.86	0.0522194	0.13617	0.383488	0.701358	0.987285	Tomm34	ENSMUSG00000018322
6577.09	0.102545	0.136247	0.752641	0.451666	0.955792	Ywhab	ENSMUSG00000018326
17.4796	-0.238576	0.65034	-0.366849	0.713732	0.987285	Ksr1	ENSMUSG00000018334
24501.2	-0.205928	0.401022	-0.513507	0.607596	0.977539	Gpx3	ENSMUSG00000018339
5825.53	0.00509847	0.14279	0.0357061	0.971517	0.999975	Anxa6	ENSMUSG00000018340
1.73866	-2.06529	2.28638	-0.903303	0.366365	NA	Il12rb2	ENSMUSG00000018341
793.529	-0.119587	0.137256	-0.871268	0.383608	0.935755	Zkscan6	ENSMUSG00000018347
274.265	-0.0691707	0.200004	-0.345847	0.729457	0.988738	Kpna2	ENSMUSG00000018362
851.024	0.286693	0.169333	1.69307	0.0904413	0.699639	Smurf2	ENSMUSG00000018363
389.867	-0.0804121	0.263129	-0.305599	0.75991	0.990092	Cep95	ENSMUSG00000018372
1877.94	0.00215803	0.146638	0.0147167	0.988258	0.999975	Vezf1	ENSMUSG00000018377
848.466	-0.637307	0.196984	-3.23532	0.00121507	0.0659499	2210416O15Rik	ENSMUSG00000018378
3379.27	0.13692	0.129225	1.05954	0.289353	0.900195	Srsf1	ENSMUSG00000018379
5.55265	0.238937	1.0519	0.227147	0.820309	NA	Abi3	ENSMUSG00000018381
958.377	-0.300245	0.207663	-1.44583	0.148226	0.806934	Shroom1	ENSMUSG00000018387
758.526	-0.0713547	0.154254	-0.462578	0.643667	0.983462	Kif3a	ENSMUSG00000018395
1121.68	0.16005	0.166235	0.962793	0.335651	0.913642	Septin8	ENSMUSG00000018398
2291.41	-0.376491	0.22194	-1.69636	0.0898168	0.698572	Mtmr4	ENSMUSG00000018401
260.818	-0.212322	0.22338	-0.950499	0.341859	0.91652	Mrm1	ENSMUSG00000018405
20.3534	-0.887457	0.610845	-1.45284	0.14627	0.805108	Mapt	ENSMUSG00000018411
2006.56	-0.194896	0.128438	-1.51744	0.129156	0.777618	Kansl1	ENSMUSG00000018412
1211.93	-0.25502	0.126319	-2.01885	0.0435027	0.552111	Gid4	ENSMUSG00000018415
1646.05	0.473355	0.332616	1.42313	0.154699	0.811974	Myo1b	ENSMUSG00000018417
2588.45	0.259278	0.140364	1.84719	0.06472	0.624162	Dhx40	ENSMUSG00000018425
816.261	0.126453	0.191918	0.658892	0.509965	0.964595	Ypel2	ENSMUSG00000018427
781.435	-0.0817095	0.222566	-0.367125	0.713526	0.987285	Akap1	ENSMUSG00000018428
872.98	0.123222	0.147038	0.838029	0.402014	0.942073	Nol11	ENSMUSG00000018433
2656.68	-0.0869866	0.176231	-0.493593	0.621593	0.97966	Derl2	ENSMUSG00000018442
1732.41	-0.0855285	0.1177	-0.726666	0.46743	0.958804	C1qbp	ENSMUSG00000018446
580.413	0.0721954	0.192393	0.37525	0.707474	0.987285	Rpain	ENSMUSG00000018449
32.9091	-0.07281	0.780866	-0.0932426	0.925711	0.999975	6330403K07Rik	ENSMUSG00000018451
0.146124	-0.946128	4.08047	-0.231867	0.816641	NA	Slc13a3	ENSMUSG00000018459
102.83	-0.133924	0.428287	-0.312697	0.754511	0.989748	Kcnab3	ENSMUSG00000018470
1505.15	-0.190559	0.15994	-1.19144	0.23348	0.873332	Chd3	ENSMUSG00000018474
466.247	-0.145942	0.220335	-0.662364	0.507738	0.964595	Kdm6b	ENSMUSG00000018476
2.45412	2.14072	1.94123	1.10277	0.270129	NA	Chct1	ENSMUSG00000018479
3727.66	0.0539427	0.142527	0.378473	0.705079	0.987285	Appbp2	ENSMUSG00000018481
3.23466	1.09298	2.47985	0.440742	0.659399	NA	Wnt9b	ENSMUSG00000018486
96.8505	0.382704	0.501223	0.76354	0.445142	0.952825	Adora2b	ENSMUSG00000018500
4573.88	-0.0378647	0.191995	-0.197217	0.843658	0.994765	Ncor1	ENSMUSG00000018501
34.9266	1.60744	0.696589	2.30758	0.0210223	0.396393	Trpv2	ENSMUSG00000018507
626.543	-0.183214	0.173006	-1.059	0.2896	0.900195	Cenpv	ENSMUSG00000018509
93.9595	-0.0883364	0.343029	-0.257519	0.796778	0.993684	Pcgf2	ENSMUSG00000018537
1157.42	0.17029	0.194125	0.877217	0.380369	0.934878	Cwc25	ENSMUSG00000018541
7.18147	0.329471	0.958359	0.343786	0.731007	0.988738	1700001P01Rik	ENSMUSG00000018543
37.6931	-0.547343	0.488279	-1.12096	0.262303	0.885258	Pip4k2b	ENSMUSG00000018547
1086.79	-0.0147527	0.161011	-0.0916254	0.926996	0.999975	Trim37	ENSMUSG00000018548
10.8066	0.324015	0.861419	0.376141	0.706812	0.987285	Ybx2	ENSMUSG00000018554
242.168	0.0038402	0.203495	0.0188712	0.984944	0.999975	Ctdnep1	ENSMUSG00000018559
1433.45	0.0404635	0.149068	0.271443	0.78605	0.993452	Elp5	ENSMUSG00000018565
61.2624	0.0693847	0.448045	0.154861	0.876931	0.994852	Slc2a4	ENSMUSG00000018566
7187.35	-0.0698366	0.114313	-0.610926	0.541249	0.967895	Gabarap	ENSMUSG00000018567
16282.9	0.0897832	0.147492	0.608732	0.542702	0.96792	Cldn7	ENSMUSG00000018569
151.915	-0.0354006	0.304969	-0.116079	0.90759	0.998031	2810408A11Rik	ENSMUSG00000018570
1411.95	-0.165093	0.179503	-0.919724	0.357717	0.92605	Phf23	ENSMUSG00000018572
2269.13	0.109662	0.156076	0.702617	0.482295	0.962293	Acadvl	ENSMUSG00000018574
90.3376	0.0125993	0.384684	0.0327522	0.973872	0.999975	Dnah11	ENSMUSG00000018581
4376.25	-0.152214	0.11779	-1.29225	0.19627	0.851515	G3bp1	ENSMUSG00000018583
2673.04	0.127946	0.138624	0.922972	0.356022	0.925349	Atox1	ENSMUSG00000018585
0.162935	-0.946128	4.08047	-0.231867	0.816641	NA	Glra2	ENSMUSG00000018589
19192.3	0.131227	0.702103	0.186905	0.851735	0.994765	Sparc	ENSMUSG00000018593
1.97839	0.528866	1.64912	0.320696	0.748441	NA	Glra4	ENSMUSG00000018595
392.618	-0.183546	0.183403	-1.00078	0.316931	0.911129	Mief2	ENSMUSG00000018599
7985.91	-0.0779258	0.150884	-0.516462	0.605532	0.977539	Tbx3	ENSMUSG00000018604
4.93583	1.26839	1.35003	0.939523	0.347462	NA	Mmp20	ENSMUSG00000018620
16209.8	0.375388	0.317808	1.18118	0.237533	0.875527	Mmp7	ENSMUSG00000018623
0	NA	NA	NA	NA	NA	Crhr1	ENSMUSG00000018634
419.431	-0.0963983	0.222482	-0.433287	0.664807	0.985768	Dusp14	ENSMUSG00000018648
482.987	-0.166471	0.198396	-0.839085	0.401422	0.942073	Tada2a	ENSMUSG00000018651
467.811	0.0964881	0.232093	0.41573	0.677608	0.985768	Ikzf1	ENSMUSG00000018654
17587.8	1.20913	0.646512	1.87024	0.0614502	0.616583	Tcaf3	ENSMUSG00000018656
1532.87	-0.0138427	0.197076	-0.0702405	0.944002	0.999975	Pnpo	ENSMUSG00000018659
2921.14	0.0343732	0.195615	0.175718	0.860515	0.994765	Cog1	ENSMUSG00000018661
876.729	0.0226227	0.141961	0.159359	0.873386	0.994765	Cbx1	ENSMUSG00000018666
3593.95	0.0543042	0.170847	0.317853	0.750597	0.989746	Cdk5rap3	ENSMUSG00000018669
3684.7	-0.56026	0.278032	-2.01509	0.0438949	0.552741	Copz2	ENSMUSG00000018672
8000.85	0.00133752	0.119559	0.0111871	0.991074	0.999975	Slc25a39	ENSMUSG00000018677
525.991	-0.269424	0.19697	-1.36784	0.171362	0.82658	Sp2	ENSMUSG00000018678
791.926	-0.232157	0.146769	-1.58179	0.113698	0.745613	Aatf	ENSMUSG00000018697
0.333278	0.0156531	4.08047	0.00383611	0.996939	NA	Lhx1	ENSMUSG00000018698
5032.49	-0.514732	0.239165	-2.1522	0.0313813	0.478897	Dync1h1	ENSMUSG00000018707
29.3469	0.0128136	0.660586	0.0193974	0.984524	0.999975	Cpsf4l	ENSMUSG00000018727
532.977	-0.106602	0.181498	-0.587349	0.55697	0.971369	Pex12	ENSMUSG00000018733
4948.97	0.0250758	0.118442	0.211713	0.832331	0.994765	Ndel1	ENSMUSG00000018736
821.132	0.466145	0.187236	2.48962	0.0127881	0.299951	Slc25a35	ENSMUSG00000018740
419.875	-0.120434	0.195575	-0.615796	0.538029	0.966407	Zbtb4	ENSMUSG00000018750
8.11429	-0.891389	0.931388	-0.957054	0.33854	0.914038	Tnfsfm13	ENSMUSG00000018752
1267.08	0.0463048	0.157387	0.294209	0.768598	0.990412	Mpdu1	ENSMUSG00000018761
1960.33	-0.407783	0.204292	-1.99608	0.0459254	0.557518	Fxr2	ENSMUSG00000018765
6997.07	0.0717592	0.115466	0.621476	0.534286	0.966407	Atp5g3	ENSMUSG00000018770
233.191	-0.582472	0.282983	-2.05833	0.0395586	0.531807	Cd68	ENSMUSG00000018774
0.188887	-0.946128	4.08047	-0.231867	0.816641	NA	Slc35g3	ENSMUSG00000018776
4295.96	0.000337406	0.215186	0.00156797	0.998749	0.999975	Acsl1	ENSMUSG00000018796
1965.6	0.0988472	0.356373	0.27737	0.781496	0.992242	Abca5	ENSMUSG00000018800
386.553	0.159688	0.174375	0.91577	0.359788	0.926991	Smyd4	ENSMUSG00000018809
412.448	-0.0566067	0.555394	-0.101922	0.918819	0.999641	Lsp1	ENSMUSG00000018819
2403.94	-0.398697	0.227192	-1.75489	0.0792785	0.669991	Zfyve27	ENSMUSG00000018820
1595.02	0.578662	0.252299	2.29356	0.0218158	0.402469	Avpi1	ENSMUSG00000018821
71.3091	-0.772962	0.550745	-1.40348	0.160472	0.813903	Sfrp5	ENSMUSG00000018822
746.126	0.532849	0.394931	1.34922	0.177266	0.835085	Myh11	ENSMUSG00000018830
521.563	0.290787	0.243961	1.19194	0.233285	0.873332	Rad51d	ENSMUSG00000018841
2.06012	0.453742	1.83863	0.246782	0.805077	NA	Fndc8	ENSMUSG00000018844
8.35102	-0.124148	0.819849	-0.151428	0.879638	0.995487	Unc45b	ENSMUSG00000018845
1056.48	0.111479	0.241993	0.460672	0.645034	0.983626	Pank3	ENSMUSG00000018846
3729.47	-0.117741	0.125199	-0.94043	0.346997	0.919541	Rars	ENSMUSG00000018848
3533.81	0.450662	0.16213	2.77964	0.00544193	0.183747	Wwc1	ENSMUSG00000018849
973.211	-0.021893	0.12672	-0.172766	0.862835	0.994765	Mrpl58	ENSMUSG00000018858
224.911	-0.226211	0.19886	-1.13754	0.255313	0.885258	Fdxr	ENSMUSG00000018861
1.39917	-3.9302	3.20623	-1.2258	0.220274	NA	Otop3	ENSMUSG00000018862
10.4031	-0.873282	1.22947	-0.710289	0.477525	0.961573	Sult4a1	ENSMUSG00000018865
991.435	-0.110058	0.165635	-0.664464	0.506394	0.964595	Mrpl45	ENSMUSG00000018882
52.8088	0.140722	0.381424	0.36894	0.712173	0.987285	Mb	ENSMUSG00000018893
5994.48	-0.0606462	0.244047	-0.248502	0.803746	0.994646	Irf1	ENSMUSG00000018899
1181.99	-0.124143	0.178762	-0.69446	0.487394	0.962293	Slc22a5	ENSMUSG00000018900
2164.88	-0.211483	0.227494	-0.929621	0.352567	0.922348	P4ha2	ENSMUSG00000018906
66.2071	-0.202051	0.546181	-0.369935	0.711431	0.987285	Alox12e	ENSMUSG00000018907
1273.62	-0.140112	0.266851	-0.525059	0.599542	0.97738	Arrb1	ENSMUSG00000018909
6.50091	1.71968	1.0848	1.58524	0.112911	0.743026	Csf2	ENSMUSG00000018916
0.170343	0.977426	4.08047	0.239537	0.810689	NA	Tm4sf5	ENSMUSG00000018919
4546.34	-0.147593	0.212636	-0.694112	0.487612	0.962293	Cxcl16	ENSMUSG00000018920
346.14	-0.475265	0.221987	-2.14096	0.0322771	0.486224	Pelp1	ENSMUSG00000018921
483.042	0.102369	0.180532	0.567038	0.570689	0.97226	Med11	ENSMUSG00000018923
154.474	-0.36287	0.343721	-1.05571	0.2911	0.901952	Alox15	ENSMUSG00000018924
0.807006	-3.1343	3.0554	-1.02582	0.304975	NA	Heatr9	ENSMUSG00000018925
152.47	0.212555	0.384679	0.552552	0.58057	0.97414	Ccl6	ENSMUSG00000018927
33.3448	0.125409	1.09064	0.114987	0.908456	0.998031	Ccl4	ENSMUSG00000018930
979.796	-0.104826	0.196342	-0.533897	0.593413	0.976323	Natd1	ENSMUSG00000018931
5375.4	-0.0263401	0.183555	-0.1435	0.885895	0.995844	Map2k3	ENSMUSG00000018932
[truncated: 17,459 more rows]
