# Supplementary material for: Impaired vitamin D signaling reveals neutrophils as key drivers of prostate cancer dissemination
Source: EMBO Mol Med. 2026 Apr 10;18(5):1967–89. doi: 10.1038/s44321-026-00417-5 (PMC13179334; doi:10.1038/s44321-026-00417-5)
Supplement: Supplementary file 11 — Source data Fig. 1 [file 44321_2026_417_MOESM11_ESM.zip]

Archive with 28 entries (22 files):
- Figure 1/
- __MACOSX/._Figure 1
- Figure 1/.DS_Store
- __MACOSX/Figure 1/._.DS_Store
- Figure 1/1F/
- __MACOSX/Figure 1/._1F
- Figure 1/1G/
- Figure 1/1A - C/
- Figure 1/1E/
- __MACOSX/Figure 1/._1E
- Figure 1/1D/
- Figure 1/1F/.DS_Store
- __MACOSX/Figure 1/1F/._.DS_Store
- Figure 1/1F/README.txt
- __MACOSX/Figure 1/1F/._README.txt
- Figure 1/1F/DATA.txt
- __MACOSX/Figure 1/1F/._DATA.txt
- Figure 1/1G/Figure 1G.xlsx
- Figure 1/1A - C/Figure 1A-C.xlsx
- __MACOSX/Figure 1/1A - C/._Figure 1A-C.xlsx
- Figure 1/1E/.DS_Store
- __MACOSX/Figure 1/1E/._.DS_Store
- Figure 1/1E/README.txt
- __MACOSX/Figure 1/1E/._README.txt
- Figure 1/1E/DATA.txt
- __MACOSX/Figure 1/1E/._DATA.txt
- Figure 1/1D/Figure 1D.xlsx
- __MACOSX/Figure 1/1D/._Figure 1D.xlsx
