# Supplementary material for: Impaired vitamin D signaling reveals neutrophils as key drivers of prostate cancer dissemination
Source: EMBO Mol Med. 2026 Apr 10;18(5):1967–89. doi: 10.1038/s44321-026-00417-5 (PMC13179334; doi:10.1038/s44321-026-00417-5)
Supplement: Supplementary file 11 — Source data Fig. 1 [file 44321_2026_417_MOESM11_ESM.zip › Figure 1/1F/README.txt]

PTEN_1month_1F: the third section needs to be considered\
PTENVDR_1month_1F: the third section needs to be considered\
\
PTEN_3months_1F: the second section needs to be considered\
PTENVDR_3months: the second section needs to be considered\
\
PTEN_5months_1F: the first section needs to be considered\
PTENVDR_5months_1F: the first section needs to be considered\
\
The other sections are unrelated to this manuscript.
