# Supplementary material for: Impaired vitamin D signaling reveals neutrophils as key drivers of prostate cancer dissemination
Source: EMBO Mol Med. 2026 Apr 10;18(5):1967–89. doi: 10.1038/s44321-026-00417-5 (PMC13179334; doi:10.1038/s44321-026-00417-5)
Supplement: Supplementary file 11 — Source data Fig. 1 [file 44321_2026_417_MOESM11_ESM.zip › Figure 1/1F/DATA.txt]

Data availability : https://www.ebi.ac.uk/biostudies/bioimages/studies/S-BIAD2776
