# Supplementary material for: Impaired vitamin D signaling reveals neutrophils as key drivers of prostate cancer dissemination
Source: EMBO Mol Med. 2026 Apr 10;18(5):1967–89. doi: 10.1038/s44321-026-00417-5 (PMC13179334; doi:10.1038/s44321-026-00417-5)
Supplement: Supplementary file 11 — Source data Fig. 1 [file 44321_2026_417_MOESM11_ESM.zip › Figure 1/1G/Figure 1G.xlsx]

## Sheet: Mean
Months AGI	Pten(i)pe-/-										Pten/Vdr(i)pe-/-										Ptne/VdrL2/L2
																					1.00084	0.61373	0.231829
1	3.63868	3.92944	3.05031	7.76863	2.78092	3.46594	2.26864	2.48674	2.7961	2.26367	8.30012	8.25571	7.0573	4.49481	9.1674	2.64536	3.62988	3.1583	3.30379	6.00896
3	2.7337	3.8885	3.46444	1.35692	2.0561	4.9724	4.3354	3.6205			2.62025	2.9892	2.80344	3.1088	2.03725	3.6692	2.50376	1.54809	1.95608	0.49539
5	0.265233	1.00602	0.432769								0.2099	0.1418	0.14664

## Sheet: Per gland
1M Pten(i)pe-/-	1M Pten/Vdr(i)pe-/-	3M Pten(i)pe-/-	3M Pten/Vdr(i)pe-/-	5M Pten(i)pe-/-	5M Pten/Vdr(i)pe-/-	Pten/VdrL2/L2
0.4695	11.49	5.667	3.571	0.5291	0.1559	0.8584
5.809	4.046	3.064	3.846	0.458	0.2372	0.3676
4.762	6.289	2.357	2.174	1.431	0.3401	0.3968
2.01	5.82	3.365	2.717	1.606	0.1418	0.3906
3.03	4.11	2.013	1.948	0.2915	0.2099	0.9859
1.98	22.09	1.031	2.508	0.2804		0.2667
7.254	6.818	1.779	1.651	0.2238		1.031
1.414	5.738	2.26	0.5435	0.0939		0.5348
3.021	8	1.923	3.608	0.7812		1.211
6.746	7.713	3.878	3.636	0.5714		1.163
4.734	9.353	9.22	2.703	0.2674		0.5543
7.717	13.82	2.933	3.101	0.1327
2.655	15.7	4.233	1.193	0.3604
1.828	7.073	3.08	1.366	2.041
1.994	7.025	1.171	6.796	0.647
3.878	12.72	1.536	1.042
6.345	2.377	4.959	3.226
2.392	3.347	1.19	3.221
3.822	5.674	5.435	3.947
3.493	7.031	5.128	3.297
4.452	6.349	1.282	3.051
3.515	12.77	6.184	4.472
1.721	3.535	1.119	0.9434
1.616	5.288	2.055	1.982
3.008	4.364	9.37	1.003
5.032	10.9	2.574	6.306
3.284	6.667	2.893	2.586
3.488	11.67	1.462	2.392
1.149	5.122	4.241	2.551
5.703	4.762	3.636	2.748
13.33	10.42	4.427	1.948
6.09	1.257	5.621	1.079
4.684	3.763	2.329	1.872
5.499	1.629	3.01	3.763
11.58	1.986	2.857	4.502
7.586	8.955	2.349	3.289
6.301	1.98	3.723	4.15
11.84	5.177	6.141	7.336
5.339	2.53	2.112	1.578
0.3759	1.442	8.587	1.571
1.364	1.277	6.723	2.188
0.5556	2.73	4.054	1.413
2.812	1.631	1.786	3.012
1.747	5.076	6.355	3.621
2.512	4.167	7.339	1.134
3.828	4.348	2.358	3.323
5	6.061	4.348	1.371
2.59	2.321	1.163	2.415
5.594	3.243	0.641	0.5445
1.759	1.515	6.061	1.351
4.861	1.423	11.25	2.07
2.154	6.044	2.154	2.198
6.452	4.082	2.495	5.542
2.528	4.317	4.405	4.991
1.667	3.39	8.861	1.762
2.685	3.349	2.254	2.448
2.273	5.747	4.194	6.828
2.372	3.991	5.056	2.691
1.21	7.698	2.994	1.474
3.158	8.814	2.731	6.688
1.475	1.224	2.904	2.258
3.77	11.03	1.779	5.613
2.245	5.457	1.368	0.8982
2.032	4.332	1.857	4.808
1.619	6.767	1.303	1.107
2.84	13.02	1.567	4.365
3.365	3.719	3.226	1.732
1.523	7.668	2.455	1.176
2.398	13.04	1.371	2.703
1.294	6.897		0.3774
3.529	13.49		2.137
3.913	4.211		0.9292
1.705	10.14		2.107
2.222	11		1.576
1.712	3.297		0.2137
2.913	8.3		0.974
2.998	8.349		1.395
1.49	12.95		1.509
1.606	1.705		3.922
3.679	1.364		0.718
0.8547	4.02		2.1
4.494	1.669		1.633
5.1	2.732		1.444
3.202	1.988		3.968
	4.803		1.025
	2.885		1.643
	2.97		3.147
	3.333		0.9563
	3.977		0.8475
	2.538		2.797
	3.601
	4.851
	4.276
	2.469
	2.155
	5.172
