# Supplementary material for: Impaired vitamin D signaling reveals neutrophils as key drivers of prostate cancer dissemination
Source: EMBO Mol Med. 2026 Apr 10;18(5):1967–89. doi: 10.1038/s44321-026-00417-5 (PMC13179334; doi:10.1038/s44321-026-00417-5)
Supplement: Supplementary file 11 — Source data Fig. 1 [file 44321_2026_417_MOESM11_ESM.zip › Figure 1/1A - C/Figure 1A-C.xlsx]

## Sheet: Feuille2
Age	ALP	PSA	25 (OH) Vitamine D	BMI	Neutrophils
75	51	19.15	44	25.8	2660
75	67	5.262	41	32.8	2240
77	80	3.94	39	27.2	3990
61	52	0.17	34.5	24.2	900
71	41	0.77	32	23.8	2360
75	142	12.55	31.7	27.9	5310
74	55	7.23	31	28.4	3050
70	590	ND	31	28.1	5235
68	465	69.5	31	28.6	1110
73	84	1.76	29.2	25.4	4420
59	111	1.38	29	31.9	3570
70	78	0.65	28.7	26	3900
82	52	1.06	28.2	24.4	3130
82	70	7.053	28	37.9	1704
77	141	0.01	28	24.8	1685
87	47	24.37	26.8	26.8	5020
68	67	11.9	26.3	29.6	3550
71	47	5.8	26	30.8	4460
77	75	0.38	25.8	27.1	4220
79	83	11.32	25	25.2	3450
73	81	1.13	25	30.7	3760
67	72	0.04	24.5	25.3	900
52	100	224	24.4	21.5	1980
73	48	0.76	24	18.7	4380
68	54	8.57	24	26.9	3310
56	95	0.5	22.5	21.6	ND
47	79	0.02	22.2	23.2	2560
65	88	10.8	21.6	33.1	3183
75	68	12.4	21.5	19.7	2450
68	81	4.84	20.6	25.1	4260
79	101	8.29	20.1	INF	4020
80	58	30.11	20	24.7	3750
76	56	10.076	20	31.6	2350
66	77	2.23	20	23.9	2410
75	77	0.75	20	28.2	2730
75	64	4.72	19.9	28.9	3610
75	101	4.055	19	23.5	2600
80	76	3.73	18.36	28.7	2960
73	79	0.62	18.3	24.8	2230
74	85	0.02	18.2	26.6	1310
53	NA	38.6	18	30.4	2910
74	81	2.1	18	29.6	1950
94	86	57.4	18	27	2750
73	60	3.5	18	24.6	3266
70	82	3.13	17.8	24.6	2270
64	44	5.813	16	22.6	2886
66	64	10.106	15.1	29.7	3683
80	179	0.512	15	28.7	4167
76	69	76.76	15	23.5	3836
83	95	0.02	14.6	23.2	7560
63	89	0.45	14	26.2	3750
94	66	9.179	14	31.2	3350
59	120	22.6	14	35.9	2130
83	257	2.4	14	18.1	7000
72	49	ND	12.7	26.7	3640
86	58	1.16	12.1	25.4	4380
83	71	7.19	12.1	32.4	1660
72	45	0.92	11.9	24.1	2360
77	63	19.6	11.3	26.3	5050
69	100	39.9	11.3	26.6	4630
69	2216	51.43	11	27	2540
78	78	7.041	11	30.3	7059
65	ND	62.4	10.8	43.9	2349
74	97	10.2	10.2	29.1	3960
70	89	1.81	10	24.4	2460
77	2651	175	10	22.4	1969
77			10	28.8	4550
78	88	0.412	10	28.4	2100
74	55	8.614	9	26	4921
72	639	298	9	29.2	5120
84	110	32.23	9	27.3	3990
73	82	4.74	9	30.8	3370
62	80	41.1	8.8	33.1	1780
82	54	19.27	8	24.5	4020
81	77	ND	7.9	34.9	3807
66	132	107.575	5	20	4251
78	243	54.6	3.9	22.2	4180
