# Supplementary material for: Impaired vitamin D signaling reveals neutrophils as key drivers of prostate cancer dissemination
Source: EMBO Mol Med. 2026 Apr 10;18(5):1967–89. doi: 10.1038/s44321-026-00417-5 (PMC13179334; doi:10.1038/s44321-026-00417-5)
Supplement: Supplementary file 11 — Source data Fig. 1 [file 44321_2026_417_MOESM11_ESM.zip › Figure 1/1D/Figure 1D.xlsx]

## Sheet: Sheet1
Months AGI	Ptenpe-/-							Pten/Vdrpe-/-							Pten/VdrL2/L2
															24	62	60	48	79	88	71
1	51	70	39	51	40	81	80	38	70	54	82	83	63	59
3	132	108	128	84	78	96	125	152	136	138	162	170	96	121
5	80	120	94	147	109	97	96	133	105	138	78	115	115	138
