# Supplementary material for: Impaired vitamin D signaling reveals neutrophils as key drivers of prostate cancer dissemination
Source: EMBO Mol Med. 2026 Apr 10;18(5):1967–89. doi: 10.1038/s44321-026-00417-5 (PMC13179334; doi:10.1038/s44321-026-00417-5)
Supplement: Supplementary file 12 — Source data Fig. 2 [file 44321_2026_417_MOESM12_ESM.zip]

Archive with 61 entries (49 files):
- Figure 2/
- __MACOSX/._Figure 2
- Figure 2/.DS_Store
- __MACOSX/Figure 2/._.DS_Store
- Figure 2/2G/
- __MACOSX/Figure 2/._2G
- Figure 2/2I/
- Figure 2/2N/
- Figure 2/2H/
- __MACOSX/Figure 2/._2H
- Figure 2/2C/
- Figure 2/2D/
- __MACOSX/Figure 2/._2D
- Figure 2/2M/
- Figure 2/2J/
- Figure 2/2K/
- Figure 2/2L/
- Figure 2/2E/
- Figure 2/2G/.DS_Store
- __MACOSX/Figure 2/2G/._.DS_Store
- Figure 2/2G/README_2G.txt
- __MACOSX/Figure 2/2G/._README_2G.txt
- Figure 2/2G/DATA.txt
- __MACOSX/Figure 2/2G/._DATA.txt
- Figure 2/2I/Figure 2I.xlsx
- Figure 2/2N/Figure 2N.xlsx
- Figure 2/2H/.DS_Store
- __MACOSX/Figure 2/2H/._.DS_Store
- Figure 2/2H/README_2H.txt
- __MACOSX/Figure 2/2H/._README_2H.txt
- Figure 2/2H/DATA.txt
- __MACOSX/Figure 2/2H/._DATA.txt
- Figure 2/2C/Table EV2.zip
- __MACOSX/Figure 2/2C/._Table EV2.zip
- Figure 2/2C/.DS_Store
- __MACOSX/Figure 2/2C/._.DS_Store
- Figure 2/2D/.DS_Store
- __MACOSX/Figure 2/2D/._.DS_Store
- Figure 2/2D/README_2D.txt
- __MACOSX/Figure 2/2D/._README_2D.txt
- Figure 2/2D/DATA.txt
- __MACOSX/Figure 2/2D/._DATA.txt
- Figure 2/2M/NAC_SiPTEN.png
- Figure 2/2M/SiCtrl.png
- Figure 2/2M/SiPTEN.png
- Figure 2/2M/NAC_SiCtrl.png
- Figure 2/2M/NAC_SiPTENVDR.png
- Figure 2/2M/SiPTENVDR.png
- Figure 2/2J/Figure 2J.xlsx
- __MACOSX/Figure 2/2J/._Figure 2J.xlsx
- Figure 2/2J/~$Figure 2J.xlsx
- __MACOSX/Figure 2/2J/._~$Figure 2J.xlsx
- Figure 2/2K/PTEN.jpg
- Figure 2/2K/VDRuncropped.jpg
- Figure 2/2K/PTENuncropped.jpg
- Figure 2/2K/GAPDHuncropped.jpg
- Figure 2/2K/GAPDH.jpg
- Figure 2/2K/VDR.jpg
- Figure 2/2L/Figure 2L.xlsx
- Figure 2/2E/Figure 2E.xlsx
- __MACOSX/Figure 2/2E/._Figure 2E.xlsx
