# Supplementary material for: Impaired vitamin D signaling reveals neutrophils as key drivers of prostate cancer dissemination
Source: EMBO Mol Med. 2026 Apr 10;18(5):1967–89. doi: 10.1038/s44321-026-00417-5 (PMC13179334; doi:10.1038/s44321-026-00417-5)
Supplement: Supplementary file 12 — Source data Fig. 2 [file 44321_2026_417_MOESM12_ESM.zip › Figure 2/2I/Figure 2I.xlsx]

## Sheet: Sheet1
Pten/Vdr(i)pe-/-								PTEN/VDR(i)pe-/- + NAC
38.286	64.708	36.724	53.735	56.6388	53.7407	7.963	94.0065	21.301	32.735	15.8126	49.7087	31.4661	15.6639	19.1341

## Sheet: Per gland
1M Pten/Vdr(i)pe-/-	1M Pten/Vdr(i)pe-/- + NAC
13.85	40.35
10.67	23.2
73.76	26.51
49.12	2.679
43.75	7.051
43.53	26.51
37.42	13.22
18.29	27.87
25.11	31.33
67.36	14.29
84.47	19.1
94.03	49.78
59.64	38.06
82.35	52.81
65.71	50.99
20.58	32.5
42.73	19.9
41.75	11.38
75.38	23.2
80.44	29.63
31.69	16.86
27.9	19.19
38.53	4.286
42.19	12.33
38.42	15.56
38.5	16.79
52.65	20.16
49.28	23.19
13.28	14.2
34.8	15.56
60.81	45.42
43.03	67.39
68.65	28.74
63.7	63.56
40.89	52.65
37.31	61.73
59	37.29
75.19	45.94
44.13	29.21
44.64	49.29
47.62	23.97
42.33	23.38
65.38	17.47
75.29	61.16
61.18	26.78
37.55	40.15
80.44	54.35
54.42	11.54
50.52	21.86
50	8.125
56.9	10.26
36.6	5.057
57.55	7.586
68.59	8.966
74.27	13.76
38.12	14.51
46.63	2.488
64.37	25.78
53.33	17.88
53.21	21.19
11.11	11.43
2.024	15.52
6.637	36.86
1.873	13.39
2.857	31.46
4.959	9.231
6.757	15.57
2.222	22.6
10.99	12.65
15.34	9.589
95.47
91.82
97.22
94.06
91.1
96.97
96.84
95.15
93.45
90.95
