# Supplementary material for: Impaired vitamin D signaling reveals neutrophils as key drivers of prostate cancer dissemination
Source: EMBO Mol Med. 2026 Apr 10;18(5):1967–89. doi: 10.1038/s44321-026-00417-5 (PMC13179334; doi:10.1038/s44321-026-00417-5)
Supplement: Supplementary file 12 — Source data Fig. 2 [file 44321_2026_417_MOESM12_ESM.zip › Figure 2/2N/Figure 2N.xlsx]

## Sheet: Figure 2N
	SiCtrl					SiPTEN					SIPTENVDR
Vehicle	24.2905	26.2523	26.2431	32.5222	29.7001	44.0831	38.4999	39.9979	42.66	39.88	62.3285	66.9398	65.688	77.44	65.99
NAC	48.4625	43.8776	50.5445	46.887	48.971	35.2481	35.0366	39.3619	43.99	37.98	41.2077	34.8157	31.8581	32.78	28.78
Šídák's multiple comparisons test	Mean diff,	95,00% CI of diff,	Below threshold?	Summary	Adjusted P Value
Vehicle:SiCtrl vs. Vehicle:SiPTEN	-0.1709	-0,2541 to -0,08761	Yes	****	<0,0001
Vehicle:SiCtrl vs. Vehicle:SIPTENVDR	-0.3876	-0,4709 to -0,3044	Yes	****	<0,0001
Vehicle:SiCtrl vs. NAC:SiCtrl	-0.2366	-0,3199 to -0,1534	Yes	****	<0,0001
Vehicle:SiCtrl vs. NAC:SiPTEN	-0.1403	-0,2235 to -0,05703	Yes	***	0.0002
Vehicle:SiCtrl vs. NAC:SIPTENVDR	-0.08528	-0,1685 to -0,002035	Yes	*	0.0414
Vehicle:SiPTEN vs. Vehicle:SIPTENVDR	-0.2168	-0,3000 to -0,1335	Yes	****	<0,0001
Vehicle:SiPTEN vs. NAC:SiCtrl	-0.06579	-0,1490 to 0,01746	No	ns	0.2257
Vehicle:SiPTEN vs. NAC:SiPTEN	0.03058	-0,05267 to 0,1138	No	ns	0.9851
Vehicle:SiPTEN vs. NAC:SIPTENVDR	0.08557	0,002326 to 0,1688	Yes	*	0.0403
Vehicle:SIPTENVDR vs. NAC:SiCtrl	0.151	0,06771 to 0,2342	Yes	****	<0,0001
Vehicle:SIPTENVDR vs. NAC:SiPTEN	0.2473	0,1641 to 0,3306	Yes	****	<0,0001
Vehicle:SIPTENVDR vs. NAC:SIPTENVDR	0.3023	0,2191 to 0,3856	Yes	****	<0,0001
NAC:SiCtrl vs. NAC:SiPTEN	0.09637	0,01312 to 0,1796	Yes	*	0.0143
NAC:SiCtrl vs. NAC:SIPTENVDR	0.1514	0,06812 to 0,2346	Yes	****	<0,0001
NAC:SiPTEN vs. NAC:SIPTENVDR	0.05499	-0,02825 to 0,1382	No	ns	0.4762
