# Supplementary material for: Impaired vitamin D signaling reveals neutrophils as key drivers of prostate cancer dissemination
Source: EMBO Mol Med. 2026 Apr 10;18(5):1967–89. doi: 10.1038/s44321-026-00417-5 (PMC13179334; doi:10.1038/s44321-026-00417-5)
Supplement: Supplementary file 12 — Source data Fig. 2 [file 44321_2026_417_MOESM12_ESM.zip › Figure 2/2D/README_2D.txt]

PTEN_2D: the fourth section needs to be considered\
PTENVDR_2D: the fourth section needs to be considered\

\
The other sections are unrelated to this manuscript.
