# Supplementary material for: Impaired vitamin D signaling reveals neutrophils as key drivers of prostate cancer dissemination
Source: EMBO Mol Med. 2026 Apr 10;18(5):1967–89. doi: 10.1038/s44321-026-00417-5 (PMC13179334; doi:10.1038/s44321-026-00417-5)
Supplement: Supplementary file 12 — Source data Fig. 2 [file 44321_2026_417_MOESM12_ESM.zip › Figure 2/2J/Figure 2J.xlsx]

## Sheet: Mean
Pten/VdrL2/L2			Pten/Vdr(i)pe-/- + Vehicle							Pten/Vdr(i)pe-/- + NAC
1.00084	0.61373	0.231829	3.1359	4.53112	9.3277	4.1105	7.1385	3.3157	5.026	2.69678	2.7673	2.0839	1.54629	3.63222	2.61399

## Sheet: Per gland
Pten/VdrL2/L2	Pten/Vdr(i)pe-/- + Vehicle	Pten/Vdr(i)pe-/- + NAC
0.8584	3.356	3.676
0.3676	3.239	1.634
0.3968	2.278	1.044
0.3906	2.006	0.6122
0.9859	1.394	1.104
0.2667	2.5	2.353
1.031	8.036	6.294
0.5348	2.326	2.575
1.211	1.19	0.6536
1.163	5.034	7.022
0.5543
	3.668	1.524
	3.352	2.105
	8.197	1.266
	8.857	4.967
	1.042	3.646
	9.39	1.108
	2.265	3.275
	0.9662	2.759
	1.111	3.636
	6.463	3.387
	2.89	2.372
	3.279	1.875
	3.977	4.211
	3.753	0.8811
	2.479	4.644
	5.882	1.22
	2.306	0.6349
	2.066	1.77
	10.61	1.005
	3.863	2.226
	8.941	0.9132
	6.515	1.866
	5.155	0.4032
	11.61	1.966
	17	1.163
	8.125	2.102
	10.25	2.976
	9.756	0.8982
	6.872	1.629
	9.053	1.587
	2.02	1.124
	10.87	1.46
	9.802	6.349
	5.607	3.727
	5.907	4.202
	7.609	3.236
	10.1	3.153
	10.53	3.67
	6.878	5.769
	2.062	3.488
	6.132	0.6993
	1.25	3.207
	2.604	2.695
	0.8403	9.701
	4.087	1.527
	1.786	0.8746
	3.684	2.083
	4.321	1.034
	5.137	1.55
	3.913	2.769
	7.487
	5.618
	2.09
	3.448
	10.56
	8.451
	3.383
	2.548
	1.649
	9.426
