# Supplementary material for: Impaired vitamin D signaling reveals neutrophils as key drivers of prostate cancer dissemination
Source: EMBO Mol Med. 2026 Apr 10;18(5):1967–89. doi: 10.1038/s44321-026-00417-5 (PMC13179334; doi:10.1038/s44321-026-00417-5)
Supplement: Supplementary file 12 — Source data Fig. 2 [file 44321_2026_417_MOESM12_ESM.zip › Figure 2/2L/Figure 2L.xlsx]

## Sheet: Figure 2L
	Time (minutes)	SiCtrl								SiPTEN								SiPTEN/VDR
	1.34706	20.4038	25.5976	23.4347	26.1224	28.8955	31.9272	27.982	29.0197	39.6792	26.9665	60.8573	60.2029	61.5593	47.2395	69.5071	63.3325	242.724	178.245	191.404	217.648	229.928	235.487	229.568	231.024
	7.92767	29.6496	24.761	21.5589	23.9694	27.3845	30.152	24.5158	28.0486	36.5532	24.3489	68.87	57.1406	59.0875	45.517	69.2642	84.3024	242.602	172.582	187.106	237.1	225.654	232.601	229.445	236.212
	14.5111	20.7009	25.4384	22.1541	34.5119	27.5849	29.2672	24.4612	29.1565	36.3274	25.1539	60.8034	57.8368	60.7922	44.223	70.0348	86.1222	249.573	175.366	190.218	238.487	227.029	235.683	229.749	244.234
oligo	21.1908	16.2732	18.9118	11.1281	23.0083	32.0629	15.6899	16.5776	26.5335	10.1067	10.5912	16.6453	17.9706	19.1752	16.5074	17.2607	25.9211	231.536	172.997	140.679	138.567	140.602	132.32	100.353	115.887
	27.7716	18.1849	11.9771	11.0256	14.3841	23.1218	16.3437	6.48353	27.6813	12.1377	12.9964	18.6432	18.6762	11.3879	10.814	19.4476	17.8716	228.224	184.786	92.8229	95.0105	95.2859	88.5213	52.7419	43.8944
	34.3658	31.4919	3.04107	5.81583	5.91218	10.9251	16.0375	2.73521	3.71173	11.9124	10.1124	14.0079	10.9745	8.92021	8.45503	12.5063	12.581	229.03	164.014	50.0372	48.2884	49.6976	38.5767	34.0864	36.333
FCCP	41.1006	133.332	87.7688	69.5255	90.354	123.861	92.2513	94.6254	87.7766	182.02	183.834	182.618	183.863	182.678	145.208	142.541	148.471	512.9	531.176	433.317	572.232	605.106	396.999	350.74	489.586
	47.7584	139.031	109.096	69.6683	105.073	100.29	117.471	101.168	84.1242	189.784	180.177	193.2	186.146	190.593	185.888	209.874	225.218	586.421	518.101	536.393	562.123	589.266	600.191	579.396	575.279
	54.4097	138.604	137.53	74.579	95.409	87.2139	116.305	87.9048	84.5942	168.343	174.374	178.99	197.299	222.771	225.336	216.442	251.063	584.269	659.024	651.67	563.933	584.219	621.915	579.556	573.275
Rot	61.1085	28.2906	22.9502	11.7524	18.8137	17.0571	12.3649	10.2466	21.7943	8.09996	12.4715	9.44685	13.5673	15.9962	30.3423	13.6177	23.9334	283.264	242.308	408.818	324.58	335.826	375.772	325.837	238.76
	67.7232	27.0159	13.0721	6.34544	19.2518	17.1598	12.9287	10.4831	20.1806	8.81217	12.4331	9.83141	12.792	15.869	29.0099	14.1693	23.4073	291.121	291.344	265.897	277.77	288.912	235.777	298.186	297.88
	74.3818	27.2007	4.05468	0.770038	9.59062	6.82637	5.29339	6.13118	4.30955	2.354	1.74471	1.6433	1.83939	6.79896	10.013	4.84515	2.90294	290.354	292.865	265.743	279.251	290.095	237.139	298.811	298.248
