# Supplementary material for: Impaired vitamin D signaling reveals neutrophils as key drivers of prostate cancer dissemination
Source: EMBO Mol Med. 2026 Apr 10;18(5):1967–89. doi: 10.1038/s44321-026-00417-5 (PMC13179334; doi:10.1038/s44321-026-00417-5)
Supplement: Supplementary file 12 — Source data Fig. 2 [file 44321_2026_417_MOESM12_ESM.zip › Figure 2/2E/Figure 2E.xlsx]

## Sheet: Sheet1
Pten(i)pe-/-							Pten/Vdr(i)pe-/-
11.3596	9.10267	53.526	7.6128	8.351	17.0621	32.3677	38.286	64.708	36.724	53.735	56.6388	53.7407	7.963	94.0065

## Sheet: Per gland
1M Pten(i)pe-/-	1M Pten/Vdr(i)pe-/-
7.637	13.85
6.14	10.67
12.85	73.76
4.748	49.12
31.02	43.75
2.486	43.53
20.53	37.42
5.817	18.29
17.02	25.11
5.348	67.36
22.14	84.47
9.122	94.03
6.667	59.64
6.713	82.35
13.12	65.71
4.636	20.58
6.587	42.73
8.887	41.75
12.3	75.38
0.8547	80.44
94.72	31.69
27.06	27.9
81.64	38.53
63.61	42.19
78	38.42
37.99	38.5
61.85	52.65
33.73	49.28
36.39	13.28
20.27	34.8
7.158	60.81
16	43.03
6.526	68.65
3.665	63.7
2.564	40.89
20.72	37.31
5.981	59
3.39	75.19
2.564	44.13
7.56	44.64
9.456	47.62
6.061	42.33
14.22	65.38
11.29	75.29
5.571	61.18
17.29	37.55
5.882	80.44
4.573	54.42
9.078	50.52
2.687	50
11.26	56.9
46.31	36.6
35.77	57.55
16.98	68.59
20.5	74.27
6.024	38.12
8.475	46.63
15.8	64.37
7.946	53.33
3.636	53.21
14.18	11.11
43.06	2.024
20.92	6.637
26.67	1.873
40.37	2.857
27.77	4.959
17.65	6.757
54.58	2.222
49.4	10.99
35.24	15.34
	95.47
	91.82
	97.22
	94.06
	91.1
	96.97
	96.84
	95.15
	93.45
	90.95
