# Supplementary material for: Impaired vitamin D signaling reveals neutrophils as key drivers of prostate cancer dissemination
Source: EMBO Mol Med. 2026 Apr 10;18(5):1967–89. doi: 10.1038/s44321-026-00417-5 (PMC13179334; doi:10.1038/s44321-026-00417-5)
Supplement: Supplementary file 13 — Source data Fig. 3 [file 44321_2026_417_MOESM13_ESM.zip]

Archive with 72 entries (59 files):
- Figure 3/
- __MACOSX/._Figure 3
- Figure 3/3K/
- __MACOSX/Figure 3/._3K
- Figure 3/3L/
- __MACOSX/Figure 3/._3L
- Figure 3/3B/
- __MACOSX/Figure 3/._3B
- Figure 3/3C/
- __MACOSX/Figure 3/._3C
- Figure 3/3D/
- __MACOSX/Figure 3/._3D
- Figure 3/3M/
- __MACOSX/Figure 3/._3M
- Figure 3/3J/
- __MACOSX/Figure 3/._3J
- Figure 3/.DS_Store
- __MACOSX/Figure 3/._.DS_Store
- Figure 3/3H/
- __MACOSX/Figure 3/._3H
- Figure 3/3F/
- __MACOSX/Figure 3/._3F
- Figure 3/3G/
- __MACOSX/Figure 3/._3G
- Figure 3/3I/
- __MACOSX/Figure 3/._3I
- Figure 3/3N/
- __MACOSX/Figure 3/._3N
- Figure 3/3K/PTENVDR.tif
- __MACOSX/Figure 3/3K/._PTENVDR.tif
- Figure 3/3K/.DS_Store
- __MACOSX/Figure 3/3K/._.DS_Store
- Figure 3/3K/PTEN.tif
- __MACOSX/Figure 3/3K/._PTEN.tif
- Figure 3/3K/README.txt
- __MACOSX/Figure 3/3K/._README.txt
- Figure 3/3L/PTENVDR.tif
- __MACOSX/Figure 3/3L/._PTENVDR.tif
- Figure 3/3L/PTEN.tif
- __MACOSX/Figure 3/3L/._PTEN.tif
- Figure 3/3L/README.txt
- __MACOSX/Figure 3/3L/._README.txt
- Figure 3/3B/Table EV3.zip
- __MACOSX/Figure 3/3B/._Table EV3.zip
- Figure 3/3B/.DS_Store
- __MACOSX/Figure 3/3B/._.DS_Store
- Figure 3/3C/.DS_Store
- __MACOSX/Figure 3/3C/._.DS_Store
- Figure 3/3C/Table EV5.zip
- __MACOSX/Figure 3/3C/._Table EV5.zip
- Figure 3/3D/Table EV6.zip
- __MACOSX/Figure 3/3D/._Table EV6.zip
- Figure 3/3M/.DS_Store
- __MACOSX/Figure 3/3M/._.DS_Store
- Figure 3/3M/Table EV5.zip
- __MACOSX/Figure 3/3M/._Table EV5.zip
- Figure 3/3J/Figure 3J.xlsx
- __MACOSX/Figure 3/3J/._Figure 3J.xlsx
- Figure 3/3H/.DS_Store
- __MACOSX/Figure 3/3H/._.DS_Store
- Figure 3/3H/Figure 3H.xlsx
- __MACOSX/Figure 3/3H/._Figure 3H.xlsx
- Figure 3/3F/.DS_Store
- __MACOSX/Figure 3/3F/._.DS_Store
- Figure 3/3F/Table EV8.zip
- __MACOSX/Figure 3/3F/._Table EV8.zip
- Figure 3/3G/Table EV6.zip
- __MACOSX/Figure 3/3G/._Table EV6.zip
- Figure 3/3I/Figure 3I.xlsx
- __MACOSX/Figure 3/3I/._Figure 3I.xlsx
- Figure 3/3N/Figure 3N.xlsx
- __MACOSX/Figure 3/3N/._Figure 3N.xlsx
