# Supplementary material for: Impaired vitamin D signaling reveals neutrophils as key drivers of prostate cancer dissemination
Source: EMBO Mol Med. 2026 Apr 10;18(5):1967–89. doi: 10.1038/s44321-026-00417-5 (PMC13179334; doi:10.1038/s44321-026-00417-5)
Supplement: Supplementary file 13 — Source data Fig. 3 [file 44321_2026_417_MOESM13_ESM.zip › Figure 3/3J/Figure 3J.xlsx]

## Sheet: Sheet1
Months AGI	Pten(i)pe-/-								Pten/Vdr(i)pe-/-								Pten/VdrL2/L2
																	0.16	0.062	0.033	0.16	0.77	0.36
1	0.38	3.17	1.04	1.32					0.61	0.46	0.035	0.093	0.11	1.01	2.32
3	3.28	5.52	21.6	5.58	21.8	9.19	21.6	5.58	12.5	9.67	33.2	21.7	32.6	19.6	21.7	18.6
