# Supplementary material for: Impaired vitamin D signaling reveals neutrophils as key drivers of prostate cancer dissemination
Source: EMBO Mol Med. 2026 Apr 10;18(5):1967–89. doi: 10.1038/s44321-026-00417-5 (PMC13179334; doi:10.1038/s44321-026-00417-5)
Supplement: Supplementary file 13 — Source data Fig. 3 [file 44321_2026_417_MOESM13_ESM.zip › Figure 3/3H/Figure 3H.xlsx]

## Sheet: Sheet1
Pten/VdrL2L2					Pten(i)pe-/-					Pten/Vdr(i)pe-/-
0.79375	1.86667	0.24025			253.271	88.6667	222.333	134.938	132.438	459.604	311.062	265.458	270.25	217.333
