# Supplementary material for: Impaired vitamin D signaling reveals neutrophils as key drivers of prostate cancer dissemination
Source: EMBO Mol Med. 2026 Apr 10;18(5):1967–89. doi: 10.1038/s44321-026-00417-5 (PMC13179334; doi:10.1038/s44321-026-00417-5)
Supplement: Supplementary file 13 — Source data Fig. 3 [file 44321_2026_417_MOESM13_ESM.zip › Figure 3/3I/Figure 3I.xlsx]

## Sheet: Feuille2
25 (OH) Vitamine D	Neutrophils
44	2660
41	2240
39	3990
34.5	900
32	2360
31.7	5310
31	3050
31	5235
31	1110
29.2	4420
29	3570
28.7	3900
28.2	3130
28	1704
28	1685
26.8	5020
26.3	3550
26	4460
25.8	4220
25	3450
25	3760
24.5	900
24.4	1980
24	4380
24	3310
22.5	ND
22.2	2560
21.6	3183
21.5	2450
20.6	4260
20.1	4020
20	3750
20	2350
20	2410
20	2730
19.9	3610
19	2600
18.36	2960
18.3	2230
18.2	1310
18	2910
18	1950
18	2750
18	3266
17.8	2270
16	2886
15.1	3683
15	4167
15	3836
14.6	7560
14	3750
14	3350
14	2130
14	7000
12.7	3640
12.1	4380
12.1	1660
11.9	2360
11.3	5050
11.3	4630
11	2540
11	7059
10.8	2349
10.2	3960
10	2460
10	1969
10	4550
10	2100
9	4921
9	5120
9	3990
9	3370
8.8	1780
8	4020
7.9	3807
5	4251
3.9	4180
