# Supplementary material for: Impaired vitamin D signaling reveals neutrophils as key drivers of prostate cancer dissemination
Source: EMBO Mol Med. 2026 Apr 10;18(5):1967–89. doi: 10.1038/s44321-026-00417-5 (PMC13179334; doi:10.1038/s44321-026-00417-5)
Supplement: Supplementary file 13 — Source data Fig. 3 [file 44321_2026_417_MOESM13_ESM.zip › Figure 3/3N/Figure 3N.xlsx]

## Sheet: Sheet1
Pten(i)pe-/-						Pten/Vdr(i)pe-/-						Pten/VdrL2/L2
0.686471	1.81389	0.8869	0.791696	1.76879		1.68361	2.65068	1.90909	1.70866	2.50537		0.556192	0.761632	0.860106	1.12037	0.630338
