# Supplementary material for: Impaired vitamin D signaling reveals neutrophils as key drivers of prostate cancer dissemination
Source: EMBO Mol Med. 2026 Apr 10;18(5):1967–89. doi: 10.1038/s44321-026-00417-5 (PMC13179334; doi:10.1038/s44321-026-00417-5)
Supplement: Supplementary file 14 — Source data Fig. 4 [file 44321_2026_417_MOESM14_ESM.zip]

Archive with 37 entries (28 files):
- Figure 4/
- __MACOSX/._Figure 4
- Figure 4/.DS_Store
- __MACOSX/Figure 4/._.DS_Store
- Figure 4/4E/
- Figure 4/4B/
- __MACOSX/Figure 4/._4B
- Figure 4/4C/
- __MACOSX/Figure 4/._4C
- Figure 4/4D/
- Figure 4/4A/
- Figure 4/4F/
- Figure 4/4H/
- Figure 4/4G/
- Figure 4/4E/.DS_Store
- __MACOSX/Figure 4/4E/._.DS_Store
- Figure 4/4E/DATA.txt
- __MACOSX/Figure 4/4E/._DATA.txt
- Figure 4/4B/.DS_Store
- __MACOSX/Figure 4/4B/._.DS_Store
- Figure 4/4B/DATA.txt
- __MACOSX/Figure 4/4B/._DATA.txt
- Figure 4/4C/.DS_Store
- __MACOSX/Figure 4/4C/._.DS_Store
- Figure 4/4C/Figure 4C.xlsx
- Figure 4/4D/Figure 4D.xlsx
- __MACOSX/Figure 4/4D/._Figure 4D.xlsx
- Figure 4/4A/Figure 4A.xlsx
- __MACOSX/Figure 4/4A/._Figure 4A.xlsx
- Figure 4/4F/Figure 4F.xlsx
- __MACOSX/Figure 4/4F/._Figure 4F.xlsx
- Figure 4/4H/Figure 4H.xlsx
- __MACOSX/Figure 4/4H/._Figure 4H.xlsx
- Figure 4/4G/.DS_Store
- __MACOSX/Figure 4/4G/._.DS_Store
- Figure 4/4G/DATA.txt
- __MACOSX/Figure 4/4G/._DATA.txt
