# Supplementary material for: Impaired vitamin D signaling reveals neutrophils as key drivers of prostate cancer dissemination
Source: EMBO Mol Med. 2026 Apr 10;18(5):1967–89. doi: 10.1038/s44321-026-00417-5 (PMC13179334; doi:10.1038/s44321-026-00417-5)
Supplement: Supplementary file 14 — Source data Fig. 4 [file 44321_2026_417_MOESM14_ESM.zip › Figure 4/4D/Figure 4D.xlsx]

## Sheet: Sheet1
	Pten/Vdr(i)pe-/-	Pten(i)pe-/-	Pten/Vdr(i)pe-/-	Pten(i)pe-/-
Metastasis (n)	16	5	7	0
Normal liver (n)	4	8	6	5
