# Supplementary material for: Impaired vitamin D signaling reveals neutrophils as key drivers of prostate cancer dissemination
Source: EMBO Mol Med. 2026 Apr 10;18(5):1967–89. doi: 10.1038/s44321-026-00417-5 (PMC13179334; doi:10.1038/s44321-026-00417-5)
Supplement: Supplementary file 14 — Source data Fig. 4 [file 44321_2026_417_MOESM14_ESM.zip › Figure 4/4A/Figure 4A.xlsx]

## Sheet: Sheet1
	Ptenpe-/-																				Pten/Vdrpe-/-
5	245	235	210	260	202	275	184														202	185	202	240	228	275	190
9	103	326	296	118	138	214	280	177	376	241	265	236	494	319	149						198	214	306	481	172	124	425	539	165	159	341	254	268	274	180
12	531	317	314	210	368	266	423	143	328	157	373	429	447	287	265	245	269	283	242	220	241	435	322	215	517	882	245	420	502	415	305	631	600	901	425	249	1350	1202	232	2270
