# Supplementary material for: Impaired vitamin D signaling reveals neutrophils as key drivers of prostate cancer dissemination
Source: EMBO Mol Med. 2026 Apr 10;18(5):1967–89. doi: 10.1038/s44321-026-00417-5 (PMC13179334; doi:10.1038/s44321-026-00417-5)
Supplement: Supplementary file 14 — Source data Fig. 4 [file 44321_2026_417_MOESM14_ESM.zip › Figure 4/4F/Figure 4F.xlsx]

## Sheet: Sheet1
PanCK+				CD45+				CD31+
1.61068	0.664425	0.3639	1.02501	96.75	96.35	98.21	99.1589	1.44933	1.23917	1.5549
