# Supplementary material for: Impaired vitamin D signaling reveals neutrophils as key drivers of prostate cancer dissemination
Source: EMBO Mol Med. 2026 Apr 10;18(5):1967–89. doi: 10.1038/s44321-026-00417-5 (PMC13179334; doi:10.1038/s44321-026-00417-5)
Supplement: Supplementary file 14 — Source data Fig. 4 [file 44321_2026_417_MOESM14_ESM.zip › Figure 4/4H/Figure 4H.xlsx]

## Sheet: Sheet1
CD3					F4/80					PanCK					Ly6G
37.7888	41.7942	43.022	21.6345	40.592	32.6884	17.6057	29.01	21.83	19.0905	0.8348	2.35384	3.01967	1.62787	1.02501	1.85819	3.79044	2.86863	2.71113	3.00381
