# Supplementary material for: Impaired vitamin D signaling reveals neutrophils as key drivers of prostate cancer dissemination
Source: EMBO Mol Med. 2026 Apr 10;18(5):1967–89. doi: 10.1038/s44321-026-00417-5 (PMC13179334; doi:10.1038/s44321-026-00417-5)
Supplement: Supplementary file 15 — Source data Fig. 5 [file 44321_2026_417_MOESM15_ESM.zip]

Archive with 44 entries (30 files):
- Figure 5/
- __MACOSX/._Figure 5
- Figure 5/5N/
- Figure 5/5A/
- Figure 5/5F/
- Figure 5/5O/
- __MACOSX/Figure 5/._5O
- Figure 5/.DS_Store
- __MACOSX/Figure 5/._.DS_Store
- Figure 5/5J/
- Figure 5/5C/
- Figure 5/5D/
- Figure 5/5Q/
- Figure 5/5E/
- Figure 5/5B/
- Figure 5/5K/
- Figure 5/5L/
- Figure 5/5M-P/
- __MACOSX/Figure 5/._5M-P
- Figure 5/5N/Figure 5N.xlsx
- __MACOSX/Figure 5/5N/._Figure 5N.xlsx
- Figure 5/5A/Figure 5A.xlsx
- __MACOSX/Figure 5/5A/._Figure 5A.xlsx
- Figure 5/5F/Figure 5F.xlsx
- Figure 5/5O/PTENVDR_vehicle.tif
- Figure 5/5O/PTENVDR_SX682.tif
- __MACOSX/Figure 5/5O/._PTENVDR_SX682.tif
- Figure 5/5J/Figure 5J.xlsx
- __MACOSX/Figure 5/5J/._Figure 5J.xlsx
- Figure 5/5C/Figure 5C.xlsx
- __MACOSX/Figure 5/5C/._Figure 5C.xlsx
- Figure 5/5D/Figure 5D.xlsx
- __MACOSX/Figure 5/5D/._Figure 5D.xlsx
- Figure 5/5Q/Figure 5Q.xlsx
- __MACOSX/Figure 5/5Q/._Figure 5Q.xlsx
- Figure 5/5E/Figure 5E.xlsx
- __MACOSX/Figure 5/5E/._Figure 5E.xlsx
- Figure 5/5B/Figure 5B.xlsx
- __MACOSX/Figure 5/5B/._Figure 5B.xlsx
- Figure 5/5K/Figure 5K.xlsx
- Figure 5/5L/Figure 5L.xlsx
- __MACOSX/Figure 5/5L/._Figure 5L.xlsx
- Figure 5/5M-P/.DS_Store
- __MACOSX/Figure 5/5M-P/._.DS_Store
