# Supplementary material for: Impaired vitamin D signaling reveals neutrophils as key drivers of prostate cancer dissemination
Source: EMBO Mol Med. 2026 Apr 10;18(5):1967–89. doi: 10.1038/s44321-026-00417-5 (PMC13179334; doi:10.1038/s44321-026-00417-5)
Supplement: Supplementary file 15 — Source data Fig. 5 [file 44321_2026_417_MOESM15_ESM.zip › Figure 5/5N/Figure 5N.xlsx]

## Sheet: Sheet1
	Pten/Vdr(i)pe-/- + Vehicle
Ly6G+	2.142	3.147	0.9705	1.115	0.7448	0.9524	5.233	1.678	2.363	1.175	0.434	3.373	2.008	5.821	2.986	0.9653	0.678	3.063	0.235	6.814	5.095	2.983	2.227	0.9338	1.007	1.528	1.801	2.298	5.4	5.131	2.176	3.15	2.993	6	6.05	0.9746	1.775	2.624	0.9458	0.9635	1.372	1.542	8.125	5.347	0.3828	0.4899
F4/80+	23.91	24.84	48.67	13.1	36.34	61.17	12.97	56.1	54.49	20.19	6.881	33.6	2.791	19.63	17.87	27.09	13.06	30.24	11.74	19.56	16.47	36.25	36.58	19.77	32.07	18.12	49.46	10.82	14.87	23	16.58	38.68	16.02	28.83	28.2	18.34	18.48	12.52	6.461	4.346	15.16	18.09	8.672	16.06	9.08	73.91	19.12	6.337
CD3+	37.45	8.132	47	60.2	52.14	26.95	53.94	53.94	21.42	33.83	41.24	30.09	35.87	48.62	46	45.39	49.25	28.68	37.05	13.65	48.99	52.14	29.52	49.46	57.8	43.6	18.17	59.9	6.154	59.05	50.4	59.23	48.25	14.44	33.43	21.12	27.94	27.94	27.15	5.727	51.41	45.45	41.63	17.17	40.94	40.8	37.2	46.45
