# Supplementary material for: Impaired vitamin D signaling reveals neutrophils as key drivers of prostate cancer dissemination
Source: EMBO Mol Med. 2026 Apr 10;18(5):1967–89. doi: 10.1038/s44321-026-00417-5 (PMC13179334; doi:10.1038/s44321-026-00417-5)
Supplement: Supplementary file 15 — Source data Fig. 5 [file 44321_2026_417_MOESM15_ESM.zip › Figure 5/5A/Figure 5A.xlsx]

## Sheet: Sheet1
Pten(i)pe-/-									Pten/Vdr(i)pe-/-
24.7	35.6	53	29.5	56.1	21.9	26.9	48.4	74.1	73.8	41.6	36.8	36	39.6	25.1	40.2	45
