# Supplementary material for: Impaired vitamin D signaling reveals neutrophils as key drivers of prostate cancer dissemination
Source: EMBO Mol Med. 2026 Apr 10;18(5):1967–89. doi: 10.1038/s44321-026-00417-5 (PMC13179334; doi:10.1038/s44321-026-00417-5)
Supplement: Supplementary file 15 — Source data Fig. 5 [file 44321_2026_417_MOESM15_ESM.zip › Figure 5/5F/Figure 5F.xlsx]

## Sheet: Sheet1
Ly6G+/Ly6C+	Infiltrations
13446	1
10978	1
4984	0
4222	0
7414	0
4418	0
7356	0
10911	1
8854	0
11822	1
5243	0
11917	1
11416	1
11096	1
11228	1
12743	0
