# Supplementary material for: Impaired vitamin D signaling reveals neutrophils as key drivers of prostate cancer dissemination
Source: EMBO Mol Med. 2026 Apr 10;18(5):1967–89. doi: 10.1038/s44321-026-00417-5 (PMC13179334; doi:10.1038/s44321-026-00417-5)
Supplement: Supplementary file 15 — Source data Fig. 5 [file 44321_2026_417_MOESM15_ESM.zip › Figure 5/5J/Figure 5J.xlsx]

## Sheet: Sheet1
Pten/Vdr(i)pe-/- Vehicle						Pten/Vdr(i)pe-/- SX-682
10911	8854	11822	5243	11917	11228	2949	7818	10682	8091	10214	12512
