# Supplementary material for: Impaired vitamin D signaling reveals neutrophils as key drivers of prostate cancer dissemination
Source: EMBO Mol Med. 2026 Apr 10;18(5):1967–89. doi: 10.1038/s44321-026-00417-5 (PMC13179334; doi:10.1038/s44321-026-00417-5)
Supplement: Supplementary file 15 — Source data Fig. 5 [file 44321_2026_417_MOESM15_ESM.zip › Figure 5/5C/Figure 5C.xlsx]

## Sheet: Sheet1
Pten(i)pe-/-								Pten/Vdr(i)pe-/-
5186	6429	12175	8678	10341	6962	10430	6403	10911	8854	11822	11917	11416	11096	11228	12743																					2949	7818	10682	8091	7848	10214	12512*						9043	6195
[truncated: 4 more columns]
