# Supplementary material for: Impaired vitamin D signaling reveals neutrophils as key drivers of prostate cancer dissemination
Source: EMBO Mol Med. 2026 Apr 10;18(5):1967–89. doi: 10.1038/s44321-026-00417-5 (PMC13179334; doi:10.1038/s44321-026-00417-5)
Supplement: Supplementary file 15 — Source data Fig. 5 [file 44321_2026_417_MOESM15_ESM.zip › Figure 5/5D/Figure 5D.xlsx]

## Sheet: Sheet1
Prostate	Blood
60.4	13446
45.2	10978
26	4984
23.1	4222
27.4	7414
38.3	4418
21	7356
73.5	10911
41.1	8854
35.5	11822
35.4	5243
39.1	11917
27.2	11416
40.2	11096
45	11228
17.3	12743
