# Supplementary material for: Impaired vitamin D signaling reveals neutrophils as key drivers of prostate cancer dissemination
Source: EMBO Mol Med. 2026 Apr 10;18(5):1967–89. doi: 10.1038/s44321-026-00417-5 (PMC13179334; doi:10.1038/s44321-026-00417-5)
Supplement: Supplementary file 15 — Source data Fig. 5 [file 44321_2026_417_MOESM15_ESM.zip › Figure 5/5Q/Figure 5Q.xlsx]

## Sheet: Sheet1
Pten/Vdr(i)pe-/- + Vehicle	Pten/Vdr(i)pe-/- + SX-682
1.714	1.148
0.6014	0.6576
0.1874	0.2455
0.9302	0.2695
0.1366	0.2256
0.4647	0.162
0.5195	0.5508
1.12	0.1158
0.694	0.0803
0.6633	0.0737
2.288	0.0996
1.463	0.0889
0.1898	0.8263
0.3021	0.5848
1.248
1.253
2.997
1.002
1.965
4.915
0.2427
3.535
2.921
2.901
5.263
1.361
4.568
0.7496
2.004
0.5926
0.9328
0.7822
1.576
0.2959
0.8
0.3733
0.3554
1.706
1.019
0.3207
1.357
3.882
0.7666
1.124
0.4923
0.4227
0.9692
1.925
0.5079
0.5395
0.8646
