# Supplementary material for: Impaired vitamin D signaling reveals neutrophils as key drivers of prostate cancer dissemination
Source: EMBO Mol Med. 2026 Apr 10;18(5):1967–89. doi: 10.1038/s44321-026-00417-5 (PMC13179334; doi:10.1038/s44321-026-00417-5)
Supplement: Supplementary file 15 — Source data Fig. 5 [file 44321_2026_417_MOESM15_ESM.zip › Figure 5/5E/Figure 5E.xlsx]

## Sheet: Sheet1
Ly6G+/Ly6C+	Infiltrations
60.4	1
45.2	1
26	0
23.1	0
27.4	0
38.3	0
21	0
73.5	1
41.1	0
35.5	1
35.4	0
39.1	1
45	1
27.2	1
40.2	0
17.3	0
