# Supplementary material for: Impaired vitamin D signaling reveals neutrophils as key drivers of prostate cancer dissemination
Source: EMBO Mol Med. 2026 Apr 10;18(5):1967–89. doi: 10.1038/s44321-026-00417-5 (PMC13179334; doi:10.1038/s44321-026-00417-5)
Supplement: Supplementary file 15 — Source data Fig. 5 [file 44321_2026_417_MOESM15_ESM.zip › Figure 5/5B/Figure 5B.xlsx]

## Sheet: Sheet1
9M Pten(i)pe-/-						9M Pten/Vdr(i)pe-/-
6.89305	4.96137	9.31273	5.4697	4.83937	4.47336	3.78203	5.24603	2.84669	3.72102	3.13135	6.87271
