# Supplementary material for: Impaired vitamin D signaling reveals neutrophils as key drivers of prostate cancer dissemination
Source: EMBO Mol Med. 2026 Apr 10;18(5):1967–89. doi: 10.1038/s44321-026-00417-5 (PMC13179334; doi:10.1038/s44321-026-00417-5)
Supplement: Supplementary file 15 — Source data Fig. 5 [file 44321_2026_417_MOESM15_ESM.zip › Figure 5/5K/Figure 5K.xlsx]

## Sheet: Sheet1
Pten/Vdr(i)pe-/- Vehicle						Pten/Vdr(i)pe-/- SX-682
73.5	41.1	35.5	35.4	39.1	45	17.2	40	27.9	28.2	15.4	31.2
