# Supplementary material for: Impaired vitamin D signaling reveals neutrophils as key drivers of prostate cancer dissemination
Source: EMBO Mol Med. 2026 Apr 10;18(5):1967–89. doi: 10.1038/s44321-026-00417-5 (PMC13179334; doi:10.1038/s44321-026-00417-5)
Supplement: Supplementary file 15 — Source data Fig. 5 [file 44321_2026_417_MOESM15_ESM.zip › Figure 5/5L/Figure 5L.xlsx]

## Sheet: Sheet1
Pten/Vdr(i)pe-/- Vehicle						Pten/Vdr(i)pe-/- SX-682
18.6	25.8	14	18.3	15.4	32.1	22	34.4	10.4	22.9	12.3	23.4
